# Supplementary material for: A biophysical account of multiplication by a single neuron
Source: Nature. 2022 Feb 23;603(7899):119–23. doi: 10.1038/s41586-022-04428-3 (PMC8891015; doi:10.1038/s41586-022-04428-3)
Supplement: Supplementary file 3 — Source Data Fig. 1 [file 41586_2022_4428_MOESM3_ESM.xlsx]

## Sheet: Fig. 1d, Mi9
Elevation\Azimuth (°)	-18.2812	-17.9978	-17.7144	-17.431	-17.1475	-16.8641	-16.5807	-16.2972	-16.0138	-15.7304	-15.4469	-15.1635	-14.8801	-14.5967	-14.3132	-14.0298	-13.7464	-13.4629	-13.1795	-12.8961	-12.6126	-12.3292	-12.0458	-11.7624	-11.4789	-11.1955	-10.9121	-10.6286	-10.3452	-10.0618	-9.77834	-9.49491	-9.21148	-8.92805	-8.64462	-8.36119	-8.07776	-7.79433	-7.5109	-7.22747	-6.94404	-6.66061	-6.37718	-6.09375	-5.81032	-5.52689	-5.24346	-4.96003	-4.6766
-18.2812	0.0116252	0.0121718	0.0131293	0.014319	0.0156069	0.0169255	0.0182487	0.0195607	0.0208304	0.0219915	0.0229437	0.0235946	0.02392	0.023983	0.0238885	0.0237236	0.0235355	0.0233413	0.0231445	0.0229421	0.0227273	0.0224902	0.0222236	0.0219276	0.0216093	0.0212784	0.0209422	0.0206035	0.0202597	0.019897	0.0194773	0.0189295	0.0181686	0.0171433	0.0158733	0.0144336	0.0129057	0.0113434	0.00977232	0.00820592	0.00666702	0.00521018	0.00393095	0.00293389	0.00226608	0.00188045	0.00167242	0.00154655	0.00144918
-17.9978	0.0112123	0.0117557	0.0127078	0.0138907	0.0151712	0.0164823	0.0177979	0.0191022	0.0203638	0.021516	0.0224576	0.0230955	0.0234053	0.0234506	0.023337	0.0231526	0.0229447	0.0227308	0.0225145	0.0222937	0.0220624	0.0218127	0.0215385	0.0212398	0.0209227	0.0205952	0.0202632	0.0199289	0.0195897	0.0192317	0.0188167	0.018274	0.0175187	0.0164997	0.0152365	0.0138041	0.0122836	0.010729	0.00916543	0.00760656	0.00607502	0.00462501	0.00335144	0.00235819	0.00169204	0.00130622	0.00109684	0.000969079	0.000869637
-17.7144	0.0104888	0.0110268	0.0119693	0.0131403	0.014408	0.0157058	0.0170081	0.0182989	0.0195464	0.0206829	0.021606	0.0222211	0.0225035	0.0225177	0.0223708	0.0221522	0.0219097	0.0216613	0.0214109	0.0211575	0.0208975	0.0206257	0.0203382	0.0200349	0.0197199	0.0193981	0.0190735	0.0187471	0.0184159	0.018066	0.0176594	0.0171256	0.0163801	0.015372	0.0141208	0.0127012	0.0111938	0.00965241	0.00810216	0.00655651	0.00503786	0.0035998	0.00233615	0.00134958	0.000686339	0.000300188	8.84403e-05	-4.26253e-05	-0.000145697
-17.431	0.00958998	0.0101211	0.0110517	0.0122079	0.0134596	0.0147411	0.0160268	0.0173009	0.0185309	0.019648	0.0205479	0.0211347	0.0213831	0.0213587	0.0211705	0.0209092	0.0206238	0.0203324	0.0200397	0.019746	0.0194503	0.0191509	0.0188468	0.0185379	0.0182254	0.0179109	0.0175954	0.0172788	0.0169575	0.0166177	0.0162215	0.0156988	0.0149655	0.013971	0.0127347	0.0113309	0.00983982	0.00831486	0.00678111	0.00525188	0.00374925	0.00232604	0.00107471	9.64421e-05	-0.000563188	-0.000949749	-0.00116443	-0.00129961	-0.00140719
-17.1475	0.00861683	0.00914065	0.0100584	0.0111985	0.0124329	0.0136966	0.0149645	0.0162203	0.0174314	0.0185274	0.0194024	0.0199585	0.0201701	0.0201039	0.0198709	0.0195635	0.0192316	0.0188937	0.0185552	0.0182178	0.0178834	0.0175543	0.0172322	0.0169172	0.0166075	0.0163007	0.0159951	0.0156891	0.0153787	0.0150497	0.0146647	0.014154	0.0134339	0.0124542	0.0112341	0.00984733	0.00837393	0.0068668	0.00535092	0.00383946	0.00235418	0.000947053	-0.00029094	-0.00126022	-0.00191594	-0.00230294	-0.00252081	-0.00266043	-0.00277289
-16.8641	0.00762007	0.00813634	0.00904085	0.0101646	0.0113812	0.0126268	0.0138762	0.0151135	0.0163051	0.0173796	0.0182291	0.0187537	0.0189276	0.0188186	0.0185398	0.0181853	0.0178057	0.0174203	0.017035	0.0166529	0.0162789	0.0159193	0.0155789	0.0152575	0.0149506	0.0146518	0.0143563	0.0140611	0.0137617	0.0134439	0.0130704	0.012572	0.0118654	0.0109007	0.00969718	0.00832801	0.00687269	0.00538386	0.00388631	0.00239309	0.000925608	-0.000465021	-0.00168932	-0.00264937	-0.00330107	-0.00368852	-0.00390964	-0.00405381	-0.00417127
-16.5807	0.00661714	0.00712581	0.00801699	0.00912423	0.0103229	0.0115501	0.012781	0.0139995	0.0151715	0.0162244	0.0170481	0.0175413	0.0176774	0.0175256	0.0172009	0.0167992	0.0163721	0.0159392	0.0155069	0.0150801	0.0146666	0.0142765	0.0139176	0.0135899	0.0132857	0.0129947	0.0127093	0.0124248	0.0121362	0.0118295	0.0114674	0.0109812	0.0102881	0.00933872	0.00815191	0.00680055	0.00536361	0.00389336	0.00241444	0.000939755	-0.000509638	-0.00188349	-0.00309387	-0.00404451	-0.00469208	-0.00507991	-0.00530427	-0.00545299	-0.00557545
-16.2972	0.00561048	0.00611142	0.00698904	0.00807944	0.00925989	0.0104684	0.0116805	0.0128799	0.014032	0.015063	0.0158611	0.0163231	0.0164222	0.0162285	0.0158591	0.0154113	0.0149377	0.0144584	0.0139804	0.0135099	0.0130577	0.0126377	0.0122606	0.0119264	0.0116244	0.0113406	0.0110644	0.0107899	0.0105115	0.0102151	0.00986371	0.0093892	0.00870954	0.0077755	0.00660593	0.00527312	0.00385538	0.00240461	0.00094523	-0.000510027	-0.00194045	-0.00329669	-0.00449239	-0.00543304	-0.00607606	-0.00646403	-0.00669146	-0.00684462	-0.00697198
-16.0138	0.00459435	0.00508713	0.00595046	0.00702309	0.00818431	0.00937307	0.0105653	0.0117447	0.0128761	0.0138848	0.0146575	0.0150896	0.0151539	0.0149215	0.0145111	0.0140213	0.0135054	0.0129838	0.012464	0.0119537	0.0114659	0.0110182	0.0106235	0.0102821	0.00998064	0.00970175	0.00943233	0.00916515	0.0088943	0.00860567	0.00826283	0.00779837	0.00713137	0.00621321	0.00506252	0.00375064	0.00235493	0.000926592	-0.000510255	-0.00194308	-0.00335157	-0.00468739	-0.00586594	-0.00679461	-0.00743171	-0.00781894	-0.0080489	-0.00820609	-0.008338
-15.7304	0.00355429	0.00403782	0.00488495	0.00593746	0.00707689	0.00824334	0.00941316	0.0105699	0.0116786	0.0126638	0.0134116	0.013817	0.0138526	0.0135899	0.0131481	0.0126265	0.0120787	0.0115252	0.010974	0.0104334	0.00991828	0.00944817	0.00903796	0.00868766	0.0083824	0.00810258	0.00783344	0.00756694	0.00729698	0.0070097	0.00666958	0.0062109	0.00555476	0.00465378	0.00352611	0.00224131	0.00087478	-0.000523555	-0.00193019	-0.0033329	-0.00471191	-0.00602014	-0.00717518	-0.00808683	-0.00871448	-0.00909875	-0.00932982	-0.00949001	-0.00962557
-15.4469	0.0024682	0.00294041	0.00376769	0.00479554	0.00590828	0.00704739	0.00818975	0.00931917	0.0104009	0.0113603	0.0120845	0.0124694	0.0124878	0.0122108	0.0117562	0.0112226	0.0106629	0.0100977	0.00953475	0.0089824	0.00845545	0.00797348	0.00755132	0.00718898	0.00687161	0.00657965	0.00629835	0.00601972	0.00573785	0.00543953	0.00509102	0.00462987	0.00398116	0.00309984	0.00200318	0.000757245	-0.000566328	-0.00192011	-0.00328176	-0.00463961	-0.00597464	-0.00724149	-0.00836081	-0.00924573	-0.00985713	-0.0102341	-0.0104636	-0.0106248	-0.0107623
-15.1635	0.00131572	0.00177359	0.00257577	0.00357242	0.00465138	0.00575591	0.0068636	0.00795873	0.00900762	0.00993792	0.0106402	0.0110135	0.0110316	0.0107631	0.0103225	0.00980532	0.00926287	0.0087149	0.00816866	0.00763125	0.00711502	0.00663629	0.00620744	0.00582846	0.00548699	0.0051667	0.0048553	0.00454607	0.00423382	0.00390659	0.00353364	0.00305815	0.00241188	0.00155382	0.000499679	-0.00069037	-0.00195111	-0.00323936	-0.00453473	-0.00582643	-0.00709652	-0.0083021	-0.00936808	-0.0102123	-0.0107976	-0.0111612	-0.0113852	-0.0115446	-0.0116815
-14.8801	9.15373e-05	0.000531826	0.0013032	0.00226158	0.00329912	0.00436125	0.00542647	0.00647984	0.00748953	0.00838715	0.00906935	0.00944073	0.00947641	0.00924136	0.00884377	0.00837371	0.00787977	0.00738038	0.00688161	0.00638796	0.00590677	0.0054476	0.00501774	0.00461717	0.00423864	0.00387255	0.00351166	0.00315186	0.0027893	0.00241384	0.00199916	0.00149649	0.000847274	1.63449e-05	-0.000982827	-0.00209862	-0.00327506	-0.0044751	-0.00568118	-0.00688374	-0.00806628	-0.00918911	-0.0101827	-0.010971	-0.0115198	-0.0118632	-0.0120775	-0.0122319	-0.0123656
-14.5967	-0.00119048	-0.000770389	-3.44025e-05	0.000880017	0.00186996	0.00288338	0.00389984	0.00490542	0.00587076	0.00673284	0.00739642	0.00777362	0.00784151	0.00765996	0.00732863	0.00693053	0.00651036	0.00608481	0.00565829	0.00523168	0.00480512	0.00437868	0.00395238	0.00352623	0.00310018	0.0026742	0.00224819	0.00182173	0.00139276	0.000953508	0.000483125	-5.7076e-05	-0.000713558	-0.00151423	-0.0024484	-0.00347511	-0.00454995	-0.00564349	-0.00674173	-0.00783662	-0.00891337	-0.00993612	-0.010842	-0.0115623	-0.0120659	-0.0123838	-0.0125849	-0.012732	-0.0128602
-14.3132	-0.00250722	-0.0021089	-0.00141105	-0.000544019	0.000394621	0.00135555	0.00231948	0.00327365	0.00419154	0.00501635	0.00566221	0.0060499	0.00615874	0.00604271	0.00579166	0.0054804	0.00514917	0.00481262	0.00447325	0.00412762	0.00376748	0.00338166	0.00296168	0.00250754	0.00202771	0.00153337	0.00103285	0.000530066	2.50386e-05	-0.000487357	-0.00102182	-0.00160577	-0.00227213	-0.00304067	-0.00390382	-0.00483254	-0.00579538	-0.00677146	-0.00775071	-0.00872679	-0.0096868	-0.0105991	-0.011408	-0.0120529	-0.0125062	-0.0127955	-0.0129814	-0.0131195	-0.013241
-14.0298	-0.0038393	-0.00346345	-0.00280496	-0.00198684	-0.00110115	-0.000194391	0.000715327	0.00161647	0.00248555	0.00327232	0.00390086	0.00430111	0.00445481	0.00440966	0.00424512	0.00402734	0.0037918	0.00355101	0.00330542	0.003047	0.00275852	0.00241684	0.00200441	0.00152121	0.000984806	0.000418348	-0.000160861	-0.000744282	-0.00132967	-0.00191937	-0.00252166	-0.00315212	-0.00382951	-0.00456509	-0.00535454	-0.00618134	-0.00702756	-0.00788129	-0.00873661	-0.00958894	-0.0104273	-0.0112245	-0.0119325	-0.0124987	-0.0128995	-0.0131585	-0.0133283	-0.0134569	-0.0135711
-13.7464	-0.00517529	-0.00482212	-0.00420338	-0.00343464	-0.00260239	-0.00175034	-0.000895342	-4.77128e-05	0.000772128	0.00152064	0.002132	0.00254552	0.00274533	0.00277282	0.00269682	0.00257466	0.00243701	0.00229417	0.00214451	0.00197532	0.00176021	0.00146382	0.00105933	0.000546741	-4.71346e-05	-0.000686925	-0.00134616	-0.0020116	-0.00267873	-0.00334708	-0.0040184	-0.00469628	-0.00538512	-0.00608752	-0.0068025	-0.00752618	-0.0082544	-0.00898431	-0.00971421	-0.0104413	-0.0111566	-0.0118373	-0.012443	-0.0129295	-0.0132771	-0.0135055	-0.013659	-0.0137777	-0.0138844
-13.4629	-0.00650572	-0.0061752	-0.00559613	-0.00487667	-0.00409779	-0.00330034	-0.00249998	-0.00170577	-0.000935061	-0.0002247	0.000369643	0.000796604	0.00104278	0.00114316	0.001156	0.00112978	0.00109031	0.00104574	0.000992309	0.000912632	0.000771141	0.000520219	0.00012377	-0.000418207	-0.00106962	-0.00178284	-0.00252222	-0.0032698	-0.00401879	-0.00476592	-0.0055064	-0.00623188	-0.00693239	-0.00760193	-0.0082428	-0.00886379	-0.00947444	-0.010081	-0.0106859	-0.0112882	-0.0118809	-0.0124455	-0.0129493	-0.0133565	-0.0136509	-0.0138488	-0.0139858	-0.0140947	-0.0141939
-13.1795	-0.00780749	-0.00749922	-0.00695915	-0.00628813	-0.00556169	-0.0048179	-0.00407122	-0.00332951	-0.00260705	-0.00193409	-0.00135628	-0.000915758	-0.000623506	-0.000450827	-0.000349942	-0.000281121	-0.000223306	-0.00017053	-0.000128619	-0.000119607	-0.000188146	-0.000393977	-0.000782388	-0.00135338	-0.00206166	-0.00284749	-0.00366613	-0.00449494	-0.0053249	-0.00614998	-0.00695901	-0.00773194	-0.00844474	-0.00908298	-0.00965219	-0.0101736	-0.01067	-0.0111567	-0.0116402	-0.0121212	-0.0125948	-0.0130466	-0.0134513	-0.0137812	-0.0140239	-0.0141919	-0.0143128	-0.0144119	-0.0145035
-12.8961	-0.0090181	-0.00873082	-0.00822751	-0.00760218	-0.0069252	-0.00623202	-0.00553597	-0.00484373	-0.00416669	-0.00352875	-0.00296595	-0.00251158	-0.0021743	-0.00193147	-0.00174534	-0.00158455	-0.00143262	-0.00128568	-0.00115154	-0.00105671	-0.00105463	-0.00121673	-0.00159716	-0.00219593	-0.00295888	-0.00381457	-0.00470949	-0.00561648	-0.0065244	-0.00742463	-0.00830009	-0.00911984	-0.00984682	-0.0104587	-0.0109642	-0.0113958	-0.0117889	-0.0121671	-0.0125406	-0.0129117	-0.0132772	-0.0136267	-0.0139415	-0.0142012	-0.0143965	-0.0145368	-0.0146423	-0.0147318	-0.0148157
-12.6126	-0.0100133	-0.00974406	-0.00927228	-0.00868613	-0.00805155	-0.00740176	-0.0067491	-0.00609923	-0.00546091	-0.00485233	-0.00430095	-0.00383206	-0.00345229	-0.00314438	-0.00287962	-0.00263416	-0.00239566	-0.00216208	-0.00194308	-0.00176927	-0.00170208	-0.00182366	-0.00219627	-0.00281991	-0.00363232	-0.00455135	-0.00551547	-0.00649343	-0.00747218	-0.00844095	-0.0093778	-0.0102429	-0.0109885	-0.0115859	-0.0120461	-0.0124112	-0.0127269	-0.0130232	-0.0133136	-0.0136017	-0.0138857	-0.0141577	-0.0144042	-0.01461	-0.0147683	-0.014886	-0.014978	-0.0150582	-0.0151344
-12.3292	-0.0106273	-0.0103707	-0.0099212	-0.00936269	-0.00875803	-0.00813886	-0.00751679	-0.00689669	-0.00628522	-0.00569603	-0.00514967	-0.00466511	-0.00424729	-0.0038833	-0.00355163	-0.00323444	-0.00292267	-0.00261581	-0.00232501	-0.00208429	-0.00196177	-0.00204853	-0.00241359	-0.00305694	-0.00390957	-0.0048804	-0.00590122	-0.00693736	-0.00797431	-0.00899991	-0.00998925	-0.0108971	-0.0116692	-0.0122729	-0.0127208	-0.0130607	-0.0133444	-0.0136061	-0.0138612	-0.014114	-0.014363	-0.0146017	-0.0148181	-0.0149991	-0.0151388	-0.0152429	-0.0153248	-0.0153964	-0.0154645
-12.0458	-0.0107343	-0.0104833	-0.0100437	-0.0094975	-0.00890616	-0.00830061	-0.00769212	-0.00708502	-0.00648462	-0.00590154	-0.00535173	-0.00484994	-0.00440001	-0.00399189	-0.00360889	-0.00323717	-0.00286985	-0.00250745	-0.0021622	-0.00187064	-0.0017058	-0.00176531	-0.00212317	-0.00277939	-0.00365995	-0.00466723	-0.00572811	-0.00680545	-0.00788381	-0.00895067	-0.00998066	-0.0109277	-0.0117368	-0.0123746	-0.012854	-0.0132235	-0.0135358	-0.0138258	-0.014109	-0.0143898	-0.0146661	-0.01493	-0.0151672	-0.015362	-0.0155073	-0.0156102	-0.0156863	-0.0157501	-0.0158098
-11.7624	-0.0103342	-0.0100819	-0.0096398	-0.00909056	-0.00849594	-0.00788701	-0.00727507	-0.00666423	-0.00605913	-0.00546886	-0.00490713	-0.00438655	-0.00391043	-0.00347016	-0.00305141	-0.00264235	-0.0022372	-0.001837	-0.00145467	-0.00112833	-0.000934163	-0.000974002	-0.00132503	-0.00198724	-0.00288346	-0.00391185	-0.00499616	-0.00609769	-0.00720068	-0.00829322	-0.00935201	-0.0103349	-0.0111913	-0.011891	-0.0124456	-0.0128996	-0.0133012	-0.0136823	-0.0140571	-0.0144291	-0.0147948	-0.0151425	-0.0154514	-0.0156987	-0.015874	-0.0159876	-0.0160625	-0.0161194	-0.0161703
-11.4789	-0.00955285	-0.00929383	-0.00884005	-0.00827624	-0.00766586	-0.00704078	-0.00641258	-0.00578541	-0.00516373	-0.0045563	-0.00397625	-0.00343572	-0.00293787	-0.00247443	-0.00203166	-0.0015982	-0.00116852	-0.000743881	-0.000337518	1.15226e-05	0.000225238	0.000199376	-0.000145085	-0.000808146	-0.00171078	-0.00274875	-0.00384396	-0.00495692	-0.00607191	-0.00717842	-0.0082571	-0.00927316	-0.0101849	-0.0109673	-0.01163	-0.0122096	-0.0127461	-0.0132656	-0.0137798	-0.0142907	-0.0147925	-0.015268	-0.0156869	-0.0160156	-0.0162393	-0.0163728	-0.0164497	-0.0165004	-0.0165422
-11.1955	-0.00855615	-0.00828745	-0.0078167	-0.00723182	-0.00659861	-0.00595017	-0.00529848	-0.00464785	-0.0040029	-0.00337266	-0.00277071	-0.00220957	-0.0016925	-0.00121098	-0.000750802	-0.000300231	0.000146434	0.000587987	0.00101101	0.00137592	0.00160367	0.00158857	0.00125052	0.000589521	-0.000314322	-0.00135534	-0.0024544	-0.00357156	-0.00469141	-0.00580529	-0.00689883	-0.00794658	-0.00891806	-0.00979497	-0.0105843	-0.011313	-0.01201	-0.0126947	-0.0133752	-0.0140518	-0.0147161	-0.0153444	-0.0158948	-0.0163215	-0.0166038	-0.0167624	-0.0168432	-0.0168879	-0.0169206
-10.9121	-0.00746816	-0.00718851	-0.00669858	-0.00608986	-0.00543086	-0.00475599	-0.00407775	-0.00340066	-0.00272959	-0.00207416	-0.00144878	-0.000866757	-0.000331564	0.000165863	0.000640616	0.00110517	0.00156561	0.00202085	0.00245737	0.00283525	0.00307466	0.00306894	0.00273723	0.00207953	0.0011767	0.00013541	-0.000964493	-0.00208278	-0.00320447	-0.00432289	-0.00542915	-0.00650797	-0.00754106	-0.00851745	-0.00944136	-0.0103289	-0.0111975	-0.0120586	-0.0129168	-0.0137706	-0.0146085	-0.0154	-0.0160912	-0.0166227	-0.0169681	-0.017154	-0.0172395	-0.0172785	-0.0173019
-10.6286	-0.00635063	-0.00605963	-0.00554981	-0.00491639	-0.00423063	-0.00352837	-0.00282262	-0.00211811	-0.00142004	-0.000738688	-8.94582e-05	0.000513425	0.00106625	0.00157871	0.00206692	0.00254424	0.00301721	0.00348489	0.0039337	0.0043234	0.00457355	0.00457664	0.00425119	0.00359719	0.00269614	0.00165555	0.000555861	-0.00056248	-0.00168493	-0.00280689	-0.00392509	-0.00503469	-0.00612993	-0.00720738	-0.00826835	-0.00931791	-0.0103615	-0.0114027	-0.0124423	-0.0134769	-0.0144922	-0.0154504	-0.0162851	-0.0169239	-0.0173338	-0.0175477	-0.0176382	-0.0176716	-0.0176858
-10.3452	-0.0052226	-0.00492016	-0.00439029	-0.00373196	-0.00301924	-0.00228936	-0.00155588	-0.000823734	-9.85115e-05	0.000608796	0.00128166	0.00190484	0.00247434	0.00300057	0.00350081	0.00398936	0.00447331	0.00495188	0.00541145	0.00581154	0.0060712	0.00608226	0.00576273	0.00511259	0.00421386	0.0031747	0.00207607	0.000958548	-0.0001638	-0.00128847	-0.00241788	-0.00355773	-0.00471496	-0.00589375	-0.0070925	-0.00830509	-0.00952487	-0.0107473	-0.0119695	-0.0131862	-0.0143799	-0.0155059	-0.0164854	-0.0172322	-0.0177074	-0.0179498	-0.0180457	-0.018074	-0.0180794
-10.0618	-0.00407831	-0.00376442	-0.00321448	-0.00253122	-0.00179151	-0.001034	-0.00027277	0.000486962	0.00123915	0.00197184	0.00266701	0.00330806	0.00389067	0.00442614	0.00493331	0.00542777	0.00591728	0.00640132	0.00686632	0.00727177	0.00753663	0.0075526	0.0072376	0.00659161	0.00569673	0.00466127	0.00356625	0.00245219	0.0013326	0.000207814	-0.000930411	-0.00209857	-0.00331659	-0.00459644	-0.00593353	-0.0073103	-0.00870771	-0.010113	-0.0115195	-0.0129198	-0.0142937	-0.0155891	-0.016715	-0.0175714	-0.0181133	-0.0183859	-0.0184888	-0.0185134	-0.0185115
-9.77834	-0.00288826	-0.00256293	-0.00199297	-0.00128483	-0.000518189	0.000266892	0.00105578	0.00184288	0.00262137	0.00337758	0.00409098	0.00474261	0.00532752	0.00585863	0.00635743	0.00684174	0.00732052	0.00779374	0.00824817	0.00864388	0.00890096	0.00891264	0.00859797	0.00795695	0.00707052	0.00604547	0.00496168	0.00385897	0.00275005	0.00163289	0.000493014	-0.000697588	-0.00197268	-0.00335253	-0.00482939	-0.00637348	-0.00795254	-0.00954509	-0.0111403	-0.0127288	-0.0142872	-0.0157566	-0.0170334	-0.018004	-0.0186174	-0.0189247	-0.0190394	-0.019065	-0.0190606
-9.49491	-0.0015959	-0.0012592	-0.000669312	6.35892e-05	0.00085704	0.00166955	0.00248589	0.00329984	0.00410309	0.00487869	0.00560116	0.00624697	0.00680997	0.0073062	0.00776234	0.00820051	0.00863205	0.00905797	0.00946594	0.00981803	0.0100382	0.010025	0.00970125	0.00906702	0.00819932	0.00719974	0.00614425	0.0050706	0.00399009	0.00289789	0.00177242	0.00057254	-0.000751273	-0.00222877	-0.00384854	-0.00556694	-0.00733664	-0.00912619	-0.0109201	-0.0127068	-0.01446	-0.0161134	-0.0175512	-0.0186463	-0.0193415	-0.0196941	-0.019831	-0.0198682	-0.0198717
-9.21148	-0.000133154	0.00021483	0.000824489	0.00158195	0.00240199	0.0032417	0.00408513	0.00492509	0.00575055	0.00653865	0.00725494	0.00786762	0.00836839	0.00877892	0.00913527	0.00946738	0.00979085	0.0101087	0.0104104	0.0106625	0.0107974	0.0107248	0.0103763	0.00975195	0.0089201	0.00797106	0.00697231	0.00595718	0.00493464	0.00389628	0.00281196	0.00162473	0.000266094	-0.00130508	-0.00307305	-0.00497741	-0.00695271	-0.00895553	-0.0109648	-0.0129665	-0.0149311	-0.0167854	-0.0184011	-0.0196377	-0.020432	-0.0208473	-0.0210239	-0.0210902	-0.0211193
-8.92805	0.00154088	0.00190003	0.00252926	0.00331105	0.00415741	0.00502401	0.0058941	0.00675902	0.00760352	0.00839557	0.00908677	0.00963246	0.010021	0.0102828	0.0104685	0.0106203	0.0107603	0.0108946	0.011016	0.0110981	0.0110876	0.0109131	0.0105204	0.00990969	0.00913492	0.00826752	0.00736077	0.00644071	0.00551277	0.00456408	0.00355407	0.00240667	0.00103045	-0.000629518	-0.00255219	-0.00465695	-0.00685642	-0.00909267	-0.0113379	-0.0135754	-0.0157722	-0.0178482	-0.0196628	-0.0210622	-0.021977	-0.0224764	-0.0227145	-0.0228318	-0.0229082
-8.64462	0.00341053	0.00378075	0.00442937	0.00523525	0.00610769	0.0070009	0.00789726	0.00878615	0.00964678	0.0104349	0.0110835	0.0115308	0.0117608	0.0118156	0.0117651	0.0116676	0.0115543	0.0114354	0.0113078	0.0111552	0.0109437	0.0106277	0.0101729	0.00957932	0.00888131	0.00812433	0.00734223	0.00655107	0.00575166	0.0049258	0.0040208	0.0029384	0.00156055	-0.000183669	-0.00226709	-0.00458562	-0.00702645	-0.00951481	-0.0120152	-0.0145076	-0.0169559	-0.0192729	-0.0213059	-0.0228875	-0.0239426	-0.0245463	-0.024866	-0.0250543	-0.0251981
-8.36119	0.00541577	0.00579699	0.00646487	0.00729468	0.00819302	0.00911267	0.010035	0.0109472	0.0118219	0.0126005	0.0131944	0.0135217	0.0135611	0.0133683	0.0130362	0.0126418	0.0122268	0.0118062	0.0113822	0.01095	0.0104988	0.0100141	0.0094847	0.00891064	0.008303	0.0076764	0.00704157	0.00640277	0.00575541	0.00507535	0.00429664	0.00329669	0.00192828	0.000102952	-0.0021454	-0.00468697	-0.00738106	-0.0101345	-0.0129032	-0.0156639	-0.018377	-0.0209484	-0.0232132	-0.0249908	-0.0261998	-0.0269216	-0.0273368	-0.0276102	-0.0278355
-8.07776	0.00749154	0.00788371	0.0085708	0.00942446	0.0103486	0.0112946	0.0122428	0.0131779	0.0140657	0.014832	0.0153648	0.0155607	0.0153928	0.0149315	0.014294	0.013578	0.0128361	0.0120887	0.0113434	0.0106083	0.00989747	0.00922971	0.00861921	0.00806598	0.00755581	0.00706995	0.00659418	0.00611993	0.00563685	0.00511456	0.0044732	0.00356478	0.00221155	0.000306753	-0.00210871	-0.00487815	-0.00783169	-0.0108569	-0.0139009	-0.0169367	-0.0199216	-0.0227544	-0.025258	-0.0272385	-0.0286087	-0.0294559	-0.0299738	-0.0303395	-0.0306535
-7.79433	0.00959459	0.00999772	0.010704	0.0115815	0.0125314	0.0135037	0.0144776	0.0154356	0.016336	0.0170889	0.0175582	0.0176183	0.0172366	0.0164985	0.0155465	0.0144991	0.0134206	0.0123365	0.0112603	0.0102131	0.00923477	0.00837844	0.00768432	0.0071524	0.00674246	0.00640142	0.0060893	0.00578438	0.00547035	0.0051105	0.00461083	0.00379748	0.00246168	0.000478049	-0.00210539	-0.00510457	-0.00832	-0.0116196	-0.0149416	-0.0182553	-0.0215147	-0.0246116	-0.0273567	-0.029543	-0.0310772	-0.0320526	-0.0326762	-0.0331372	-0.0335427
-7.5109	0.0117037	0.0121177	0.0128432	0.0137445	0.0147203	0.0157189	0.0167186	0.0176994	0.0186123	0.0193515	0.0197566	0.0196798	0.0190824	0.0180652	0.016796	0.0154144	0.0139964	0.0125729	0.011163	0.00980109	0.00855305	0.00750657	0.00672811	0.00621769	0.00590881	0.00571378	0.00556666	0.00543246	0.0052889	0.00509287	0.00473615	0.0040189	0.00270119	0.000638886	-0.0021128	-0.00534232	-0.00882039	-0.0123953	-0.015996	-0.0195885	-0.0231232	-0.0264851	-0.0294728	-0.0318659	-0.0335654	-0.0346703	-0.0354011	-0.0359588	-0.0364575
-7.22747	0.0138031	0.0142282	0.014973	0.0158983	0.0169001	0.0179252	0.0189509	0.0199547	0.0208804	0.021606	0.021947	0.0217332	0.02092	0.0196236	0.018037	0.0163211	0.0145633	0.0128001	0.0110564	0.00937965	0.00786175	0.00662506	0.00576232	0.00527355	0.00506597	0.00501724	0.00503542	0.00507226	0.00509947	0.00506755	0.00485406	0.00423311	0.00293355	0.000792492	-0.00212766	-0.00558785	-0.00932892	-0.0131794	-0.0170594	-0.020931	-0.0247415	-0.0283691	-0.0316004	-0.0342022	-0.0360695	-0.0373072	-0.0381487	-0.0388071	-0.0394028
-6.94404	0.0158569	0.0162934	0.0170581	0.0180082	0.0190366	0.020089	0.0211415	0.0221691	0.0231083	0.0238212	0.0240991	0.0237494	0.0227219	0.0211477	0.0192453	0.0171967	0.0151009	0.0129997	0.0109237	0.00893363	0.0071473	0.00572157	0.0047754	0.00430879	0.00420279	0.00430048	0.00448405	0.00469198	0.00489	0.00502222	0.00495193	0.00442717	0.00314548	0.000925186	-0.00216411	-0.00585576	-0.00986072	-0.0139878	-0.0181478	-0.0222996	-0.0263872	-0.0302824	-0.0337611	-0.036578	-0.0386226	-0.0400053	-0.0409716	-0.0417452	-0.0424529
-6.66061	0.0177757	0.0182244	0.0190107	0.0199875	0.021045	0.0221269	0.0232085	0.0242621	0.0252172	0.0259201	0.0261379	0.0256559	0.0244182	0.0225709	0.0203576	0.0179814	0.0155526	0.0131185	0.0107153	0.00841688	0.00636653	0.00475541	0.00372837	0.00328543	0.00328172	0.00352609	0.00387511	0.00425413	0.00462296	0.00491927	0.004992	0.00456297	0.00329826	0.000997281	-0.00226313	-0.00618857	-0.0104599	-0.0148661	-0.0193089	-0.0237436	-0.028112	-0.0322808	-0.0360177	-0.0390684	-0.0413183	-0.042882	-0.0440137	-0.0449457	-0.0458094
-6.37718	0.0194021	0.0198652	0.0206765	0.0216846	0.0227758	0.0238922	0.0250078	0.0260926	0.0270688	0.0277672	0.0279314	0.0273248	0.0258859	0.0237756	0.0212623	0.0185694	0.0158188	0.0130629	0.0103435	0.00774723	0.00544246	0.00365379	0.00255146	0.00213545	0.00223555	0.00262717	0.00314178	0.00369191	0.00423149	0.00469174	0.00490711	0.00457284	0.00332317	0.000938359	-0.00249741	-0.00666165	-0.0112048	-0.0158957	-0.0206269	-0.0253508	-0.0300077	-0.0344629	-0.0384816	-0.0418067	-0.0443225	-0.0461446	-0.0475302	-0.048714	-0.0498285
-6.09375	0.0205641	0.0210448	0.0218869	0.0229332	0.0240658	0.0252245	0.026382	0.0275058	0.0285114	0.0292143	0.0293351	0.0286163	0.0269904	0.0246332	0.0218369	0.0188449	0.0157902	0.0127302	0.009712	0.00683466	0.00429071	0.00233699	0.00116819	0.000784305	0.000990653	0.0015304	0.00221082	0.00293206	0.00364233	0.00426631	0.00462368	0.00438263	0.0031449	0.000671281	-0.0029466	-0.00735761	-0.0121812	-0.0171656	-0.0221944	-0.0272171	-0.032175	-0.0369369	-0.0412748	-0.0449388	-0.0478166	-0.0500205	-0.0518004	-0.0533841	-0.0549006
-5.81032	0.0211843	0.0216863	0.0225658	0.0236585	0.0248414	0.0260515	0.0272601	0.0284323	0.0294769	0.0301946	0.0302842	0.0294672	0.0276713	0.0250859	0.0220264	0.0187559	0.0154175	0.012074	0.00877743	0.00563863	0.00287328	0.000769088	-0.000455867	-0.000801585	-0.000486145	0.000202751	0.00104925	0.00194162	0.00282249	0.00360995	0.00410859	0.00395894	0.00272957	0.000161311	-0.00364655	-0.00831363	-0.0134276	-0.018716	-0.0240529	-0.0293858	-0.0346592	-0.0397516	-0.0444522	-0.0485305	-0.0518825	-0.0546121	-0.0569499	-0.0591066	-0.0612011
-5.52689	0.02134	0.0218666	0.0227892	0.0239354	0.0251762	0.0264456	0.0277131	0.0289416	0.0300334	0.030775	0.0308435	0.0299408	0.0279891	0.0251915	0.021886	0.0183543	0.0147501	0.0111406	0.00758315	0.00419967	0.00122817	-0.00101401	-0.00228628	-0.00258865	-0.00216168	-0.00132275	-0.000309947	0.00075356	0.00180496	0.00275568	0.00339496	0.00333516	0.00211106	-0.000556816	-0.0045614	-0.00949253	-0.0149056	-0.0205067	-0.0261608	-0.0318137	-0.037415	-0.0428581	-0.047959	-0.052516	-0.0564384	-0.0598169	-0.062853	-0.0657309	-0.0685545
-5.24346	0.0212034	0.0217566	0.0227258	0.02393	0.0252335	0.026567	0.0278984	0.0291883	0.0303325	0.0311036	0.0311575	0.0301767	0.0280783	0.0250787	0.0215379	0.0177561	0.0138971	0.0100329	0.00622539	0.00260782	-0.000560254	-0.00293254	-0.00424657	-0.00450233	-0.0039623	-0.00297278	-0.00179354	-0.000558887	0.000662994	0.00177684	0.00255637	0.00258545	0.00136467	-0.00140596	-0.00561153	-0.0108117	-0.0165292	-0.0224487	-0.0284257	-0.0344048	-0.0403417	-0.0461484	-0.051673	-0.0567494	-0.0613026	-0.0654077	-0.0692305	-0.0729229	-0.0765706
-4.96003	0.0209317	0.0215124	0.0225299	0.0237941	0.0251626	0.0265625	0.0279601	0.0293136	0.0305126	0.0313158	0.0313582	0.0303028	0.0280619	0.0248648	0.0210937	0.017067	0.0129583	0.00884448	0.00479213	0.000945359	-0.00241484	-0.00491361	-0.00626682	-0.00647447	-0.00582069	-0.00468033	-0.0033346	-0.00192882	-0.000536493	0.000740396	0.00165997	0.00177747	0.000559122	-0.00231572	-0.00672422	-0.0121958	-0.0182203	-0.0244607	-0.0307631	-0.0370711	-0.0433474	-0.0495236	-0.0554828	-0.0610972	-0.0663094	-0.0711768	-0.0758272	-0.0803773	-0.084893
-4.6766	0.0206139	0.0212225	0.0222889	0.0236137	0.0250479	0.0265149	0.0279795	0.0293975	0.030652	0.0314882	0.03152	0.0303914	0.0280095	0.0246167	0.0206171	0.0163472	0.0119909	0.00762923	0.00333387	-0.000740335	-0.00429106	-0.00691504	-0.00830658	-0.00846569	-0.00769805	-0.00640693	-0.00489486	-0.00331813	-0.00175554	-0.000315798	0.000743613	0.000949256	-0.000267028	-0.00324655	-0.00785856	-0.0136021	-0.0199342	-0.0264963	-0.033125	-0.0397627	-0.0463794	-0.0529269	-0.0593242	-0.0654831	-0.0713636	-0.0770055	-0.0824974	-0.0879198	-0.0933184
-4.39317	0.0202837	0.0209203	0.0220355	0.0234211	0.024921	0.0264553	0.027987	0.0294695	0.0307798	0.0316492	0.0316709	0.0304696	0.0279475	0.0243601	0.0201331	0.0156213	0.0110184	0.00641029	0.0018731	-0.00242741	-0.00616775	-0.00891637	-0.0103462	-0.0104571	-0.00957637	-0.00813544	-0.00645806	-0.00471144	-0.00297965	-0.00137808	-0.000179781	0.000113264	-0.00110137	-0.00418558	-0.00900073	-0.0150157	-0.0216547	-0.0285376	-0.0354916	-0.0424583	-0.0494146	-0.0563329	-0.0631685	-0.0698728	-0.0764238	-0.0828434	-0.0891802	-0.0954789	-0.101764
-4.10974	0.0199469	0.0206112	0.0217751	0.0232211	0.0247865	0.0263877	0.0279861	0.0295328	0.0308986	0.0318013	0.0318135	0.030541	0.027881	0.0241019	0.0196511	0.014901	0.0100553	0.00520426	0.000428821	-0.00409474	-0.00802218	-0.0108943	-0.0123629	-0.012428	-0.0114378	-0.00985142	-0.00801344	-0.00610171	-0.0042055	-0.00244676	-0.00111377	-0.000736525	-0.00195106	-0.00513945	-0.0101553	-0.0164379	-0.0233794	-0.0305785	-0.0378531	-0.045144	-0.0524353	-0.0597203	-0.0669908	-0.0742383	-0.081459	-0.0886567	-0.09584	-0.103017	-0.110191
-3.82631	0.0195946	0.0202861	0.0214976	0.0230028	0.0246323	0.026299	0.0279628	0.0295725	0.030993	0.031929	0.0319337	0.0305947	0.0278045	0.0238438	0.0191804	0.0142041	0.00912785	0.00404621	-0.000955578	-0.00569135	-0.00979757	-0.0127892	-0.0142987	-0.014326	-0.0132387	-0.0115219	-0.00953927	-0.00747876	-0.0054344	-0.00353425	-0.00208084	-0.00163029	-0.00284995	-0.00614075	-0.0113491	-0.0178866	-0.0251154	-0.0326146	-0.0401936	-0.0477925	-0.055403	-0.0630398	-0.0707329	-0.0785153	-0.0864019	-0.0943779	-0.10241	-0.110468	-0.118535
-3.54288	0.0192032	0.0199205	0.0211771	0.0227383	0.0244284	0.0261572	0.0278828	0.0295523	0.0310253	0.031995	0.0319973	0.0306039	0.0277029	0.0235862	0.0187396	0.0135679	0.00829234	0.00301132	-0.0021864	-0.0071067	-0.0113704	-0.0144718	-0.0160274	-0.0160372	-0.0148846	-0.0130755	-0.0109892	-0.00882166	-0.00667076	-0.00466959	-0.00313227	-0.00263622	-0.00387438	-0.00726302	-0.0126427	-0.0194024	-0.02688	-0.0346383	-0.04248	-0.0503453	-0.0582344	-0.0661854	-0.0742696	-0.0825653	-0.091108	-0.0998622	-0.10875	-0.117699	-0.126669
-3.25945	0.0187368	0.019477	0.0207738	0.0223849	0.024129	0.0259131	0.027694	0.0294171	0.0309383	0.0319424	0.0319521	0.0305273	0.0275532	0.0233297	0.0183559	0.0130481	0.00763354	0.00221322	-0.00312196	-0.00817354	-0.0125539	-0.015746	-0.0173578	-0.0173893	-0.0162326	-0.0144046	-0.0122933	-0.0100989	-0.00792148	-0.0058969	-0.00434585	-0.0038578	-0.00514016	-0.00861787	-0.0141281	-0.0210473	-0.0286992	-0.0366379	-0.0446624	-0.0527142	-0.0608039	-0.0689966	-0.0774115	-0.0861792	-0.0953588	-0.104891	-0.114646	-0.124503	-0.134396
-2.97602	0.0181621	0.0189212	0.0202511	0.0219033	0.0236919	0.0255215	0.027348	0.0291161	0.0306794	0.0317185	0.0317498	0.0303272	0.0273342	0.0230747	0.0180549	0.0126964	0.00722968	0.00175674	-0.00363156	-0.0087376	-0.0131756	-0.016431	-0.0181136	-0.0182234	-0.0171506	-0.0154098	-0.013387	-0.0112814	-0.00919291	-0.0072569	-0.00579338	-0.00539051	-0.00675413	-0.0103083	-0.0158905	-0.0228784	-0.0305976	-0.0386029	-0.0466946	-0.0548178	-0.0629955	-0.0713254	-0.0799837	-0.0891638	-0.0989527	-0.109263	-0.119902	-0.130693	-0.141536
-2.69259	0.0174705	0.0182441	0.0195994	0.0212832	0.023106	0.0249707	0.0268324	0.0286358	0.0302346	0.0313097	0.0313779	0.0299935	0.0270401	0.0228214	0.017843	0.0125262	0.00710118	0.00166924	-0.00368106	-0.00875862	-0.0131906	-0.0164796	-0.0182488	-0.018498	-0.0176043	-0.0160651	-0.0142533	-0.0123617	-0.0104867	-0.00876022	-0.00749358	-0.00725925	-0.00874418	-0.0123611	-0.0179518	-0.0249107	-0.0325812	-0.0405304	-0.0485647	-0.0566348	-0.064779	-0.0731331	-0.0819407	-0.0914686	-0.101837	-0.112926	-0.124468	-0.13622	-0.148044
-2.40916	0.0166846	0.0174692	0.0188437	0.0205515	0.0224002	0.0242914	0.02618	0.028011	0.02964	0.0307518	0.0308693	0.0295522	0.0266855	0.0225694	0.017703	0.0125024	0.00719473	0.00187929	-0.00335954	-0.0083417	-0.0127163	-0.0160151	-0.0178835	-0.0183214	-0.0176836	-0.0164382	-0.0149363	-0.0133594	-0.0117985	-0.0103791	-0.00939756	-0.00939898	-0.0110375	-0.0147061	-0.0202543	-0.0271052	-0.0346338	-0.0424278	-0.050304	-0.0582207	-0.0662333	-0.0745206	-0.0834014	-0.0932252	-0.104149	-0.116016	-0.128477	-0.141212	-0.154041
-2.12573	0.015842	0.0166355	0.0180256	0.0197527	0.0216223	0.0235349	0.0254454	0.0272994	0.0289555	0.0301044	0.0302785	0.0290461	0.0262947	0.0223182	0.0176061	0.0125665	0.00742161	0.002268	-0.00281524	-0.00766183	-0.0119481	-0.0152425	-0.0172177	-0.0178739	-0.017538	-0.0166419	-0.0155093	-0.0143076	-0.0131212	-0.0120674	-0.0114239	-0.0117014	-0.013513	-0.0172267	-0.0227015	-0.0293971	-0.0367276	-0.0443071	-0.0519648	-0.0596678	-0.06749	-0.0756558	-0.0845643	-0.0946528	-0.106118	-0.118763	-0.132151	-0.145883	-0.159732
-1.8423	0.0149742	0.0157756	0.0171796	0.0189239	0.0208122	0.0227441	0.0246741	0.0265491	0.0282307	0.029417	0.029651	0.0285112	0.0258876	0.0220673	0.0175285	0.0126696	0.00770781	0.00273625	-0.00217175	-0.00686487	-0.0110492	-0.0143326	-0.0164181	-0.0173056	-0.0172923	-0.0167702	-0.0160333	-0.0152337	-0.0144487	-0.0137865	-0.0135047	-0.0140763	-0.0160694	-0.0198253	-0.0252131	-0.0317322	-0.0388397	-0.046178	-0.0535905	-0.0610529	-0.0686584	-0.0766783	-0.0855941	-0.0959333	-0.107933	-0.121357	-0.135676	-0.15041	-0.165285
-1.55887	0.014098	0.014907	0.0163243	0.0180851	0.0199913	0.0219416	0.0238904	0.0257856	0.0274922	0.0287158	0.0290108	0.0279661	0.0254743	0.0218156	0.0174562	0.0127847	0.0080126	0.00322969	-0.00149662	-0.0060304	-0.0101081	-0.0133785	-0.0155753	-0.0166984	-0.0170141	-0.0168739	-0.0165411	-0.0161523	-0.0157773	-0.0155152	-0.0156025	-0.0164739	-0.0186513	-0.0224482	-0.0277445	-0.0340801	-0.0409562	-0.0480447	-0.0552028	-0.0624158	-0.0697959	-0.0776618	-0.086578	-0.0971629	-0.109695	-0.123896	-0.139147	-0.154884	-0.170787
-1.27544	0.0132195	0.0140358	0.015466	0.0172429	0.0191664	0.0211344	0.0231015	0.0250164	0.0267475	0.0280081	0.0283639	0.0274145	0.0250552	0.0215591	0.0173803	0.0128974	0.00831619	0.0037232	-0.000820183	-0.00519345	-0.00916365	-0.0124203	-0.0147279	-0.0160867	-0.0167318	-0.0169739	-0.0170459	-0.0170684	-0.017104	-0.0172425	-0.0176993	-0.0188707	-0.021232	-0.0250689	-0.030272	-0.0364221	-0.0430648	-0.0499011	-0.0568028	-0.063764	-0.0709164	-0.0786257	-0.0875395	-0.0983669	-0.111427	-0.126401	-0.142579	-0.159314	-0.17624
-0.992006	0.0123393	0.0131623	0.0146042	0.0163956	0.0183349	0.0203191	0.0223027	0.0242356	0.0259897	0.0272856	0.0277007	0.0268451	0.0246169	0.021282	0.0172825	0.0129868	0.00859529	0.00419093	-0.000170695	-0.00438434	-0.00824722	-0.0114891	-0.0139051	-0.0154954	-0.0164646	-0.017083	-0.0175535	-0.0179811	-0.0184208	-0.0189536	-0.019774	-0.0212398	-0.0237806	-0.0276543	-0.0327622	-0.0387254	-0.0451336	-0.0517171	-0.0583615	-0.0650701	-0.0719935	-0.0795439	-0.0884501	-0.0995105	-0.113085	-0.128813	-0.145897	-0.163608	-0.181534
-0.708576	0.0114551	0.0122827	0.0137326	0.0155339	0.017484	0.0194793	0.0214744	0.0234202	0.0251921	0.0265182	0.0269875	0.0262206	0.0241186	0.0209398	0.0171146	0.0130013	0.00879439	0.00457378	0.000389306	-0.00366834	-0.0074252	-0.0106496	-0.0131658	-0.0149739	-0.0162495	-0.0172244	-0.0180723	-0.0188837	-0.0197063	-0.0206125	-0.0217764	-0.0235188	-0.0262245	-0.030125	-0.0351314	-0.0409045	-0.0470764	-0.0534057	-0.0597915	-0.0662461	-0.0729376	-0.0803221	-0.0892054	-0.10047	-0.114513	-0.130937	-0.14886	-0.167476	-0.18633
-0.425145	0.0105616	0.0113888	0.0128379	0.0146385	0.0165876	0.018582	0.0205765	0.0225232	0.0243007	0.0256451	0.0261566	0.0254665	0.0234786	0.0204441	0.0167813	0.0128384	0.00880433	0.0047558	0.000737549	-0.00317271	-0.00682673	-0.0100271	-0.0126242	-0.014618	-0.0161581	-0.017442	-0.0186178	-0.0197627	-0.0209179	-0.0221479	-0.0236079	-0.0255844	-0.028421	-0.0323242	-0.0372149	-0.0427901	-0.0487214	-0.0547933	-0.0609179	-0.0671149	-0.0735679	-0.0807706	-0.0895947	-0.100995	-0.115401	-0.132383	-0.150987	-0.17034	-0.18995
-0.141715	0.00965144	0.0104694	0.0119025	0.013683	0.0156105	0.0175828	0.0195554	0.0214816	0.0232436	0.0245848	0.0251172	0.0244827	0.0225878	0.0196766	0.016155	0.0123615	0.00847938	0.00458227	0.000710897	-0.00306725	-0.00662402	-0.00978887	-0.0124325	-0.014555	-0.0162856	-0.0177948	-0.0192106	-0.0205998	-0.0219986	-0.0234645	-0.0251367	-0.0272722	-0.0301792	-0.034043	-0.0387925	-0.0441561	-0.049839	-0.0556483	-0.0615067	-0.06744	-0.0736427	-0.0806353	-0.089336	-0.100751	-0.115332	-0.132628	-0.151632	-0.171426	-0.19149
0.141715	0.0087192	0.00951632	0.0109128	0.0126479	0.0145262	0.0164482	0.0183705	0.0202478	0.0219658	0.0232755	0.0238005	0.0231934	0.0213635	0.0185474	0.0151392	0.0114672	0.00770907	0.00393594	0.000185696	-0.00348062	-0.00694759	-0.0100616	-0.0127063	-0.0148817	-0.0167042	-0.0183273	-0.0198663	-0.0213814	-0.0229053	-0.0244902	-0.026263	-0.0284576	-0.0313547	-0.0351228	-0.0396974	-0.0448309	-0.0502553	-0.0557949	-0.0613806	-0.067042	-0.0729788	-0.0797236	-0.0882157	-0.099484	-0.113992	-0.131276	-0.150307	-0.170146	-0.190263
0.425145	0.00776489	0.00852944	0.00986891	0.0115331	0.0133347	0.0151781	0.0170218	0.0188218	0.0204674	0.0217173	0.0222067	0.0215987	0.0198056	0.0170567	0.0137339	0.0101554	0.0064934	0.00281679	-0.000838056	-0.00441284	-0.00779746	-0.0108454	-0.0134456	-0.0155981	-0.0174138	-0.0190394	-0.0205848	-0.0221073	-0.0236378	-0.025225	-0.0269869	-0.0291407	-0.0319474	-0.0355637	-0.0399295	-0.0448148	-0.0499703	-0.0552332	-0.0605395	-0.0659208	-0.0715762	-0.0780355	-0.0862337	-0.0971945	-0.111379	-0.128326	-0.147012	-0.166503	-0.186269
0.708576	0.00679398	0.00751718	0.00878419	0.0103584	0.0120625	0.0138062	0.0155499	0.0172513	0.0188031	0.0199719	0.0204043	0.0197743	0.0179969	0.0152941	0.0120357	0.00852965	0.00494285	0.00134209	-0.0022367	-0.00573522	-0.00904308	-0.0120134	-0.0145348	-0.0166074	-0.0183424	-0.0198867	-0.0213506	-0.0227914	-0.0242395	-0.0257411	-0.0274081	-0.0294461	-0.032102	-0.0355241	-0.0396557	-0.0442789	-0.049158	-0.0541387	-0.0591609	-0.064256	-0.0696181	-0.0757636	-0.0836037	-0.094136	-0.10781	-0.124176	-0.142236	-0.161081	-0.180194
0.992006	0.00581369	0.00649057	0.00767644	0.00914981	0.0107448	0.0123767	0.0140084	0.0155991	0.0170451	0.0181207	0.0184842	0.0178202	0.0160465	0.0133779	0.010172	0.00672658	0.00320313	-0.000333427	-0.00384711	-0.00727798	-0.0105122	-0.0133984	-0.0158218	-0.0177822	-0.0193946	-0.0208103	-0.0221431	-0.0234519	-0.0247672	-0.0261337	-0.0276583	-0.029538	-0.032009	-0.0352131	-0.0390961	-0.0434496	-0.0480479	-0.0527434	-0.0574787	-0.062284	-0.0673462	-0.0731619	-0.0806077	-0.090643	-0.1037	-0.119347	-0.136624	-0.154654	-0.172943
1.27544	0.00482946	0.00545792	0.00655896	0.00792693	0.0094078	0.010923	0.0124375	0.0139123	0.0152475	0.0162248	0.0165143	0.0158112	0.0140362	0.0113968	0.00823828	0.00484849	0.00138339	-0.00209391	-0.00554709	-0.00891397	-0.012076	-0.0148753	-0.0171923	-0.019027	-0.020499	-0.0217662	-0.0229469	-0.0241023	-0.0252635	-0.0264739	-0.0278361	-0.0295396	-0.0318111	-0.0347871	-0.0384155	-0.0424959	-0.0468115	-0.0512205	-0.0556677	-0.0601818	-0.0649412	-0.0704204	-0.0774565	-0.0869659	-0.0993616	-0.114231	-0.130657	-0.147802	-0.165195
1.55887	0.0038442	0.00442358	0.00543864	0.00669979	0.00806501	0.00946178	0.0108576	0.012215	0.0134377	0.0143152	0.014529	0.0137853	0.0120074	0.00939558	0.00628297	0.00294722	-0.000461094	-0.00388066	-0.00727479	-0.0105788	-0.013669	-0.0163805	-0.0185887	-0.0202933	-0.0216194	-0.0227317	-0.0237536	-0.024749	-0.0257495	-0.026797	-0.0279906	-0.0295121	-0.0315797	-0.0343243	-0.037696	-0.0415021	-0.0455343	-0.0496563	-0.0538149	-0.0580372	-0.0624929	-0.0676332	-0.0742546	-0.0832289	-0.0949488	-0.109022	-0.124575	-0.140814	-0.157287
1.8423	0.00285989	0.00339009	0.004319	0.00547311	0.00672246	0.0080006	0.00927742	0.0105173	0.0116272	0.0124046	0.0125425	0.011758	0.009977	0.00739252	0.00432557	0.00104366	-0.00230808	-0.00567012	-0.00900539	-0.0122467	-0.015265	-0.0178885	-0.0199872	-0.021561	-0.02274	-0.0236961	-0.024558	-0.0253921	-0.0262305	-0.0271139	-0.0281375	-0.0294758	-0.0313382	-0.0338505	-0.0369644	-0.0404954	-0.0442434	-0.0480775	-0.0519466	-0.0558761	-0.0600271	-0.0648274	-0.0710324	-0.0794689	-0.0905094	-0.103781	-0.118458	-0.133784	-0.149333
2.12573	0.00188064	0.00236188	0.003205	0.00425253	0.00538648	0.0065465	0.00770486	0.00882758	0.00982534	0.0105031	0.0105657	0.00974084	0.00795736	0.00540084	0.00238017	-0.000847311	-0.00414186	-0.00744577	-0.0107216	-0.0138996	-0.0168456	-0.019381	-0.0213704	-0.0228136	-0.0238462	-0.0246469	-0.0253496	-0.0260232	-0.0267002	-0.0274203	-0.0282745	-0.0294298	-0.0310864	-0.0333649	-0.0362189	-0.039472	-0.0429327	-0.0464757	-0.0500522	-0.0536859	-0.057529	-0.0619863	-0.0677721	-0.0756686	-0.0860281	-0.0984982	-0.112297	-0.12671	-0.141334
2.40916	0.000916851	0.00134984	0.00210842	0.00305092	0.00407117	0.00511479	0.00615642	0.00716375	0.00805105	0.00863102	0.00862011	0.00775676	0.00597269	0.00344612	0.00047373	-0.00269728	-0.00593262	-0.00917638	-0.0123908	-0.0155037	-0.0183762	-0.020823	-0.0227036	-0.0240181	-0.0249069	-0.0255552	-0.0261019	-0.0266183	-0.0271373	-0.0276971	-0.0283843	-0.0293577	-0.0308075	-0.0328482	-0.035436	-0.038403	-0.0415672	-0.0448097	-0.0480839	-0.0514121	-0.054938	-0.0590435	-0.0644026	-0.0717535	-0.0814287	-0.0930956	-0.106016	-0.119517	-0.133216
2.69259	-1.22312e-05	0.000374113	0.00105098	0.00189194	0.00280227	0.00373337	0.00466218	0.00555803	0.0063388	0.00682492	0.00674457	0.00584696	0.00406665	0.0015745	-0.00134506	-0.00445503	-0.00762658	-0.0108057	-0.0139543	-0.0169982	-0.0197943	-0.0221514	-0.0239248	-0.0251145	-0.0258652	-0.0263681	-0.0267661	-0.0271327	-0.027501	-0.0279075	-0.0284334	-0.0292274	-0.030468	-0.0322623	-0.0345694	-0.0372319	-0.0400792	-0.0429999	-0.0459503	-0.0489517	-0.0521392	-0.0558732	-0.0607887	-0.0675816	-0.0765652	-0.0874261	-0.0994687	-0.112058	-0.124834
2.97602	-0.000883518	-0.000541142	5.86895e-05	0.000803945	0.00161067	0.0024357	0.00325818	0.00404907	0.00472986	0.00512877	0.00498575	0.0040609	0.0022916	-0.000158691	-0.00301787	-0.00605919	-0.00915933	-0.0122662	-0.0153416	-0.01831	-0.0210248	-0.0232905	-0.0249592	-0.0260306	-0.0266531	-0.0270219	-0.0272835	-0.0275127	-0.0277427	-0.0280074	-0.0283813	-0.0290003	-0.0300276	-0.0315612	-0.0335635	-0.0358908	-0.0383871	-0.0409505	-0.0435414	-0.0461801	-0.0489945	-0.052324	-0.0567678	-0.062982	-0.0712619	-0.0813122	-0.0924768	-0.104157	-0.116013
3.25945	-0.00168313	-0.00138141	-0.000852794	-0.000196021	0.000514914	0.0012419	0.00196611	0.00266011	0.00324903	0.00356894	0.00337167	0.00242826	0.00067896	-0.00172024	-0.00450966	-0.00747291	-0.0104922	-0.0135174	-0.0165106	-0.0193953	-0.0220228	-0.0241951	-0.0257619	-0.0267234	-0.0272296	-0.0274786	-0.027619	-0.0277262	-0.0278331	-0.0279703	-0.0282037	-0.028653	-0.029462	-0.030717	-0.0323849	-0.034339	-0.036442	-0.0386042	-0.0407911	-0.0430229	-0.0454206	-0.048305	-0.0522421	-0.0578519	-0.0654133	-0.0746473	-0.084934	-0.0957075	-0.106648
3.54288	-0.0024164	-0.00215225	-0.00168947	-0.00111449	-0.000492099	0.000144255	0.000777656	0.00138225	0.00188682	0.00213534	0.0018916	0.000937679	-0.000783309	-0.00312288	-0.00583387	-0.00871029	-0.01164	-0.0145749	-0.0174774	-0.0202708	-0.0228056	-0.0248824	-0.0263503	-0.0272093	-0.0276104	-0.0277528	-0.0277859	-0.0277854	-0.0277833	-0.0278064	-0.02791	-0.0281946	-0.0287806	-0.0297405	-0.0310464	-0.0325921	-0.0342626	-0.0359829	-0.0377246	-0.0395086	-0.0414494	-0.043851	-0.0472492	-0.0522307	-0.0590597	-0.0674721	-0.076881	-0.0867508	-0.0967785
3.82631	-0.00310367	-0.00287496	-0.00247428	-0.00197646	-0.0014376	-0.000886738	-0.000338974	0.000181396	0.000606824	0.000789231	0.000504421	-0.000454444	-0.00214135	-0.00441537	-0.00704191	-0.00982546	-0.0126595	-0.015498	-0.0183041	-0.021001	-0.0234391	-0.0254192	-0.0267901	-0.0275518	-0.0278555	-0.0279005	-0.027836	-0.0277377	-0.0276364	-0.0275545	-0.0275358	-0.0276591	-0.028019	-0.0286722	-0.029597	-0.03071	-0.0319209	-0.033171	-0.0344391	-0.0357467	-0.0372029	-0.0390955	-0.0419323	-0.0462691	-0.0523561	-0.0599432	-0.0684745	-0.0774422	-0.0865597
4.10974	-0.00376701	-0.00357265	-0.00323213	-0.00280905	-0.00235111	-0.00188306	-0.00141825	-0.000979403	-0.000630407	-0.000511371	-0.000834446	-0.00179535	-0.00344517	-0.00565056	-0.00818952	-0.010877	-0.0136123	-0.0163513	-0.0190579	-0.0216555	-0.023995	-0.0258776	-0.0271525	-0.0278198	-0.0280301	-0.0279823	-0.0278253	-0.0276344	-0.0274389	-0.0272569	-0.0271197	-0.0270835	-0.0272156	-0.0275562	-0.0280899	-0.0287575	-0.0294947	-0.03026	-0.0310397	-0.0318561	-0.0328131	-0.0341832	-0.0364469	-0.0401304	-0.0454705	-0.0522304	-0.059884	-0.0679507	-0.076159
4.39317	-0.00442088	-0.00426041	-0.00397928	-0.00362999	-0.00325193	-0.00286564	-0.0024827	-0.00212432	-0.00185067	-0.00179392	-0.00215415	-0.00311595	-0.0047275	-0.00686303	-0.00931318	-0.0119034	-0.0145386	-0.0171769	-0.0197828	-0.0222801	-0.0245202	-0.026305	-0.0274843	-0.0280581	-0.0281767	-0.028038	-0.0277905	-0.0275089	-0.0272213	-0.026941	-0.0266869	-0.0264919	-0.0263955	-0.0264212	-0.0265601	-0.0267773	-0.0270354	-0.0273102	-0.0275957	-0.0279153	-0.0283675	-0.0292098	-0.030896	-0.0339229	-0.0385143	-0.0444463	-0.0512223	-0.0583884	-0.0656882
4.6766	-0.00507106	-0.00494431	-0.00472226	-0.00444636	-0.00414776	-0.00384279	-0.0035413	-0.00326293	-0.00306421	-0.0030693	-0.00346623	-0.00442847	-0.00600129	-0.00806651	-0.0104274	-0.0129199	-0.0154545	-0.0179917	-0.0204964	-0.022893	-0.0250333	-0.0267202	-0.027804	-0.0282848	-0.028312	-0.0280832	-0.0277458	-0.0273742	-0.0269952	-0.0266172	-0.0262467	-0.0258933	-0.0255684	-0.0252789	-0.0250221	-0.024788	-0.0245657	-0.0243488	-0.0241389	-0.0239605	-0.0239067	-0.0242202	-0.025328	-0.027698	-0.0315406	-0.0366454	-0.0425445	-0.048811	-0.0552032
4.96003	-0.00571552	-0.00562218	-0.00545865	-0.00525548	-0.00503559	-0.00481119	-0.00459039	-0.00439128	-0.00426673	-0.00433291	-0.00476582	-0.00572778	-0.00726118	-0.0092554	-0.0115263	-0.0139204	-0.0163539	-0.0187892	-0.0211922	-0.0234873	-0.0255275	-0.0271162	-0.0281044	-0.0284923	-0.0284287	-0.0281101	-0.0276834	-0.0272224	-0.0267525	-0.0262774	-0.0257912	-0.0252803	-0.0247281	-0.0241248	-0.0234742	-0.0227908	-0.0220903	-0.0213839	-0.0206809	-0.0200066	-0.0194492	-0.0192362	-0.0197684	-0.0214845	-0.024582	-0.0288634	-0.03389	-0.0392611	-0.0447502
5.24346	-0.00633936	-0.00627828	-0.00617128	-0.00603834	-0.00589448	-0.0057479	-0.005605	-0.00548239	-0.00542924	-0.00555379	-0.00602	-0.0069791	-0.00847059	-0.0103914	-0.01257	-0.0148633	-0.0171933	-0.0195244	-0.0218233	-0.024015	-0.0259531	-0.0274425	-0.0283349	-0.0286305	-0.0284772	-0.0280704	-0.0275562	-0.0270075	-0.0264485	-0.0258784	-0.0252788	-0.0246135	-0.0238387	-0.0229282	-0.0218921	-0.0207688	-0.0196003	-0.0184147	-0.0172289	-0.0160692	-0.0150187	-0.0142902	-0.0142586	-0.015334	-0.0177012	-0.0211755	-0.0253465	-0.0298397	-0.0344433
5.52689	-0.00690276	-0.0068706	-0.00681425	-0.00674424	-0.00666852	-0.00659165	-0.00651854	-0.00646429	-0.00647444	-0.00664936	-0.00714103	-0.00808969	-0.00953195	-0.0113722	-0.0134515	-0.0156372	-0.0178567	-0.0200769	-0.022265	-0.0243469	-0.0261779	-0.0275646	-0.0283603	-0.0285652	-0.0283258	-0.0278353	-0.0272385	-0.0266074	-0.0259646	-0.025305	-0.0245989	-0.0237888	-0.0228054	-0.0216071	-0.0202099	-0.0186748	-0.017068	-0.0154338	-0.013796	-0.0121818	-0.0106696	-0.00945815	-0.00889769	-0.00937143	-0.011052	-0.0137667	-0.0171324	-0.020799	-0.0245687
5.81032	-0.00733545	-0.00732495	-0.00730655	-0.00728369	-0.00725901	-0.00723436	-0.00721344	-0.00720996	-0.00726591	-0.00747387	-0.00797407	-0.00889589	-0.0102731	-0.0120176	-0.0139825	-0.0160456	-0.0181398	-0.0202342	-0.022297	-0.0242557	-0.0259683	-0.0272451	-0.0279423	-0.02806	-0.0277419	-0.0271777	-0.0265091	-0.0258067	-0.0250915	-0.0243548	-0.0235571	-0.0226227	-0.0214608	-0.0200167	-0.0183115	-0.0164251	-0.0144446	-0.0124278	-0.0104046	-0.00840292	-0.00649663	-0.00487254	-0.00385898	-0.0038154	-0.00490368	-0.00696195	-0.00963075	-0.0125818	-0.0156295
6.09375	-0.00756046	-0.0075601	-0.00755947	-0.00755868	-0.00755789	-0.00755766	-0.00756098	-0.00758033	-0.00765425	-0.00786774	-0.00834956	-0.00921848	-0.0105055	-0.0121298	-0.0139565	-0.0158733	-0.0178186	-0.0197636	-0.0216781	-0.0234921	-0.0250684	-0.0262239	-0.0268197	-0.0268558	-0.0264711	-0.0258487	-0.0251256	-0.0243695	-0.0236001	-0.0228058	-0.02194	-0.0209141	-0.0196216	-0.0179985	-0.0160693	-0.013928	-0.0116763	-0.00938201	-0.0070792	-0.00479623	-0.00260363	-0.000678528	0.000667833	0.0010947	0.000448632	-0.00111693	-0.00326124	-0.00567314	-0.00817648
6.37718	-0.00754314	-0.00753948	-0.00753306	-0.00752509	-0.00751651	-0.00750826	-0.00750319	-0.00751278	-0.0075722	-0.00775912	-0.00819114	-0.00897677	-0.0101443	-0.0116199	-0.0132804	-0.0150232	-0.016792	-0.0185604	-0.0202997	-0.021944	-0.0233631	-0.0243839	-0.0248749	-0.024836	-0.0243987	-0.0237364	-0.0229786	-0.0221896	-0.0213872	-0.020558	-0.0196517	-0.0185724	-0.0172052	-0.015481	-0.0134261	-0.0111421	-0.00873892	-0.00628967	-0.00383071	-0.00139053	0.000962738	0.00305855	0.00459732	0.00525109	0.00487217	0.00360825	0.00178729	-0.000291217	-0.00245766
6.66061	-0.00731814	-0.00729966	-0.00726727	-0.00722703	-0.00718352	-0.00713944	-0.00709805	-0.00706992	-0.00708702	-0.00721985	-0.00757516	-0.00825145	-0.00927441	-0.010577	-0.0120474	-0.0135925	-0.0151612	-0.0167293	-0.0182705	-0.0197234	-0.0209676	-0.0218423	-0.0222255	-0.0221172	-0.0216393	-0.0209527	-0.0201775	-0.0193732	-0.0185559	-0.0177115	-0.0167882	-0.0156883	-0.0142943	-0.0125356	-0.0104392	-0.00810881	-0.00565667	-0.00315747	-0.000648165	0.00184294	0.00424919	0.00640403	0.0080149	0.00876155	0.00849975	0.00737373	0.00570374	0.00378225	0.00177497
6.94404	-0.00696242	-0.00692187	-0.00685081	-0.00676252	-0.00666699	-0.00656958	-0.00647427	-0.00639084	-0.00634811	-0.00640953	-0.00667119	-0.00722173	-0.00808429	-0.00919846	-0.0104637	-0.0117962	-0.0131499	-0.014503	-0.0158316	-0.0170797	-0.0181377	-0.018859	-0.0191326	-0.0189584	-0.0184475	-0.0177464	-0.0169646	-0.0161562	-0.0153355	-0.0144881	-0.0135626	-0.0124627	-0.011072	-0.00932088	-0.007236	-0.00491978	-0.00248324	-1.76191e-07	0.00249288	0.004968	0.00735945	0.00950303	0.0111103	0.0118655	0.0116263	0.0105351	0.00890763	0.00703215	0.00507218
7.22747	-0.00654629	-0.0064803	-0.0063647	-0.00622107	-0.00606561	-0.00590678	-0.00574942	-0.00560255	-0.0054919	-0.00547391	-0.00563409	-0.00605131	-0.00674614	-0.00766486	-0.008718	-0.00983097	-0.0109628	-0.012094	-0.0132033	-0.0142405	-0.015107	-0.0156717	-0.0158347	-0.0155963	-0.0150558	-0.0143448	-0.0135615	-0.0127541	-0.0119353	-0.0110904	-0.0101698	-0.00907929	-0.00770591	-0.00598176	-0.00393285	-0.00165884	0.000732265	0.00316863	0.00561465	0.00804285	0.0103882	0.012488	0.0140566	0.0147813	0.0145213	0.0134172	0.011782	0.00990126	0.00793689
7.5109	-0.00610967	-0.00601712	-0.00585496	-0.0056535	-0.00543542	-0.00521242	-0.00499023	-0.00477716	-0.00459582	-0.00449571	-0.00455176	-0.0048331	-0.00535778	-0.0060787	-0.00691744	-0.00780862	-0.00871632	-0.00962349	-0.0105112	-0.0113353	-0.0120088	-0.0124157	-0.012468	-0.0121658	-0.0115971	-0.0108777	-0.0100944	-0.00928987	-0.00847466	-0.00763442	-0.00672085	-0.00564303	-0.00429168	-0.00260113	-0.00059653	0.00162575	0.00396125	0.00634051	0.00872901	0.0110998	0.0133883	0.0154333	0.0169514	0.0176324	0.0173365	0.0162036	0.0145437	0.0126402	0.010654
7.79433	-0.00566816	-0.00554873	-0.00533948	-0.0050795	-0.00479806	-0.00451012	-0.00422235	-0.00394232	-0.00368955	-0.00350662	-0.00345793	-0.00360293	-0.00395712	-0.00448002	-0.0051042	-0.00577347	-0.00645693	-0.00713989	-0.00780601	-0.00841692	-0.00889726	-0.00914644	-0.00908822	-0.0087226	-0.00812581	-0.00739846	-0.00661568	-0.00581436	-0.00500322	-0.00416801	-0.0032621	-0.00219779	-0.000869692	0.000785523	0.0027436	0.0049116	0.00718879	0.00950817	0.0118363	0.0141468	0.0163757	0.018363	0.0198276	0.0204615	0.0201263	0.0189605	0.0172719	0.0153417	0.0133294
8.07776	-0.00522675	-0.00508024	-0.00482356	-0.00450466	-0.00415942	-0.00380608	-0.00345226	-0.00310484	-0.00278028	-0.00251434	-0.00236107	-0.00237036	-0.00255523	-0.00288169	-0.00329317	-0.00374248	-0.0042037	-0.00466448	-0.00511095	-0.00551061	-0.00579954	-0.00589243	-0.00572463	-0.00529613	-0.0046716	-0.00393634	-0.00315407	-0.00235595	-0.00154885	-0.000718679	0.000179512	0.0012301	0.0025345	0.00415364	0.00606418	0.00817671	0.0103943	0.0126524	0.014919	0.0171679	0.0193358	0.0212642	0.0226741	0.0232604	0.0228855	0.021687	0.01997	0.0180134	0.0159755
8.36119	-0.00478872	-0.00461467	-0.00430972	-0.00393085	-0.00352069	-0.00310081	-0.00267982	-0.00226392	-0.00186674	-0.00151754	-0.0012606	-0.00113674	-0.00115663	-0.00129244	-0.00149786	-0.00173425	-0.00198038	-0.00222612	-0.00246004	-0.00265525	-0.0027589	-0.00270048	-0.00242652	-0.00193702	-0.00128544	-0.000542319	0.000239698	0.00103494	0.00183833	0.00266375	0.00355435	0.004591	0.0058709	0.00745243	0.00931324	0.0113676	0.0135227	0.0157166	0.0179184	0.0201027	0.0222069	0.0240739	0.0254276	0.0259659	0.0255527	0.0243241	0.0225823	0.0206033	0.0185438
8.64462	-0.00435967	-0.00415686	-0.00380155	-0.0033601	-0.00288219	-0.0023929	-0.00190186	-0.00141481	-0.000942906	-0.000509884	-0.000151613	9.88149e-05	0.000232761	0.000272774	0.000256386	0.000214899	0.000165516	0.000116449	7.69471e-05	6.87612e-05	0.000134638	0.000331635	0.000702999	0.00124873	0.00192558	0.0026765	0.00345889	0.00425212	0.00505268	0.00587411	0.00675748	0.00777968	0.00903309	0.0105732	0.0123788	0.0143684	0.0164536	0.0185758	0.0207054	0.0228176	0.0248508	0.0266502	0.0279438	0.0284337	0.0279858	0.0267342	0.0249768	0.0229856	0.0209152
8.92805	-0.00394785	-0.00371399	-0.00330429	-0.00279525	-0.00224416	-0.00167989	-0.00111331	-0.000549932	7.22979e-07	0.00051867	0.000973735	0.00133808	0.00160444	0.00179178	0.00193167	0.00205045	0.00216257	0.00227488	0.0023949	0.00254022	0.00274538	0.00305645	0.00350839	0.00410119	0.00479991	0.00555847	0.00634246	0.00713533	0.00793476	0.00875366	0.00963052	0.0106373	0.0118604	0.0133518	0.0150915	0.0170035	0.0190049	0.021041	0.0230837	0.0251094	0.0270579	0.028778	0.0300038	0.0304444	0.0299687	0.0287078	0.0269526	0.024969	0.0229081
9.21148	-0.00356091	-0.00329268	-0.00282275	-0.00223889	-0.00160679	-0.000959548	-0.000309478	0.00033769	0.000972908	0.00157737	0.00212269	0.0025827	0.00295056	0.00324411	0.00349304	0.00372211	0.00394488	0.00416765	0.00439686	0.00464734	0.00494812	0.00533794	0.00584616	0.00647281	0.00718849	0.00795447	0.00874184	0.00953673	0.0103375	0.011156	0.0120273	0.0130172	0.0142045	0.0156366	0.0172953	0.0191111	0.0210086	0.0229376	0.0248726	0.026791	0.0286349	0.0302586	0.0314057	0.0317957	0.0313022	0.0300516	0.0283244	0.0263769	0.024355
9.49491	-0.00320085	-0.00289465	-0.00235821	-0.0016917	-0.000970139	-0.000231276	0.000510857	0.00124988	0.00197594	0.00266862	0.00329715	0.0038331	0.00426908	0.00462443	0.00493137	0.00521675	0.00549526	0.00577347	0.00605752	0.00636094	0.00671019	0.00714058	0.00767887	0.00832507	0.0090524	0.00982557	0.0106182	0.0114177	0.0122224	0.0130428	0.0139098	0.0148812	0.0160268	0.0173881	0.0189493	0.020649	0.0224208	0.0242202	0.0260247	0.0278134	0.0295313	0.0310402	0.0320968	0.0324348	0.0319343	0.0307152	0.0290438	0.0271633	0.0252122
9.77834	-0.00286245	-0.0025154	-0.00190736	-0.00115192	-0.000334065	0.000503389	0.0013445	0.00218188	0.00300384	0.00378613	0.00449217	0.00508817	0.00556534	0.00594668	0.00627048	0.00656864	0.00685859	0.00714791	0.00744294	0.00775718	0.00811688	0.00855707	0.00910427	0.00975851	0.0104932	0.0112734	0.0120729	0.0128791	0.0136898	0.0145139	0.0153774	0.0163292	0.0174282	0.0187096	0.02016	0.0217275	0.0233559	0.0250077	0.0266634	0.0283042	0.0298789	0.0312581	0.0322147	0.0324995	0.0320007	0.0308302	0.029237	0.0274484	0.0255938
10.0618	-0.00253707	-0.00214741	-0.00146475	-0.000616576	0.000301663	0.00124189	0.00218614	0.00312577	0.00404667	0.00491941	0.00569953	0.00634604	0.00684824	0.00723406	0.00755001	0.00783483	0.00810962	0.0083834	0.0086631	0.00896288	0.00931021	0.0097417	0.0102851	0.0109405	0.01168	0.0124671	0.0132743	0.0140884	0.0149066	0.0157354	0.0165959	0.0175274	0.0185769	0.0197729	0.0211045	0.0225301	0.0240046	0.0254978	0.0269938	0.0284758	0.0298968	0.0311376	0.0319883	0.0322194	0.0317275	0.0306159	0.0291143	0.0274324	0.0256898
10.3452	-0.00221748	-0.00178446	-0.00102582	-8.3246e-05	0.000937187	0.00198204	0.00303125	0.00407486	0.00509605	0.00605958	0.00691225	0.007605	0.00812501	0.00850572	0.00880279	0.0090626	0.00931038	0.00955675	0.00980938	0.0100834	0.0104082	0.0108227	0.0113567	0.0120101	0.0127533	0.0135472	0.0143627	0.0151852	0.0160113	0.0168455	0.0177033	0.018614	0.0196128	0.0207209	0.0219302	0.0232096	0.0245255	0.0258552	0.0271867	0.0285051	0.0297678	0.0308661	0.0316085	0.0317855	0.0313028	0.0302547	0.0288507	0.0272823	0.0256584
10.6286	-0.00189977	-0.00142318	-0.000588223	0.000449166	0.00157225	0.00272219	0.00387683	0.00502484	0.00614661	0.00720091	0.00812551	0.00886299	0.00939836	0.00977074	0.0100453	0.0102762	0.010493	0.010708	0.0109296	0.0111742	0.011473	0.0118679	0.0123906	0.013041	0.0137875	0.0145883	0.0154122	0.0162435	0.0170778	0.0179175	0.0187727	0.0196626	0.0206104	0.0216299	0.0227157	0.0238476	0.0250034	0.0261683	0.0273336	0.0284869	0.02959	0.0305445	0.0311777	0.0313006	0.0308279	0.0298448	0.0285404	0.0270875	0.0255846
10.9121	-0.00158225	-0.00106241	-0.000151646	0.000979919	0.00220496	0.00345928	0.00471862	0.00597031	0.00719193	0.00833625	0.00933195	0.0101132	0.010663	0.0110259	0.0112768	0.0114776	0.0116623	0.0118448	0.0120343	0.0122483	0.0125202	0.0128948	0.0134058	0.0140532	0.0148033	0.0156113	0.0164438	0.0172843	0.0181272	0.0189728	0.0198258	0.0206954	0.0215924	0.0225235	0.0234862	0.0244708	0.0254667	0.0264669	0.0274663	0.0284547	0.0293982	0.0302092	0.0307335	0.0308024	0.0303399	0.0294219	0.0282173	0.0268802	0.0254985
11.1955	-0.00126372	-0.000702105	0.000281822	0.00150429	0.00282774	0.00418281	0.00554323	0.00689498	0.00821289	0.00944386	0.0105077	0.0113303	0.0118925	0.0122446	0.0124705	0.0126403	0.0127918	0.0129408	0.0130973	0.0132798	0.0135242	0.0138781	0.0143777	0.0150229	0.0157776	0.0165942	0.017437	0.0182881	0.0191411	0.0199942	0.0208466	0.0216974	0.0225455	0.0233903	0.024232	0.0250716	0.02591	0.0267478	0.0275836	0.0284096	0.0291959	0.0298654	0.0302824	0.0302983	0.029846	0.0289924	0.0278864	0.0266637	0.0254016
11.4789	-0.000941679	-0.000343084	0.000705636	0.00200861	0.00341921	0.0048635	0.0063134	0.00775369	0.00915663	0.0104636	0.0115861	0.0124425	0.0130114	0.0133485	0.0135463	0.0136822	0.0137979	0.0139108	0.0140316	0.0141804	0.0143957	0.0147285	0.0152177	0.0158632	0.0166263	0.0174559	0.0183135	0.01918	0.0200478	0.0209131	0.0217698	0.0226072	0.0234121	0.024177	0.0249048	0.0256068	0.0262955	0.0269787	0.0276588	0.0283299	0.0289665	0.0295014	0.0298164	0.029782	0.0293399	0.0285484	0.0275369	0.0264239	0.0252767
11.7624	-0.000611354	1.2934e-05	0.00110667	0.00246557	0.00393671	0.00544298	0.00695502	0.00845664	0.00991799	0.0112759	0.0124349	0.013307	0.0138692	0.0141815	0.0143437	0.014439	0.0145127	0.0145832	0.0146625	0.0147724	0.0149547	0.0152654	0.0157467	0.0163986	0.0171789	0.0180316	0.0189151	0.0198079	0.0207018	0.0215907	0.0224634	0.0232997	0.0240752	0.0247754	0.0254059	0.025988	0.026545	0.027092	0.0276348	0.0281694	0.028674	0.0290903	0.0293157	0.0292377	0.0288058	0.0280705	0.0271443	0.0261299	0.0250858
12.0458	-0.000266356	0.000363637	0.00146737	0.00283868	0.00432327	0.00584329	0.00736903	0.00888381	0.0103564	0.0117208	0.0128771	0.0137331	0.0142648	0.0145349	0.014648	0.0146912	0.0147117	0.0147291	0.0147564	0.0148179	0.0149607	0.0152473	0.0157251	0.0163942	0.0172071	0.0181013	0.0190298	0.0199688	0.0209085	0.0218411	0.0227504	0.0236075	0.0243777	0.0250402	0.0256029	0.0260964	0.026554	0.0269973	0.0274353	0.0278658	0.0282698	0.0285959	0.0287536	0.0286439	0.0282221	0.0275328	0.0266752	0.0257398	0.0247783
12.3292	9.81548e-05	0.000707273	0.00177443	0.00310031	0.0045357	0.00600533	0.00748036	0.00894425	0.0103655	0.0116773	0.0127785	0.0135761	0.0140456	0.0142506	0.0142968	0.0142723	0.0142248	0.0141746	0.0141359	0.0141367	0.0142311	0.0144911	0.0149713	0.0156719	0.016538	0.0174978	0.018497	0.0195084	0.0205204	0.0215232	0.0224965	0.0234038	0.0242009	0.0248614	0.0253955	0.025842	0.0262429	0.0266259	0.0270025	0.0273719	0.0277169	0.0279906	0.0281099	0.0279842	0.0275725	0.0269156	0.0261044	0.025222	0.0243157
12.6126	0.000482178	0.00104384	0.00202786	0.00325044	0.004574	0.0059291	0.00728903	0.00863797	0.00994517	0.0111452	0.0121392	0.012836	0.0132118	0.0133286	0.01329	0.0131822	0.0130521	0.0129198	0.0128012	0.0127289	0.012766	0.0129968	0.0134854	0.0142316	0.0151717	0.0162211	0.0173169	0.0184269	0.0195374	0.0206371	0.0217019	0.0226885	0.0235446	0.0242391	0.0247839	0.0252249	0.0256119	0.0259777	0.0263363	0.0266876	0.0270154	0.0272744	0.0273847	0.0272586	0.0268569	0.0262188	0.025432	0.0245765	0.0236979
12.8961	0.000880874	0.00137509	0.00224095	0.00331672	0.00448135	0.00567369	0.00687009	0.00805591	0.00920194	0.0102458	0.0110933	0.0116575	0.0119156	0.011927	0.0117902	0.0115874	0.0113635	0.0111384	0.0109294	0.0107745	0.0107477	0.0109476	0.0114488	0.0122516	0.013281	0.0144384	0.01565	0.0168781	0.0181071	0.0193237	0.0205007	0.0215885	0.0225279	0.0232832	0.0238682	0.024335	0.0247403	0.0251215	0.0254946	0.0258602	0.0262021	0.0264749	0.026598	0.0264835	0.0260917	0.0254622	0.0246831	0.0238349	0.0229636
13.1795	0.00128786	0.00170334	0.00243126	0.00333565	0.00431474	0.00531709	0.00632259	0.00731809	0.00827632	0.00913894	0.00981773	0.0102313	0.0103584	0.0102546	0.010012	0.00970765	0.00938372	0.00905949	0.00875422	0.00851157	0.00841705	0.00858479	0.00910129	0.00996655	0.0110941	0.0123697	0.013708	0.0150655	0.0164242	0.017769	0.0190698	0.0202713	0.0213076	0.022139	0.0227807	0.0232909	0.0237328	0.0241478	0.0245538	0.024952	0.0253258	0.0256283	0.0257768	0.0256804	0.0252985	0.0246718	0.0238911	0.0230391	0.0221633
13.4629	0.00169832	0.00203029	0.00261191	0.00333452	0.00411682	0.00491765	0.00572069	0.00651436	0.00727354	0.00794428	0.00844497	0.00870035	0.00869076	0.0084675	0.00811594	0.00770729	0.00728068	0.0068548	0.00645073	0.00611807	0.00595428	0.00608947	0.00662224	0.0075526	0.00878193	0.0101801	0.0116498	0.0131413	0.0146343	0.0161122	0.0175416	0.018862	0.020001	0.0209149	0.0216205	0.0221816	0.0226677	0.0231242	0.0235709	0.0240095	0.0244226	0.0247617	0.0249407	0.0248654	0.0244934	0.023867	0.0230806	0.0222202	0.021335
13.7464	0.00210963	0.00235662	0.00278936	0.00332701	0.00390905	0.00450482	0.00510185	0.00569014	0.00624681	0.00672241	0.00704214	0.00713701	0.006989	0.00664512	0.00618365	0.00566986	0.00513981	0.00461153	0.00410794	0.00368463	0.00345111	0.00355361	0.00410295	0.00509913	0.00643132	0.00795331	0.00955558	0.0111825	0.0128112	0.0144235	0.015983	0.0174239	0.0186672	0.0196656	0.0204371	0.0210514	0.021584	0.0220844	0.0225743	0.0230555	0.0235103	0.023888	0.0240992	0.0240458	0.0236836	0.0230567	0.0222633	0.021393	0.0204967
14.0298	0.00251973	0.00268165	0.00296533	0.00331778	0.00369933	0.0040898	0.00448056	0.00486325	0.00521717	0.00549744	0.00563608	0.0055704	0.00528403	0.0048197	0.00424851	0.00362981	0.00299655	0.00236611	0.00176323	0.00124945	0.000946338	0.00101616	0.00158192	0.00264364	0.00407829	0.00572359	0.00745799	0.00921981	0.0109837	0.0127298	0.014419	0.0159799	0.0173273	0.01841	0.0192475	0.0199151	0.0204943	0.0210389	0.021572	0.0220961	0.0225926	0.0230091	0.0232524	0.0232206	0.0228679	0.0222401	0.0214391	0.0205581	0.0196502
14.3132	0.00292388	0.0030017	0.00313805	0.00330745	0.00349082	0.00367835	0.00386524	0.00404469	0.00419824	0.00428548	0.00424526	0.00402112	0.00359836	0.0030154	0.00233627	0.00161441	0.00087966	0.000148769	-0.000551764	-0.00115453	-0.00152625	-0.00148891	-0.000907592	0.000217702	0.00175205	0.00351745	0.00538058	0.00727381	0.00916939	0.011046	0.0128614	0.0145392	0.0159879	0.0171523	0.0180537	0.0187728	0.0193969	0.0199838	0.0205585	0.0211238	0.0216605	0.0221141	0.022388	0.0223764	0.0220317	0.0214016	0.0205917	0.0196988	0.018778
14.5967	0.00330987	0.00330676	0.0033013	0.00329452	0.00328715	0.00327936	0.00327002	0.00325389	0.00321464	0.00311628	0.00290428	0.00252833	0.00197529	0.00127945	0.000497856	-0.0003218	-0.0011527	-0.00197876	-0.00277185	-0.00345912	-0.00389634	-0.00389087	-0.0032967	-0.00211383	-0.000488272	0.00138734	0.00336872	0.00538267	0.00739928	0.00939571	0.011327	0.0131119	0.0146529	0.0158915	0.0168501	0.0176146	0.0182782	0.0189021	0.0195132	0.0201143	0.0206859	0.0211714	0.0214709	0.0214748	0.0211339	0.0204974	0.019675	0.0187665	0.0178291
14.8801	0.00365513	0.00357817	0.00344334	0.00327583	0.00309445	0.00290847	0.00272012	0.00252558	0.00231058	0.00204328	0.00167545	0.00116257	0.000493029	-0.000302846	-0.00117458	-0.00207996	-0.00299503	-0.00390441	-0.00477863	-0.00554032	-0.0060361	-0.00606115	-0.00546018	-0.0042332	-0.00253548	-0.000571855	0.00150424	0.00361498	0.00572861	0.00782102	0.00984495	0.0117149	0.0133283	0.0146237	0.0156246	0.0164213	0.0171119	0.0177609	0.0183962	0.0190213	0.0196159	0.0201217	0.0204356	0.0204446	0.0200979	0.0194462	0.0186027	0.0176705	0.0167083
15.1635	0.00393254	0.00379356	0.00355007	0.00324755	0.00292001	0.00258436	0.00224567	0.00190136	0.00153898	0.0011305	0.000633378	8.38683e-06	-0.00075472	-0.00162921	-0.00257057	-0.00354157	-0.00452088	-0.00549385	-0.00643017	-0.00724946	-0.00779225	-0.00784554	-0.00724785	-0.0059992	-0.00426104	-0.00224639	-0.000114774	0.00205288	0.00422355	0.00637226	0.00845005	0.0103683	0.012021	0.0133443	0.0143626	0.0151695	0.0158665	0.0165203	0.01716	0.0177893	0.0183871	0.0188939	0.0192036	0.0192003	0.0188317	0.0181501	0.0172714	0.0163017	0.0153013
15.4469	0.00412583	0.00393949	0.00361301	0.00320739	0.00276823	0.00231828	0.0018648	0.0014062	0.000931636	0.000416385	-0.000177094	-0.000883432	-0.00171167	-0.00263821	-0.00362377	-0.00463547	-0.0056543	-0.00666637	-0.0076412	-0.00849725	-0.00907272	-0.00915142	-0.00856953	-0.00732703	-0.00558777	-0.00356792	-0.00142939	0.000745716	0.00292386	0.00507965	0.00716322	0.00908441	0.0107352	0.0120505	0.0130554	0.0138451	0.0145228	0.0151566	0.0157761	0.0163848	0.0169615	0.0174452	0.0177276	0.0176903	0.0172801	0.0165501	0.015619	0.0145948	0.0135393
15.7304	0.00424123	0.00402109	0.0036354	0.00315621	0.00263741	0.00210592	0.00157055	0.00103053	0.000476371	-0.000113783	-0.000773143	-0.00153234	-0.00239938	-0.00335338	-0.0043596	-0.00538892	-0.00642438	-0.00745289	-0.00844437	-0.0093179	-0.00991276	-0.0100143	-0.00945976	-0.00824916	-0.00654523	-0.00456264	-0.00246218	-0.000325415	0.00181432	0.00393161	0.00597646	0.00785844	0.00946917	0.0107435	0.0117064	0.0124535	0.0130883	0.013679	0.0142553	0.0148207	0.0153536	0.0157919	0.0160257	0.0159345	0.0154642	0.0146689	0.0136691	0.0125748	0.0114486
16.0138	0.00430264	0.00405811	0.00362969	0.00309741	0.00252113	0.00193079	0.00133636	0.000737688	0.000126518	-0.000516453	-0.00122057	-0.00201288	-0.00290047	-0.00386489	-0.00487544	-0.00590638	-0.0069426	-0.00797185	-0.00896485	-0.00984247	-0.0104475	-0.0105701	-0.0100509	-0.0088901	-0.00724674	-0.00533083	-0.00329963	-0.00123294	0.000836568	0.00288377	0.00485906	0.00667265	0.00821694	0.00942729	0.0103285	0.0110153	0.0115907	0.0121223	0.0126396	0.013146	0.0136194	0.0139969	0.0141672	0.0140083	0.0134651	0.0125928	0.0115132	0.0103378	0.00913012
16.2972	0.00433597	0.00407194	0.00360936	0.00303464	0.00241241	0.00177503	0.00113339	0.000487929	-0.000168506	-0.000852806	-0.00159068	-0.00240585	-0.0033045	-0.00427047	-0.00527686	-0.00630111	-0.00732983	-0.00835165	-0.00933829	-0.010213	-0.0108235	-0.0109661	-0.0104866	-0.00938477	-0.00781512	-0.00598119	-0.00403548	-0.00205537	-7.26294e-05	0.00188806	0.00377774	0.00550776	0.00697187	0.00810627	0.00893538	0.00955289	0.0100603	0.0105246	0.0109746	0.0114137	0.0118194	0.0121281	0.0122273	0.0119934	0.0113708	0.0104153	0.00925006	0.00798797	0.00669314
16.5807	0.00435832	0.0040767	0.00358332	0.00297032	0.00230666	0.00162686	0.000942664	0.000255037	-0.000442064	-0.0011632	-0.00193054	-0.00276453	-0.00367053	-0.00463459	-0.00563351	-0.0066478	-0.00766582	-0.008677	-0.0096542	-0.0105234	-0.0111374	-0.0112997	-0.0108613	-0.00982222	-0.00833139	-0.00658541	-0.00473152	-0.00284443	-0.000954926	0.000912834	0.00271064	0.00435116	0.00572975	0.00678353	0.00753657	0.00808117	0.00851735	0.00891093	0.00929054	0.00965909	0.00999394	0.0102308	0.0102557	0.00994404	0.00923951	0.00819834	0.00694527	0.00559426	0.00421013
16.8641	0.00437742	0.0040788	0.00355563	0.00290562	0.00220189	0.00148106	0.000755705	2.73185e-05	-0.000709061	-0.00146567	-0.00226119	-0.00311282	-0.00402507	-0.00498619	-0.00597667	-0.00698007	-0.00798643	-0.00898607	-0.00995293	-0.0108157	-0.0114328	-0.0116146	-0.0112179	-0.0102424	-0.00883188	-0.00717553	-0.00541522	-0.00362297	-0.00182849	-5.54589e-05	0.00164872	0.00319809	0.00448966	0.00546152	0.00613739	0.0066081	0.00697209	0.00729416	0.00760242	0.0078996	0.00816271	0.0083268	0.00827677	0.00788653	0.00709933	0.00597193	0.00463041	0.00318991	0.00171592
17.1475	0.00439571	0.0040803	0.00352772	0.00284117	0.00209788	0.00133655	0.00057057	-0.000198051	-0.000973196	-0.0017648	-0.00258805	-0.00345696	-0.00437519	-0.00533318	-0.00631504	-0.0073074	-0.00830197	-0.0092899	-0.0102463	-0.0111026	-0.0117225	-0.0119238	-0.0115685	-0.0106566	-0.00932623	-0.00775939	-0.00609257	-0.00439503	-0.00269549	-0.00101707	0.000593593	0.00205194	0.00325661	0.00414672	0.00474559	0.00514258	0.00543457	0.00568531	0.00592242	0.0061484	0.00633998	0.00643152	0.00630671	0.00583819	0.00496861	0.00375531	0.00232567	0.000796034	-0.000767453
17.431	0.00441345	0.00408167	0.00350041	0.00277822	0.00199635	0.00119554	0.000389932	-0.000417926	-0.00123087	-0.0020566	-0.00290689	-0.00379263	-0.00471664	-0.00567154	-0.00664496	-0.00762651	-0.00860952	-0.009586	-0.0105321	-0.011382	-0.0120047	-0.012225	-0.0119103	-0.0110605	-0.00980837	-0.008329	-0.00675352	-0.00514853	-0.00354175	-0.00195578	-0.000436484	0.000932923	0.0020527	0.00286293	0.00338657	0.00371155	0.0039332	0.00411425	0.00428186	0.00443829	0.00456	0.00458065	0.00438281	0.00383783	0.00288777	0.00159058	7.48809e-05	-0.00154181	-0.00319271
17.7144	0.00442983	0.00408293	0.00347518	0.00272008	0.00190258	0.00106529	0.000223093	-0.000621002	-0.00146886	-0.0023261	-0.00320136	-0.00410264	-0.00503201	-0.00598403	-0.00694966	-0.00792121	-0.00889354	-0.00985944	-0.0107961	-0.0116401	-0.0122653	-0.0125031	-0.0122258	-0.0114334	-0.0102537	-0.00885509	-0.00736398	-0.00584449	-0.00432339	-0.00282282	-0.00138793	-0.000100679	0.000940678	0.00167712	0.00213126	0.00238973	0.00254641	0.0026631	0.0027665	0.00285869	0.00291584	0.00287103	0.00260572	0.0019901	0.000965722	-0.000408972	-0.00200416	-0.00370126	-0.0054329
17.9978	0.00444301	0.00408394	0.00345487	0.00267328	0.00182711	0.000960459	8.88092e-05	-0.000784452	-0.00166041	-0.00254301	-0.00343837	-0.00435215	-0.00528583	-0.00623555	-0.0071949	-0.0081584	-0.00912215	-0.0100795	-0.0110085	-0.0118478	-0.0124751	-0.012727	-0.0124799	-0.0117336	-0.0106121	-0.00927852	-0.00785532	-0.00640465	-0.00495251	-0.00352067	-0.00215371	-0.000932591	4.56475e-05	0.000722705	0.00112091	0.00132584	0.00143023	0.00149511	0.00154683	0.00158731	0.00159251	0.00149501	0.0011754	0.000502934	-0.000581273	-0.00201834	-0.00367751	-0.00543933	-0.00723596
18.2812	0.00445053	0.00408452	0.00344328	0.00264657	0.00178403	0.000900623	1.21622e-05	-0.000877746	-0.00176974	-0.00266682	-0.00357365	-0.00449457	-0.00543071	-0.00637911	-0.00733488	-0.00829379	-0.00925263	-0.0102051	-0.0111298	-0.0119663	-0.0125948	-0.0128548	-0.0126248	-0.011905	-0.0108166	-0.0095202	-0.00813577	-0.00672437	-0.0053116	-0.00391899	-0.00259081	-0.00140744	-0.000465224	0.000177936	0.000544219	0.000718587	0.00079313	0.000828434	0.000850665	0.000861632	0.000837178	0.000709591	0.000358993	-0.000345922	-0.00146428	-0.00293695	-0.00463263	-0.0064314	-0.00826512
[truncated: 81 more columns]

## Sheet: Fig. 1d, Tm3
Elevation\Azimuth (°)	-18.2812	-17.9978	-17.7144	-17.431	-17.1475	-16.8641	-16.5807	-16.2972	-16.0138	-15.7304	-15.4469	-15.1635	-14.8801	-14.5967	-14.3132	-14.0298	-13.7464	-13.4629	-13.1795	-12.8961	-12.6126	-12.3292	-12.0458	-11.7624	-11.4789	-11.1955	-10.9121	-10.6286	-10.3452	-10.0618	-9.77834	-9.49491	-9.21148	-8.92805	-8.64462	-8.36119	-8.07776	-7.79433	-7.5109	-7.22747	-6.94404	-6.66061	-6.37718	-6.09375	-5.81032	-5.52689	-5.24346	-4.96003	-4.6766
-18.2812	-0.0190002	-0.0177904	-0.0156709	-0.0130375	-0.0101866	-0.00726776	-0.00433809	-0.00143032	0.00139357	0.00400206	0.00619641	0.0077933	0.00874487	0.00917603	0.00929472	0.00927415	0.00920796	0.00913289	0.0090658	0.00903004	0.00906888	0.00923979	0.00958634	0.0101085	0.0107628	0.0114916	0.012252	0.0130221	0.0137925	0.0145555	0.0152947	0.0159802	0.0165763	0.0170617	0.0174446	0.0177563	0.0180311	0.0182912	0.0185447	0.0187853	0.0189772	0.0190262	0.0187664	0.0180157	0.0166923	0.0148781	0.012755	0.0104892	0.00817645
-17.9978	-0.0174927	-0.0163934	-0.0144675	-0.0120746	-0.00948404	-0.00683165	-0.00416912	-0.00152499	0.001048	0.00343826	0.0054772	0.00700929	0.00799394	0.00853711	0.00881521	0.00897516	0.00909638	0.00920984	0.00932913	0.00947202	0.0096712	0.00997	0.0104013	0.0109651	0.0116285	0.0123482	0.0130917	0.0138424	0.0145928	0.0153355	0.0160535	0.0167163	0.0172869	0.0177435	0.0180943	0.0183718	0.0186113	0.0188355	0.0190533	0.0192587	0.0194182	0.019443	0.0191763	0.0184465	0.0171764	0.0154431	0.0134184	0.0112591	0.00905549
-17.7144	-0.0148518	-0.013946	-0.0123592	-0.0103876	-0.00825311	-0.00606759	-0.00387307	-0.00169084	0.000442579	0.00245051	0.00421716	0.00563573	0.00667833	0.00741775	0.00797512	0.00845134	0.00890088	0.00934464	0.00979046	0.0102464	0.0107264	0.0112493	0.0118291	0.0124658	0.0131453	0.013849	0.0145628	0.0152796	0.015995	0.0167019	0.017383	0.0180059	0.0185319	0.0189378	0.0192325	0.0194501	0.0196276	0.0197892	0.0199444	0.0200882	0.020191	0.0201732	0.0198945	0.0192012	0.0180243	0.016433	0.0145807	0.012608	0.0105956
-17.431	-0.0115706	-0.0109053	-0.00973973	-0.00829157	-0.00672376	-0.0051183	-0.00350526	-0.00189691	-0.000309624	0.00122328	0.00265163	0.00392916	0.00504377	0.006027	0.00693136	0.00780053	0.008658	0.00951212	0.0103636	0.0112084	0.0120375	0.0128388	0.013603	0.0143303	0.0150298	0.0157136	0.0163906	0.0170652	0.017737	0.0183996	0.0190347	0.0196081	0.0200787	0.0204217	0.0206467	0.0207898	0.0208904	0.0209742	0.0210514	0.0211189	0.0211512	0.0210804	0.0207867	0.0201389	0.0190779	0.0176628	0.0160248	0.0142838	0.012509
-17.1475	-0.00801837	-0.0076134	-0.00690392	-0.00602243	-0.00506809	-0.00409058	-0.00310706	-0.00211999	-0.00112396	-0.000105315	0.000956796	0.00208162	0.00327418	0.00452137	0.00580136	0.00709593	0.008395	0.00969339	0.0109841	0.0122499	0.0134568	0.0145594	0.0155234	0.0163488	0.0170699	0.0177321	0.0183693	0.0189982	0.0196229	0.0202375	0.0208229	0.0213427	0.0217532	0.0220281	0.0221776	0.0222402	0.0222575	0.022257	0.0222499	0.0222346	0.0221906	0.0220625	0.0217527	0.0211541	0.0202186	0.0189942	0.0175882	0.0160982	0.0145806
-16.8641	-0.00438134	-0.00424292	-0.00400042	-0.00369911	-0.00337287	-0.00303832	-0.00269933	-0.00234835	-0.00195768	-0.00146558	-0.000778476	0.000189968	0.00146228	0.00297964	0.00464414	0.00637418	0.00812531	0.00987847	0.0116188	0.0133155	0.0149092	0.0163204	0.0174889	0.0184146	0.0191579	0.0197981	0.0203946	0.0209768	0.0215532	0.0221189	0.0226534	0.0231183	0.0234674	0.0236727	0.023745	0.023725	0.0236571	0.0235703	0.023477	0.023377	0.0232549	0.0230682	0.0227419	0.0221938	0.0213868	0.020358	0.0191896	0.0179567	0.0167027
-16.5807	-0.000730522	-0.000859641	-0.00108585	-0.00136691	-0.00167111	-0.00198191	-0.00228986	-0.00257737	-0.00279434	-0.00283081	-0.00252024	-0.00170899	-0.00035698	0.00143113	0.00348107	0.00564768	0.00785203	0.0100611	0.0122522	0.014381	0.0163625	0.0180831	0.0194568	0.0204835	0.0212493	0.0218677	0.0224237	0.0229594	0.0234878	0.0240046	0.0244884	0.0248987	0.0251864	0.0253221	0.0253171	0.0252146	0.0250613	0.0248881	0.0247084	0.0245236	0.0243233	0.0240781	0.0237356	0.0232387	0.0225616	0.0217301	0.0208013	0.0198277	0.0188394
-16.2972	0.00289458	0.00249987	0.00180837	0.000949215	1.91712e-05	-0.000932262	-0.00188243	-0.00280378	-0.00362404	-0.00418547	-0.00424928	-0.00359516	-0.00216562	-0.000110762	0.00231956	0.00491717	0.00756903	0.0102283	0.0128645	0.0154201	0.0177847	0.0198113	0.0213883	0.0225157	0.023305	0.0239034	0.0244209	0.0249122	0.0253947	0.0258647	0.0263	0.0266576	0.0268859	0.0269537	0.0268731	0.0266896	0.0264525	0.0261945	0.0259299	0.0256618	0.0253849	0.0250828	0.0247261	0.0242827	0.0237381	0.0231068	0.022421	0.02171	0.0209908
-16.0138	0.0064205	0.00576772	0.00462408	0.00320317	0.00166498	9.10203e-05	-0.00148322	-0.00302058	-0.0044274	-0.00549986	-0.0059295	-0.00543176	-0.00393234	-0.00162514	0.00116707	0.00417538	0.00725385	0.0103424	0.013403	0.0163657	0.0190964	0.0214162	0.0231897	0.0244168	0.025233	0.0258172	0.0263031	0.0267573	0.0272012	0.0276318	0.0280257	0.0283376	0.0285131	0.0285195	0.0283692	0.0281103	0.027795	0.0274576	0.0271136	0.0267677	0.0264198	0.0260667	0.0257022	0.0253198	0.0249164	0.0244951	0.0240624	0.0236246	0.0231852
-15.7304	0.00969165	0.00880008	0.00723809	0.0052974	0.00319651	0.00104654	-0.00110519	-0.00321274	-0.00516311	-0.00671081	-0.00748434	-0.00714097	-0.00559125	-0.00306869	3.79833e-05	0.00340493	0.00685643	0.0103205	0.0137526	0.0170722	0.020125	0.0227054	0.0246577	0.0259819	0.0268337	0.0274187	0.0278906	0.0283262	0.0287503	0.0291601	0.0295311	0.0298154	0.0299553	0.0299162	0.0297114	0.0293918	0.0290123	0.0286096	0.0282002	0.0277906	0.027386	0.0269969	0.0266413	0.0263391	0.0260991	0.0259123	0.0257591	0.0256215	0.0254891
-15.4469	0.012473	0.0113797	0.00946433	0.00708457	0.00450836	0.0018718	-0.000767848	-0.00335753	-0.00576879	-0.0077229	-0.00879809	-0.00860528	-0.00704291	-0.00437608	-0.0010461	0.00257937	0.00630091	0.0100372	0.0137389	0.0173187	0.0206092	0.0233875	0.0254848	0.0269009	0.0278049	0.0284195	0.0289116	0.0293643	0.0298045	0.0302295	0.0306131	0.0309043	0.0310416	0.0309881	0.030758	0.0304054	0.0299891	0.029548	0.0291002	0.0286539	0.0282201	0.027824	0.0275094	0.0273242	0.02729	0.0273853	0.027562	0.0277764	0.0280034
-15.1635	0.0145477	0.0133062	0.0111311	0.00842875	0.00550325	0.00250912	-0.000489223	-0.00343398	-0.00618687	-0.00844809	-0.00976405	-0.00971628	-0.00819557	-0.00548702	-0.00206526	0.00167431	0.0055173	0.00937664	0.0132012	0.0169017	0.0203082	0.0231939	0.0253871	0.0268879	0.027868	0.0285539	0.0291152	0.0296364	0.0301447	0.0306367	0.0310842	0.0314322	0.0316145	0.0315913	0.0313779	0.0310327	0.0306189	0.0301783	0.0297309	0.029287	0.0288638	0.0285024	0.0282748	0.0282598	0.0284929	0.0289386	0.0295181	0.0301594	0.0308214
-14.8801	0.0158592	0.0145272	0.0121937	0.00929444	0.00615581	0.00294345	-0.000274016	-0.00343662	-0.00640232	-0.00886341	-0.0103544	-0.0104457	-0.00902528	-0.00638577	-0.00301429	0.000683391	0.00448733	0.00830874	0.0120974	0.0157681	0.0191589	0.0220543	0.0242907	0.0258682	0.0269502	0.0277524	0.0284359	0.0290812	0.0297137	0.0303288	0.0308955	0.0313541	0.0316328	0.0316882	0.0315371	0.0312427	0.0308738	0.0304759	0.0300709	0.0296714	0.0293016	0.02902	0.0289294	0.0291421	0.0297087	0.0305787	0.0316396	0.0327887	0.0339672
-14.5967	0.0165551	0.0151794	0.012769	0.00977428	0.0065323	0.00321408	-0.000109951	-0.00337974	-0.00645437	-0.00902884	-0.0106417	-0.0108673	-0.00959455	-0.00711342	-0.00390677	-0.000376779	0.00325868	0.00691233	0.0105371	0.0140566	0.0173257	0.0201519	0.0223889	0.0240368	0.0252416	0.0261962	0.0270447	0.0278589	0.0286609	0.0294442	0.0301747	0.0307874	0.0312039	0.0313769	0.0313246	0.0311161	0.0308264	0.0305051	0.0301763	0.0298553	0.0295735	0.0294081	0.0294946	0.0299813	0.030935	0.0322888	0.0338946	0.0356167	0.0373775
-14.3132	0.0168816	0.0154899	0.0130517	0.0100224	0.00674304	0.00338642	2.34081e-05	-0.00328711	-0.0064083	-0.00904423	-0.0107472	-0.0111042	-0.0100075	-0.00773833	-0.00476529	-0.00147853	0.00191075	0.00531866	0.00870279	0.011998	0.0150818	0.0177915	0.0200035	0.0217178	0.023058	0.0241868	0.025226	0.026236	0.0272346	0.0282132	0.0291345	0.0299273	0.0305064	0.0308205	0.0308891	0.0307875	0.0305975	0.0303732	0.030141	0.0299189	0.0297458	0.0297184	0.0300062	0.0307947	0.0321675	0.034041	0.0362296	0.0385639	0.0409465
-14.0298	0.0170431	0.0156481	0.013204	0.0101673	0.00687989	0.00351499	0.000143159	-0.00317843	-0.00631835	-0.00899255	-0.0107714	-0.0112585	-0.0103504	-0.00831717	-0.00560838	-0.0025985	0.000509964	0.0036374	0.00674664	0.00978513	0.0126552	0.0152273	0.0174028	0.019182	0.020663	0.0219757	0.023217	0.0244347	0.0256422	0.0268281	0.027952	0.0289366	0.0296895	0.0301549	0.0303542	0.030369	0.0302879	0.0301697	0.0300432	0.029929	0.029874	0.0299944	0.0304943	0.031597	0.0334032	0.0358122	0.0386008	0.0415646	0.0445866
-13.7464	0.0171498	0.0157556	0.0133129	0.010278	0.00699257	0.00362956	0.000259092	-0.00306356	-0.00621278	-0.00891737	-0.0107672	-0.0113837	-0.0106682	-0.00887862	-0.00644403	-0.00372194	-0.000905542	0.00193013	0.00475335	0.00752457	0.0101717	0.0125992	0.0147345	0.0165778	0.0182014	0.0197009	0.0211477	0.0225769	0.0239968	0.0253939	0.0267241	0.0279041	0.0288343	0.0294546	0.029788	0.0299225	0.0299536	0.0299446	0.029927	0.0299241	0.0299905	0.030262	0.0309776	0.0323987	0.034643	0.0375926	0.0409864	0.0445852	0.0482521
-13.4629	0.0172407	0.0158488	0.0134103	0.0103806	0.00710067	0.00374329	0.000377934	-0.00294207	-0.00609703	-0.00882886	-0.0107472	-0.0114918	-0.0109688	-0.00942356	-0.00726448	-0.00483178	-0.00230911	0.000233123	0.00276865	0.00527096	0.00769359	0.00997517	0.0120692	0.0139756	0.015741	0.0174267	0.0190785	0.0207186	0.0223504	0.0239581	0.0254941	0.0268694	0.0279773	0.0287534	0.0292223	0.0294784	0.0296237	0.0297262	0.0298196	0.0299301	0.0301199	0.0305446	0.0314776	0.0332181	0.035901	0.0393914	0.04339	0.0476235	0.0519349
-13.1795	0.0173182	0.0159312	0.0135012	0.010482	0.00721357	0.0038678	0.000513576	-0.00279777	-0.00595252	-0.00870574	-0.010687	-0.0115545	-0.0112191	-0.00991357	-0.00802561	-0.00587796	-0.00364472	-0.00139167	0.000860308	0.00309744	0.00529835	0.00743516	0.00948671	0.011453	0.0133552	0.0152212	0.0170717	0.0189162	0.0207535	0.0225656	0.0243019	0.0258682	0.0271516	0.028084	0.0286916	0.0290739	0.0293391	0.0295591	0.0297697	0.0299996	0.0303187	0.0309016	0.0320554	0.0341162	0.0372354	0.0412616	0.0458586	0.0507194	0.0556676
-12.8961	0.0173611	0.0159862	0.0135775	0.0105848	0.00734488	0.0040283	0.000702877	-0.00258214	-0.00571909	-0.00847629	-0.0105034	-0.0114772	-0.0113134	-0.0102321	-0.0086	-0.00672226	-0.00476336	-0.00278451	-0.000801539	0.00118363	0.0031729	0.00516943	0.00717562	0.00919146	0.0112146	0.0132418	0.0152705	0.0172987	0.0193208	0.021317	0.0232353	0.0249784	0.02643	0.0275201	0.0282755	0.0287988	0.0292014	0.0295575	0.0299042	0.0302725	0.0307388	0.0314954	0.0328803	0.0352633	0.0388109	0.0433566	0.0485305	0.0539946	0.059555
-12.6126	0.0173229	0.0159773	0.0136199	0.0106909	0.00751999	0.00427398	0.00101895	-0.00219816	-0.00527587	-0.00799603	-0.0100288	-0.0110699	-0.0110398	-0.010146	-0.00873353	-0.00708978	-0.00536943	-0.00362925	-0.00188074	-0.000116161	0.00168538	0.00355233	0.00550629	0.00754725	0.00965363	0.011797	0.0139558	0.0161185	0.0182762	0.020409	0.0224659	0.0243524	0.025955	0.0272057	0.0281305	0.0288294	0.0294109	0.0299471	0.0304746	0.0310255	0.0316815	0.0326486	0.0342888	0.0369984	0.0409558	0.0459826	0.0516825	0.0576933	0.0638072
-12.3292	0.0171412	0.0158552	0.0136022	0.010803	0.00777266	0.00467046	0.00155946	-0.00151611	-0.00446123	-0.00707176	-0.00903901	-0.0100782	-0.010115	-0.00934345	-0.00808655	-0.00661319	-0.00506803	-0.00350361	-0.00192845	-0.000328919	0.00132721	0.00308355	0.00497315	0.006996	0.00911906	0.0112987	0.0135022	0.0157123	0.0179189	0.020104	0.0222228	0.0241932	0.0259164	0.0273329	0.0284655	0.0294014	0.0302349	0.0310291	0.0318165	0.0326286	0.0335494	0.0347919	0.0367303	0.0397744	0.0441086	0.0495485	0.0556843	0.0621415	0.0687052
-12.0458	0.0167685	0.0155825	0.0135047	0.0109232	0.00812844	0.00526747	0.00239844	-0.000437681	-0.00315268	-0.00555701	-0.00736406	-0.00830942	-0.00832406	-0.00758816	-0.0064016	-0.00501407	-0.00355984	-0.00208753	-0.000604425	0.000903907	0.00247093	0.00414185	0.00595094	0.0078982	0.00994936	0.0120592	0.0141938	0.0163356	0.0184756	0.0206006	0.0226796	0.024655	0.0264581	0.0280475	0.0294389	0.0306933	0.0318763	0.033032	0.0341845	0.0353622	0.0366478	0.038252	0.0405457	0.0439347	0.0486019	0.0543643	0.0608162	0.0675866	0.0744622
-11.7624	0.0162049	0.0151593	0.0133274	0.0110513	0.00858736	0.00606502	0.00353589	0.00103712	-0.00135021	-0.00345179	-0.00500397	-0.00576354	-0.00566702	-0.00488012	-0.00367871	-0.00229243	-0.000844861	0.000618993	0.00209133	0.00358232	0.00511651	0.00672722	0.00843967	0.0102539	0.0121445	0.0140785	0.0160306	0.0179884	0.0199462	0.0218991	0.0238361	0.0257377	0.0275802	0.0293494	0.0310507	0.032705	0.0343349	0.0359558	0.0375786	0.0392264	0.0409766	0.043029	0.045735	0.0494794	0.0544356	0.0604301	0.0670784	0.0740284	0.0810782
-11.4789	0.0154977	0.0146228	0.01309	0.0111855	0.00912382	0.00701337	0.00489777	0.00280999	0.000823666	-0.000902545	-0.00212867	-0.00263331	-0.00235869	-0.00145565	-0.000175295	0.00127331	0.00277758	0.00429589	0.00581859	0.00734776	0.00889147	0.0104609	0.0120646	0.0137025	0.0153661	0.0170442	0.0187286	0.0204152	0.0221041	0.0238004	0.0255189	0.0272873	0.0291387	0.0310929	0.0331425	0.0352581	0.0374081	0.0395721	0.0417443	0.0439407	0.0462307	0.0487961	0.0519573	0.056065	0.0612772	0.0674359	0.0741903	0.0812199	0.08834
-11.1955	0.0147095	0.0140224	0.0128187	0.0113231	0.00970409	0.0080469	0.00638642	0.00475122	0.00320733	0.0018975	0.00103765	0.00082699	0.00131751	0.00237349	0.00376899	0.00531585	0.00691261	0.00852089	0.0101285	0.0117272	0.0133043	0.0148432	0.0163313	0.0177684	0.0191673	0.0205447	0.021913	0.0232793	0.0246502	0.0260423	0.027499	0.0291006	0.0309437	0.033086	0.0355055	0.038117	0.0408285	0.0435795	0.0463458	0.0491351	0.0520074	0.0551226	0.0587632	0.0632387	0.0686882	0.0749725	0.0817823	0.0888347	0.0959667
-10.9121	0.0138869	0.013395	0.012533	0.0114621	0.0103029	0.00911641	0.00792864	0.00676359	0.00567964	0.00480352	0.00432693	0.00442677	0.00514919	0.00637369	0.00789964	0.00955997	0.0112644	0.0129777	0.0146848	0.0163663	0.017987	0.0194999	0.0208694	0.0220956	0.023214	0.0242715	0.0253034	0.0263287	0.0273609	0.0284288	0.0296054	0.0310262	0.0328536	0.0351853	0.0379838	0.0411059	0.0443963	0.047753	0.0511322	0.0545333	0.0580058	0.0616862	0.0658165	0.0706615	0.0763406	0.0827343	0.0895779	0.0966292	0.103748
-10.6286	0.0130541	0.0127594	0.0122431	0.0116016	0.0109071	0.0101967	0.00948688	0.00879725	0.00817852	0.00774132	0.00765316	0.00806855	0.00902781	0.0104257	0.0120869	0.0138654	0.0156822	0.0175053	0.0193165	0.0210851	0.0227526	0.0242411	0.0254916	0.0265041	0.0273375	0.0280698	0.0287597	0.0294382	0.0301258	0.0308637	0.0317552	0.0329912	0.0348011	0.0373226	0.040503	0.0441401	0.0480147	0.0519826	0.0559804	0.0599988	0.0640768	0.0683271	0.0729501	0.0781653	0.0840714	0.0905696	0.0974405	0.104483	0.111582
-10.3452	0.0122217	0.0121241	0.0119531	0.0117407	0.0115108	0.0112759	0.0110438	0.0108292	0.0106754	0.0106769	0.0109771	0.0117082	0.0129048	0.0144767	0.016274	0.0181717	0.0201018	0.0220356	0.0239519	0.0258085	0.027524	0.0289896	0.0301228	0.0309236	0.0314745	0.0318843	0.0322346	0.0325688	0.0329146	0.0333251	0.0339338	0.0349872	0.0367811	0.0394934	0.0430559	0.0472078	0.0516662	0.0562447	0.0608606	0.0654958	0.0701787	0.0749984	0.0801138	0.0856988	0.0918318	0.0984346	0.105333	0.112368	0.119446
-10.0618	0.0114011	0.0114979	0.0116675	0.0118782	0.0121063	0.0123405	0.0125793	0.0128332	0.0131379	0.0135721	0.0142555	0.0152984	0.0167296	0.0184739	0.0204062	0.0224223	0.024465	0.0265088	0.0285297	0.0304747	0.03224	0.0336871	0.0347112	0.0353121	0.035595	0.0356981	0.0357256	0.0357324	0.0357532	0.0358527	0.0361939	0.0370774	0.0388638	0.04177	0.0457129	0.0503744	0.0554098	0.0605914	0.0658176	0.0710619	0.0763424	0.081725	0.087328	0.0932812	0.099643	0.106355	0.113288	0.120322	0.127388
-9.77834	0.0106178	0.0109004	0.0113955	0.0120107	0.0126767	0.0133592	0.0140483	0.01475	0.015493	0.0163411	0.0173914	0.0187333	0.0203903	0.0223013	0.0243648	0.0264962	0.0286489	0.0308004	0.0329242	0.0349577	0.0367777	0.0382199	0.0391595	0.0395966	0.0396557	0.0395014	0.0392573	0.0389886	0.0387359	0.038575	0.0386958	0.0394483	0.0412532	0.0443629	0.0486807	0.053836	0.0594268	0.065188	0.0710004	0.0768297	0.0826846	0.0886096	0.0946857	0.101002	0.107599	0.114435	0.121423	0.128481	0.135559
-9.49491	0.00991827	0.0103674	0.0111543	0.012132	0.0131906	0.014275	0.0153676	0.0164709	0.017607	0.0188267	0.0202072	0.0218196	0.0236825	0.0257473	0.0279335	0.0301736	0.0324302	0.0346837	0.0369063	0.0390289	0.0409149	0.0423823	0.0432929	0.0436467	0.0435819	0.0432806	0.0428797	0.0424516	0.0420414	0.0417336	0.0417393	0.0424488	0.0443302	0.047665	0.0523453	0.0579583	0.0640564	0.0703443	0.0766886	0.083049	0.0894263	0.0958478	0.102365	0.109033	0.115877	0.122873	0.129964	0.137098	0.144245
-9.21148	0.0093581	0.00994177	0.0109643	0.0122348	0.0136103	0.0150193	0.0164379	0.0178656	0.0193195	0.0208404	0.02249	0.0243252	0.0263609	0.0285583	0.0308527	0.0331903	0.0355409	0.0378873	0.0402019	0.0424142	0.0443849	0.0459278	0.0469017	0.0473067	0.0472838	0.0470193	0.0466531	0.0462593	0.0458847	0.0456186	0.045685	0.0464975	0.0485524	0.0521481	0.0571703	0.0631812	0.0697065	0.0764328	0.0832188	0.0900202	0.0968334	0.103675	0.110578	0.117579	0.124693	0.131905	0.139178	0.14648	0.153788
-8.92805	0.00897079	0.00964922	0.0108378	0.0123146	0.0139134	0.0155511	0.0171993	0.0188556	0.0205341	0.0222689	0.0241118	0.0261107	0.0282782	0.0305816	0.0329666	0.0353879	0.0378199	0.0402478	0.042646	0.0449492	0.0470277	0.0487084	0.0498601	0.0504828	0.0507078	0.050708	0.0506137	0.0504942	0.0503946	0.0504045	0.0507494	0.0518461	0.0541947	0.0580957	0.0634342	0.0697689	0.0766218	0.0836774	0.090793	0.0979238	0.105065	0.112233	0.119455	0.126765	0.134176	0.141676	0.14923	0.156809	0.164394
-8.64462	0.00874353	0.00947992	0.0107701	0.012373	0.0141084	0.0158859	0.0176747	0.0194711	0.0212877	0.0231554	0.0251216	0.0272296	0.0294909	0.0318758	0.0343349	0.036827	0.039329	0.0418278	0.0443019	0.0466968	0.0489045	0.0507807	0.0522162	0.0532109	0.0538743	0.0543504	0.0547478	0.0551248	0.0555219	0.0560246	0.0568496	0.0583982	0.0611517	0.0653993	0.0710303	0.0776201	0.0847086	0.0919923	0.0993337	0.106691	0.114062	0.121467	0.128946	0.136543	0.144277	0.152129	0.160055	0.168015	0.175984
-8.36119	0.0086272	0.00939605	0.0107431	0.0124166	0.0142285	0.0160844	0.0179519	0.0198269	0.0217217	0.0236664	0.0257071	0.0278864	0.0302151	0.0326646	0.0351864	0.0377405	0.0403045	0.0428667	0.0454113	0.0478986	0.0502503	0.0523621	0.0541549	0.0556286	0.0568623	0.0579606	0.059002	0.0600296	0.0610771	0.0622227	0.0636678	0.0657846	0.06902	0.0736427	0.0795498	0.0863471	0.0936075	0.101049	0.108544	0.116056	0.123587	0.131169	0.138862	0.146731	0.154806	0.163056	0.171417	0.179829	0.188255
-8.07776	0.00856857	0.00935661	0.0107372	0.0124526	0.0143097	0.0162119	0.018126	0.0200477	0.0219895	0.0239821	0.0260721	0.0283028	0.0306854	0.0331904	0.0357691	0.0383805	0.0410023	0.0436243	0.0462366	0.0488165	0.05132	0.0536882	0.0558764	0.0578847	0.0597576	0.0615541	0.0633187	0.065077	0.0668548	0.0687216	0.0708594	0.0736048	0.0773624	0.082375	0.0885496	0.0955297	0.102929	0.110492	0.118104	0.125733	0.133388	0.141116	0.149	0.157133	0.165557	0.174229	0.183058	0.191959	0.200882
-7.79433	0.0085323	0.00933435	0.0107395	0.0124853	0.0143755	0.0163115	0.0182596	0.0202156	0.0221923	0.0242213	0.0263507	0.0286252	0.0310562	0.0336135	0.0362467	0.0389136	0.0415916	0.0442719	0.0469508	0.0496235	0.0522818	0.0549145	0.0575131	0.0600776	0.0626164	0.0651408	0.0676595	0.0701798	0.072719	0.0753375	0.0781963	0.081594	0.0858893	0.0912977	0.0977365	0.10489	0.112414	0.120084	0.127799	0.135531	0.143296	0.151157	0.159224	0.167619	0.176395	0.185499	0.194808	0.204213	0.213646
-7.5109	0.00850127	0.00931584	0.010743	0.0125161	0.0144357	0.0164019	0.0183805	0.0203673	0.0223753	0.0244375	0.0266036	0.0289196	0.0313976	0.0340063	0.0366933	0.0394153	0.0421492	0.0448874	0.0476326	0.0503983	0.0532122	0.0561117	0.0591247	0.0622514	0.0654636	0.068724	0.0720052	0.075296	0.0786052	0.0819837	0.0855713	0.0896278	0.0944652	0.100271	0.106973	0.114297	0.121944	0.129718	0.137531	0.145362	0.153234	0.161225	0.169473	0.178128	0.187258	0.196795	0.206589	0.216502	0.226451
-7.22747	0.00846402	0.00929103	0.0107399	0.0125401	0.0144891	0.0164854	0.0184942	0.0205114	0.0225507	0.0246459	0.0268486	0.0292063	0.0317314	0.0343916	0.0371329	0.0399104	0.0427005	0.045497	0.0483089	0.0511677	0.0541375	0.0573035	0.0607304	0.0644184	0.0683026	0.0722976	0.0763399	0.0803996	0.0844773	0.0886143	0.0929294	0.0976438	0.103023	0.109227	0.116194	0.12369	0.131461	0.13934	0.147253	0.155186	0.163167	0.17129	0.17972	0.188636	0.198122	0.208094	0.218372	0.228793	0.239257
-6.94404	0.00839621	0.00923661	0.010709	0.0125383	0.0145188	0.0165474	0.0185887	0.0206387	0.0227115	0.024842	0.0270834	0.0294849	0.0320593	0.0347731	0.0375706	0.0404055	0.0432537	0.0461103	0.0489906	0.0519438	0.055069	0.0584989	0.0623337	0.0665735	0.071118	0.0758344	0.080624	0.0854389	0.0902711	0.0951532	0.100184	0.105546	0.111462	0.118064	0.125301	0.132978	0.140885	0.148881	0.156906	0.164951	0.173053	0.181318	0.189939	0.199124	0.208967	0.219373	0.230135	0.241061	0.252039
-6.66061	0.0082377	0.00909442	0.0105954	0.0124602	0.0144792	0.0165472	0.0186282	0.0207181	0.0228315	0.0250043	0.0272913	0.0297431	0.0323729	0.0351462	0.0380057	0.0409038	0.0438159	0.0467383	0.049692	0.0527427	0.0560225	0.0597078	0.0639322	0.0686959	0.0738651	0.0792633	0.0847587	0.0902866	0.0958316	0.101418	0.107127	0.113108	0.119545	0.126546	0.134069	0.141954	0.150028	0.158176	0.166348	0.174541	0.182797	0.191237	0.200075	0.209545	0.219754	0.230596	0.241835	0.253258	0.26474
-6.37718	0.00788292	0.00876234	0.0103031	0.0122173	0.0142898	0.0164126	0.0185487	0.020694	0.0228633	0.0250935	0.0274408	0.029957	0.0326557	0.0355015	0.0384357	0.0414095	0.0443978	0.047398	0.050436	0.0535913	0.0570236	0.0609462	0.0655208	0.0707475	0.0764646	0.0824586	0.08857	0.0947201	0.100887	0.10709	0.113396	0.119934	0.126858	0.134259	0.142104	0.150255	0.158565	0.166939	0.175334	0.18375	0.192234	0.200917	0.210029	0.219825	0.230418	0.241693	0.253398	0.265302	0.27727
-6.09375	0.00721633	0.00812857	0.00972678	0.0117125	0.0138623	0.0160643	0.0182801	0.0205053	0.0227549	0.0250666	0.0274976	0.0301007	0.0328897	0.0358286	0.0388575	0.0419267	0.0450109	0.0481082	0.0512477	0.0545187	0.0581003	0.0622314	0.0670936	0.0726867	0.0788294	0.0852827	0.0918675	0.0984955	0.105141	0.11182	0.118597	0.125591	0.132947	0.140752	0.148972	0.157481	0.166139	0.174857	0.183595	0.192354	0.201184	0.210218	0.219696	0.229879	0.240883	0.252593	0.264745	0.277103	0.289526
-5.81032	0.00618589	0.00714276	0.00881916	0.010902	0.013157	0.0154667	0.0177909	0.0201246	0.0224831	0.0249043	0.0274463	0.0301625	0.0330667	0.0361227	0.0392697	0.0424575	0.0456606	0.0488773	0.0521385	0.0555383	0.0592652	0.0635714	0.0686479	0.0744946	0.0809206	0.0876737	0.0945655	0.101503	0.108459	0.115451	0.122549	0.129882	0.137608	0.145819	0.15448	0.163454	0.17259	0.181789	0.19101	0.200253	0.209565	0.219078	0.229027	0.239669	0.251119	0.263261	0.275839	0.288619	0.301463
-5.52689	0.00484363	0.00585526	0.00762759	0.00982961	0.0122136	0.0146555	0.0171126	0.0195793	0.0220711	0.024626	0.0273024	0.030154	0.0331949	0.0363884	0.0396736	0.0429999	0.0463415	0.0496969	0.053097	0.0566367	0.0605058	0.0649583	0.0701863	0.0761901	0.0827771	0.0896936	0.0967498	0.103852	0.110975	0.118141	0.125432	0.133005	0.141045	0.149665	0.158823	0.168353	0.178076	0.187876	0.197701	0.207547	0.217458	0.227559	0.23807	0.249233	0.261156	0.273731	0.286717	0.299891	0.313127
-5.24346	0.00330511	0.00437786	0.00625728	0.00859236	0.0111204	0.0137098	0.0163153	0.0189306	0.0215709	0.0242746	0.0271001	0.0301013	0.0332924	0.0366364	0.0400724	0.0435496	0.0470422	0.0505482	0.0540981	0.0577847	0.061794	0.0663746	0.0717148	0.0778148	0.084486	0.0914798	0.0986106	0.105787	0.112986	0.120237	0.127642	0.135391	0.143712	0.152743	0.162432	0.172576	0.182957	0.193431	0.203936	0.21446	0.225045	0.235802	0.246932	0.258655	0.27107	0.284077	0.297458	0.31101	0.324618
-4.96003	0.00167589	0.00281271	0.00480438	0.00727892	0.00995795	0.012702	0.015463	0.0182339	0.0210299	0.0238894	0.0268708	0.0300282	0.0333756	0.0368762	0.0404688	0.0441027	0.0477518	0.0514141	0.0551189	0.0589557	0.0631041	0.0678045	0.0732386	0.0794066	0.0861265	0.093158	0.100322	0.10753	0.114763	0.122059	0.12954	0.137436	0.146023	0.155465	0.165701	0.176486	0.187557	0.198741	0.209959	0.221198	0.23249	0.243934	0.25571	0.268011	0.280925	0.294365	0.308135	0.322058	0.33603
-4.6766	1.60709e-05	0.00121795	0.00332362	0.00593978	0.00877214	0.0116732	0.0145921	0.0175211	0.0204752	0.0234928	0.0266324	0.0299481	0.0334538	0.0371129	0.040864	0.0446563	0.0484639	0.0522843	0.0561454	0.0601333	0.0644206	0.0692378	0.0747596	0.0809862	0.0877427	0.0947985	0.101981	0.109208	0.116461	0.123788	0.131333	0.139366	0.148212	0.158066	0.168855	0.18029	0.192062	0.203965	0.21591	0.227874	0.239885	0.252028	0.264458	0.277343	0.290759	0.304631	0.318789	0.33308	0.347412
-4.39317	-0.00165014	-0.000382985	0.00183702	0.00459526	0.00758143	0.01064	0.0137173	0.0168049	0.0199176	0.0230937	0.0263918	0.0298658	0.0335299	0.0373473	0.0412566	0.0452072	0.0491729	0.053151	0.0571681	0.0613067	0.0657321	0.070665	0.0762729	0.0825558	0.0893463	0.0964235	0.103623	0.110864	0.118134	0.125489	0.133095	0.141263	0.150368	0.160634	0.171975	0.184062	0.196536	0.209162	0.221834	0.234526	0.247257	0.260101	0.273186	0.286656	0.300575	0.314879	0.329425	0.344082	0.358774
-4.10974	-0.00331192	-0.00197966	0.000354429	0.00325439	0.00639401	0.00960978	0.0128451	0.0160908	0.0193615	0.0226955	0.0261509	0.0297816	0.0336016	0.0375742	0.0416385	0.0457438	0.0498642	0.0539965	0.0581663	0.0624524	0.0670131	0.0720598	0.077753	0.0840926	0.0909183	0.0980185	0.105236	0.112494	0.119783	0.127168	0.134836	0.143141	0.152504	0.16318	0.175072	0.187806	0.200979	0.214323	0.227719	0.241134	0.254582	0.268122	0.28186	0.295912	0.310332	0.325066	0.339998	0.355022	0.370073
-3.82631	-0.00495406	-0.00355736	-0.00111039	0.00192984	0.0052213	0.00859258	0.0119842	0.0153863	0.0188131	0.0223021	0.0259106	0.0296916	0.0336589	0.0377764	0.0419841	0.0462322	0.050495	0.0547695	0.05908	0.0635024	0.0681892	0.0733437	0.0791204	0.0855193	0.0923859	0.0995169	0.10676	0.114044	0.121361	0.128784	0.136522	0.144967	0.154588	0.16567	0.178102	0.191472	0.205328	0.219375	0.233479	0.247602	0.261751	0.275972	0.29035	0.304974	0.319888	0.335049	0.350366	0.365754	0.381164
-3.54288	-0.00654548	-0.00508609	-0.00252929	0.000647393	0.00408659	0.00760916	0.0111529	0.0147068	0.0182844	0.0219211	0.0256718	0.0295869	0.0336794	0.0379151	0.0422368	0.0465969	0.0509712	0.0553567	0.0597775	0.0643079	0.0690969	0.0743438	0.0801996	0.0866644	0.0935871	0.100768	0.10806	0.115391	0.122758	0.13024	0.138066	0.146664	0.156545	0.168019	0.180967	0.194938	0.20944	0.22415	0.238921	0.253711	0.268522	0.283387	0.298371	0.313542	0.328932	0.34451	0.360205	0.375955	0.39172
-3.25945	-0.00803938	-0.00652066	-0.00385991	-0.000554087	0.00302492	0.00669066	0.0103782	0.0140753	0.0177934	0.0215642	0.0254361	0.0294539	0.0336294	0.037932	0.042311	0.0467241	0.0511499	0.0555868	0.0600594	0.0646429	0.0694886	0.0747982	0.0807248	0.0872683	0.0942759	0.101546	0.108927	0.116349	0.123808	0.131391	0.13934	0.148112	0.158255	0.170098	0.183514	0.198021	0.213095	0.22839	0.243752	0.259132	0.274528	0.289965	0.305492	0.321159	0.336992	0.352966	0.36903	0.385134	0.401249
-2.97602	-0.00939259	-0.00781938	-0.00506318	-0.00163876	0.00206864	0.00586582	0.00968519	0.0135129	0.017357	0.0212418	0.0252046	0.0292802	0.0334775	0.0377731	0.0421275	0.0465085	0.0508996	0.0553017	0.0597416	0.0642994	0.0691358	0.0744653	0.0804505	0.0870915	0.0942256	0.101638	0.109169	0.116744	0.124357	0.132099	0.140223	0.149203	0.15961	0.171786	0.185601	0.20055	0.21609	0.231861	0.247701	0.263558	0.27943	0.295335	0.311312	0.327405	0.343633	0.359975	0.376391	0.392839	0.409296
-2.69259	-0.0105938	-0.00897138	-0.00612889	-0.00259727	0.00122619	0.00514215	0.00908052	0.0130253	0.0169796	0.0209567	0.0249778	0.0290625	0.0332157	0.0374242	0.0416659	0.0459226	0.0501859	0.0544602	0.0587762	0.063223	0.067979	0.0732821	0.0793128	0.0860713	0.0933768	0.100992	0.108738	0.116531	0.124366	0.13233	0.140683	0.149907	0.160581	0.173053	0.187191	0.202482	0.218374	0.234501	0.250697	0.266911	0.283139	0.299399	0.315729	0.33217	0.348739	0.36542	0.38217	0.398952	0.415742
-2.40916	-0.0116725	-0.0100051	-0.00708368	-0.00345404	0.000475528	0.00450007	0.00854705	0.012598	0.0166497	0.0207018	0.0247548	0.0288092	0.0328651	0.0369221	0.0409798	0.0450381	0.0490984	0.0531699	0.0572884	0.0615556	0.0661737	0.0714132	0.0774789	0.084371	0.0918843	0.0997487	0.107762	0.115829	0.123938	0.132176	0.140803	0.150299	0.161242	0.17398	0.18838	0.203933	0.220084	0.23647	0.252925	0.269399	0.285887	0.302412	0.319014	0.33574	0.35261	0.369603	0.386675	0.403782	0.420898
-2.12573	-0.0126777	-0.0109677	-0.00797186	-0.00424972	-0.000220019	0.00390697	0.00805633	0.0122069	0.0163483	0.0204649	0.0245341	0.0285347	0.0324612	0.0363281	0.0401591	0.0439743	0.0477866	0.0516102	0.0554871	0.0595333	0.0639791	0.0691325	0.0752269	0.0822623	0.0900052	0.0981479	0.10646	0.114832	0.123247	0.131791	0.140718	0.150503	0.161717	0.174703	0.18933	0.205094	0.22145	0.238036	0.254692	0.271366	0.288058	0.304792	0.321619	0.338592	0.355737	0.373029	0.390414	0.407841	0.425278
-1.8423	-0.0136496	-0.0118982	-0.00882997	-0.00501781	-0.000890667	0.00333601	0.00758494	0.0118321	0.0160598	0.0202363	0.0243145	0.0282508	0.0320338	0.0356932	0.0392784	0.0428308	0.0463748	0.0499304	0.0535461	0.0573529	0.0616111	0.0666685	0.0727887	0.0799717	0.0879539	0.0963876	0.105013	0.113705	0.122441	0.131303	0.140542	0.150624	0.162109	0.175335	0.190172	0.206126	0.222661	0.239423	0.256253	0.273102	0.289971	0.30689	0.32392	0.341125	0.358534	0.376117	0.393811	0.411555	0.429313
-1.55887	-0.0146072	-0.012815	-0.00967507	-0.00577393	-0.00155046	0.00277476	0.0071221	0.0114647	0.0157773	0.020012	0.0240966	0.027965	0.0315997	0.035046	0.0383791	0.0416622	0.0449313	0.0482124	0.0515604	0.0551217	0.0591872	0.0641452	0.0702903	0.0776222	0.0858468	0.0945755	0.103518	0.112534	0.121596	0.130782	0.140336	0.150717	0.162473	0.175936	0.190977	0.207114	0.22382	0.240749	0.257744	0.274759	0.291796	0.308893	0.326118	0.343548	0.361216	0.379089	0.39709	0.415151	0.433228
-1.27544	-0.0155425	-0.01371	-0.0104996	-0.00651094	-0.00219269	0.00222949	0.00667364	0.0111101	0.0155061	0.0197972	0.0238869	0.0276858	0.0311708	0.0344025	0.0374822	0.0404944	0.0434874	0.0464925	0.0495714	0.052886	0.0567576	0.0616154	0.0677846	0.0752652	0.083732	0.0927559	0.102016	0.111357	0.120744	0.130253	0.140123	0.150803	0.162829	0.176526	0.191769	0.208085	0.224958	0.24205	0.259206	0.276383	0.293585	0.310855	0.328273	0.345925	0.36385	0.382009	0.400315	0.41869	0.437084
-0.992006	-0.0163938	-0.0145236	-0.0112469	-0.00717594	-0.00276859	0.00174473	0.00627987	0.0108043	0.0152781	0.0196206	0.023711	0.0274376	0.0307713	0.0337881	0.0366146	0.0393567	0.0420742	0.0448041	0.0476145	0.0506828	0.0543607	0.0591175	0.0653092	0.0729359	0.0816415	0.0909567	0.100531	0.110191	0.1199	0.129728	0.13991	0.150883	0.163174	0.1771	0.192538	0.209026	0.226059	0.243305	0.260616	0.277946	0.295305	0.312741	0.330343	0.348209	0.366382	0.384819	0.403421	0.4221	0.440802
-0.708576	-0.0169816	-0.0150811	-0.0117515	-0.0076147	-0.00313609	0.00145011	0.00605791	0.0106523	0.0151862	0.0195641	0.0236422	0.0272877	0.0304659	0.0332674	0.0358426	0.0383173	0.0407624	0.0432203	0.0457652	0.0485897	0.0520746	0.0567288	0.0629379	0.0707019	0.0796352	0.089229	0.0991031	0.109071	0.119087	0.129221	0.1397	0.150952	0.163491	0.177626	0.193239	0.209876	0.227046	0.244425	0.261866	0.279328	0.296821	0.314399	0.332161	0.350215	0.368609	0.387296	0.406167	0.425122	0.444102
-0.425145	-0.0169473	-0.0150344	-0.0116831	-0.00751935	-0.00301157	0.00160441	0.00624162	0.010863	0.0154156	0.0197912	0.0238262	0.0273699	0.030383	0.0329681	0.0352963	0.0375104	0.0396906	0.041884	0.0441707	0.0467569	0.0500511	0.0545986	0.060813	0.068694	0.0778285	0.0876709	0.0978138	0.108056	0.118349	0.128755	0.139498	0.150993	0.16374	0.17804	0.193779	0.210514	0.227768	0.245224	0.262742	0.28028	0.297852	0.315517	0.333382	0.351565	0.370118	0.38899	0.408061	0.427225	0.446417
-0.141715	-0.0158115	-0.0139179	-0.0106003	-0.00647841	-0.00201599	0.00255347	0.00714353	0.011716	0.016214	0.0205202	0.0244576	0.027863	0.0306936	0.0330608	0.0351498	0.0371152	0.0390438	0.0409861	0.043027	0.045385	0.0484924	0.0529263	0.0591243	0.0670864	0.0763751	0.0864131	0.0967689	0.10723	0.117741	0.128363	0.13931	0.150984	0.16387	0.178257	0.194034	0.210775	0.228018	0.245456	0.262954	0.280473	0.298028	0.315681	0.333548	0.351754	0.370356	0.389296	0.408451	0.427703	0.446986
0.141715	-0.0132109	-0.0113786	-0.00816843	-0.00417998	0.000137964	0.00455944	0.00900052	0.0134232	0.017769	0.0219168	0.0256841	0.0289025	0.0315278	0.0336749	0.0355349	0.0372674	0.0389619	0.0406709	0.042483	0.0446262	0.0475518	0.0518627	0.0580157	0.066011	0.0753915	0.0855544	0.0960493	0.106654	0.117308	0.128069	0.139141	0.150911	0.163841	0.17821	0.193911	0.210536	0.227642	0.244935	0.262285	0.279657	0.297065	0.314576	0.332311	0.3504	0.368902	0.387758	0.406837	0.42602	0.445233
0.425145	-0.00914557	-0.00741661	-0.00438753	-0.000624069	0.00345029	0.0076223	0.0118126	0.0159845	0.0200805	0.023981	0.0275058	0.0304884	0.0328854	0.0348103	0.0364516	0.037967	0.0394452	0.0409387	0.0425386	0.0444803	0.0472293	0.0514079	0.0574874	0.0654678	0.0748777	0.0850951	0.0956549	0.106327	0.117049	0.127873	0.138992	0.150772	0.163653	0.177899	0.19341	0.209796	0.226639	0.24366	0.260735	0.27783	0.294963	0.312203	0.32967	0.347502	0.365757	0.384375	0.403222	0.422175	0.44116
0.708576	-0.00397874	-0.00238477	0.000407812	0.00387743	0.00763368	0.0114799	0.0153429	0.0191881	0.0229609	0.0265472	0.0297749	0.0324852	0.0346367	0.0363377	0.037768	0.0390783	0.0403533	0.0416447	0.0430452	0.0447953	0.0473717	0.0514108	0.0573952	0.0653249	0.0747173	0.0849359	0.095505	0.106189	0.116921	0.12775	0.138856	0.150583	0.163345	0.17739	0.192624	0.20868	0.225165	0.241818	0.258521	0.275244	0.292006	0.308875	0.325975	0.343443	0.36134	0.379605	0.398101	0.416704	0.435341
0.992006	0.00181026	0.00325137	0.00577615	0.00891305	0.0123091	0.0157865	0.0192788	0.0227546	0.0261627	0.0293969	0.0322968	0.0347141	0.0366104	0.0380865	0.0393103	0.0404221	0.0415014	0.0425983	0.0438064	0.0453707	0.0477766	0.0516724	0.0575495	0.065408	0.0747564	0.0849464	0.0954932	0.106157	0.116868	0.127669	0.138728	0.150367	0.162971	0.17677	0.191677	0.207351	0.223425	0.239655	0.255933	0.27223	0.288565	0.305008	0.321683	0.338728	0.356205	0.374051	0.39213	0.410316	0.428536
1.27544	0.00786179	0.00914251	0.0113863	0.014174	0.0171921	0.0202824	0.0233858	0.026474	0.0295	0.0323662	0.0349252	0.0370409	0.0386778	0.0399287	0.0409478	0.0418641	0.0427509	0.0436566	0.0446754	0.0460563	0.0482926	0.0520433	0.0578081	0.0655868	0.0748799	0.0850285	0.0955397	0.106169	0.116845	0.127605	0.138604	0.150139	0.162567	0.176102	0.190662	0.205932	0.221572	0.237357	0.253186	0.269033	0.284918	0.300912	0.317138	0.333735	0.350765	0.368165	0.385798	0.403538	0.421313
1.55887	0.0139896	0.0151077	0.0170665	0.0195002	0.022135	0.0248328	0.027542	0.0302371	0.0328758	0.0353693	0.0375836	0.0393953	0.0407719	0.0417978	0.0426131	0.0433351	0.0440308	0.0447465	0.0455773	0.0467758	0.0488431	0.0524485	0.0580992	0.0657952	0.0750293	0.0851321	0.0956033	0.106194	0.11683	0.127544	0.138477	0.149904	0.162151	0.175415	0.189621	0.20448	0.219679	0.235011	0.250384	0.265774	0.281202	0.296739	0.312509	0.32865	0.345223	0.362168	0.379346	0.396632	0.413951
1.8423	0.0200976	0.0210533	0.0227276	0.0248079	0.02706	0.029366	0.0316816	0.0339844	0.0362364	0.038358	0.0402288	0.0417376	0.0428556	0.0436583	0.0442718	0.0448015	0.0453082	0.045836	0.0464808	0.0474988	0.0493985	0.052859	0.0583952	0.0660072	0.07518	0.0852345	0.0956627	0.106212	0.116806	0.12747	0.138335	0.14965	0.161713	0.174704	0.188554	0.203	0.217755	0.232631	0.247545	0.262476	0.277445	0.292522	0.307833	0.323515	0.33963	0.356116	0.372837	0.389665	0.406527
2.12573	0.026047	0.0268436	0.0282393	0.0299734	0.0318508	0.033773	0.035703	0.0376216	0.0394951	0.0412529	0.042788	0.0440019	0.0448689	0.0454561	0.0458754	0.0462204	0.0465455	0.046893	0.0473591	0.0482033	0.0499407	0.0532595	0.0586811	0.0662057	0.0753116	0.0853108	0.0956885	0.106189	0.116732	0.12734	0.138129	0.149325	0.161198	0.17391	0.187399	0.201427	0.215735	0.230153	0.244605	0.259073	0.273579	0.288193	0.303041	0.31826	0.333914	0.349939	0.366198	0.382565	0.398966
2.40916	0.0315063	0.0321543	0.0332896	0.0347001	0.0362272	0.0377907	0.0393604	0.0409199	0.0424401	0.0438589	0.045083	0.0460261	0.0466657	0.0470606	0.0473085	0.0474915	0.0476578	0.0478474	0.0481569	0.0488476	0.0504391	0.0536253	0.0589322	0.0663598	0.0753821	0.0853052	0.09561	0.106038	0.116508	0.127036	0.137728	0.148784	0.160448	0.172866	0.185982	0.199581	0.213432	0.227381	0.241361	0.255356	0.269389	0.283531	0.297907	0.312655	0.327837	0.343391	0.35918	0.375076	0.391007
2.69259	0.0358655	0.0363882	0.0373039	0.0384417	0.0396734	0.0409345	0.0422005	0.0434576	0.0446808	0.0458168	0.0467851	0.0475115	0.0479766	0.048231	0.0483588	0.0484309	0.0484893	0.0485717	0.0487738	0.0493566	0.0508388	0.0539132	0.0591049	0.066414	0.0753152	0.0851158	0.0952974	0.105602	0.115946	0.126344	0.136888	0.147758	0.159173	0.171261	0.183974	0.19712	0.210491	0.22395	0.237437	0.250938	0.264478	0.278125	0.292008	0.306263	0.320953	0.336016	0.351313	0.366718	0.382158
2.97602	0.0383927	0.0388289	0.0395931	0.0405426	0.0415706	0.042623	0.0436795	0.0447285	0.0457487	0.0466952	0.0474997	0.0480995	0.0484782	0.0486785	0.0487717	0.0488178	0.0488531	0.0489124	0.0490895	0.0496403	0.0510742	0.0540712	0.059147	0.0663016	0.0750194	0.0846202	0.0945951	0.10469	0.114824	0.125006	0.135319	0.145926	0.157021	0.168723	0.180985	0.193636	0.20649	0.219422	0.23238	0.245352	0.258362	0.27148	0.284834	0.298561	0.312724	0.327261	0.342032	0.356912	0.371827
3.25945	0.038648	0.0390459	0.039743	0.0406091	0.0415468	0.0425068	0.0434707	0.0444284	0.0453623	0.046235	0.0469898	0.0475748	0.0479762	0.0482297	0.0483942	0.0485197	0.0486369	0.0487777	0.0490316	0.0496446	0.0511056	0.0540681	0.0590271	0.0659828	0.0744398	0.0837449	0.0934093	0.103189	0.113006	0.122866	0.132846	0.143092	0.153783	0.165025	0.176777	0.188883	0.201173	0.213534	0.225919	0.238317	0.250754	0.263299	0.27608	0.289235	0.302828	0.316795	0.330998	0.34531	0.359657
3.54288	0.0368	0.0372041	0.0379123	0.038792	0.0397445	0.0407198	0.0416992	0.0426739	0.0436294	0.0445354	0.0453463	0.0460198	0.0465452	0.0469509	0.0472849	0.0475874	0.0478837	0.0482027	0.0486279	0.0493902	0.0509484	0.0539158	0.0587573	0.0654728	0.0735975	0.0825181	0.0917761	0.101142	0.110543	0.119984	0.129535	0.139333	0.14954	0.160256	0.171443	0.182955	0.194638	0.206387	0.218157	0.229941	0.241763	0.253694	0.265862	0.278406	0.291388	0.304747	0.318342	0.332046	0.345785
3.82631	0.033494	0.0339353	0.0347086	0.0356694	0.0367095	0.0377746	0.0388446	0.0399113	0.0409632	0.0419768	0.0429169	0.0437508	0.0444701	0.0450969	0.0456683	0.0462154	0.0467584	0.0473225	0.0479845	0.0489564	0.0506603	0.0536602	0.0583835	0.0648303	0.072573	0.0810477	0.0898326	0.0987172	0.107633	0.116587	0.125644	0.13493	0.1446	0.154743	0.165326	0.176213	0.187259	0.198367	0.209495	0.220636	0.231815	0.243103	0.25463	0.266534	0.278878	0.2916	0.30456	0.317629	0.330734
4.10974	0.0294296	0.0299243	0.0307909	0.0318676	0.0330332	0.034227	0.0354267	0.0366244	0.0378115	0.0389714	0.0400787	0.0411103	0.04206	0.0429437	0.0437878	0.0446147	0.0454394	0.0462837	0.0472164	0.0484294	0.0503042	0.0533508	0.0579557	0.0641189	0.0714538	0.0794506	0.0877278	0.0960952	0.104491	0.112923	0.121451	0.130194	0.139297	0.148844	0.158803	0.169048	0.179441	0.189893	0.200363	0.210846	0.221368	0.232	0.24287	0.25412	0.265812	0.277883	0.290193	0.302613	0.315069
4.39317	0.0250693	0.0256235	0.0265944	0.0278008	0.0291068	0.0304443	0.0317888	0.0331328	0.0344704	0.0357916	0.0370811	0.0383249	0.0395192	0.0406737	0.0418044	0.0429247	0.0440448	0.0451827	0.0463994	0.0478657	0.0499213	0.0530202	0.0575066	0.0633803	0.0702974	0.0778037	0.0855598	0.0933963	0.101259	0.109154	0.11714	0.125328	0.133852	0.142794	0.152121	0.161717	0.171452	0.181241	0.191048	0.200869	0.210727	0.220696	0.230905	0.241495	0.252529	0.263944	0.275598	0.287363	0.299164
4.6766	0.0206256	0.0212411	0.0223195	0.0236593	0.0251099	0.0265955	0.0280892	0.0295837	0.0310761	0.0325629	0.0340387	0.0354986	0.0369415	0.0383706	0.0397914	0.0412088	0.0426279	0.044063	0.0455673	0.0472902	0.0495291	0.0526817	0.0570494	0.0626322	0.0691286	0.0761412	0.0833724	0.0906741	0.0979989	0.105354	0.112794	0.120423	0.128367	0.1367	0.145395	0.154339	0.163414	0.17254	0.181683	0.190839	0.200032	0.209338	0.218883	0.228812	0.239187	0.249944	0.260942	0.272051	0.283196
4.96003	0.0161832	0.0168601	0.018046	0.0195194	0.0211146	0.0227483	0.0243913	0.0260364	0.0276837	0.0293359	0.0309977	0.0326733	0.0343638	0.0360664	0.0377761	0.0394893	0.0412061	0.0429372	0.0447277	0.0467058	0.049127	0.0523327	0.0565814	0.0618734	0.0679497	0.0744691	0.0811762	0.0879439	0.094732	0.101548	0.108444	0.115514	0.122878	0.130604	0.138667	0.146962	0.155379	0.163843	0.172323	0.180815	0.189346	0.197989	0.206873	0.216142	0.225859	0.23596	0.246303	0.256757	0.267248
5.24346	0.0118202	0.0125571	0.013848	0.0154518	0.0171882	0.0189667	0.0207554	0.0225476	0.024346	0.0261597	0.0280027	0.0298881	0.0318193	0.0337873	0.0357775	0.0377778	0.0397835	0.0418017	0.0438698	0.0460953	0.0486921	0.0519465	0.0560752	0.0610784	0.066739	0.0727711	0.0789605	0.0852009	0.0914588	0.0977428	0.1041	0.110619	0.11741	0.124536	0.131974	0.139628	0.147394	0.155204	0.163028	0.170865	0.178741	0.186729	0.194959	0.203576	0.212642	0.222094	0.231789	0.241596	0.25144
5.52689	0.00770026	0.00849261	0.00988077	0.0116055	0.0134727	0.0153852	0.017309	0.0192374	0.0211756	0.0231383	0.025148	0.0272255	0.0293762	0.031586	0.0338313	0.0360926	0.0383608	0.0406399	0.04296	0.0454087	0.0481613	0.0514516	0.055457	0.0601777	0.0654362	0.0709984	0.0766894	0.0824221	0.0881698	0.0939413	0.0997799	0.105769	0.112007	0.118556	0.125391	0.132426	0.139563	0.146742	0.153934	0.161138	0.168381	0.175737	0.183336	0.191322	0.19976	0.208585	0.217654	0.226835	0.236052
5.81032	0.00410663	0.00494493	0.00641362	0.00823839	0.0102139	0.0122374	0.0142729	0.0163139	0.0183675	0.0204522	0.0225969	0.0248282	0.0271529	0.0295531	0.0319986	0.0344644	0.0369382	0.0394214	0.0419378	0.0445579	0.0474229	0.0507215	0.0545967	0.0590485	0.0639339	0.0690642	0.0742984	0.0795662	0.0848468	0.0901491	0.0955131	0.101015	0.106747	0.112764	0.119045	0.125508	0.132067	0.138663	0.145272	0.151893	0.158553	0.165325	0.172342	0.179746	0.187603	0.195847	0.204335	0.212936	0.221574
6.09375	0.00134922	0.0022183	0.0037409	0.00563265	0.00768072	0.00977844	0.0118887	0.014005	0.0161348	0.0182987	0.0205283	0.0228525	0.0252789	0.0277878	0.0303461	0.0329267	0.0355156	0.0381127	0.0407369	0.0434459	0.0463548	0.0496178	0.0533515	0.0575562	0.0621148	0.0668735	0.0717169	0.076588	0.08147	0.0863718	0.0913303	0.0964158	0.101713	0.107272	0.113074	0.119044	0.125102	0.131194	0.137298	0.143414	0.149569	0.155836	0.162347	0.169245	0.176596	0.184334	0.192315	0.20041	0.208541
6.37718	-0.000432419	0.000449711	0.00199518	0.00391532	0.00599415	0.00812336	0.0102653	0.012413	0.0145737	0.0167669	0.0190227	0.0213688	0.0238124	0.0263346	0.0289041	0.0314947	0.0340932	0.0366988	0.0393277	0.0420292	0.044902	0.0480781	0.0516574	0.0556401	0.0599261	0.0643834	0.0689133	0.0734669	0.0780302	0.0826117	0.0872455	0.0919964	0.0969423	0.10213	0.107542	0.113109	0.118757	0.124436	0.130127	0.135829	0.141569	0.147422	0.153518	0.16	0.166932	0.17425	0.181811	0.189484	0.197194
6.66061	-0.00137783	-0.000497841	0.00104388	0.00295937	0.00503316	0.00715718	0.00929373	0.0114355	0.0135881	0.0157678	0.0179997	0.0203068	0.0226951	0.025149	0.0276423	0.0301532	0.0326708	0.0351947	0.0377399	0.0403514	0.0431195	0.0461648	0.0495786	0.053361	0.0574206	0.0616367	0.0659192	0.0702234	0.0745364	0.0788663	0.0832446	0.0877311	0.0923979	0.0972884	0.102386	0.107627	0.112942	0.118287	0.123643	0.129009	0.134414	0.139931	0.145688	0.15183	0.158419	0.165391	0.172605	0.17993	0.187292
6.94404	-0.00179691	-0.000928617	0.000592607	0.00248264	0.00452885	0.00662461	0.00873253	0.0108447	0.0129647	0.0151039	0.0172803	0.0195101	0.0217977	0.0241319	0.026494	0.0288687	0.0312484	0.0336339	0.0360397	0.0385093	0.0411295	0.0440163	0.0472575	0.0508533	0.0547156	0.0587285	0.0628052	0.0669028	0.0710088	0.0751303	0.0792965	0.0835628	0.0879958	0.0926354	0.0974663	0.10243	0.107462	0.112522	0.117591	0.122672	0.12779	0.133019	0.138488	0.144337	0.15063	0.157304	0.164217	0.17124	0.1783
7.22747	-0.00197265	-0.00112048	0.000372503	0.00222745	0.00423567	0.00629248	0.008361	0.0104327	0.0125087	0.0145951	0.0167012	0.0188361	0.0210018	0.0231925	0.0253982	0.0276106	0.0298261	0.0320469	0.0342876	0.0365913	0.0390437	0.0417592	0.0448247	0.0482401	0.0519186	0.0557458	0.059636	0.0635468	0.0674655	0.0713987	0.0753731	0.0794396	0.0836595	0.0880698	0.0926562	0.0973648	0.102137	0.106934	0.11174	0.116557	0.121412	0.126376	0.131578	0.137157	0.143176	0.149572	0.156206	0.162949	0.169728
7.5109	-0.0020655	-0.00123098	0.00023108	0.0020476	0.00401423	0.00602839	0.00805381	0.0100813	0.0121094	0.0141386	0.0161696	0.0182035	0.0202403	0.0222796	0.0243203	0.0263618	0.0284043	0.0304515	0.0325186	0.0346485	0.0369264	0.0394664	0.042355	0.0455923	0.0490917	0.0527391	0.0564493	0.06018	0.0639183	0.0676699	0.0714592	0.0753328	0.0793469	0.0835351	0.0878846	0.0923458	0.0968652	0.101407	0.105958	0.11052	0.115118	0.119825	0.124768	0.130084	0.135837	0.141963	0.148324	0.154794	0.1613
7.79433	-0.00213603	-0.00131971	0.000110453	0.00188735	0.00381107	0.00578125	0.0077622	0.00974412	0.011723	0.0136936	0.0156482	0.0175798	0.0194864	0.021373	0.0232475	0.0251168	0.0269851	0.0288576	0.0307499	0.0327047	0.0348073	0.0371714	0.0398835	0.0429434	0.0462648	0.0497341	0.0532659	0.0568181	0.0603777	0.0639494	0.0675553	0.0712377	0.0750476	0.0790154	0.0831296	0.0873452	0.0916135	0.0959026	0.1002	0.104507	0.108851	0.113303	0.117988	0.123043	0.12853	0.134388	0.140479	0.146677	0.15291
8.07776	-0.00219499	-0.00139776	-1.03689e-06	0.00173431	0.00361304	0.0055371	0.00747145	0.00940571	0.0113335	0.0132441	0.0151216	0.0169515	0.0187299	0.0204668	0.0221787	0.0238797	0.0255778	0.0272796	0.029001	0.0307847	0.0327155	0.0349067	0.0374443	0.0403282	0.0434726	0.046764	0.0501178	0.0534918	0.0568729	0.060265	0.0636877	0.067179	0.0707845	0.0745317	0.07841	0.0823793	0.0863958	0.0904311	0.0944734	0.098526	0.102615	0.106811	0.111237	0.11603	0.121251	0.126839	0.132657	0.138582	0.144542
8.36119	-0.0022269	-0.00145155	-9.31555e-05	0.00159456	0.00342173	0.00529296	0.00717399	0.00905404	0.0109247	0.0127709	0.01457	0.0163012	0.017959	0.0195576	0.0211207	0.022668	0.0242109	0.0257572	0.0273226	0.0289495	0.0307215	0.0327505	0.0351211	0.0378333	0.0408025	0.0439168	0.0470927	0.0502883	0.0534908	0.0567029	0.059942	0.0632414	0.0666413	0.0701656	0.0738053	0.0775249	0.0812861	0.0850638	0.0888478	0.0926419	0.0964719	0.100407	0.104571	0.109098	0.114047	0.119359	0.124899	0.130545	0.136225
8.64462	-0.00219093	-0.00144456	-0.000136958	0.00148767	0.00324652	0.00504777	0.00685836	0.0086675	0.010466	0.0122367	0.0139539	0.0155941	0.0171509	0.0186406	0.0200899	0.0215214	0.0229477	0.024377	0.0258247	0.0273316	0.0289782	0.0308721	0.0330949	0.0356465	0.0384455	0.0413843	0.0443822	0.0473991	0.0504223	0.0534539	0.0565083	0.0596137	0.0628042	0.0661002	0.0694938	0.0729551	0.0764517	0.0799622	0.0834783	0.0870042	0.0905655	0.0942308	0.0981209	0.102368	0.107033	0.112055	0.117301	0.122652	0.128036
8.92805	-0.00202446	-0.00132075	-8.78694e-05	0.00144391	0.00310225	0.00480058	0.00650778	0.00821394	0.00991115	0.011585	0.0132137	0.0147776	0.0162713	0.0177085	0.0191117	0.0204998	0.0218836	0.0232703	0.0246739	0.0261315	0.0277167	0.029528	0.0316398	0.0340521	0.0366905	0.0394565	0.0422766	0.0451141	0.0479571	0.0508067	0.0536742	0.0565817	0.0595559	0.0626127	0.065746	0.0689324	0.0721464	0.0753714	0.0786011	0.0818402	0.0851139	0.0884894	0.092085	0.0960304	0.100384	0.105087	0.110011	0.115036	0.120094
9.21148	-0.00166972	-0.00102838	9.52322e-05	0.00149125	0.00300262	0.00455049	0.00610678	0.00766368	0.00921766	0.0107637	0.0122946	0.0138034	0.0152886	0.0167546	0.0182091	0.0196585	0.0211069	0.0225582	0.0240236	0.025534	0.0271504	0.0289547	0.0310086	0.0333123	0.0358038	0.0384014	0.0410439	0.0437008	0.046362	0.0490277	0.0517052	0.054409	0.0571568	0.0599589	0.0628115	0.065699	0.0686047	0.0715176	0.0744342	0.0773596	0.0803186	0.0833761	0.086647	0.0902567	0.0942619	0.098606	0.103163	0.107819	0.112507
9.49491	-0.00111163	-0.000553953	0.00042308	0.00163699	0.00295121	0.00429728	0.00565134	0.00700897	0.00837441	0.00975941	0.011182	0.0126589	0.0141944	0.0157771	0.0173882	0.019012	0.0206405	0.0222722	0.0239142	0.0255875	0.027335	0.0292139	0.0312674	0.0334956	0.0358551	0.0382888	0.0407539	0.043229	0.0457068	0.0481865	0.0506706	0.0531646	0.055675	0.0582058	0.0607554	0.0633181	0.0658875	0.0684599	0.0710345	0.0736172	0.076232	0.0789413	0.0818547	0.0850926	0.0887091	0.09265	0.0967951	0.101035	0.105305
9.77834	-0.000389554	6.72861e-05	0.000867656	0.00186207	0.00293868	0.00404154	0.00515199	0.00627004	0.00741039	0.00860745	0.00991356	0.011377	0.0130103	0.0147807	0.0166333	0.0185226	0.0204243	0.02233	0.0242407	0.026166	0.0281252	0.0301445	0.0322439	0.0344232	0.0366627	0.0389362	0.0412241	0.0435164	0.0458095	0.0481015	0.0503896	0.0526687	0.0549329	0.0571788	0.0594076	0.0616246	0.0638354	0.066044	0.0682533	0.0704701	0.0727171	0.0750535	0.0775832	0.08042	0.0836152	0.0871176	0.0908132	0.0945981	0.0984122
10.0618	0.000430985	0.000776677	0.00138232	0.00213479	0.00294949	0.00378429	0.00462627	0.00548053	0.00637385	0.00736685	0.00855149	0.0100126	0.0117723	0.0137729	0.015918	0.0181276	0.0203584	0.0225941	0.0248292	0.0270596	0.0292789	0.0314783	0.0336513	0.0357978	0.0379245	0.04004	0.0421507	0.0442598	0.0463674	0.0484707	0.050561	0.0526222	0.0546351	0.0565879	0.0584852	0.0603439	0.0621826	0.0640137	0.0658437	0.0676803	0.0695453	0.0714942	0.0736243	0.0760426	0.078797	0.0818394	0.0850633	0.0883708	0.0917058
10.3452	0.00129533	0.00152529	0.00192817	0.00242873	0.00297071	0.00352641	0.00408888	0.00466859	0.00530513	0.0060869	0.00714786	0.00861162	0.0105104	0.0127601	0.0152204	0.0177746	0.0203595	0.0229501	0.0255342	0.0280937	0.0305945	0.0329915	0.0352505	0.0373714	0.0393886	0.041347	0.0432807	0.0452061	0.0471279	0.049042	0.0509339	0.052776	0.054535	0.0561912	0.0577522	0.0592471	0.0607076	0.0621549	0.0635995	0.0650498	0.0665264	0.0680811	0.0698047	0.0717965	0.0741014	0.0766746	0.0794167	0.0822367	0.0850824
10.6286	0.00217332	0.00228616	0.00248384	0.00272945	0.00299544	0.00326866	0.00354826	0.00385015	0.00422697	0.00479534	0.00573202	0.00720004	0.00924195	0.0117467	0.0145293	0.0174357	0.0203825	0.0233359	0.0262767	0.0291726	0.0319618	0.034562	0.0369109	0.0390085	0.0409172	0.0427191	0.0444757	0.0462176	0.0479535	0.0496784	0.0513717	0.0529942	0.0544988	0.0558572	0.0570802	0.0582094	0.0592898	0.0603513	0.0614083	0.0624702	0.0635564	0.0647149	0.0660296	0.0675926	0.0694453	0.0715464	0.0738037	0.0761332	0.0784866
10.9121	0.00305001	0.00304607	0.00303915	0.00303055	0.00302134	0.00301291	0.00301046	0.00303535	0.0031532	0.00350888	0.00432178	0.00579431	0.00797931	0.0107389	0.0138434	0.0171016	0.0204098	0.0237255	0.0270227	0.0302547	0.0333319	0.0361351	0.0385739	0.0406484	0.042449	0.0440947	0.0456749	0.0472337	0.0487843	0.0503205	0.0518156	0.0532188	0.0544691	0.0555296	0.0564144	0.0571775	0.0578773	0.0585524	0.0592213	0.0598942	0.0605894	0.0613511	0.0622568	0.0633911	0.0647923	0.0664222	0.068196	0.0700363	0.0718987
11.1955	0.00390684	0.00378905	0.00358268	0.00332628	0.00304881	0.00276582	0.00248844	0.00224328	0.00210867	0.0022569	0.0029489	0.00442541	0.00674926	0.00975642	0.0131739	0.0167741	0.0204337	0.0241016	0.0277452	0.0313037	0.0346605	0.0376602	0.0401851	0.0422351	0.043928	0.0454193	0.0468251	0.048203	0.0495705	0.0509203	0.0522194	0.0534052	0.0544025	0.0551659	0.0557128	0.0561097	0.0564284	0.0567168	0.0569972	0.0572808	0.0575849	0.0579503	0.0584484	0.0591573	0.0601123	0.0612782	0.0625768	0.0639367	0.0653171
11.4789	0.00469898	0.00447684	0.00408767	0.00360414	0.00308078	0.00254614	0.00201674	0.00152404	0.00115788	0.00111557	0.00169588	0.00317444	0.00562319	0.00885434	0.0125552	0.0164655	0.0204435	0.0244307	0.0283881	0.032242	0.0358509	0.0390259	0.0416238	0.0436447	0.0452317	0.0465736	0.0478116	0.0490159	0.0502075	0.0513778	0.0524875	0.0534619	0.0542106	0.0546796	0.0548896	0.0549202	0.0548573	0.0547581	0.054649	0.0545425	0.0544552	0.0544257	0.0545212	0.0548155	0.0553418	0.0560667	0.0569167	0.0578246	0.0587519
11.7624	0.00533819	0.00503415	0.00450149	0.00383968	0.00312334	0.00239118	0.00166395	0.000976856	0.000428607	0.000235732	0.000726082	0.00220212	0.00474279	0.00814201	0.0120567	0.0162011	0.0204199	0.0246483	0.0288425	0.0329185	0.0367144	0.0400143	0.0426546	0.0446354	0.0461202	0.0473249	0.0484108	0.0494581	0.0504908	0.0514984	0.0524346	0.0532112	0.0537219	0.0539028	0.0537785	0.0534426	0.0529966	0.0525077	0.052007	0.0515085	0.0510293	0.0506082	0.0503131	0.0502181	0.0503566	0.0506952	0.0511597	0.0516825	0.052225
12.0458	0.00570663	0.00536043	0.00475391	0.00400033	0.00318463	0.00235078	0.00152167	0.000734286	9.14958e-05	-0.000181187	0.00025768	0.0017231	0.00429729	0.00776563	0.0117708	0.0160152	0.020337	0.0246686	0.0289634	0.0331314	0.0369991	0.0403348	0.0429633	0.0448845	0.0462738	0.0473627	0.0483242	0.0492442	0.050148	0.0510225	0.0518132	0.0524165	0.0527077	0.0526118	0.0521576	0.0514549	0.0506231	0.0497409	0.0488448	0.047951	0.047079	0.0462724	0.0456076	0.0451682	0.0449917	0.0450405	0.0452311	0.0454873	0.0457658
12.3292	0.00571501	0.0053795	0.00479169	0.00406137	0.00327084	0.00246274	0.00165933	0.000896803	0.0002759	1.75081e-05	0.000456063	0.0019001	0.00443015	0.007836	0.0117677	0.0159337	0.0201754	0.0244266	0.0286407	0.0327279	0.036514	0.0397671	0.0423116	0.0441472	0.0454499	0.0464516	0.0473257	0.0481579	0.0489727	0.0497534	0.0504359	0.0508984	0.0509948	0.050637	0.0498587	0.0487891	0.0475678	0.0462874	0.0449909	0.0436974	0.0424312	0.0412471	0.0402407	0.0395165	0.0391216	0.0390091	0.0390742	0.0392214	0.0393967
12.6126	0.00536332	0.00509134	0.00461483	0.00402279	0.00338197	0.00272706	0.00207694	0.00146441	0.00098182	0.000831818	0.00132123	0.00273312	0.00514138	0.00835313	0.0120473	0.0159565	0.0199351	0.0239221	0.0278745	0.0317078	0.0352592	0.0383113	0.0406995	0.0424237	0.0436487	0.0445917	0.0454151	0.046199	0.0469648	0.0476911	0.0483025	0.0486569	0.0485831	0.0479783	0.046882	0.0454449	0.0438306	0.0421472	0.0404451	0.0387477	0.0370861	0.0355324	0.0342122	0.033263	0.0327465	0.032601	0.032689	0.0328849	0.0331177
12.8961	0.00474088	0.00457216	0.00427657	0.00390932	0.00351184	0.00310595	0.00270506	0.00233662	0.0020799	0.00210905	0.0026878	0.00405945	0.00628751	0.00920621	0.0125396	0.0160577	0.0196355	0.0232204	0.0267747	0.0302242	0.0334255	0.0361875	0.0383652	0.0399586	0.0411126	0.0420184	0.0428188	0.0435841	0.0443308	0.0450322	0.0456007	0.0458713	0.045646	0.0448055	0.0433955	0.0415907	0.0395807	0.0374907	0.0353792	0.0332745	0.0312166	0.0292993	0.0276864	0.0265569	0.0259916	0.0259097	0.0261322	0.0264953	0.0269064
13.1795	0.00396549	0.00392249	0.00384714	0.00375354	0.00365229	0.00354956	0.00345208	0.0033809	0.0033995	0.00364777	0.00433758	0.00566442	0.00767931	0.0102491	0.0131519	0.0162033	0.0193025	0.0224072	0.0254864	0.0284787	0.0312649	0.0336865	0.035623	0.0370745	0.0381612	0.039042	0.0398352	0.0405986	0.0413432	0.0420365	0.0425778	0.0427785	0.042412	0.0413421	0.039621	0.0374485	0.0350412	0.0325424	0.0300195	0.0275056	0.0250509	0.0227734	0.0208796	0.0195952	0.0190221	0.0190584	0.0194784	0.0200757	0.0207333
13.4629	0.00312553	0.00321772	0.00337923	0.0035799	0.00379721	0.00402049	0.00424932	0.00449784	0.00481263	0.00529689	0.00610695	0.00738703	0.00917478	0.0113719	0.0138149	0.0163674	0.0189552	0.0215467	0.0241184	0.0266224	0.028966	0.0310258	0.0327082	0.0340132	0.0350343	0.0358951	0.0366877	0.0374564	0.0382061	0.0388983	0.0394192	0.0395558	0.0390526	0.0377561	0.0357249	0.0331845	0.0303794	0.0274711	0.0245357	0.0216119	0.0187601	0.0161239	0.0139543	0.0125258	0.0119622	0.0121398	0.012784	0.0136438	0.0145769
13.7464	0.00226657	0.00249675	0.00290001	0.00340103	0.0039435	0.00449954	0.00506142	0.00563626	0.00625341	0.00697861	0.00791154	0.00914417	0.0107005	0.0125179	0.014492	0.0165359	0.0186023	0.0206707	0.0227249	0.0247312	0.0266239	0.0283157	0.0297401	0.0308972	0.0318533	0.0326959	0.03349	0.0342662	0.0350233	0.0357168	0.0362193	0.0362938	0.0356555	0.0341332	0.0317925	0.0288844	0.0256814	0.0223635	0.0190156	0.0156817	0.0124331	0.00943876	0.00699496	0.00542579	0.0048772	0.00520324	0.00607979	0.00721083	0.00842829
14.0298	0.00141108	0.00177877	0.00242296	0.00322333	0.00408985	0.00497751	0.00587131	0.00677134	0.00768975	0.00865488	0.00970987	0.0108945	0.0122191	0.0136566	0.0151618	0.0166973	0.0182424	0.0197878	0.0213247	0.0228334	0.0242754	0.0255994	0.0267663	0.0277761	0.0286679	0.029493	0.0302894	0.0310738	0.0318392	0.0325346	0.0330197	0.0330328	0.0322602	0.030513	0.0278637	0.024589	0.020989	0.0172624	0.013503	0.00976018	0.00611555	0.00276409	4.7104e-05	-0.00166185	-0.00219456	-0.00171924	-0.000609445	0.000793645	0.00229629
14.3132	0.000588785	0.00108929	0.00196616	0.00305563	0.00423511	0.00544304	0.00665738	0.00787139	0.00908045	0.0102765	0.0114474	0.0125822	0.0136778	0.014742	0.0157872	0.016824	0.0178579	0.0188905	0.0199201	0.020941	0.0219412	0.0229049	0.0238199	0.0246862	0.0255159	0.026325	0.0271249	0.0279187	0.0286932	0.0293918	0.0298606	0.029814	0.0289092	0.0269401	0.0239856	0.0203481	0.0163554	0.0122245	0.00805785	0.00391028	-0.000126214	-0.00383126	-0.00681901	-0.00866712	-0.00918544	-0.00856413	-0.00722551	-0.00555532	-0.00377263
14.5967	-0.000130547	0.000488162	0.00157212	0.00291888	0.00437689	0.00586986	0.00736942	0.00886263	0.0103294	0.0117282	0.0129963	0.0140758	0.0149516	0.0156631	0.016276	0.016845	0.0173995	0.0179512	0.0185054	0.0190691	0.0196556	0.0202825	0.020963	0.0216973	0.0224719	0.0232694	0.024076	0.024882	0.0256688	0.0263735	0.0268295	0.0267277	0.0256971	0.0235145	0.0202655	0.0162773	0.0119046	0.00738227	0.00282149	-0.00171788	-0.00613385	-0.0101818	-0.0134331	-0.0154189	-0.015928	-0.0151715	-0.0136185	-0.0116973	-0.00965119
14.8801	-0.000618733	8.53793e-05	0.00131896	0.00285162	0.00451087	0.00620976	0.00791527	0.00960955	0.0112602	0.0127988	0.0141218	0.0151339	0.0158101	0.0162156	0.0164584	0.0166287	0.0167754	0.0169182	0.0170681	0.0172434	0.0174793	0.0178223	0.0183077	0.0189356	0.0196707	0.0204662	0.0212869	0.0221119	0.0229172	0.0236348	0.0240859	0.0239393	0.022797	0.0204202	0.0169003	0.0125882	0.00786401	0.00297952	-0.00194612	-0.00684827	-0.011616	-0.0159827	-0.0194816	-0.0216018	-0.0221133	-0.0212461	-0.0195111	-0.017375	-0.0151029
15.1635	-0.000721951	1.29369e-05	0.00130044	0.00290008	0.00463185	0.0064049	0.00818432	0.00994959	0.0116611	0.0132344	0.0145421	0.0154665	0.0159771	0.0161539	0.0161303	0.0160174	0.0158754	0.0157291	0.0155933	0.0154949	0.0154851	0.0156322	0.015988	0.0165524	0.0172738	0.0180837	0.0189307	0.0197854	0.0206201	0.021362	0.0218213	0.0216467	0.0204166	0.0178774	0.0141262	0.00953495	0.00450677	-0.000691353	-0.00593306	-0.0111497	-0.0162228	-0.0208683	-0.0245881	-0.0268373	-0.0273706	-0.0264333	-0.0245703	-0.0222795	-0.0198436
15.4469	-0.000347797	0.000350128	0.00157287	0.00309206	0.00473672	0.00642053	0.00811013	0.00978507	0.0114048	0.0128826	0.0140878	0.0148996	0.0152865	0.0153307	0.0151692	0.0149161	0.0146332	0.0143463	0.014072	0.013842	0.0137168	0.0137772	0.0140845	0.0146386	0.0153782	0.0162227	0.0171111	0.0180092	0.0188867	0.0196668	0.0201505	0.0199692	0.0186805	0.0160184	0.0120849	0.00727009	0.00199685	-0.00345467	-0.00895195	-0.014423	-0.0197443	-0.0246188	-0.0285265	-0.030898	-0.031477	-0.03052	-0.028596	-0.0262252	-0.0237028
15.7304	0.000468332	0.00106658	0.00211468	0.00341689	0.00482666	0.00626997	0.00771816	0.00915342	0.0105401	0.0118019	0.0128239	0.0134998	0.0138019	0.0138026	0.0136222	0.0133612	0.0130742	0.0127841	0.0125077	0.0122776	0.0121576	0.0122324	0.0125663	0.0131592	0.0139469	0.0148446	0.0157884	0.0167424	0.017675	0.0185064	0.0190295	0.0188611	0.017541	0.0147927	0.0107222	0.00573518	0.000271439	-0.00537772	-0.0110746	-0.0167447	-0.0222609	-0.0273185	-0.0313833	-0.0338709	-0.034518	-0.0335878	-0.0316649	-0.0292831	-0.0267457
16.0138	0.00159081	0.00204591	0.00284322	0.00383383	0.00490625	0.00600421	0.00710591	0.00819796	0.00925364	0.010216	0.0109988	0.0115227	0.011767	0.0117857	0.011669	0.0114919	0.0112956	0.0110977	0.0109135	0.0107746	0.0107434	0.0109026	0.0113151	0.011981	0.0128373	0.0138012	0.01481	0.0158287	0.016825	0.0177167	0.0182896	0.0181476	0.016815	0.0140059	0.00982983	0.00470623	-0.000910205	-0.00671835	-0.0125759	-0.0184066	-0.0240811	-0.0292898	-0.0334906	-0.0360898	-0.0368204	-0.0359495	-0.0340706	-0.0317258	-0.0292229
16.2972	0.00287264	0.00316197	0.00366887	0.00429866	0.00498047	0.00567853	0.0063791	0.00707409	0.00774787	0.00836719	0.00888181	0.00924537	0.00944578	0.00951462	0.00950446	0.00945914	0.00940275	0.00934671	0.00930374	0.00930354	0.00940452	0.00968462	0.0102029	0.0109594	0.011895	0.0129318	0.0140109	0.0150987	0.0161632	0.0171198	0.017748	0.0176395	0.0163041	0.0134474	0.00918209	0.00394046	-0.00180901	-0.00775603	-0.0137541	-0.0197253	-0.0255389	-0.0308822	-0.0352079	-0.0379166	-0.0387387	-0.0379439	-0.0361313	-0.0338484	-0.0314058
16.5807	0.00421661	0.00433136	0.00453239	0.00478217	0.00505258	0.00532947	0.00560758	0.00588451	0.00615653	0.00641589	0.00665094	0.0068509	0.00701296	0.00714446	0.00725761	0.00736264	0.00746548	0.00757062	0.00768813	0.0078451	0.00809528	0.00851048	0.00914513	0.00999922	0.0110183	0.0121307	0.0132818	0.0144406	0.015575	0.0165983	0.0172838	0.0172116	0.0158774	0.0129782	0.00863005	0.00327764	-0.00259716	-0.00867518	-0.0148059	-0.0209098	-0.026855	-0.0323264	-0.0367726	-0.0395899	-0.0405066	-0.0397944	-0.038057	-0.0358456	-0.0334735
16.8641	0.00557756	0.0055153	0.00540622	0.0052707	0.00512399	0.00497387	0.00482366	0.00467676	0.00454155	0.00443633	0.00438873	0.00442428	0.00454964	0.00474742	0.00498869	0.0052494	0.00551699	0.00578882	0.00607231	0.00639175	0.00679598	0.00735033	0.00810431	0.00905794	0.0101617	0.0113502	0.012574	0.0138041	0.0150089	0.0160995	0.0168429	0.0168077	0.0154757	0.0125356	0.00810664	0.00264568	-0.00335207	-0.00955866	-0.0158196	-0.0220537	-0.0281281	-0.0337256	-0.038291	-0.0412166	-0.0422287	-0.041601	-0.0399411	-0.0378041	-0.0355053
17.1475	0.00693499	0.00669614	0.00627767	0.00575774	0.00519488	0.00461872	0.00404119	0.00347144	0.00292999	0.00246109	0.00213169	0.00200354	0.00209275	0.00235726	0.00272701	0.00314375	0.00357641	0.00401527	0.00446506	0.00494725	0.00550577	0.00619942	0.00707277	0.00812583	0.00931401	0.0105785	0.0118747	0.0131759	0.0144508	0.0156083	0.0164095	0.0164113	0.0150817	0.0121013	0.0075923	0.00202386	-0.00409565	-0.0104296	-0.0168194	-0.0231826	-0.0293851	-0.0351076	-0.0397912	-0.0428243	-0.0439315	-0.0433882	-0.0418061	-0.0397438	-0.0375185
17.431	0.00826105	0.00784967	0.00712894	0.00623348	0.00526407	0.00427171	0.00327672	0.00229388	0.00135556	0.000531395	-7.32834e-05	-0.000361313	-0.000307333	2.24526e-05	0.000517841	0.00108711	0.00168116	0.00228331	0.00289567	0.00353697	0.00424632	0.00507614	0.00606615	0.00721636	0.00848703	0.00982574	0.0111926	0.0125632	0.0139066	0.0151295	0.0159871	0.016025	0.0146979	0.0116781	0.0070911	0.0014178	-0.00482053	-0.0112787	-0.0177944	-0.0242835	-0.0306109	-0.0364553	-0.0412544	-0.0443925	-0.0455926	-0.0451318	-0.0436257	-0.0416363	-0.0394829
17.7144	0.00948595	0.00891521	0.00791528	0.00667293	0.00532798	0.00395117	0.00257055	0.00120613	-9.87899e-05	-0.00125112	-0.00211007	-0.00254578	-0.00252434	-0.00213424	-0.0015228	-0.00081261	-6.94845e-05	0.000683517	0.00144605	0.00223435	0.00308303	0.00403863	0.0051364	0.00637636	0.00772322	0.00913048	0.0105626	0.0119974	0.0134039	0.0146873	0.015597	0.0156683	0.0143435	0.0112873	0.00662824	0.000858088	-0.00548998	-0.012063	-0.0186948	-0.0253002	-0.0317431	-0.0377001	-0.0426057	-0.0458408	-0.0471268	-0.0467422	-0.0453063	-0.0433843	-0.0412973
17.9978	0.0104718	0.00977282	0.00854818	0.00702662	0.00537942	0.00369317	0.00200218	0.000330642	-0.00126934	-0.0026858	-0.00374942	-0.00430399	-0.00430874	-0.0038701	-0.00316524	-0.00234163	-0.00147852	-0.000604104	0.000279308	0.00118591	0.00214674	0.00320357	0.00438808	0.00570027	0.00710847	0.00857089	0.0100556	0.011542	0.0129994	0.0143314	0.015283	0.0153812	0.0140582	0.0109728	0.00625571	0.000407598	-0.00602879	-0.0126942	-0.0194196	-0.0261186	-0.0326543	-0.038702	-0.0436934	-0.0470066	-0.0483616	-0.0480384	-0.0466589	-0.0447911	-0.0427577
18.2812	0.0110346	0.0102623	0.00890942	0.00722851	0.00540878	0.00354591	0.00167777	-0.000169076	-0.00193748	-0.0035047	-0.00468513	-0.00530755	-0.00532724	-0.0048609	-0.00410272	-0.00321438	-0.00228277	-0.00133906	-0.000386655	0.000587471	0.00161231	0.00272693	0.00396095	0.00531437	0.00675757	0.00825148	0.00976615	0.011282	0.0127685	0.0141283	0.0151038	0.0152174	0.0138954	0.0107933	0.00604307	0.000150464	-0.00633634	-0.0130544	-0.0198332	-0.0265857	-0.0331744	-0.0392738	-0.0443142	-0.0476719	-0.0490664	-0.0487782	-0.047431	-0.0455942	-0.0435912
[truncated: 81 more columns]

## Sheet: Fig. 1d, Mi1
Elevation\Azimuth (°)	-18.2812	-17.9978	-17.7144	-17.431	-17.1475	-16.8641	-16.5807	-16.2972	-16.0138	-15.7304	-15.4469	-15.1635	-14.8801	-14.5967	-14.3132	-14.0298	-13.7464	-13.4629	-13.1795	-12.8961	-12.6126	-12.3292	-12.0458	-11.7624	-11.4789	-11.1955	-10.9121	-10.6286	-10.3452	-10.0618	-9.77834	-9.49491	-9.21148	-8.92805	-8.64462	-8.36119	-8.07776	-7.79433	-7.5109	-7.22747	-6.94404	-6.66061	-6.37718	-6.09375	-5.81032	-5.52689	-5.24346	-4.96003	-4.6766
-18.2812	-0.00244941	-0.00274172	-0.00325383	-0.0038901	-0.00457889	-0.00528379	-0.00598942	-0.0066812	-0.0073236	-0.00783952	-0.00811225	-0.00803414	-0.00757708	-0.00681444	-0.00586831	-0.00484043	-0.00378606	-0.00272812	-0.00168186	-0.000676053	0.000233841	0.000973936	0.00148822	0.00177671	0.00189539	0.00191817	0.00190028	0.00186916	0.00183299	0.00178799	0.00171784	0.00159142	0.00137129	0.00103495	0.000591015	7.25068e-05	-0.000484792	-0.001057	-0.00163173	-0.00219692	-0.00272006	-0.00311886	-0.00324866	-0.00295106	-0.00215477	-0.00093109	0.000561594	0.00217858	0.00383722
-17.9978	-0.00283193	-0.00307427	-0.00349885	-0.00402636	-0.00459741	-0.00518178	-0.00576645	-0.00633831	-0.00686473	-0.00727474	-0.00746096	-0.0073243	-0.00683891	-0.00607229	-0.00513682	-0.00412612	-0.00309109	-0.00205311	-0.00102722	-4.28657e-05	0.000843086	0.00155482	0.00203489	0.00228327	0.00235745	0.00233322	0.00226727	0.00218772	0.00210283	0.00200831	0.0018862	0.00170236	0.00141571	0.00100158	0.000469423	-0.000144548	-0.000801073	-0.00147395	-0.0021496	-0.00281478	-0.0034338	-0.00391634	-0.00410363	-0.00382182	-0.00299264	-0.00169436	-0.000100819	0.00162915	0.00340487
-17.7144	-0.00350209	-0.0036569	-0.00392812	-0.00426509	-0.00462988	-0.00500306	-0.00537581	-0.00573759	-0.0060608	-0.00628527	-0.00631991	-0.00608069	-0.00554565	-0.00477207	-0.00385526	-0.00287466	-0.00187353	-0.000870498	0.00011968	0.00106646	0.00191046	0.00257252	0.00299262	0.00317076	0.00316696	0.00306038	0.00291022	0.00274582	0.0025756	0.00239431	0.00218116	0.00189672	0.00149354	0.000943127	0.000256396	-0.000524822	-0.00135519	-0.00220444	-0.00305689	-0.00389724	-0.00468424	-0.0053135	-0.00560152	-0.00534736	-0.00446055	-0.00303158	-0.00126135	0.000666571	0.00264741
-17.431	-0.00433472	-0.00438078	-0.00446146	-0.00456171	-0.00467021	-0.004781	-0.00489047	-0.00499122	-0.00506196	-0.00505591	-0.00490224	-0.00453557	-0.00393886	-0.00315663	-0.00226301	-0.00131979	-0.000360776	0.000598825	0.00154464	0.00244473	0.00323662	0.00383695	0.00418255	0.00427342	0.00417272	0.00396383	0.00370905	0.00343923	0.00316298	0.00287388	0.00254763	0.0021382	0.00159024	0.0008705	-8.27615e-06	-0.00099729	-0.00204364	-0.00311203	-0.00418415	-0.00524214	-0.00623784	-0.0070494	-0.00746255	-0.00724275	-0.00628435	-0.00469299	-0.00270324	-0.000529379	0.0017063
-17.1475	-0.00523611	-0.00516442	-0.00503883	-0.00488279	-0.00471384	-0.00454058	-0.004365	-0.00418317	-0.00398058	-0.00372497	-0.00336741	-0.00286278	-0.0021993	-0.00140771	-0.00053921	0.000363515	0.00127694	0.00218951	0.00308729	0.00393683	0.00467229	0.0052058	0.00547074	0.00546711	0.00526153	0.00494188	0.00457384	0.00418988	0.00379886	0.00339305	0.00294434	0.0023996	0.00169491	0.000791866	-0.00029481	-0.00150877	-0.00278894	-0.00409455	-0.00540448	-0.00669807	-0.0079197	-0.0089286	-0.00947723	-0.00929461	-0.00825871	-0.00649157	-0.00426416	-0.00182406	0.000687503
-16.8641	-0.00615875	-0.0059665	-0.00562969	-0.00521123	-0.00475818	-0.00429405	-0.00382661	-0.00335542	-0.00287297	-0.00236182	-0.00179553	-0.00114966	-0.000417864	0.000383239	0.00122595	0.00208714	0.0029538	0.00381814	0.00466666	0.00546436	0.00614198	0.00660701	0.00678933	0.00668895	0.00637598	0.00594294	0.00545895	0.00495815	0.00444962	0.00392433	0.00335028	0.00266703	0.00180191	0.000711269	-0.000588173	-0.00203234	-0.00355179	-0.00510017	-0.00665344	-0.00818814	-0.00964099	-0.0108518	-0.0115391	-0.0113945	-0.0102793	-0.00833224	-0.00586161	-0.00314903	-0.000355123
-16.5807	-0.00708333	-0.00677001	-0.00622108	-0.00553906	-0.00480069	-0.00404445	-0.00328389	-0.00252211	-0.00175859	-0.000990869	-0.000215054	0.000572435	0.00137253	0.0021828	0.00299917	0.00381818	0.00463739	0.00545282	0.0062514	0.00699659	0.00761573	0.00801171	0.0081109	0.00791332	0.00749257	0.00694576	0.00634547	0.00572748	0.0051011	0.00445599	0.00375626	0.00293418	0.00190834	0.00062984	-0.000882595	-0.00255718	-0.0043161	-0.00610743	-0.00790425	-0.00968024	-0.0113645	-0.0127774	-0.0136034	-0.0134968	-0.0123021	-0.0101749	-0.00746077	-0.00447537	-0.00139877
-16.2972	-0.00799434	-0.00756051	-0.00680047	-0.00585616	-0.00483383	-0.00378687	-0.0027346	-0.00168363	-0.000640485	0.000382357	0.00136616	0.00229364	0.00316029	0.00397788	0.00476602	0.00554094	0.00631078	0.0070754	0.00782215	0.00851309	0.00907227	0.0093982	0.00941393	0.00911948	0.00859176	0.0079323	0.00721692	0.006483	0.00574005	0.00497647	0.00415257	0.00319358	0.00200959	0.000546602	-0.00117469	-0.00307504	-0.00506851	-0.00709776	-0.00913307	-0.0111453	-0.0130561	-0.0146669	-0.0156286	-0.0155591	-0.0142862	-0.0119821	-0.00902891	-0.00577577	-0.00242175
-16.0138	-0.00885619	-0.00830422	-0.00733719	-0.0061357	-0.00483496	-0.00350297	-0.00216469	-0.000830264	0.000486774	0.00175894	0.00294485	0.00400631	0.00493335	0.005752	0.00650556	0.00723001	0.00794411	0.00865156	0.00934027	0.00997114	0.0104655	0.0107183	0.0106497	0.0102598	0.00962826	0.00886024	0.0080343	0.00718911	0.00633433	0.00545721	0.00451471	0.00342574	0.00209284	0.000457472	-0.00145795	-0.00356748	-0.00577798	-0.00802727	-0.0102831	-0.0125138	-0.0146341	-0.0164276	-0.0175144	-0.0174783	-0.0161319	-0.0136625	-0.0104864	-0.00698368	-0.00337108
-15.7304	-0.00959205	-0.00892798	-0.00776457	-0.00631909	-0.00475421	-0.00315179	-0.00154221	6.09519e-05	0.00163711	0.00314372	0.00451662	0.00569663	0.00666829	0.00747194	0.00817471	0.0088324	0.00947447	0.0101085	0.0107233	0.0112792	0.0116965	0.011868	0.011713	0.0112313	0.010504	0.009638	0.00871308	0.00776857	0.00681411	0.00583615	0.0047893	0.00358816	0.00213005	0.000353291	-0.00171849	-0.00399477	-0.00637741	-0.00880091	-0.0112312	-0.0136348	-0.0159206	-0.0178583	-0.0190429	-0.019031	-0.0176228	-0.0150182	-0.0116604	-0.00795462	-0.00413171
-15.4469	-0.0100857	-0.00932115	-0.00798175	-0.00631762	-0.00451602	-0.00267128	-0.000818647	0.00102493	0.0028318	0.00454423	0.00607508	0.00734398	0.00832994	0.00908774	0.00970854	0.0102682	0.0108068	0.0113363	0.0118466	0.0122991	0.0126153	0.0126904	0.0124447	0.0118784	0.0110708	0.010127	0.00912542	0.00810454	0.00707376	0.00601935	0.00489559	0.00361651	0.00207873	0.000220177	-0.00193538	-0.00429679	-0.00676528	-0.00927488	-0.0117912	-0.0142798	-0.0166469	-0.0186545	-0.0198845	-0.019879	-0.018432	-0.0157495	-0.0122894	-0.00846996	-0.00452955
-15.1635	-0.0102298	-0.00938164	-0.00789567	-0.00604945	-0.00405071	-0.00200417	5.0734e-05	0.00209389	0.0040905	0.00596745	0.00761435	0.00892934	0.00988586	0.0105533	0.0110471	0.0114635	0.0118536	0.0122334	0.0125951	0.012903	0.0130839	0.0130403	0.0126981	0.0120572	0.0111918	0.0101995	0.00915334	0.00808924	0.00701585	0.00592017	0.00475907	0.00345142	0.00189969	4.53184e-05	-0.00208927	-0.00441808	-0.00684792	-0.00931651	-0.0117912	-0.0142383	-0.0165649	-0.0185353	-0.0197351	-0.0197106	-0.0182575	-0.0155801	-0.0121321	-0.00832801	-0.00440401
-14.8801	-0.00999649	-0.0090828	-0.00748205	-0.00549321	-0.00334009	-0.00113553	0.00107762	0.00327623	0.00541833	0.0074152	0.00913288	0.0104478	0.0113276	0.0118565	0.0121749	0.0123992	0.0125918	0.0127734	0.0129389	0.0130576	0.0130663	0.0128801	0.0124348	0.0117305	0.0108313	0.00982203	0.00876607	0.00769454	0.00661494	0.005516	0.00436029	0.0030774	0.00158271	-0.000174627	-0.00217513	-0.00434418	-0.00660089	-0.00889118	-0.0111863	-0.0134551	-0.0156098	-0.0174273	-0.0185152	-0.0184441	-0.0170205	-0.0144378	-0.0111255	-0.00747614	-0.00371315
-14.5967	-0.00945877	-0.00849419	-0.00680428	-0.00470467	-0.00243163	-0.000104373	0.00223151	0.00455001	0.0068019	0.00888273	0.0106347	0.0119122	0.0126772	0.0130289	0.0131325	0.0131254	0.0130813	0.0130255	0.0129563	0.01285	0.0126565	0.0123084	0.0117549	0.0109959	0.0100825	0.00908174	0.00804398	0.00699387	0.00593742	0.00486587	0.00375001	0.00253489	0.00115447	-0.000430931	-0.00220612	-0.00411285	-0.00608801	-0.00808928	-0.0100937	-0.0120739	-0.0139508	-0.015522	-0.0164322	-0.0162922	-0.0149267	-0.0125109	-0.00943408	-0.00605176	-0.00256642
-14.3132	-0.00873827	-0.00773159	-0.00596791	-0.00377665	-0.00140439	0.00102437	0.00346167	0.00587869	0.00821895	0.0103621	0.0121265	0.0133442	0.0139715	0.0141227	0.0139881	0.013726	0.0134214	0.0131046	0.0127778	0.0124249	0.0120112	0.0114897	0.0108248	0.0100166	0.00910052	0.0081236	0.00712084	0.00610949	0.00509382	0.00406806	0.00301275	0.00189123	0.000659445	-0.000709066	-0.00220417	-0.00378702	-0.0054155	-0.00706128	-0.00870817	-0.0103337	-0.011869	-0.013138	-0.0138309	-0.0136086	-0.0123184	-0.0101129	-0.00733141	-0.00428363	-0.00114596
-14.0298	-0.00793628	-0.00689141	-0.00506084	-0.00278646	-0.000324237	0.00219656	0.00472574	0.00723174	0.00965079	0.0118467	0.0136136	0.0147616	0.015241	0.0151814	0.014798	0.0142704	0.0136948	0.0131066	0.0125118	0.0119029	0.011261	0.0105609	0.00978324	0.00892812	0.00801473	0.00706843	0.00610816	0.00514328	0.00417625	0.00320449	0.00221894	0.00120252	0.000134696	-0.000996884	-0.00218749	-0.00341901	-0.0046718	-0.00593245	-0.00719208	-0.00843332	-0.00959873	-0.0105405	-0.0109986	-0.0106881	-0.0094808	-0.00750495	-0.00504537	-0.00236219	0.000396614
-13.7464	-0.00710728	-0.0060256	-0.00413052	-0.00177599	0.00077299	0.00338253	0.00600029	0.00859196	0.0110865	0.0133318	0.015098	0.0161729	0.0165012	0.0162275	0.0155922	0.0147957	0.0139459	0.013083	0.0122172	0.0113492	0.0104767	0.00959642	0.00870567	0.0078045	0.00689547	0.00598201	0.00506668	0.00415079	0.00323495	0.00231985	0.00140707	0.000499505	-0.000399373	-0.00128748	-0.00216562	-0.00303684	-0.00390447	-0.00477032	-0.00563296	-0.00648029	-0.00726655	-0.00787297	-0.00809035	-0.00768964	-0.00656771	-0.00482769	-0.00269864	-0.000389753	0.00198013
-13.4629	-0.00627126	-0.00515346	-0.00319511	-0.000761982	0.00187209	0.00456867	0.0072733	0.00994894	0.0125173	0.0148106	0.0165749	0.017576	0.017753	0.0172652	0.0163783	0.0153135	0.01419	0.0130529	0.0119165	0.0107899	0.00968731	0.00862731	0.0076239	0.00667708	0.00577283	0.00489261	0.0040226	0.00315609	0.00229182	0.0014338	0.000594269	-0.000203821	-0.00093289	-0.00157637	-0.00214062	-0.00264994	-0.00313068	-0.00359998	-0.00406389	-0.00451556	-0.00492098	-0.00519048	-0.00516599	-0.00467442	-0.00363782	-0.00213415	-0.000336478	0.00159711	0.003577
-13.1795	-0.00543212	-0.00427993	-0.00226132	0.000246683	0.0029618	0.00574128	0.00852863	0.0112842	0.0139226	0.0162607	0.0180213	0.0189489	0.0189767	0.0182788	0.0171452	0.0158174	0.0144258	0.0130201	0.0116185	0.0102385	0.00891055	0.00767452	0.00656078	0.00556933	0.00466984	0.0038223	0.00299681	0.0021788	0.00136522	0.000563343	-0.000203931	-0.000893684	-0.00145433	-0.00185487	-0.00210718	-0.00225675	-0.00235288	-0.00242792	-0.00249539	-0.00255368	-0.00258036	-0.00251462	-0.00224896	-0.00166569	-0.000711819	0.000559666	0.00203106	0.0035949	0.00519051
-12.8961	-0.00458674	-0.0034054	-0.00133572	0.00123572	0.00401952	0.00686924	0.00972664	0.0125497	0.0152466	0.0176201	0.019372	0.0202269	0.020113	0.0192179	0.0178537	0.0162804	0.0146384	0.012982	0.011333	0.00971671	0.00817837	0.00677811	0.00556148	0.00452846	0.00363353	0.00281658	0.00203276	0.00126013	0.000494036	-0.000254974	-0.000953531	-0.00153905	-0.0019363	-0.0021001	-0.00204776	-0.0018456	-0.00156552	-0.00125486	-0.00093447	-0.000607821	-0.000263707	0.000130918	0.000634741	0.00131205	0.00219181	0.00324505	0.00440749	0.00562047	0.00685119
-12.6126	-0.00372698	-0.00252887	-0.000429812	0.00217814	0.00500146	0.00789158	0.0107892	0.0136503	0.0163784	0.0187654	0.0204963	0.0212808	0.0210431	0.0199811	0.0184241	0.0166465	0.0147966	0.012932	0.0110776	0.00926493	0.00755193	0.00601535	0.00471339	0.00364604	0.00275511	0.00196384	0.00121488	0.000480251	-0.000245931	-0.000949874	-0.00158811	-0.00207913	-0.00232496	-0.00226675	-0.00192704	-0.00139221	-0.000755901	-7.98856e-05	0.000607985	0.00129947	0.00199554	0.00270389	0.00343871	0.0042156	0.00504157	0.00590961	0.00680412	0.00771095	0.00862272
-12.3292	-0.00284178	-0.0016488	0.000441257	0.00303803	0.00584924	0.00872693	0.0116118	0.0144592	0.0171702	0.0195314	0.0212199	0.0219381	0.0216081	0.020433	0.0187504	0.0168415	0.0148585	0.0128609	0.0108752	0.00893718	0.00711267	0.00548918	0.00413299	0.00304411	0.00215624	0.0013819	0.0006558	-5.39173e-05	-0.000753598	-0.00142628	-0.00201906	-0.00243281	-0.0025484	-0.00229425	-0.00169778	-0.00086404	9.31212e-05	0.00109849	0.00211775	0.00313849	0.00415314	0.00514839	0.00610153	0.00698778	0.00779598	0.00853729	0.00923651	0.00991635	0.0105905
-12.0458	-0.00192273	-0.000764027	0.00126599	0.00378817	0.00651862	0.0093136	0.0121154	0.0148801	0.0175097	0.0197931	0.0214107	0.0220679	0.0216877	0.0204709	0.0187518	0.0168088	0.0147924	0.0127617	0.0107435	0.00877436	0.00692235	0.00527764	0.00390859	0.0028152	0.00192911	0.00116011	0.000440867	-0.000261329	-0.000952345	-0.00161212	-0.00217921	-0.00253862	-0.00255213	-0.00213672	-0.0013242	-0.000236415	0.000994543	0.00228139	0.00358403	0.00488671	0.00617558	0.00742204	0.00857663	0.00958526	0.0104236	0.0111159	0.0117164	0.0122746	0.0128193
-11.7624	-0.000969842	0.000125457	0.00204439	0.00442855	0.00700958	0.0096516	0.0123	0.0149129	0.017397	0.0195506	0.0210687	0.0216703	0.0212817	0.0200948	0.0184284	0.0165483	0.0145983	0.0126344	0.0106823	0.00877649	0.00698097	0.00538073	0.00404018	0.00295932	0.00207374	0.00129846	0.000570085	-0.000141984	-0.000842171	-0.0015074	-0.00206857	-0.00239656	-0.00233616	-0.00179417	-0.000806287	0.00049066	0.00194837	0.0034688	0.00500683	0.00654414	0.00806285	0.00952485	0.010864	0.012008	0.0129244	0.0136456	0.0142439	0.0147856	0.015309
-11.4789	8.49758e-06	0.00101848	0.00278794	0.00498639	0.00736638	0.00980261	0.0122447	0.014654	0.0169441	0.0189288	0.0203261	0.020876	0.0205107	0.0194073	0.0178607	0.0161166	0.0143078	0.0124861	0.0106743	0.00890265	0.00722678	0.00572041	0.00443946	0.00338393	0.0024979	0.00170762	0.000958094	0.000223071	-0.000499697	-0.00118418	-0.0017543	-0.0020681	-0.00195498	-0.00131248	-0.000179843	0.00129252	0.00294159	0.00465961	0.00639694	0.0081333	0.00984848	0.0114992	0.0130103	0.0142995	0.0153298	0.0161383	0.0168071	0.0174115	0.017995
-11.1955	0.00100121	0.0019135	0.00351181	0.00549762	0.0076474	0.00984799	0.0120538	0.0142302	0.0162992	0.0180928	0.0193571	0.0198577	0.0195335	0.018544	0.0171551	0.0155883	0.013963	0.0123257	0.0106962	0.00909886	0.00757832	0.00619374	0.00498996	0.00396698	0.00307997	0.00226975	0.00149228	0.000726916	-2.60097e-05	-0.000737542	-0.00132501	-0.00163435	-0.00148047	-0.00075219	0.000507904	0.00213662	0.00395707	0.00585234	0.00776859	0.00968389	0.0115767	0.013401	0.0150768	0.0165167	0.0176814	0.0186102	0.0193906	0.0201024	0.0207918
-10.9121	0.00199993	0.00280931	0.00422733	0.00598913	0.00789642	0.00984878	0.0118059	0.0137369	0.0155732	0.0171665	0.0182927	0.0187449	0.0184693	0.0176066	0.0163915	0.0150192	0.0135954	0.0121606	0.010731	0.00932492	0.00797479	0.0067238	0.00560463	0.00461731	0.00372911	0.00289691	0.00208868	0.00128989	0.000503652	-0.000238184	-0.000846508	-0.00115548	-0.000965884	-0.000158052	0.00122217	0.00299915	0.0049825	0.00704637	0.00913287	0.0112186	0.013281	0.0152724	0.0171099	0.0187028	0.0200105	0.0210737	0.0219829	0.0228211	0.023636
-10.6286	0.00299987	0.00370487	0.00494001	0.0064746	0.0081359	0.00983648	0.0115412	0.0132235	0.0148238	0.0162142	0.0172009	0.0176052	0.0173805	0.0166485	0.015612	0.0144396	0.0132226	0.0119957	0.0107715	0.00956174	0.00838662	0.00727288	0.00624074	0.00529023	0.00440108	0.00354661	0.00270708	0.00187427	0.00105409	0.000281289	-0.000348662	-0.000658279	-0.000434389	0.000451069	0.00194904	0.00387156	0.00601492	0.00824446	0.0104982	0.0127515	0.0149808	0.017137	0.0191351	0.0208817	0.0223351	0.0235371	0.0245809	0.0255517	0.0264983
-10.3452	0.00399645	0.00459768	0.00565102	0.00695973	0.00837651	0.00982679	0.0112807	0.0127156	0.0140815	0.0152702	0.0161186	0.0164757	0.0163023	0.0157011	0.0148431	0.0138704	0.0128601	0.0118409	0.0108219	0.00980834	0.00880834	0.00783228	0.00688806	0.00597568	0.00508724	0.00421232	0.00334341	0.00247853	0.00162634	0.000824446	0.000174565	-0.0001344	0.000124423	0.00108732	0.00270208	0.00476869	0.00707031	0.00946365	0.0118829	0.0143017	0.0166961	0.0190157	0.0211732	0.0230734	0.0246731	0.0260155	0.0271958	0.0283013	0.029382
-10.0618	0.00497743	0.00547895	0.0063576	0.00744928	0.0086311	0.00984087	0.0110537	0.012251	0.0133916	0.0143869	0.0151028	0.0154155	0.0152929	0.0148191	0.0141345	0.0133558	0.0125461	0.0117286	0.0109089	0.0100863	0.00925745	0.00841741	0.00756252	0.00669277	0.00581186	0.00492464	0.00403505	0.00314695	0.0022716	0.00144925	0.000787428	0.000485641	0.000783486	0.00182489	0.00355472	0.00576173	0.00821694	0.010769	0.0133485	0.0159278	0.0184822	0.0209607	0.0232743	0.0253262	0.0270727	0.0285575	0.0298775	0.0311214	0.0323399
-9.77834	0.00591095	0.00632526	0.00705111	0.00795294	0.00892924	0.00992864	0.0109306	0.0119202	0.012864	0.0136907	0.0142923	0.014569	0.0144948	0.0141377	0.0136107	0.0130079	0.01238	0.0117453	0.0111065	0.0104581	0.00978775	0.00907822	0.00831666	0.00750308	0.00665037	0.00577557	0.00489172	0.00400734	0.00313574	0.00231921	0.00166977	0.00139507	0.00174451	0.0028679	0.00470784	0.00704447	0.00963944	0.0123352	0.0150596	0.017784	0.0204838	0.0231077	0.0255672	0.0277657	0.0296596	0.0312923	0.0327607	0.0341532	0.0355204
-9.49491	0.00673803	0.00709315	0.00771532	0.00848833	0.00932517	0.0101818	0.0110408	0.0118895	0.0127004	0.0134145	0.0139425	0.0142019	0.0141713	0.0139067	0.0135017	0.0130341	0.0125456	0.0120511	0.0115519	0.0110403	0.0105	0.00990857	0.00924932	0.00852221	0.00774409	0.00693714	0.0061183	0.00529806	0.00449057	0.00373883	0.00315631	0.00295338	0.00338263	0.00459581	0.00653478	0.00897685	0.0116806	0.0144865	0.0173213	0.0201567	0.0229685	0.0257079	0.0282905	0.0306238	0.0326664	0.0344597	0.0360961	0.0376601	0.0391998
-9.21148	0.00738782	0.00773046	0.00833074	0.00907655	0.00988396	0.0107105	0.0115394	0.0123588	0.0131431	0.0138378	0.01436	0.0146334	0.014638	0.0144258	0.0140836	0.0136832	0.0132636	0.0128387	0.0124102	0.0119729	0.0115152	0.0110213	0.0104793	0.00988914	0.00926282	0.00861607	0.00796096	0.00730551	0.00666264	0.00607387	0.00564914	0.00559237	0.00614843	0.0074644	0.00948395	0.0119912	0.0147521	0.017612	0.0205001	0.0233893	0.0262579	0.029063	0.0317304	0.0341791	0.0363726	0.0383475	0.0401846	0.0419582	0.0437104
-8.92805	0.00781778	0.00820582	0.00888565	0.00973031	0.0106447	0.0115808	0.0125196	0.0134479	0.0143377	0.0151285	0.015729	0.0160551	0.0160846	0.0158751	0.015522	0.0151049	0.0146667	0.0142236	0.0137804	0.0133399	0.0129061	0.0124842	0.0120779	0.0116873	0.0113086	0.0109365	0.0105676	0.0102017	0.00984813	0.00954407	0.00938979	0.00957145	0.0103126	0.0117475	0.0138247	0.0163472	0.0191012	0.0219457	0.0248161	0.0276882	0.0305451	0.033354	0.036059	0.038599	0.0409463	0.0431286	0.045207	0.0472373	0.0492516
-8.64462	0.0080442	0.00853125	0.00938455	0.0104447	0.0115924	0.0127674	0.0139458	0.0151111	0.0162283	0.0172222	0.0179789	0.0183935	0.0184385	0.0181855	0.0177536	0.0172419	0.0167041	0.0161615	0.0156246	0.0151092	0.0146449	0.0142712	0.0140178	0.0138848	0.0138423	0.013851	0.0138815	0.0139208	0.0139719	0.0140653	0.0142857	0.0147912	0.0157714	0.0173402	0.0194539	0.0219454	0.0246333	0.027398	0.0301849	0.0329746	0.0357561	0.0385116	0.0412104	0.0438193	0.046323	0.0487368	0.0510939	0.0534248	0.055747
-8.36119	0.00812955	0.00875276	0.00984462	0.0112012	0.0126698	0.0141732	0.015681	0.0171721	0.0186015	0.0198726	0.0208395	0.0213674	0.0214213	0.0210929	0.0205349	0.0198746	0.0191811	0.0184827	0.0177973	0.0171573	0.0166249	0.0162829	0.0161943	0.0163591	0.0167143	0.0171771	0.0176857	0.0182102	0.018746	0.0193149	0.0199825	0.020871	0.0221276	0.0238406	0.0259761	0.0284046	0.0309853	0.0336257	0.0362835	0.0389452	0.0416076	0.0442699	0.0469322	0.0495944	0.0522564	0.0549183	0.0575801	0.0602418	0.0629037
-8.07776	0.00814151	0.00892022	0.0102845	0.0119795	0.0138145	0.0156931	0.017577	0.01944	0.0212255	0.0228125	0.0240176	0.0246719	0.0247312	0.0243107	0.0236021	0.0227652	0.0218868	0.0210034	0.020141	0.0193504	0.0187302	0.0184116	0.0184939	0.0189773	0.0197622	0.0207174	0.0217449	0.0227962	0.0238583	0.0249435	0.0260957	0.0273981	0.0289506	0.0308132	0.0329629	0.0353116	0.0377639	0.0402566	0.0427617	0.0452719	0.0477921	0.0503407	0.0529506	0.0556581	0.0584793	0.0613979	0.064378	0.0673864	0.0704045
-7.79433	0.00812477	0.0090665	0.0107164	0.0127662	0.0149854	0.0172572	0.0195355	0.0217883	0.0239471	0.0258649	0.0273192	0.0281048	0.0281682	0.0276491	0.0267804	0.0257559	0.0246812	0.0236013	0.0225508	0.0215997	0.0208841	0.0205854	0.0208411	0.0216513	0.0228783	0.0243409	0.0259032	0.0274976	0.0291022	0.0307194	0.032371	0.0340993	0.0359552	0.0379695	0.0401305	0.042393	0.0447084	0.0470447	0.0493878	0.0517372	0.0541064	0.0565333	0.0590848	0.0618345	0.0648153	0.0679942	0.0712978	0.0746591	0.0780399
-7.5109	0.00809956	0.00920626	0.0111452	0.0135541	0.016162	0.0188318	0.0215092	0.0241566	0.0266932	0.0289457	0.0306519	0.0315701	0.0316371	0.0310178	0.0299863	0.0287712	0.0274971	0.0262177	0.024976	0.0238616	0.0230485	0.0227689	0.0231986	0.0243378	0.0260104	0.0279844	0.0300859	0.0322279	0.0343794	0.0365331	0.038688	0.0408455	0.0430071	0.045174	0.0473456	0.0495205	0.0516972	0.0538748	0.0560539	0.0582404	0.0604565	0.0627598	0.0652517	0.0680431	0.0711841	0.0746248	0.0782539	0.0819703	0.0857162
-7.22747	0.00807222	0.00934296	0.0115693	0.0143353	0.0173298	0.0203953	0.0234695	0.0265092	0.0294214	0.0320067	0.0339634	0.0350133	0.0350836	0.0343641	0.0331704	0.0317654	0.0302926	0.0288144	0.0273822	0.0261052	0.0251951	0.0249348	0.0255385	0.0270064	0.029124	0.0316086	0.0342485	0.0369372	0.039635	0.0423243	0.0449821	0.0475685	0.0500362	0.0523566	0.0545406	0.0566301	0.0586705	0.0606919	0.0627095	0.0647356	0.0668012	0.0689835	0.0714183	0.0742541	0.077558	0.081263	0.0852204	0.0892945	0.0934082
-6.94404	0.00804354	0.00947271	0.0119766	0.0150875	0.0184553	0.021903	0.0253605	0.0287791	0.032054	0.0349605	0.0371588	0.0383353	0.0384082	0.037591	0.0362394	0.0346499	0.0329841	0.0313127	0.0296956	0.0282609	0.0272578	0.0270187	0.0277957	0.0295887	0.0321458	0.0351344	0.0383057	0.0415339	0.0447707	0.0479887	0.0511433	0.0541547	0.0569279	0.0594056	0.0616096	0.0636241	0.0655399	0.0674174	0.0692859	0.0711642	0.0730918	0.0751653	0.0775548	0.0804463	0.0839235	0.0879028	0.092198	0.0966392	0.10113
-6.66061	0.00801178	0.00958262	0.0123347	0.0157539	0.0194556	0.023245	0.0270452	0.0308025	0.0344016	0.037595	0.0400085	0.0412966	0.0413694	0.040462	0.0389661	0.0372082	0.0353663	0.0335188	0.0317336	0.0301565	0.0290721	0.0288599	0.0298077	0.0319155	0.0348955	0.0383681	0.0420493	0.0457951	0.0495491	0.053275	0.0569082	0.0603327	0.0634096	0.0660553	0.068302	0.070272	0.0720981	0.0738684	0.0756248	0.0773924	0.0792187	0.0812198	0.0835992	0.0865795	0.0902611	0.0945437	0.0992045	0.10404	0.108935
-6.37718	0.00797343	0.00964963	0.0125863	0.0162349	0.0201848	0.0242284	0.0282835	0.0322927	0.0361326	0.0395385	0.0421099	0.0434774	0.0435446	0.0425631	0.040952	0.0390605	0.0370793	0.0350927	0.0331754	0.0314889	0.0303487	0.0301758	0.0312893	0.0336891	0.0370562	0.0409696	0.0451142	0.0493304	0.0535545	0.0577431	0.0618157	0.0656272	0.0690038	0.0718411	0.0741791	0.0761711	0.077983	0.079725	0.0814494	0.0831864	0.0849914	0.0869988	0.089444	0.0925851	0.096538	0.101187	0.106273	0.111562	0.11692
-6.09375	0.0079246	0.00964851	0.0126687	0.0164212	0.0204836	0.0246422	0.0288127	0.0329357	0.036884	0.0403841	0.0430226	0.044418	0.0444708	0.0434408	0.0417607	0.0397912	0.0377291	0.0356623	0.0336702	0.0319266	0.0307712	0.0306572	0.0319282	0.034584	0.0382812	0.0425667	0.047101	0.0517123	0.0563317	0.0609113	0.0653608	0.069518	0.073188	0.0762541	0.078761	0.0808803	0.082798	0.0846373	0.086457	0.0882909	0.0902014	0.0923399	0.0949719	0.0983878	0.102718	0.107833	0.113441	0.119277	0.125191
-5.81032	0.00786355	0.00956788	0.0125538	0.0162637	0.0202799	0.0243913	0.0285143	0.0325902	0.0364922	0.0399486	0.0425481	0.0439115	0.0439396	0.0428911	0.041196	0.0392131	0.0371383	0.0350599	0.0330599	0.0313203	0.030197	0.0301649	0.0315837	0.0344535	0.0384144	0.0429917	0.0478296	0.0527483	0.0576757	0.0625625	0.0673162	0.0717708	0.075727	0.0790654	0.0818316	0.0842012	0.0863646	0.0884478	0.0905113	0.0925908	0.0947548	0.0971703	0.10013	0.103954	0.108786	0.114483	0.120724	0.127217	0.133795
-5.52689	0.00779202	0.00941912	0.0122697	0.0158115	0.0196457	0.0235708	0.0275068	0.0313974	0.0351208	0.0384152	0.0408849	0.0421648	0.0421595	0.041118	0.0394542	0.0375134	0.0354844	0.0334531	0.0315025	0.0298193	0.0287687	0.028838	0.0303965	0.0334443	0.0376119	0.0424122	0.0474801	0.0526309	0.0577915	0.0629137	0.0679093	0.07262	0.0768561	0.0805039	0.0836069	0.0863323	0.0888613	0.0913141	0.0937485	0.0962011	0.0987455	0.101563	0.104971	0.109317	0.114758	0.121137	0.128107	0.135349	0.142685
-5.24346	0.0077139	0.00922747	0.0118792	0.0151738	0.0187405	0.0223917	0.026053	0.0296715	0.0331328	0.0361908	0.0384734	0.0396375	0.0395934	0.038575	0.0369715	0.0351077	0.0331612	0.0312141	0.0293491	0.0277552	0.0268028	0.0269858	0.0286788	0.0318819	0.0362205	0.0412005	0.0464519	0.0517876	0.0571343	0.0624467	0.0676448	0.0725856	0.0770977	0.0810784	0.084567	0.0877145	0.0906846	0.093586	0.0964715	0.0993773	0.102382	0.10568	0.109612	0.114552	0.120668	0.127793	0.135551	0.143603	0.151755
-4.96003	0.00763273	0.00901599	0.0114394	0.0144504	0.01771	0.0210469	0.0243928	0.0276991	0.0308598	0.033647	0.0357161	0.0367494	0.0366639	0.0356761	0.0341465	0.0323758	0.0305289	0.0286829	0.0269202	0.0254309	0.0245884	0.0248909	0.0267161	0.030064	0.034557	0.0396966	0.04511	0.0506087	0.0561198	0.0616015	0.066984	0.0721428	0.0769291	0.0812535	0.0851502	0.0887505	0.0921966	0.0955831	0.0989567	0.102353	0.105855	0.109669	0.114161	0.119728	0.126551	0.134449	0.143024	0.151913	0.160908
-4.6766	0.00755046	0.00879776	0.010983	0.013698	0.0166373	0.0196461	0.022663	0.0256435	0.0284906	0.0309954	0.0328422	0.0337397	0.0336119	0.0326573	0.0312062	0.0295341	0.0277925	0.0260537	0.024399	0.0230195	0.0222909	0.0227148	0.0246713	0.0281604	0.0328019	0.0380943	0.0436623	0.0493163	0.0549842	0.060628	0.0661885	0.0715611	0.0766209	0.0812926	0.085605	0.0896685	0.0936024	0.0974865	0.101361	0.10526	0.109271	0.113615	0.118678	0.124884	0.132424	0.141106	0.150507	0.160241	0.170088
-4.39317	0.00746756	0.00857772	0.0105227	0.0129392	0.0155552	0.0182332	0.0209182	0.0235701	0.0261009	0.028321	0.0299437	0.0307046	0.0305347	0.0296142	0.028243	0.0266712	0.0250367	0.0234067	0.0218616	0.0205934	0.0199799	0.0205256	0.0226128	0.0262415	0.0310293	0.0364719	0.0421917	0.0479982	0.0538201	0.0596232	0.0653593	0.0709439	0.0762762	0.0812957	0.0860256	0.0905547	0.0949794	0.099364	0.103742	0.108147	0.112672	0.117548	0.123185	0.130032	0.138291	0.147759	0.157988	0.16857	0.179272
-4.10974	0.00738296	0.00835678	0.0100629	0.0121826	0.0144774	0.0168264	0.0191815	0.0215067	0.0237231	0.0256603	0.0270608	0.0276869	0.0274766	0.0265918	0.025302	0.0238321	0.0223062	0.0207866	0.0193525	0.0181968	0.017699	0.0183662	0.0205824	0.0243477	0.029278	0.0348662	0.0407329	0.0466871	0.0526581	0.0586158	0.0645229	0.0703156	0.0759175	0.0812829	0.0864295	0.0914242	0.0963401	0.101226	0.106108	0.11102	0.116058	0.121467	0.127679	0.135167	0.144144	0.154397	0.165454	0.176882	0.188437
-3.82631	0.00729272	0.00813378	0.00960729	0.011438	0.01342	0.0154488	0.0174826	0.0194898	0.0214004	0.023063	0.0242488	0.0247468	0.024502	0.023658	0.0224543	0.0210906	0.0196776	0.0182726	0.0169536	0.0159137	0.0155332	0.0163202	0.01866	0.0225523	0.0276122	0.0333316	0.0393302	0.0454168	0.0515215	0.0576187	0.0636824	0.0696703	0.0755317	0.0812363	0.0867957	0.0922546	0.097661	0.103048	0.108435	0.113853	0.119404	0.125346	0.132131	0.140259	0.149951	0.160986	0.172865	0.185134	0.197538
-3.54288	0.00718807	0.00790564	0.00916279	0.0107247	0.0124156	0.0141465	0.0158815	0.0175932	0.01922	0.0206292	0.02162	0.0220073	0.0217428	0.0209525	0.0198466	0.0186003	0.0173113	0.0160316	0.014838	0.0139221	0.0136629	0.014566	0.017015	0.0210098	0.0261671	0.0319809	0.0380728	0.0442525	0.0504518	0.0566498	0.0628334	0.0689838	0.0750788	0.0811051	0.0870678	0.0929864	0.0988821	0.10477	0.110661	0.116586	0.12265	0.129123	0.13648	0.145241	0.155641	0.167446	0.180136	0.193234	0.206472
-3.25945	0.00705571	0.00766758	0.00873957	0.0100714	0.0115133	0.0129892	0.0144686	0.0159276	0.0173131	0.0185097	0.0193434	0.0196534	0.0193978	0.0186861	0.0177005	0.0165932	0.0154491	0.0143157	0.0132669	0.0124912	0.0123607	0.0133726	0.0159035	0.0199536	0.025146	0.0309836	0.0370945	0.043292	0.0495106	0.0557353	0.0619681	0.0682182	0.0744969	0.0808113	0.0871587	0.0935289	0.099911	0.106299	0.112694	0.119126	0.125703	0.132705	0.140628	0.150013	0.161106	0.173661	0.187137	0.201038	0.215086
-2.97602	0.00688337	0.00741524	0.00834706	0.00950479	0.0107581	0.0120411	0.013327	0.0145956	0.0158009	0.0168439	0.0175749	0.0178557	0.0176504	0.0170531	0.0162203	0.0152829	0.0143144	0.013357	0.0124815	0.0118691	0.0118784	0.0129882	0.0155618	0.0195989	0.0247367	0.0304962	0.036519	0.0426257	0.0487549	0.0548993	0.0610793	0.0673383	0.073729	0.0802831	0.0869883	0.0937983	0.100663	0.10755	0.114449	0.121388	0.128476	0.136005	0.144487	0.154482	0.166244	0.17952	0.193749	0.208418	0.223239
-2.69259	0.00666785	0.00714746	0.00798772	0.0090317	0.0101619	0.0113188	0.0124787	0.0136238	0.0147149	0.0156679	0.0163551	0.0166589	0.0165485	0.0161042	0.0154593	0.0147255	0.0139653	0.0132165	0.0125448	0.0121206	0.0122814	0.0134778	0.0160513	0.020002	0.0249883	0.0305595	0.0363786	0.0422771	0.0481996	0.054148	0.060165	0.0663351	0.0727602	0.0795015	0.0865356	0.0937727	0.101115	0.1085	0.115904	0.123349	0.130948	0.139001	0.148033	0.158624	0.171031	0.184996	0.199941	0.215339	0.230893
-2.40916	0.00641751	0.00686723	0.00765513	0.00863405	0.00969381	0.0107787	0.0118667	0.0129424	0.0139728	0.014887	0.0155779	0.0159465	0.0159671	0.015707	0.0152784	0.0147751	0.0142499	0.0137356	0.0132923	0.0130766	0.0133984	0.014672	0.0172112	0.0210161	0.0257727	0.0310669	0.036589	0.0421846	0.0478059	0.053465	0.0592302	0.0652323	0.0716293	0.0785157	0.0858553	0.0935091	0.101326	0.109208	0.117116	0.125068	0.133177	0.141751	0.151329	0.162501	0.175534	0.190162	0.205794	0.22189	0.238145
-2.12573	0.00614626	0.00657953	0.0073386	0.00828171	0.0093027	0.010348	0.0113967	0.0124354	0.013437	0.0143433	0.0150664	0.0155251	0.0156982	0.0156412	0.0154458	0.0151891	0.0149148	0.0146508	0.0144508	0.0144556	0.0149442	0.0162893	0.0187737	0.0223971	0.0268771	0.031841	0.03701	0.042246	0.0475091	0.052823	0.058283	0.0640699	0.070401	0.0774072	0.0850384	0.0931027	0.101392	0.109771	0.118183	0.126641	0.135261	0.144354	0.154473	0.16622	0.179867	0.195143	0.211444	0.228219	0.245156
-1.8423	0.00586567	0.00628848	0.00702922	0.00794956	0.00894591	0.00996603	0.0109899	0.0120062	0.0129933	0.0139054	0.0146734	0.0152333	0.0155687	0.015723	0.0157684	0.0157657	0.0157493	0.0157425	0.0157923	0.016023	0.0166809	0.0180952	0.0205154	0.0239415	0.028124	0.0327338	0.0375248	0.0423759	0.0472556	0.0521994	0.0573304	0.0628807	0.0691294	0.0762441	0.0841605	0.0926326	0.101394	0.110269	0.119185	0.128149	0.137278	0.146891	0.157549	0.169867	0.184124	0.20004	0.217002	0.234448	0.252059
-1.55887	0.00558184	0.00599619	0.0067221	0.00762401	0.00860043	0.00960021	0.0106042	0.0116028	0.0125801	0.0135026	0.0143196	0.0149846	0.0154852	0.0158534	0.016142	0.0163954	0.0166392	0.0168918	0.0171934	0.0176516	0.0184795	0.019962	0.0223151	0.0255387	0.0294169	0.0336649	0.0380699	0.0425278	0.0470158	0.0515814	0.0563758	0.0616828	0.0678434	0.0750627	0.083262	0.0921407	0.101373	0.110744	0.120163	0.129634	0.139272	0.149404	0.1606	0.173488	0.188351	0.204906	0.222526	0.240639	0.25892
-1.27544	0.00529634	0.00570281	0.00641494	0.00729972	0.00825759	0.00923847	0.0102239	0.0112063	0.0121753	0.0131093	0.0139764	0.0147469	0.0154131	0.015995	0.0165265	0.0170356	0.017539	0.0180505	0.0186035	0.0192887	0.0202861	0.0218362	0.0241214	0.0271417	0.0307147	0.0345999	0.0386178	0.0426816	0.046777	0.0509634	0.05542	0.0604825	0.0665538	0.0738761	0.0823567	0.0916401	0.101341	0.111206	0.121128	0.131102	0.141248	0.151896	0.163628	0.177084	0.192551	0.209742	0.228017	0.246794	0.265743
-0.992006	0.00500679	0.00540595	0.00610525	0.00697409	0.00791472	0.00887803	0.00984631	0.0108138	0.0117754	0.0127218	0.0136389	0.0145138	0.0153431	0.0161355	0.0169059	0.0176665	0.0184254	0.0191915	0.0199918	0.0209001	0.0220639	0.0236798	0.0258971	0.0287156	0.0319863	0.0355124	0.0391472	0.0428209	0.0465277	0.0503386	0.0544609	0.0592807	0.0652626	0.0726852	0.0814418	0.0911231	0.101285	0.111637	0.122051	0.132521	0.143167	0.154322	0.166583	0.180598	0.19666	0.214476	0.233397	0.252828	0.272435
-0.708576	0.0047049	0.00509821	0.00578727	0.0066434	0.00757026	0.00851954	0.00947419	0.0104301	0.0113874	0.0123478	0.0133142	0.0142894	0.0152739	0.016266	0.0172626	0.0182614	0.0192619	0.020269	0.0213031	0.0224224	0.0237426	0.0254187	0.0275681	0.0301907	0.0331692	0.0363487	0.039614	0.0429114	0.0462434	0.0496922	0.0534913	0.0580759	0.0639685	0.0714833	0.0804998	0.0905573	0.101156	0.111968	0.12285	0.13379	0.144908	0.156546	0.169307	0.183853	0.200481	0.218894	0.23843	0.258485	0.278718
-0.425145	0.0043739	0.00476482	0.0054497	0.00630062	0.00722187	0.00816545	0.00911477	0.0100671	0.0110269	0.0120052	0.0130192	0.0140848	0.015206	0.016372	0.017565	0.0187701	0.0199801	0.0211958	0.0224321	0.023733	0.0251863	0.0269093	0.0289911	0.0314316	0.0341419	0.0370046	0.0399326	0.0428865	0.0458764	0.0489943	0.0524972	0.0568636	0.0626679	0.0702554	0.0794938	0.0898765	0.100854	0.112066	0.123354	0.134702	0.146232	0.158289	0.171488	0.186499	0.203625	0.222564	0.242644	0.263252	0.284039
-0.141715	0.00399137	0.00438602	0.00507743	0.00593648	0.00686651	0.00781915	0.00877783	0.00974076	0.0107151	0.0117182	0.0127768	0.0139154	0.0151403	0.0164349	0.0177714	0.0191266	0.0204885	0.0218556	0.0232382	0.0246691	0.0262139	0.0279604	0.0299751	0.032258	0.0347426	0.0373411	0.0399886	0.0426573	0.045363	0.0482053	0.0514598	0.0556383	0.0613558	0.0689817	0.0783745	0.088992	0.100247	0.111751	0.123337	0.134985	0.146817	0.159183	0.172706	0.188067	0.20557	0.224912	0.245409	0.266441	0.287656
0.141715	0.00354029	0.00394681	0.00465902	0.0055439	0.00650191	0.00748321	0.0084708	0.00946305	0.010468	0.0115052	0.0126043	0.0137927	0.0150777	0.0164405	0.01785	0.0192804	0.0207181	0.0221604	0.0236149	0.0251072	0.0266884	0.0284271	0.0303754	0.0325331	0.0348484	0.0372527	0.0396955	0.0421564	0.0446548	0.0472953	0.0503646	0.0543956	0.0600283	0.067647	0.0771046	0.0878367	0.0992317	0.110887	0.122627	0.13443	0.146418	0.158948	0.172645	0.1882	0.205922	0.2255	0.246247	0.267534	0.289006
0.425145	0.00302068	0.00344721	0.00419447	0.0051229	0.00612806	0.00715763	0.00819367	0.00923401	0.0102857	0.0113661	0.0125017	0.0137169	0.0150181	0.0163886	0.0178008	0.0192316	0.0206689	0.0221102	0.0235622	0.0250471	0.0266095	0.0283094	0.0301918	0.032257	0.0344595	0.0367395	0.0390533	0.0413838	0.0437518	0.0462641	0.0492117	0.0531356	0.0586854	0.0662514	0.075684	0.0864105	0.09781	0.109474	0.121223	0.133036	0.145037	0.157582	0.171305	0.1869	0.204679	0.224329	0.245157	0.26653	0.288088
0.708576	0.00244954	0.00290219	0.00369522	0.00468052	0.00574725	0.00683984	0.00793902	0.00904158	0.0101521	0.0112826	0.0124516	0.0136762	0.0149607	0.0162936	0.0176555	0.0190304	0.02041	0.0217931	0.0231866	0.0246125	0.0261147	0.0277521	0.0295693	0.0315662	0.0336984	0.0359069	0.0381486	0.0404068	0.0427024	0.0451419	0.0480155	0.0518625	0.0573309	0.0648098	0.0741501	0.0847807	0.0960823	0.107647	0.119298	0.131012	0.142915	0.155366	0.169003	0.184521	0.202237	0.221835	0.242618	0.263949	0.285467
0.992006	0.00184928	0.00233151	0.00317638	0.00422607	0.00536251	0.00652644	0.00769708	0.00886982	0.010046	0.0112306	0.0124313	0.0136554	0.0149046	0.0161742	0.0174559	0.0187432	0.0200327	0.0213252	0.0226286	0.0239663	0.0253848	0.0269466	0.0286988	0.0306414	0.0327272	0.0348938	0.0370956	0.0393144	0.0415703	0.0439682	0.0467947	0.0505821	0.05597	0.0633424	0.0725523	0.0830358	0.0941818	0.105588	0.117079	0.128633	0.140377	0.152671	0.166157	0.181534	0.199118	0.218594	0.239261	0.260478	0.281882
1.27544	0.00123676	0.00175003	0.00264925	0.00376649	0.00497605	0.00621482	0.00746038	0.00870664	0.00995131	0.0111916	0.0124233	0.0136427	0.0148488	0.0160442	0.0172331	0.0184193	0.019605	0.0207932	0.0219932	0.0232303	0.0245553	0.0260359	0.0277232	0.0296173	0.0316669	0.0338043	0.0359797	0.0381731	0.0404032	0.0427728	0.0455636	0.0492986	0.0546063	0.0618641	0.0709274	0.0812423	0.0922081	0.10343	0.114734	0.126103	0.137661	0.149773	0.16308	0.178288	0.195712	0.215036	0.235556	0.256629	0.27789
1.55887	0.00062087	0.0011655	0.00211968	0.00330519	0.00458865	0.00590306	0.00722435	0.00854489	0.00985869	0.0111549	0.0124171	0.0136304	0.0147909	0.0159088	0.0170011	0.018082	0.0191597	0.0202395	0.0213319	0.0224648	0.0236933	0.0250909	0.0267135	0.0285611	0.0305779	0.0326902	0.0348437	0.0370161	0.0392249	0.0415706	0.0443293	0.0480143	0.053242	0.0603826	0.0692942	0.0794335	0.0902114	0.10124	0.112351	0.123524	0.134889	0.14681	0.159931	0.174959	0.192214	0.211377	0.23174	0.252658	0.273764
1.8423	7.00225e-06	0.000582391	0.00159046	0.00284292	0.00419886	0.00558744	0.00698298	0.00837635	0.00975785	0.0111086	0.0124003	0.0136066	0.0147209	0.0157608	0.0167562	0.0177317	0.0187013	0.0196725	0.0206573	0.0216859	0.0228179	0.0241331	0.0256917	0.027494	0.0294793	0.0315681	0.0337015	0.0358546	0.0380437	0.0403671	0.0430953	0.0467313	0.0518792	0.058902	0.0676606	0.0776224	0.08821	0.0990434	0.109957	0.120934	0.132103	0.14383	0.156761	0.171607	0.188687	0.207683	0.227883	0.24864	0.269586
2.12573	-0.000594975	8.2574e-06	0.0010651	0.00237817	0.00379972	0.00525544	0.00671819	0.0081774	0.00961993	0.0110194	0.0123359	0.0135329	0.0146008	0.0155645	0.0164657	0.0173391	0.0182039	0.01907	0.0199506	0.0208783	0.0219172	0.0231531	0.0246511	0.026411	0.0283679	0.0304361	0.0325521	0.0346888	0.0368611	0.0391649	0.041865	0.045454	0.0505234	0.0574284	0.066033	0.0758156	0.086211	0.096847	0.107562	0.11834	0.12931	0.140839	0.153576	0.168232	0.185127	0.203942	0.223965	0.244546	0.265315
2.40916	-0.00116049	-0.000538289	0.00055178	0.00190613	0.00337236	0.00487381	0.00638228	0.00788611	0.00936934	0.0107994	0.0121274	0.0133079	0.0143292	0.0152222	0.016038	0.0168196	0.0175904	0.0183623	0.0191496	0.0199872	0.0209436	0.0221105	0.0235572	0.0252837	0.0272207	0.0292765	0.0313834	0.0335119	0.0356753	0.0379674	0.0406468	0.0441946	0.0491887	0.0559764	0.0644247	0.074024	0.084222	0.0946551	0.105166	0.115739	0.126504	0.137826	0.150354	0.164798	0.181477	0.200072	0.219873	0.240231	0.260777
2.69259	-0.00164417	-0.00102293	6.54733e-05	0.00141775	0.00288173	0.00438086	0.00588687	0.00738769	0.00886602	0.0102864	0.0115953	0.0127434	0.0137179	0.0145523	0.0153026	0.0160155	0.0167168	0.0174189	0.0181375	0.0189092	0.0198069	0.0209274	0.0223443	0.0240575	0.0259936	0.0280556	0.0301716	0.03231	0.0344828	0.0367807	0.0394554	0.0429749	0.0479015	0.054573	0.0628599	0.0722666	0.0822557	0.0924736	0.102767	0.113122	0.123666	0.134762	0.147051	0.161233	0.177626	0.195914	0.215394	0.235424	0.255641
2.97602	-0.00199157	-0.00140445	-0.000375841	0.00090215	0.00228572	0.00370251	0.00512581	0.00654428	0.00794176	0.00928511	0.0105244	0.0116136	0.0125407	0.013337	0.0140548	0.0147376	0.0154097	0.0160831	0.0167737	0.0175201	0.0183985	0.0195105	0.0209332	0.0226666	0.0246336	0.0267326	0.0288882	0.0310667	0.0332788	0.0356118	0.0383087	0.0418216	0.0466934	0.0532504	0.0613675	0.0705661	0.0803272	0.0903093	0.100364	0.110479	0.120778	0.131614	0.14361	0.15745	0.17344	0.191274	0.210268	0.229798	0.249509
3.25945	-0.00216998	-0.00165812	-0.000761362	0.000352809	0.00155903	0.00279424	0.00403533	0.00527308	0.00649553	0.00767847	0.00878543	0.00978279	0.0106618	0.0114453	0.0121715	0.0128722	0.0135652	0.0142605	0.0149738	0.015745	0.0166531	0.0178036	0.0192763	0.0210713	0.0231086	0.0252829	0.0275157	0.029772	0.0320607	0.0344651	0.0372176	0.0407505	0.0455833	0.0520279	0.0599649	0.0689362	0.0784456	0.0881663	0.0979568	0.107804	0.117827	0.128362	0.140001	0.153396	0.168839	0.186038	0.204342	0.223156	0.242142
3.54288	-0.00219193	-0.00179341	-0.00109523	-0.000227775	0.000711351	0.00167311	0.00263985	0.00360582	0.00456605	0.00551133	0.00642786	0.00730293	0.0081332	0.00892736	0.00969983	0.0104627	0.0112232	0.0119874	0.0127702	0.0136127	0.0145959	0.0158282	0.0173919	0.0192869	0.021431	0.0237159	0.026061	0.0284297	0.0308295	0.0333389	0.0361778	0.0397556	0.044564	0.0508983	0.0586453	0.0673717	0.0766073	0.0860431	0.0955448	0.1051	0.114818	0.125012	0.136235	0.149091	0.163853	0.180249	0.197674	0.215574	0.233633
3.82631	-0.00210542	-0.00184665	-0.00139329	-0.000830016	-0.000220192	0.000404441	0.00103297	0.00166402	0.00230159	0.00295568	0.00364153	0.00437319	0.00515433	0.00597538	0.00682039	0.00767618	0.0085363	0.00940183	0.0102868	0.0112327	0.0123224	0.0136668	0.0153498	0.0173714	0.0196476	0.0220676	0.0245491	0.0270545	0.0295893	0.0322269	0.0351737	0.0388135	0.0436076	0.0498329	0.0573834	0.0658524	0.0747992	0.0839337	0.0931297	0.102375	0.111769	0.121596	0.13236	0.144612	0.158601	0.174078	0.190492	0.207339	0.224331
4.10974	-0.00196251	-0.00185721	-0.00167273	-0.00144352	-0.00119535	-0.000940973	-0.000683865	-0.000420579	-0.0001371	0.000197956	0.000632172	0.00120945	0.00194124	0.00279763	0.00372885	0.00469351	0.00567002	0.00665386	0.00765783	0.00872391	0.00993653	0.0114086	0.0132256	0.0153876	0.0178091	0.0203771	0.0230076	0.025662	0.0283443	0.0311224	0.0341881	0.0378989	0.0426839	0.048801	0.0561514	0.0643568	0.0730067	0.0818313	0.090713	0.0996388	0.108698	0.118144	0.128428	0.140043	0.15321	0.167708	0.183043	0.198765	0.214617
4.39317	-0.00179746	-0.00185098	-0.00194474	-0.00206124	-0.00218733	-0.0023161	-0.00244335	-0.0025606	-0.00264346	-0.00263828	-0.00246384	-0.00204522	-0.00136287	-0.000467826	0.00055492	0.0016347	0.00273413	0.00384287	0.00497243	0.00616523	0.00750711	0.00911294	0.0110698	0.0133776	0.0159494	0.0186702	0.0214547	0.0242631	0.0270976	0.0300208	0.0332098	0.036995	0.041773	0.0477822	0.0549312	0.0628703	0.0712203	0.0797317	0.0882956	0.0968988	0.105619	0.114679	0.124475	0.135438	0.147765	0.16126	0.17549	0.190059	0.204742
4.6766	-0.00162531	-0.00183906	-0.00221356	-0.00267884	-0.00318253	-0.00369786	-0.00421289	-0.00471408	-0.00516651	-0.00549406	-0.00558155	-0.00532268	-0.00468973	-0.00375509	-0.00263932	-0.00144268	-0.000218522	0.00101695	0.00227393	0.00359525	0.00506814	0.00680938	0.00890747	0.0113624	0.0140857	0.0169606	0.0199001	0.0228635	0.0258514	0.0289207	0.032234	0.0360943	0.0408657	0.0467669	0.053714	0.0613862	0.0694355	0.0776328	0.085878	0.0941575	0.102538	0.11121	0.120515	0.130824	0.142305	0.15479	0.167907	0.181317	0.194823
4.96003	-0.00144835	-0.00182181	-0.0024761	-0.00328902	-0.00416904	-0.00506966	-0.00597119	-0.00685502	-0.00767579	-0.00833495	-0.00868342	-0.00858366	-0.00799977	-0.00702546	-0.00581674	-0.00450339	-0.00315465	-0.00179261	-0.000408402	0.00104119	0.00264472	0.00452079	0.00675928	0.0093602	0.0122337	0.015261	0.018354	0.0214709	0.0246106	0.0278245	0.0312606	0.0351948	0.0399586	0.0457511	0.052496	0.0599012	0.0676497	0.075533	0.0834595	0.0914155	0.0994559	0.107741	0.116555	0.126211	0.136846	0.148323	0.160329	0.172579	0.184911
5.24346	-0.00125766	-0.00178734	-0.00271534	-0.00386831	-0.00511648	-0.00639399	-0.0076736	-0.00893176	-0.0101128	-0.0110963	-0.0117	-0.0117557	-0.0112195	-0.010206	-0.00890598	-0.00747803	-0.00600701	-0.00452074	-0.00301171	-0.00143645	0.000294672	0.00230171	0.00467568	0.00741657	0.0104334	0.0136061	0.0168451	0.020108	0.0233919	0.0267431	0.030295	0.0342971	0.0390487	0.0447299	0.0512717	0.05841	0.0658587	0.073429	0.0810381	0.0886718	0.0963738	0.104274	0.112601	0.121608	0.131407	0.141885	0.152791	0.163895	0.175064
5.52689	-0.00102715	-0.00170266	-0.00288613	-0.00435652	-0.00594832	-0.00757762	-0.00921013	-0.0108177	-0.012335	-0.0136211	-0.0144626	-0.0146629	-0.0141705	-0.0131194	-0.011733	-0.0101968	-0.00861047	-0.00700707	-0.00538051	-0.00368744	-0.00183792	0.000288539	0.0027833	0.00564636	0.00878638	0.0120828	0.0154459	0.0188325	0.0222386	0.0257053	0.0293525	0.0334044	0.0381305	0.0436925	0.0500284	0.0569007	0.064052	0.0713128	0.078608	0.0859232	0.0932913	0.100812	0.108663	0.117038	0.126025	0.135537	0.145378	0.155372	0.165416
5.81032	-0.000710586	-0.00150939	-0.00290888	-0.00464767	-0.00653002	-0.00845678	-0.0103877	-0.0122906	-0.0140921	-0.0156338	-0.0166758	-0.016997	-0.0165397	-0.0154545	-0.0139924	-0.0123621	-0.0106753	-0.00897017	-0.0072419	-0.00544803	-0.00350002	-0.00127912	0.00130467	0.00425136	0.00747094	0.0108447	0.014284	0.0177463	0.0212267	0.0247617	0.0284596	0.0325228	0.0371942	0.0426198	0.0487438	0.0553518	0.0622116	0.06917	0.0761591	0.083164	0.0902079	0.0973635	0.10476	0.112541	0.120769	0.12938	0.138233	0.147197	0.156197
6.09375	-0.000257285	-0.00114361	-0.00269644	-0.00462573	-0.00671433	-0.00885223	-0.0109949	-0.0131074	-0.0151105	-0.016833	-0.018016	-0.0184207	-0.0179848	-0.016871	-0.0153502	-0.0136477	-0.0118845	-0.010102	-0.0082971	-0.00642949	-0.0044146	-0.00213898	0.000483383	0.00345248	0.00668231	0.0100594	0.0134992	0.0169608	0.0204392	0.0239678	0.0276457	0.0316585	0.0362291	0.0414913	0.0473938	0.0537402	0.0603174	0.066985	0.0736804	0.0803881	0.087123	0.0939351	0.100914	0.108158	0.115711	0.123529	0.131514	0.139576	0.147662
6.37718	0.000355566	-0.000576535	-0.00220955	-0.00423847	-0.00643492	-0.00868324	-0.0109367	-0.0131587	-0.0152669	-0.017083	-0.0183375	-0.018782	-0.0183516	-0.0172155	-0.0156558	-0.0139071	-0.0120952	-0.0102638	-0.0084116	-0.0065018	-0.00445693	-0.00217291	0.000429128	0.00334918	0.00650838	0.00980266	0.0131544	0.0165263	0.0199138	0.0233485	0.0269239	0.0308146	0.0352305	0.0402975	0.0459675	0.0520553	0.0583605	0.0647508	0.0711669	0.0775927	0.0840365	0.0905306	0.0971333	0.103909	0.110885	0.118035	0.125293	0.132601	0.139924
6.66061	0.00110515	0.00016306	-0.00148745	-0.00353812	-0.00575812	-0.00803053	-0.0103081	-0.0125539	-0.0146844	-0.0165194	-0.0177861	-0.0182329	-0.0177942	-0.0166413	-0.0150597	-0.0132869	-0.0114502	-0.00959441	-0.00771992	-0.00579498	-0.00375173	-0.00149903	0.00103222	0.00384201	0.00686125	0.00999881	0.0131867	0.0163925	0.0196129	0.022879	0.0262811	0.0299881	0.0342031	0.0390478	0.0444757	0.0503077	0.0563499	0.0624744	0.0686235	0.0747805	0.0809485	0.0871464	0.0934089	0.0997739	0.106259	0.112846	0.119497	0.126179	0.132869
6.94404	0.0019408	0.00101124	-0.000617325	-0.00264072	-0.00483119	-0.00707336	-0.00932057	-0.0115362	-0.013637	-0.0154438	-0.0166851	-0.0171106	-0.0166551	-0.0154889	-0.0138962	-0.0121131	-0.0102667	-0.00840175	-0.00652083	-0.00459777	-0.00257604	-0.000379643	0.00204905	0.00471004	0.0075457	0.01048	0.0134564	0.0164479	0.0194534	0.0225037	0.0256879	0.0291726	0.0331576	0.0377629	0.0429427	0.0485205	0.0543055	0.0601714	0.0660614	0.0719577	0.0778596	0.083775	0.0897198	0.0957112	0.101757	0.107849	0.113971	0.120106	0.126245
7.22747	0.00281615	0.00190953	0.000321167	-0.00165228	-0.00378869	-0.0059755	-0.00816714	-0.0103275	-0.0123747	-0.0141315	-0.0153302	-0.0157235	-0.0152471	-0.0140693	-0.0124703	-0.0106834	-0.00883414	-0.00696724	-0.00508719	-0.00317388	-0.00118288	0.00094566	0.00325711	0.00575148	0.00838339	0.011093	0.0138357	0.0165908	0.0193591	0.0221719	0.0251177	0.0283621	0.0321037	0.0364617	0.0413906	0.0467151	0.0522454	0.0578562	0.0634906	0.0691301	0.0747703	0.0804097	0.0860472	0.0916819	0.0973132	0.102942	0.108568	0.114194	0.119819
7.5109	0.00370417	0.00282407	0.00128215	-0.000633598	-0.00270753	-0.00483038	-0.00695781	-0.00905448	-0.0110397	-0.0127391	-0.0138891	-0.0142466	-0.013748	-0.0125589	-0.0109554	-0.00916704	-0.00731728	-0.00545083	-0.00357414	-0.00167328	0.000283846	0.00234058	0.00452979	0.00685146	0.00927275	0.0117503	0.0142519	0.016763	0.0192866	0.0218544	0.0245548	0.0275528	0.0310465	0.0351546	0.0398318	0.0449033	0.05018	0.0555369	0.0609171	0.0663012	0.0716813	0.0770469	0.082381	0.0876649	0.0928903	0.0980655	0.103209	0.108338	0.113462
7.79433	0.00459053	0.00373801	0.00224442	0.000388718	-0.00162021	-0.0036765	-0.00573713	-0.00776748	-0.00968823	-0.011328	-0.0124277	-0.0127481	-0.0122268	-0.0110268	-0.00941928	-0.00762999	-0.00578049	-0.00391522	-0.00204265	-0.00015503	0.00176731	0.00375114	0.00581672	0.00796406	0.0101729	0.0124164	0.0146749	0.01694	0.0192169	0.0215377	0.0239909	0.0267411	0.0299858	0.0338438	0.0382696	0.043089	0.0481131	0.0532171	0.0583442	0.0634742	0.0685954	0.0736886	0.0787208	0.0836561	0.0884785	0.093204	0.0978685	0.102505	0.107131
8.07776	0.00545472	0.00463082	0.00318738	0.00139398	-0.000547495	-0.00253473	-0.00452604	-0.00648758	-0.00834149	-0.00991949	-0.010967	-0.0112493	-0.010705	-0.0094942	-0.00788312	-0.00609358	-0.00424501	-0.00238163	-0.000513891	0.00135976	0.00324658	0.00515671	0.00709784	0.00906996	0.0110654	0.013074	0.0150884	0.0171065	0.0191358	0.0212088	0.0234141	0.0259163	0.0289128	0.0325223	0.0366994	0.0412698	0.0460449	0.0508999	0.0557777	0.0606572	0.0655234	0.0703479	0.0750821	0.0796728	0.084096	0.0883757	0.0925651	0.0967127	0.100846
8.36119	0.0062415	0.00544923	0.00406119	0.00233663	0.000469675	-0.00144126	-0.00335599	-0.00524154	-0.00702167	-0.0085316	-0.00952206	-0.00976308	-0.00919462	-0.00797339	-0.00636021	-0.00457228	-0.00272666	-0.000867205	0.000993668	0.00285131	0.00470055	0.00653492	0.00834951	0.0101443	0.0119243	0.0136958	0.015464	0.0172331	0.0190126	0.020836	0.0227923	0.0250469	0.0277981	0.0311652	0.0351026	0.0394352	0.0439734	0.0485918	0.053233	0.0578748	0.0624986	0.0670671	0.0715158	0.0757742	0.0798104	0.0836563	0.0873824	0.0910531	0.0947045
8.64462	0.00683007	0.00607704	0.00475776	0.00311863	0.00134416	-0.000472098	-0.0022918	-0.00408308	-0.00577183	-0.00719777	-0.00811846	-0.00831024	-0.00771471	-0.00648427	-0.00487262	-0.00309101	-0.00125341	0.000596945	0.00244576	0.0042822	0.00608865	0.00784204	0.00952484	0.0111371	0.0126962	0.0142254	0.0157421	0.0172568	0.0187814	0.0203506	0.0220551	0.0240632	0.0265767	0.0297172	0.033438	0.037561	0.0418934	0.0463073	0.0507443	0.0551807	0.0595946	0.0639393	0.0681345	0.0720921	0.0757723	0.0792148	0.0825078	0.0857316	0.0889317
8.92805	0.00703758	0.00633844	0.00511359	0.00359177	0.00194431	0.000258088	-0.00143113	-0.00309302	-0.00465652	-0.00596787	-0.00679445	-0.00692164	-0.00629343	-0.00505605	-0.00345289	-0.00168669	0.000133107	0.00196443	0.00379121	0.00559645	0.00735012	0.00901248	0.0105534	0.0119729	0.0133011	0.0145777	0.0158327	0.0170829	0.0183428	0.019649	0.0210963	0.0228599	0.0251504	0.0280942	0.0316429	0.0356109	0.039797	0.0440682	0.0483631	0.0526566	0.0569227	0.0611057	0.0651088	0.0688261	0.0722098	0.0753077	0.0782256	0.0810604	0.0838666
9.21148	0.00669531	0.00607121	0.00497781	0.00361933	0.00214869	0.000643497	-0.000864071	-0.00234589	-0.00373531	-0.00488791	-0.00558523	-0.00562572	-0.00495676	-0.00371569	-0.0021311	-0.000393386	0.00139451	0.00319245	0.00498281	0.00674245	0.00842889	0.00998572	0.0113702	0.0125824	0.0136649	0.0146742	0.0156529	0.0166239	0.0176048	0.0186354	0.0198176	0.0213397	0.0234282	0.0262189	0.0296597	0.0335512	0.037677	0.0418943	0.046137	0.0503775	0.0545857	0.0586965	0.0625963	0.0661606	0.0693337	0.0721714	0.074798	0.077327	0.0798227
9.49491	0.00575924	0.00523301	0.00431107	0.00316562	0.0019256	0.000656517	-0.000614142	-0.00186117	-0.00302374	-0.00396991	-0.00450002	-0.0044299	-0.00371147	-0.00247023	-0.000915064	0.000780004	0.00252078	0.00426985	0.00600824	0.00770671	0.00931033	0.010746	0.0119583	0.0129473	0.0137684	0.0144945	0.0151809	0.0158569	0.0165434	0.0172847	0.0181934	0.0194774	0.0213866	0.024071	0.0274733	0.031373	0.0355316	0.0397911	0.0440786	0.0483631	0.0526106	0.0567458	0.0606379	0.0641437	0.0671988	0.0698677	0.0722935	0.0746068	0.0768818
9.77834	0.00434432	0.00393436	0.00321614	0.00232379	0.00135778	0.000369231	-0.000619957	-0.00158805	-0.00248124	-0.00318251	-0.00351481	-0.00331481	-0.00253988	-0.0013013	0.000215675	0.0018567	0.00353807	0.00522578	0.00689966	0.00852442	0.0100326	0.0113345	0.012362	0.0131151	0.0136619	0.0140921	0.0144733	0.0148416	0.0152213	0.0156623	0.0162906	0.017339	0.0190873	0.0217034	0.025123	0.0290995	0.0333656	0.0377447	0.0421552	0.0465622	0.0509272	0.0551647	0.0591264	0.0626498	0.0656618	0.0682355	0.0705333	0.0727036	0.0748303
10.0618	0.00264187	0.00235925	0.00186411	0.00124893	0.000582981	-9.83684e-05	-0.000779328	-0.00144199	-0.00204024	-0.00247353	-0.00258965	-0.0022482	-0.00141253	-0.000178317	0.0012952	0.00287533	0.00448993	0.00610877	0.00771062	0.00925413	0.0106594	0.0118199	0.0126549	0.0131645	0.0134293	0.0135558	0.0136242	0.0136772	0.0137426	0.0138767	0.0142205	0.015035	0.0166334	0.0192038	0.0226743	0.0267685	0.0311873	0.0357326	0.040313	0.0448895	0.0494189	0.0538056	0.0578832	0.0614699	0.0644836	0.0670064	0.0692201	0.0712909	0.0733128
10.3452	0.000811391	0.000661022	0.000397579	7.02675e-05	-0.000284035	-0.000646325	-0.00100716	-0.00135261	-0.00164457	-0.00179959	-0.00169135	-0.00120331	-0.00030504	0.000924048	0.00235177	0.00386795	0.0054125	0.00695914	0.00848561	0.00994452	0.0112435	0.0122592	0.0128985	0.0131611	0.0131405	0.01296	0.0127122	0.0124464	0.0121943	0.0120185	0.012076	0.0126573	0.0141107	0.0166456	0.0201819	0.0244123	0.0290037	0.0337358	0.038507	0.043274	0.0479888	0.0525454	0.0567597	0.0604299	0.0634654	0.0659569	0.068106	0.0700968	0.0720334
10.6286	-0.00106001	-0.00107661	-0.0011057	-0.00114185	-0.00118093	-0.0012205	-0.00125754	-0.00128214	-0.00126431	-0.00113791	-0.0008028	-0.00016658	0.000794865	0.00201858	0.00339978	0.00485107	0.00632454	0.00779793	0.00924798	0.0106213	0.0118129	0.0126829	0.0131254	0.0131402	0.0128334	0.012345	0.0117801	0.0111947	0.0106243	0.0101379	0.00990886	0.0102573	0.0115675	0.0140702	0.0176771	0.0220493	0.0268197	0.0317452	0.0367139	0.041678	0.0465847	0.0513179	0.0556753	0.0594357	0.0624993	0.0649659	0.0670567	0.0689738	0.0708312
10.9121	-0.00293361	-0.0028167	-0.00261186	-0.00235736	-0.00208181	-0.00179925	-0.00151309	-0.00121742	-0.000890355	-0.000483053	7.85068e-05	0.000862615	0.00188709	0.00310542	0.00444013	0.0058266	0.00722909	0.00862933	0.0100031	0.0112909	0.0123755	0.0131003	0.0133467	0.0131147	0.0125229	0.011728	0.0108475	0.00994384	0.00905647	0.00826092	0.00774662	0.0078634	0.0090312	0.0115023	0.0151801	0.0196943	0.0246436	0.0297625	0.0349285	0.0400895	0.0451882	0.0500979	0.0545986	0.0584493	0.0615417	0.0639841	0.0660174	0.0678615	0.0696407
11.1955	-0.00477462	-0.00452682	-0.0040927	-0.00355332	-0.00296934	-0.00237104	-0.00176807	-0.00115848	-0.000528306	0.000154344	0.000937882	0.00186697	0.00295327	0.00416635	0.00545555	0.00677854	0.00811149	0.00944009	0.0107391	0.0119432	0.012923	0.0135058	0.0135605	0.0130871	0.0122167	0.011122	0.00993293	0.0087182	0.00752094	0.00642306	0.00562966	0.00551947	0.00654713	0.00898576	0.0127307	0.0173812	0.0225027	0.0278078	0.033164	0.0385148	0.0437982	0.0488776	0.0535152	0.0574509	0.0605674	0.0629821	0.0649549	0.0667234	0.0684217
11.4789	-0.00650703	-0.00613692	-0.00548851	-0.00468289	-0.0038107	-0.00291731	-0.00201827	-0.0011153	-0.000201853	0.000738143	0.00172918	0.00279384	0.00393804	0.00514638	0.00639322	0.00765707	0.00892524	0.0101871	0.0114165	0.0125426	0.013425	0.0138758	0.0137525	0.0130553	0.0119264	0.0105537	0.00907835	0.00757507	0.00609035	0.00471188	0.00365898	0.00333659	0.00423087	0.00663385	0.0104337	0.0152017	0.0204733	0.0259413	0.0314639	0.0369807	0.0424255	0.0476519	0.0524055	0.0564079	0.0595338	0.0619086	0.0638105	0.0654938	0.067102
11.7624	-0.00798242	-0.00751025	-0.00668303	-0.00565526	-0.00454257	-0.00340295	-0.00225687	-0.00110909	4.07434e-05	0.00119553	0.00235982	0.00353783	0.00473067	0.00593545	0.0071474	0.00836239	0.00957699	0.0107836	0.0119555	0.0130174	0.0138197	0.0141622	0.0138935	0.0130135	0.0116737	0.0100743	0.00836565	0.00662711	0.00490792	0.00330019	0.00203404	0.00153436	0.00231122	0.00467102	0.0084964	0.0133376	0.0187072	0.0242829	0.0299158	0.0355425	0.0410931	0.0464128	0.051233	0.0552593	0.0583593	0.0606655	0.062472	0.0640475	0.0655435
12.0458	-0.00900278	-0.00846441	-0.00752121	-0.00634933	-0.00508061	-0.00378128	-0.00247493	-0.00116834	0.00013488	0.00142911	0.00270605	0.00395805	0.00518311	0.00638645	0.00757675	0.00876105	0.00994193	0.0111138	0.0122496	0.0132714	0.0140242	0.0143008	0.0139441	0.0129541	0.0114879	0.00975264	0.00790415	0.00602467	0.00416482	0.0024187	0.00102121	0.000406012	0.0010937	0.00339701	0.00719614	0.0120321	0.0174073	0.0229929	0.0286368	0.034274	0.039832	0.0451503	0.0499493	0.0539235	0.0569353	0.0591221	0.0607898	0.0622174	0.0635624
12.3292	-0.00941804	-0.00886115	-0.00788548	-0.00667328	-0.00536091	-0.00401688	-0.00266568	-0.00131463	3.15891e-05	0.00136507	0.00267406	0.00394771	0.00518318	0.00638788	0.0075741	0.00875189	0.00992547	0.0110898	0.0122179	0.0132318	0.013976	0.0142427	0.0138745	0.0128714	0.0113908	0.00964053	0.0077767	0.00588172	0.00400595	0.00224229	0.000822385	0.000173822	0.000809914	0.00303902	0.00674301	0.0114693	0.0167274	0.0221928	0.0277156	0.0332311	0.0386659	0.0438564	0.0485179	0.052339	0.0551794	0.0571794	0.0586505	0.0598769	0.0610192
12.6126	-0.0092282	-0.00870045	-0.00777587	-0.00662712	-0.00538346	-0.00410976	-0.00282913	-0.00154797	-0.000269129	0.00100341	0.00226384	0.0035068	0.00473088	0.00593974	0.00713946	0.00833493	0.0095276	0.0107117	0.0118606	0.0128986	0.013675	0.0139879	0.0136847	0.0127653	0.0113825	0.00973803	0.00798331	0.00619826	0.00443131	0.00277097	0.00143757	0.000837792	0.00145986	0.00359705	0.00713701	0.0116493	0.0166673	0.0218826	0.0271522	0.0324139	0.0375947	0.0425312	0.0469387	0.0505056	0.0530918	0.0548374	0.0560541	0.057026	0.057914
12.8961	-0.00858333	-0.00812059	-0.0073099	-0.00630266	-0.00521218	-0.00409532	-0.00297204	-0.00184676	-0.000718307	0.00041795	0.00156921	0.00274211	0.00393839	0.00515352	0.00637997	0.00761131	0.00884293	0.0100671	0.0112583	0.0123447	0.0131838	0.0135853	0.0134045	0.0126417	0.011441	0.00999314	0.00844111	0.00686031	0.005296	0.00382985	0.00266485	0.00217565	0.00281194	0.0048439	0.00816803	0.0123878	0.0170735	0.0219408	0.0268579	0.0317664	0.036595	0.0411825	0.0452483	0.0484852	0.0507547	0.0521952	0.0531139	0.0537914	0.054386
13.1795	-0.00768144	-0.00730396	-0.00664264	-0.00582099	-0.00493143	-0.00402026	-0.00310334	-0.00218252	-0.00125134	-0.000293926	0.000713928	0.00179455	0.00295376	0.00417635	0.005437	0.00671447	0.00799626	0.00927218	0.0105176	0.011666	0.0125854	0.013099	0.0130733	0.0125081	0.0115372	0.0103373	0.00904081	0.00771754	0.00640884	0.00518821	0.00423789	0.00389414	0.00456062	0.00647983	0.00955885	0.0134418	0.0177429	0.022207	0.0267155	0.0312147	0.0356355	0.0398206	0.0434952	0.046359	0.0482766	0.0493833	0.0499796	0.0503399	0.0506194
13.4629	-0.00667078	-0.00638713	-0.00589019	-0.00527277	-0.00460431	-0.0039195	-0.00322969	-0.00253387	-0.00181979	-0.00105922	-0.000209251	0.000769678	0.0018879	0.00311845	0.00441645	0.00574438	0.00708109	0.00841359	0.00971844	0.0109347	0.0119415	0.0125775	0.0127204	0.0123703	0.0116494	0.010719	0.00970046	0.00865725	0.00762657	0.00667317	0.00595708	0.00577355	0.00647697	0.00828023	0.0111018	0.0146292	0.0185237	0.0225612	0.0266374	0.0307035	0.0346931	0.0384529	0.0417155	0.0441882	0.0457389	0.0464997	0.0467633	0.0467969	0.0467519
13.7464	-0.00562618	-0.005439	-0.00511106	-0.00470362	-0.00426247	-0.00381039	-0.00335407	-0.00288958	-0.00239872	-0.00184054	-0.00115294	-0.000278623	0.00079736	0.00203598	0.00337224	0.00475192	0.00614493	0.00753546	0.00890124	0.010187	0.0112834	0.0120448	0.0123606	0.0122309	0.0117661	0.011112	0.0103781	0.00962187	0.00887606	0.00819652	0.00772066	0.00770185	0.00844427	0.0101306	0.0126909	0.015857	0.0193382	0.0229421	0.0265787	0.0302044	0.0337556	0.0370833	0.0399276	0.0420036	0.0431832	0.0435945	0.0435224	0.0432266	0.0428545
14.0298	-0.00457639	-0.00448589	-0.00432733	-0.00413032	-0.003917	-0.00369816	-0.00347586	-0.00324321	-0.00297607	-0.00262077	-0.00209598	-0.00132666	-0.000293243	0.000953163	0.00232745	0.00375865	0.00520774	0.00665609	0.00808259	0.00943762	0.0106236	0.0115103	0.011999	0.0120897	0.0118812	0.0115036	0.0110547	0.0105857	0.010125	0.00971959	0.00948417	0.00963027	0.0104118	0.0119812	0.0142802	0.0170848	0.0201524	0.0233224	0.0265192	0.0297044	0.0328169	0.0357125	0.0381384	0.0398181	0.0406271	0.04069	0.0402832	0.0396593	0.0389613
14.3132	-0.00353722	-0.00354175	-0.0035497	-0.00355957	-0.00357022	-0.00358067	-0.00358842	-0.0035837	-0.00353655	-0.00338084	-0.00301644	-0.00235096	-0.00136027	-0.00010733	0.00130307	0.00278358	0.00428646	0.00579028	0.00727513	0.00869696	0.00996968	0.0109784	0.0116361	0.0119427	0.0119853	0.0118788	0.0117094	0.011522	0.011341	0.0112043	0.0112045	0.0115119	0.0123309	0.0137844	0.0158251	0.018273	0.0209327	0.0236747	0.0264377	0.0291884	0.0318684	0.0343379	0.0363518	0.037642	0.0380875	0.0378093	0.0370755	0.0361311	0.0351149
14.5967	-0.00253432	-0.00262862	-0.00279382	-0.00299907	-0.00322123	-0.00344823	-0.00367325	-0.00388384	-0.00404461	-0.00407786	-0.00386596	-0.00330039	-0.00235281	-0.00109717	0.000343431	0.00186642	0.00341594	0.00496799	0.00650379	0.00798466	0.00933543	0.0104559	0.01127	0.0117779	0.0120554	0.0122028	0.0122953	0.012372	0.012453	0.0125681	0.0127887	0.013246	0.0140974	0.0154375	0.0172302	0.0193365	0.021606	0.0239389	0.0262873	0.0286226	0.0308894	0.0329524	0.0345745	0.035496	0.0356001	0.0350035	0.0339661	0.0327247	0.031414
14.8801	-0.00161318	-0.00178536	-0.002087	-0.00246178	-0.00286746	-0.00328235	-0.00369592	-0.00409343	-0.00443497	-0.00463327	-0.00455614	-0.00408167	-0.00317802	-0.00192828	-0.000470739	0.00107939	0.00265949	0.0042435	0.00581367	0.00733611	0.00874541	0.00995439	0.010897	0.0115732	0.0120492	0.0124119	0.0127269	0.0130279	0.0133316	0.0136604	0.014067	0.0146483	0.0155206	0.0167538	0.0183211	0.0201199	0.0220392	0.0240051	0.0259819	0.027945	0.029842	0.0315425	0.0328179	0.0334178	0.0332296	0.032366	0.0310773	0.029592	0.02804
15.1635	-0.000828196	-0.00105847	-0.0014619	-0.00196314	-0.00250573	-0.0030608	-0.00361505	-0.00415219	-0.00462933	-0.00495282	-0.00498093	-0.00458288	-0.00372455	-0.00249503	-0.00104263	0.00050907	0.00209305	0.00368189	0.00525882	0.00679375	0.00822906	0.00948801	0.0105124	0.0113023	0.0119158	0.0124297	0.0129015	0.0133607	0.0138214	0.0143003	0.0148357	0.0154982	0.0163724	0.017509	0.0188886	0.0204366	0.0220723	0.0237418	0.0254184	0.0270813	0.0286807	0.0300918	0.0310957	0.0314524	0.0310541	0.0300087	0.0285561	0.0269151	0.0252103
15.4469	-0.000212052	-0.000475891	-0.000938128	-0.00151243	-0.00213413	-0.00277019	-0.0034058	-0.00402394	-0.00458062	-0.00497992	-0.00507664	-0.00473682	-0.0039255	-0.00273395	-0.0013141	0.000207491	0.0017622	0.00332227	0.0048717	0.00638307	0.00780408	0.00906514	0.0101135	0.0109491	0.0116248	0.0122101	0.0127572	0.0132929	0.0138292	0.0143793	0.0149726	0.0156631	0.0165155	0.0175685	0.0188072	0.0201748	0.0216093	0.0230696	0.0245349	0.0259867	0.0273781	0.0285906	0.0294162	0.0296269	0.0291203	0.0279989	0.0264906	0.0248034	0.0230555
15.7304	0.000247772	-2.69206e-05	-0.000508174	-0.0011061	-0.00175338	-0.00241565	-0.00307767	-0.00372253	-0.00430688	-0.00473625	-0.00486767	-0.00456923	-0.0038065	-0.00266936	-0.00130741	0.000154721	0.00164949	0.00314966	0.00463989	0.0060943	0.00746368	0.00868255	0.00970125	0.0105198	0.0111878	0.0117708	0.0123178	0.012854	0.0133906	0.0139389	0.0145245	0.0151938	0.0160024	0.0169837	0.018125	0.0193772	0.020687	0.0220191	0.0233551	0.0246784	0.0259447	0.0270426	0.0277762	0.027931	0.0274103	0.0263109	0.0248471	0.0232149	0.0215256
16.0138	0.000599244	0.00032944	-0.000143249	-0.000730538	-0.00136629	-0.00201679	-0.00266715	-0.0033011	-0.00387715	-0.00430489	-0.0044475	-0.00417876	-0.00346572	-0.00239439	-0.00110792	0.000274414	0.00168798	0.00310667	0.00451571	0.00589003	0.00718192	0.0083279	0.00927982	0.0100377	0.0106497	0.0111792	0.0116739	0.0121581	0.0126426	0.0131386	0.013671	0.0142849	0.0150345	0.0159525	0.0170264	0.0182083	0.0194464	0.0207062	0.0219699	0.0232218	0.0244206	0.0254622	0.0261637	0.0263248	0.0258555	0.0248458	0.0234961	0.0219891	0.0204289
16.2972	0.000894358	0.00063763	0.000187852	-0.000370971	-0.000975914	-0.00159489	-0.00221378	-0.00281725	-0.00336629	-0.00377591	-0.00391749	-0.00367238	-0.00300959	-0.00200999	-0.000808149	0.000483811	0.00180511	0.00313111	0.00444753	0.00572971	0.00693065	0.00798776	0.0088536	0.00952817	0.0100589	0.0105084	0.0109236	0.0113284	0.0117337	0.0121511	0.0126065	0.0131473	0.01383	0.014689	0.0157111	0.0168462	0.0180402	0.0192568	0.020478	0.0216883	0.0228494	0.0238649	0.0245654	0.0247653	0.0243813	0.0234968	0.0222972	0.020952	0.0195575
16.5807	0.00116741	0.000926956	0.000505694	-1.77001e-05	-0.000584291	-0.00116403	-0.00174371	-0.00230905	-0.00282377	-0.00320883	-0.0033446	-0.00312074	-0.00250843	-0.00158286	-0.000469212	0.000728248	0.00195296	0.0031819	0.00440124	0.0055866	0.00669134	0.00765335	0.00842556	0.00900797	0.00944765	0.00980671	0.0101317	0.0104465	0.010762	0.0110905	0.0114598	0.0119204	0.0125333	0.0133349	0.0143113	0.0154089	0.0165694	0.0177543	0.0189444	0.0201247	0.0212599	0.0222612	0.0229728	0.0232243	0.0229388	0.0221932	0.0211579	0.0199887	0.0187742
16.8641	0.00143372	0.00121047	0.000819344	0.000333391	-0.000192669	-0.00073094	-0.00126917	-0.00179418	-0.00227247	-0.00263109	-0.00275966	-0.00255632	-0.0019945	-0.00114359	-0.000119092	0.000982746	0.00210971	0.00324037	0.00436142	0.00544866	0.00645575	0.00732093	0.00799738	0.00848512	0.00883094	0.0090966	0.00932841	0.0095501	0.00977278	0.0100095	0.0102899	0.0106685	0.0112106	0.0119554	0.012888	0.0139507	0.0150811	0.0162376	0.0174001	0.0185539	0.0196666	0.0206571	0.0213835	0.0216901	0.021507	0.0209042	0.0200372	0.0190481	0.0180176
17.1475	0.00169714	0.0014912	0.0011304	0.000682132	0.000196865	-0.000299668	-0.000796186	-0.00128059	-0.00172217	-0.00205409	-0.00217519	-0.00199211	-0.00148052	-0.000703986	0.000231618	0.0012381	0.00226756	0.00330023	0.00432323	0.00531261	0.00622224	0.00699071	0.00757146	0.00796447	0.00821632	0.00838844	0.00852687	0.0086553	0.00878498	0.00892969	0.00912119	0.00941775	0.00988927	0.0105778	0.0114671	0.0124957	0.0135968	0.0147259	0.0158616	0.0169898	0.0180808	0.0190615	0.0198033	0.0201657	0.0200852	0.0196253	0.0189265	0.0181174	0.0172708
17.431	0.0019541	0.0017651	0.00143398	0.00102258	0.000577221	0.00012152	-0.000334185	-0.000778854	-0.00118453	-0.00149031	-0.00160405	-0.00144074	-0.000978186	-0.000274309	0.000574464	0.00148779	0.00242202	0.00335895	0.00428618	0.00517994	0.00599437	0.00666835	0.00715556	0.007456	0.00761599	0.00769666	0.00774382	0.00778107	0.00781983	0.00787461	0.0079792	0.00819558	0.00859816	0.00923164	0.0100789	0.0110743	0.0121468	0.0132492	0.014359	0.0154623	0.0165324	0.0175035	0.0182605	0.0186773	0.0186973	0.018377	0.0178427	0.0172094	0.0165426
17.7144	0.00219144	0.00201809	0.00171438	0.00133703	0.000928547	0.00051057	9.25705e-05	-0.000315395	-0.000687888	-0.000969522	-0.00107647	-0.000931412	-0.000514153	0.000122614	0.00089118	0.00171846	0.00256472	0.00341321	0.00425198	0.00505742	0.0057839	0.0063706	0.00677141	0.00698633	0.00706147	0.00705765	0.00702049	0.00697351	0.00692828	0.0069	0.00692429	0.00706661	0.00740551	0.00798818	0.00879653	0.00976132	0.0108075	0.0118853	0.012971	0.0140514	0.0151021	0.0160644	0.0168354	0.0173026	0.0174153	0.0172241	0.0168417	0.0163708	0.01587
17.9978	0.00238246	0.0022217	0.00194006	0.00159013	0.00121132	0.000823704	0.000436052	5.76282e-05	-0.00028816	-0.000550356	-0.000651841	-0.000521468	-0.000140668	0.000442084	0.00114609	0.00190412	0.00267957	0.00345689	0.00422445	0.0049588	0.0056145	0.00613095	0.00646222	0.00660831	0.00661515	0.00654333	0.00643831	0.00632354	0.00621071	0.00611556	0.00607523	0.00615794	0.00644559	0.00698736	0.0077644	0.00870453	0.00972949	0.0107874	0.0118539	0.0129158	0.0139508	0.0149061	0.0156884	0.0161962	0.0163835	0.0162961	0.0160359	0.0156959	0.0153287
18.2812	0.00249149	0.00233792	0.00206887	0.00173459	0.00137272	0.00100244	0.000632106	0.000270545	-6.00011e-05	-0.000311102	-0.000409467	-0.000287478	7.25119e-05	0.000624433	0.0012916	0.00201009	0.00274512	0.00348182	0.00420873	0.00490251	0.00551781	0.00599416	0.00628574	0.00639254	0.00636039	0.00624976	0.00610601	0.00595254	0.00580112	0.00566781	0.00559059	0.00563928	0.00589767	0.0064161	0.00717528	0.00810133	0.00911419	0.0101608	0.0112163	0.0122676	0.0132938	0.0142449	0.0150337	0.0155646	0.0157945	0.0157665	0.0155761	0.0153106	0.0150197
[truncated: 81 more columns]

## Sheet: Fig. 1d, Mi4
Elevation\Azimuth (°)	-18.2812	-17.9978	-17.7144	-17.431	-17.1475	-16.8641	-16.5807	-16.2972	-16.0138	-15.7304	-15.4469	-15.1635	-14.8801	-14.5967	-14.3132	-14.0298	-13.7464	-13.4629	-13.1795	-12.8961	-12.6126	-12.3292	-12.0458	-11.7624	-11.4789	-11.1955	-10.9121	-10.6286	-10.3452	-10.0618	-9.77834	-9.49491	-9.21148	-8.92805	-8.64462	-8.36119	-8.07776	-7.79433	-7.5109	-7.22747	-6.94404	-6.66061	-6.37718	-6.09375	-5.81032	-5.52689	-5.24346	-4.96003	-4.6766
-18.2812	0.016653	0.0161024	0.0151378	0.0139393	0.0126417	0.0113127	0.00997556	0.00863402	0.00728176	0.00590244	0.00447113	0.0029648	0.00137744	-0.000275268	-0.00196721	-0.0036767	-0.00539246	-0.00711243	-0.00884449	-0.010614	-0.0124717	-0.0144857	-0.0167076	-0.0191372	-0.0217231	-0.0243974	-0.0271084	-0.0298275	-0.0325278	-0.0351404	-0.0374863	-0.0392338	-0.0399847	-0.0394997	-0.0378706	-0.0354484	-0.0326136	-0.0296177	-0.0265753	-0.0235274	-0.0204981	-0.017528	-0.0146867	-0.01205	-0.00965194	-0.00745842	-0.00539365	-0.00338857	-0.00140562
-17.9978	0.0136846	0.013246	0.0124777	0.0115231	0.0104896	0.00943096	0.00836545	0.00729448	0.00620838	0.00508385	0.00388547	0.00258052	0.00116048	-0.000352371	-0.00192095	-0.00351444	-0.00511663	-0.00672359	-0.00834266	-0.00999887	-0.0117427	-0.0136416	-0.0157467	-0.018058	-0.0205244	-0.0230785	-0.0256691	-0.0282677	-0.0308483	-0.0333442	-0.0355823	-0.037242	-0.0379385	-0.0374406	-0.0358369	-0.0334666	-0.0306976	-0.027773	-0.0248035	-0.0218297	-0.0188773	-0.0159928	-0.0132555	-0.010752	-0.00852149	-0.00652484	-0.00467539	-0.00289416	-0.00113786
-17.7144	0.00848392	0.00824169	0.0078173	0.00729002	0.00671915	0.00613424	0.00554459	0.00494765	0.00432785	0.0036497	0.0028594	0.00190728	0.000780383	-0.000487453	-0.00183992	-0.00323017	-0.00463337	-0.00604235	-0.00746346	-0.00892124	-0.0104654	-0.0121626	-0.0140632	-0.0161673	-0.0184243	-0.0207678	-0.0231474	-0.0255351	-0.0279059	-0.0301972	-0.0322464	-0.0337524	-0.0343537	-0.0338331	-0.0322738	-0.0299946	-0.027341	-0.0245411	-0.0216994	-0.0188553	-0.0160377	-0.013303	-0.0107479	-0.00847801	-0.00654099	-0.00488923	-0.00341702	-0.00202797	-0.000668766
-17.431	0.00202241	0.00202408	0.00202702	0.00203067	0.00203459	0.00203825	0.00203983	0.00203186	0.0019914	0.00186786	0.00158457	0.00107081	0.000308132	-0.000655285	-0.00173923	-0.00287697	-0.00403294	-0.00519594	-0.00637111	-0.00758235	-0.00887853	-0.0103251	-0.0119716	-0.0138182	-0.0158151	-0.0178969	-0.0200144	-0.0221399	-0.0242502	-0.0262874	-0.0281018	-0.0294168	-0.0298997	-0.0293509	-0.027847	-0.0256809	-0.0231705	-0.0205256	-0.0178427	-0.0151597	-0.0125097	-0.0099612	-0.00763238	-0.00565268	-0.00408033	-0.00285708	-0.00185357	-0.000951774	-8.59384e-05
-17.1475	-0.00497285	-0.00470712	-0.00424157	-0.00366315	-0.00303698	-0.00239613	-0.00175451	-0.00112489	-0.000538147	-6.12935e-05	0.000204302	0.000165116	-0.000203262	-0.000837111	-0.00163036	-0.00249473	-0.00338304	-0.00427973	-0.00518863	-0.00613295	-0.00716063	-0.00833588	-0.00970736	-0.0112751	-0.0129904	-0.014789	-0.0166225	-0.0184643	-0.0202925	-0.0220545	-0.0236149	-0.024723	-0.0250778	-0.0244985	-0.0230544	-0.0210109	-0.0186555	-0.0161785	-0.0136676	-0.011159	-0.00869047	-0.00634347	-0.00425969	-0.00259414	-0.00141658	-0.000657238	-0.000161129	0.000213175	0.000544906
-16.8641	-0.0121352	-0.0115992	-0.0106601	-0.00949332	-0.00823018	-0.00693709	-0.00564028	-0.00435799	-0.00312922	-0.00203776	-0.00121027	-0.000763604	-0.000728272	-0.00102465	-0.0015202	-0.0021046	-0.0027188	-0.00334275	-0.00397895	-0.00464992	-0.0054026	-0.00629996	-0.00738971	-0.00867185	-0.0100987	-0.0116072	-0.01315	-0.0147011	-0.0162403	-0.0177205	-0.0190206	-0.0199169	-0.0201405	-0.0195301	-0.0181474	-0.0162295	-0.0140332	-0.0117283	-0.00939362	-0.00706391	-0.00478132	-0.00264087	-0.000808146	0.000535674	0.00130901	0.00159344	0.00157014	0.00140449	0.00118951
-16.5807	-0.0193258	-0.0185188	-0.017105	-0.0153484	-0.0134467	-0.0114997	-0.00954611	-0.00760951	-0.0057371	-0.00402941	-0.00263843	-0.00170436	-0.00126379	-0.00122119	-0.00141755	-0.00172051	-0.00205912	-0.00240885	-0.00277087	-0.00316699	-0.00364316	-0.00426105	-0.00506741	-0.00606223	-0.00719878	-0.00841538	-0.00966558	-0.0109242	-0.0121726	-0.0133692	-0.0144074	-0.0150907	-0.0151827	-0.0145415	-0.0132214	-0.0114307	-0.00939536	-0.00726464	-0.00510831	-0.00295955	-0.000865009	0.00106685	0.0026466	0.00366691	0.00403445	0.00384255	0.00329853	0.00259167	0.00182872
-16.2972	-0.0264702	-0.0253958	-0.0235134	-0.0211746	-0.0186427	-0.0160504	-0.0134485	-0.010866	-0.00835819	-0.00604189	-0.00409384	-0.00267708	-0.00183414	-0.00145396	-0.00135163	-0.00137324	-0.00143621	-0.00151165	-0.0015994	-0.00172053	-0.00191993	-0.00225792	-0.0027802	-0.00348678	-0.00433194	-0.00525538	-0.00621171	-0.00717655	-0.00813289	-0.00904465	-0.00982025	-0.0102903	-0.0102516	-0.00958183	-0.00832791	-0.00666907	-0.00479962	-0.0028482	-0.000875404	0.00108728	0.00298887	0.00470797	0.00603209	0.00672871	0.0066931	0.00602998	0.0049719	0.00373118	0.00242787
-16.0138	-0.0334347	-0.0321056	-0.0297772	-0.0268842	-0.0237523	-0.0205456	-0.0173265	-0.0141291	-0.0110159	-0.00811885	-0.0056374	-0.00375555	-0.00252131	-0.00180934	-0.00141095	-0.00115242	-0.000940514	-0.000742296	-0.000556325	-0.000402862	-0.000325548	-0.000383049	-0.00061983	-0.00103589	-0.00158677	-0.0022138	-0.00287286	-0.00354048	-0.00420138	-0.00482531	-0.00533609	-0.005593	-0.00542708	-0.00473684	-0.00356116	-0.002049	-0.000361826	0.00139335	0.00316555	0.00492527	0.00661786	0.00811062	0.00917095	0.00954424	0.00911584	0.00800041	0.00645255	0.00470474	0.00288868
-15.7304	-0.0399367	-0.038386	-0.0356692	-0.0322937	-0.0286394	-0.0248978	-0.0211413	-0.0174082	-0.0137666	-0.0103602	-0.007406	-0.00510423	-0.00350713	-0.00247829	-0.00179066	-0.0012552	-0.000770413	-0.000300213	0.000157969	0.000584907	0.000938738	0.00116314	0.00121542	0.00109558	0.000846307	0.000523928	0.000170755	-0.000190944	-0.000547878	-0.000876232	-0.00111689	-0.00116075	-0.000876865	-0.000186552	0.000880047	0.00220747	0.00367055	0.00518623	0.00671424	0.00822784	0.00967043	0.0109022	0.0116779	0.0117289	0.0109343	0.00941508	0.00743971	0.00525348	0.00299547
-15.4469	-0.0455497	-0.0438406	-0.0408464	-0.0371262	-0.0330988	-0.028975	-0.0248344	-0.0207178	-0.0166959	-0.0129175	-0.00960724	-0.00697243	-0.00506712	-0.00375011	-0.00278634	-0.00198011	-0.00122628	-0.000487335	0.000240162	0.000938436	0.0015684	0.00207742	0.0024256	0.00261296	0.00267937	0.00267747	0.00264675	0.00260771	0.00257115	0.00255325	0.00259293	0.00276186	0.00314604	0.00379714	0.00469537	0.00576489	0.0069235	0.00811652	0.00931652	0.0105011	0.0116148	0.0125191	0.01297	0.0127007	0.0115911	0.00976128	0.00747814	0.00498545	0.00242161
-15.1635	-0.0498801	-0.048104	-0.0449924	-0.0411263	-0.036941	-0.0326554	-0.028352	-0.0240715	-0.0198829	-0.0159307	-0.0124327	-0.00959011	-0.00745546	-0.00589168	-0.00467068	-0.00360255	-0.00258525	-0.00158221	-0.000589573	0.000376949	0.00128248	0.00208004	0.00273401	0.00324439	0.0036468	0.00398821	0.00430384	0.00461159	0.00491909	0.00523312	0.00556788	0.00594924	0.0064082	0.00696341	0.00760772	0.00831379	0.00905198	0.00980233	0.0105534	0.0112892	0.0119604	0.012441	0.0125094	0.0119228	0.0105719	0.00856599	0.00614782	0.00353909	0.000865779
-14.8801	-0.0528251	-0.0510807	-0.0480245	-0.0442274	-0.0401166	-0.0359073	-0.03168	-0.0274729	-0.0233484	-0.0194362	-0.0159323	-0.0130173	-0.0107385	-0.00897266	-0.00751485	-0.00619441	-0.00491962	-0.00365754	-0.00240428	-0.00117284	7.66119e-06	0.00109799	0.00206841	0.00291892	0.00367925	0.00438866	0.00507645	0.00575707	0.00643419	0.00710333	0.00774908	0.00834248	0.0088487	0.00924679	0.00954479	0.0097734	0.00996592	0.010144	0.0103156	0.0104733	0.0105792	0.0105324	0.0101558	0.00925495	0.00774245	0.00570576	0.00333914	0.000820015	-0.00175066
-14.5967	-0.054653	-0.0530198	-0.0501585	-0.0466034	-0.0427547	-0.0388136	-0.0348551	-0.0309128	-0.0270384	-0.0233389	-0.0199756	-0.0170974	-0.014743	-0.0128112	-0.0111331	-0.00956804	-0.00804061	-0.00652353	-0.00501328	-0.00351963	-0.00206464	-0.000678121	0.000617349	0.00182177	0.00295773	0.00405501	0.00513578	0.00621029	0.00727767	0.0083206	0.00929019	0.0100953	0.0106266	0.0108182	0.0106954	0.0103546	0.00990042	0.00940173	0.00888848	0.00836397	0.00780534	0.0071476	0.00627555	0.00506302	0.00345318	0.00150287	-0.000661752	-0.00292541	-0.00522241
-14.3132	-0.0558101	-0.0543359	-0.0517531	-0.0485441	-0.04507	-0.0415125	-0.0379384	-0.0343757	-0.0308632	-0.0274799	-0.0243453	-0.0215694	-0.0191808	-0.0171046	-0.015216	-0.0134111	-0.0116339	-0.00986427	-0.00809922	-0.00634495	-0.00461577	-0.00293102	-0.00130533	0.000261287	0.00178348	0.00328059	0.00476683	0.00624787	0.00771787	0.00914584	0.010447	0.0114636	0.0120066	0.0119621	0.0113737	0.0104083	0.00924683	0.00800862	0.0067473	0.00547793	0.00419538	0.00287637	0.00147868	-4.40218e-05	-0.0017126	-0.00350619	-0.00537847	-0.00728709	-0.00920771
-14.0298	-0.0566678	-0.0553738	-0.0531069	-0.0502903	-0.047241	-0.0441184	-0.0409804	-0.0378485	-0.0347477	-0.0317269	-0.0288602	-0.0262157	-0.0238113	-0.0216005	-0.0195059	-0.0174631	-0.0154376	-0.0134165	-0.0113977	-0.00938356	-0.00738037	-0.00539651	-0.00343835	-0.00150591	0.000407206	0.0023094	0.00420663	0.00609975	0.00797784	0.00979579	0.0114318	0.0126599	0.0132086	0.0129148	0.011841	0.0102265	0.00833083	0.00632524	0.0042878	0.00224579	0.000212927	-0.00178962	-0.00372634	-0.00555848	-0.00726857	-0.00887409	-0.0104138	-0.011923	-0.0134215
-13.7464	-0.057424	-0.0563173	-0.0543784	-0.0519695	-0.0493615	-0.0466907	-0.0440057	-0.0413215	-0.0386486	-0.0360056	-0.0334198	-0.0309166	-0.0285026	-0.0261606	-0.0238618	-0.0215822	-0.019309	-0.0170372	-0.0147653	-0.0124919	-0.0102151	-0.00793227	-0.00564134	-0.00334233	-0.00103725	0.00127126	0.00358077	0.00588729	0.00817477	0.0103838	0.0123555	0.0137948	0.0143473	0.0138002	0.0122351	0.00996433	0.00732652	0.00454543	0.00172367	-0.00109907	-0.00388991	-0.00658239	-0.00906177	-0.0112026	-0.0129483	-0.0143555	-0.0155495	-0.016645	-0.0177066
-13.4629	-0.0581406	-0.0572227	-0.0556145	-0.0536165	-0.0514534	-0.0492379	-0.0470095	-0.0447766	-0.0425353	-0.0402734	-0.0379717	-0.0356127	-0.0331918	-0.030721	-0.0282201	-0.0257059	-0.0231871	-0.0206668	-0.0181438	-0.0156133	-0.0130651	-0.0104855	-0.00786412	-0.00520102	-0.00250652	0.000205703	0.00292489	0.0056422	0.00833645	0.0109342	0.0132393	0.0148882	0.0154442	0.014645	0.0125911	0.00966746	0.00629145	0.00273893	-0.000863001	-0.00446234	-0.00800707	-0.0113855	-0.0144039	-0.0168503	-0.0186291	-0.0198359	-0.0206826	-0.0213628	-0.021986
-13.1795	-0.0587877	-0.0580579	-0.0567793	-0.0551907	-0.0534709	-0.0517092	-0.0499358	-0.0481527	-0.0463418	-0.0444606	-0.0424439	-0.040232	-0.0378092	-0.0352163	-0.0325213	-0.0297807	-0.0270248	-0.0242643	-0.0214989	-0.0187201	-0.0159095	-0.013043	-0.0101019	-0.0070864	-0.00401484	-0.000911638	0.00220432	0.00531948	0.00840773	0.0113819	0.0140101	0.0158625	0.0164226	0.0153805	0.0128548	0.00930076	0.00521189	0.000914403	-0.00344096	-0.00779023	-0.0120629	-0.0161033	-0.0196409	-0.0223798	-0.0241865	-0.0251945	-0.0256997	-0.0259725	-0.0261658
-12.8961	-0.0592283	-0.0586836	-0.0577293	-0.0565436	-0.05526	-0.0539448	-0.0526193	-0.0512789	-0.0498925	-0.0483883	-0.0466578	-0.0446008	-0.0421912	-0.0394973	-0.0366326	-0.0336918	-0.0307255	-0.0277517	-0.0247709	-0.0217712	-0.0187272	-0.0156047	-0.012378	-0.00904699	-0.00563757	-0.00218386	0.00128788	0.00475982	0.00820142	0.0115133	0.0144318	0.0164679	0.0170346	0.0157789	0.0128361	0.00872389	0.00400339	-0.000954291	-0.00597737	-0.0109912	-0.0159084	-0.0205339	-0.0245277	-0.027518	-0.0293372	-0.0301529	-0.0303369	-0.0302289	-0.0300212
-12.6126	-0.0591826	-0.0588158	-0.0581731	-0.0573747	-0.0565103	-0.0556243	-0.0547293	-0.0538151	-0.0528386	-0.0517028	-0.0502609	-0.0483773	-0.0460166	-0.0432712	-0.0402949	-0.0372154	-0.0341017	-0.030978	-0.0278455	-0.02469	-0.0214805	-0.0181755	-0.0147434	-0.0111842	-0.00752958	-0.00382095	-9.02623e-05	0.00364144	0.0073404	0.0108986	0.0140298	0.0162033	0.0167818	0.0153824	0.0121517	0.00765176	0.00249158	-0.00292599	-0.00841424	-0.0138908	-0.0192559	-0.0242848	-0.0285858	-0.0317304	-0.0335256	-0.0341645	-0.0340754	-0.0336499	-0.0331095
-12.3292	-0.0582759	-0.0580743	-0.057721	-0.057282	-0.0568067	-0.0563192	-0.055824	-0.0553065	-0.0547144	-0.0539318	-0.0527827	-0.051105	-0.0488565	-0.0461475	-0.043162	-0.0400533	-0.0369035	-0.0337419	-0.0305707	-0.0273745	-0.02412	-0.0207621	-0.0172669	-0.0136343	-0.00989831	-0.00610399	-0.00228578	0.00153392	0.00532028	0.00896292	0.0121695	0.0143982	0.0149982	0.0135784	0.0102887	0.00570282	0.000442789	-0.00508006	-0.0106749	-0.0162569	-0.0217215	-0.0268322	-0.0311766	-0.0343037	-0.0360104	-0.0364998	-0.0362229	-0.0355918	-0.0348398
-12.0458	-0.0562244	-0.0561709	-0.0560773	-0.0559609	-0.0558348	-0.0557047	-0.0555687	-0.0554086	-0.055167	-0.0547171	-0.0538666	-0.0524383	-0.0503858	-0.0478299	-0.0449718	-0.041979	-0.0389413	-0.0358909	-0.0328311	-0.0297475	-0.0266081	-0.0233701	-0.0200008	-0.0165002	-0.012901	-0.00924607	-0.00556827	-0.00188901	0.00175875	0.00527058	0.00837005	0.0105446	0.0111788	0.00990275	0.00685823	0.00258786	-0.00232011	-0.00747665	-0.0127013	-0.0179136	-0.0230144	-0.0277792	-0.0318163	-0.0346974	-0.0362297	-0.0366059	-0.0362545	-0.0355667	-0.034764
-11.7624	-0.053028	-0.0531057	-0.0532419	-0.0534112	-0.0535943	-0.053781	-0.0539633	-0.0541214	-0.0541964	-0.0540589	-0.0535127	-0.052377	-0.0506045	-0.0483186	-0.0457243	-0.0429925	-0.0402151	-0.0374251	-0.0346269	-0.031809	-0.0289449	-0.0259992	-0.022945	-0.0197822	-0.0165377	-0.0132472	-0.00993775	-0.00662734	-0.0033442	-0.00017843	0.0026313	0.00464245	0.00532359	0.00435547	0.00186039	-0.0016931	-0.00579711	-0.0101158	-0.0144933	-0.0188609	-0.0231347	-0.0271258	-0.0305048	-0.0329115	-0.0341834	-0.0344828	-0.0341702	-0.0335746	-0.0328822
-11.4789	-0.0489706	-0.0491668	-0.0495106	-0.0499377	-0.0504001	-0.0508727	-0.0513427	-0.0517895	-0.0521555	-0.052315	-0.0520775	-0.051267	-0.0498378	-0.0479095	-0.0456817	-0.0433202	-0.0409145	-0.038497	-0.0360733	-0.0336362	-0.0311679	-0.0286443	-0.0260473	-0.0233768	-0.0206511	-0.0178942	-0.0151246	-0.0123548	-0.00960624	-0.0069484	-0.0045657	-0.00280014	-0.00206242	-0.00259923	-0.00431608	-0.00685087	-0.0098111	-0.0129372	-0.0161091	-0.0192746	-0.0223731	-0.025269	-0.0277262	-0.0294864	-0.0304334	-0.0306835	-0.0304949	-0.0301034	-0.0296424
-11.1955	-0.044427	-0.0447345	-0.0452732	-0.0459425	-0.046667	-0.0474083	-0.0481487	-0.0488674	-0.0495101	-0.0499581	-0.0500315	-0.0495647	-0.0485143	-0.0469934	-0.04519	-0.0432605	-0.0412894	-0.0393077	-0.0373223	-0.0353311	-0.0333266	-0.0312985	-0.029239	-0.0271482	-0.0250338	-0.0229061	-0.0207732	-0.018641	-0.016523	-0.0144645	-0.0125864	-0.0111129	-0.0103131	-0.0103489	-0.0111583	-0.0125039	-0.0141284	-0.0158617	-0.0176254	-0.0193871	-0.0211134	-0.0227324	-0.0241188	-0.0251356	-0.0257212	-0.0259373	-0.0259209	-0.0257968	-0.0256355
-10.9121	-0.0396783	-0.0400939	-0.0408222	-0.041727	-0.0427066	-0.043709	-0.0447124	-0.0456961	-0.0466093	-0.0473419	-0.0477273	-0.0476119	-0.0469555	-0.0458629	-0.0445083	-0.0430369	-0.0415269	-0.0400078	-0.0384877	-0.0369698	-0.0354578	-0.0339561	-0.0324681	-0.0309939	-0.02953	-0.0280719	-0.0266164	-0.0251629	-0.023716	-0.0222955	-0.0209547	-0.0197928	-0.0189288	-0.0184341	-0.0182814	-0.0183658	-0.0185735	-0.0188294	-0.0190993	-0.0193719	-0.019643	-0.0199083	-0.0201609	-0.0203933	-0.0206021	-0.0207908	-0.0209667	-0.0211368	-0.021304
-10.6286	-0.0348709	-0.0353937	-0.0363096	-0.0374475	-0.0386795	-0.0399404	-0.0412042	-0.0424503	-0.0436317	-0.0446474	-0.0453448	-0.0455829	-0.0453247	-0.0446665	-0.043768	-0.0427624	-0.0417215	-0.0406729	-0.039626	-0.0385897	-0.0375788	-0.0366127	-0.0357063	-0.0348596	-0.0340578	-0.0332813	-0.0325156	-0.0317529	-0.0309891	-0.0302181	-0.0294244	-0.0285799	-0.0276508	-0.0266169	-0.0254858	-0.0242875	-0.0230541	-0.0218073	-0.0205579	-0.0193159	-0.018107	-0.0169957	-0.0160956	-0.0155312	-0.0153585	-0.0155215	-0.0158958	-0.0163676	-0.0168718
-10.3452	-0.0300849	-0.0307138	-0.0318156	-0.0331845	-0.0346664	-0.0361836	-0.0377053	-0.0392113	-0.0406585	-0.0419552	-0.0429625	-0.0435522	-0.0436909	-0.0434658	-0.0430224	-0.0424816	-0.041909	-0.0413298	-0.0407553	-0.0401996	-0.0396887	-0.0392571	-0.0389311	-0.0387106	-0.0385695	-0.0384732	-0.0383957	-0.0383223	-0.0382403	-0.0381173	-0.0378695	-0.0373416	-0.0363474	-0.0347749	-0.032667	-0.030188	-0.0275159	-0.0247688	-0.0220026	-0.0192485	-0.0165619	-0.0140761	-0.012025	-0.0106645	-0.0101099	-0.0102459	-0.0108166	-0.0115882	-0.0124272
-10.0618	-0.0254465	-0.0261783	-0.0274604	-0.0290533	-0.0307778	-0.0325434	-0.0343154	-0.0360736	-0.0377788	-0.0393483	-0.0406567	-0.0415886	-0.0421137	-0.0423109	-0.042311	-0.0422234	-0.0421072	-0.0419859	-0.0418718	-0.0417846	-0.0417611	-0.0418505	-0.0420899	-0.0424795	-0.0429818	-0.0435479	-0.0441406	-0.0447386	-0.0453205	-0.0458285	-0.046112	-0.0458917	-0.0448326	-0.0427332	-0.0396706	-0.0359405	-0.0318631	-0.0276505	-0.0234028	-0.0191717	-0.0150414	-0.0112123	-0.008035	-0.00589318	-0.00495966	-0.00506165	-0.00581542	-0.0068704	-0.00802686
-9.77834	-0.0212627	-0.0220879	-0.0235337	-0.02533	-0.0272746	-0.0292658	-0.031265	-0.0332521	-0.0351917	-0.0370094	-0.0385926	-0.0398376	-0.0407173	-0.0413023	-0.0417104	-0.0420397	-0.0423434	-0.0426433	-0.0429529	-0.0432966	-0.0437212	-0.0442892	-0.0450476	-0.0459966	-0.0470889	-0.0482621	-0.049469	-0.0506822	-0.0518723	-0.0529583	-0.0537277	-0.053787	-0.0526636	-0.0500736	-0.0461257	-0.0412367	-0.0358581	-0.0302889	-0.0246696	-0.019071	-0.0136037	-0.00852865	-0.00430272	-0.00142584	-0.00012311	-0.000169424	-0.00106485	-0.00235271	-0.00377302
-9.49491	-0.0180991	-0.0189965	-0.0205686	-0.0225219	-0.0246366	-0.0268019	-0.0289765	-0.0311406	-0.0332617	-0.0352726	-0.0370714	-0.0385643	-0.0397268	-0.0406228	-0.0413588	-0.0420235	-0.0426652	-0.0433042	-0.0439547	-0.044645	-0.0454295	-0.0463809	-0.0475541	-0.0489492	-0.0505111	-0.0521672	-0.0538625	-0.0555647	-0.0572384	-0.0587832	-0.0599368	-0.0602125	-0.0590263	-0.0560273	-0.0513499	-0.045509	-0.0390631	-0.0323815	-0.0256376	-0.0189175	-0.0123521	-0.0062498	-0.0011496	0.00235841	0.00400856	0.00406652	0.00312234	0.00171497	0.000151131
-9.21148	-0.0166348	-0.0175688	-0.0192053	-0.0212384	-0.0234395	-0.0256934	-0.0279572	-0.0302115	-0.0324261	-0.0345385	-0.0364543	-0.0380865	-0.0394124	-0.0404913	-0.0414219	-0.0422865	-0.0431297	-0.0439709	-0.0448246	-0.045721	-0.0467184	-0.0478948	-0.0493091	-0.0509613	-0.0527924	-0.0547246	-0.0566988	-0.0586802	-0.0606294	-0.0624348	-0.0638028	-0.06419	-0.0629436	-0.0596715	-0.0545238	-0.0480761	-0.0409522	-0.033565	-0.0261079	-0.0186759	-0.0114107	-0.00464518	0.00103895	0.00500499	0.00696626	0.00720944	0.00637122	0.00503319	0.0035262
-8.92805	-0.0172776	-0.0182043	-0.019828	-0.0218453	-0.0240292	-0.0262655	-0.0285117	-0.0307489	-0.0329477	-0.0350478	-0.0369583	-0.0385951	-0.0399365	-0.0410395	-0.0419993	-0.0428955	-0.0437711	-0.0446448	-0.0455309	-0.0464591	-0.0474873	-0.0486922	-0.0501322	-0.0518073	-0.0536592	-0.055611	-0.0576043	-0.0596044	-0.0615715	-0.0633913	-0.0647636	-0.065132	-0.0638285	-0.0604517	-0.0551554	-0.0485286	-0.0412097	-0.0336213	-0.025961	-0.018325	-0.0108538	-0.00387665	0.0020314	0.00624084	0.00846821	0.00899697	0.00845658	0.00742203	0.00622038
-8.64462	-0.0198712	-0.02075	-0.0222895	-0.0242023	-0.0262731	-0.0283936	-0.0305233	-0.0326438	-0.0347256	-0.0367083	-0.0385003	-0.0400171	-0.0412368	-0.0422168	-0.0430529	-0.043825	-0.0445763	-0.0453253	-0.0460857	-0.0468845	-0.0477746	-0.0488262	-0.0500926	-0.0515737	-0.0532164	-0.0549503	-0.056722	-0.0584998	-0.0602462	-0.0618527	-0.0630345	-0.0632636	-0.0619058	-0.0585804	-0.0534332	-0.0470232	-0.0399565	-0.0326339	-0.0252427	-0.017873	-0.010653	-0.0038822	0.00191646	0.00617055	0.00862236	0.00952961	0.00946469	0.00895043	0.00828417
-8.36119	-0.0238171	-0.0246197	-0.0260257	-0.0277726	-0.0296638	-0.0316003	-0.0335449	-0.0354797	-0.0373746	-0.0391668	-0.0407618	-0.0420722	-0.0430752	-0.0438303	-0.0444366	-0.0449765	-0.045495	-0.0460105	-0.0465355	-0.0470931	-0.0477282	-0.0485004	-0.0494549	-0.0505917	-0.0518657	-0.0532171	-0.0546006	-0.055989	-0.0573492	-0.0585846	-0.0594409	-0.059447	-0.0580371	-0.0548711	-0.0500794	-0.0441609	-0.0376561	-0.030923	-0.0241284	-0.0173509	-0.010699	-0.00442429	0.00103391	0.00519492	0.00784228	0.00919244	0.00972612	0.0098824	0.009911
-8.07776	-0.0284664	-0.029178	-0.0304248	-0.0319738	-0.0336508	-0.0353679	-0.0370918	-0.0388051	-0.0404765	-0.0420404	-0.0433976	-0.0444566	-0.0451935	-0.0456707	-0.0459919	-0.0462436	-0.0464727	-0.0466981	-0.0469307	-0.0471889	-0.0475082	-0.0479354	-0.0485062	-0.0492205	-0.0500428	-0.0509261	-0.0518347	-0.0527467	-0.0536347	-0.0544169	-0.0548776	-0.0546173	-0.0531561	-0.0502059	-0.0458771	-0.0405926	-0.0348111	-0.0288359	-0.0228081	-0.0167923	-0.0108733	-0.00524547	-0.000247883	0.00374839	0.00657627	0.00840283	0.00959915	0.0105042	0.0113105
-7.79433	-0.0333892	-0.0340043	-0.0350818	-0.0364206	-0.03787	-0.0393539	-0.0408432	-0.042321	-0.0437548	-0.0450756	-0.0461791	-0.0469692	-0.0474208	-0.0475994	-0.047614	-0.0475557	-0.0474734	-0.0473865	-0.0473045	-0.0472407	-0.0472204	-0.0472771	-0.0474361	-0.0476974	-0.0480357	-0.0484175	-0.0488172	-0.049219	-0.0496012	-0.0498981	-0.0499357	-0.049392	-0.0478801	-0.0451676	-0.0413434	-0.0367488	-0.0317534	-0.0266018	-0.0214071	-0.0162192	-0.0110975	-0.00617528	-0.00168516	0.00211848	0.00512109	0.00743723	0.00932128	0.0110056	0.0126223
-7.5109	-0.0383828	-0.0388998	-0.0398057	-0.0409312	-0.0421496	-0.043397	-0.0446483	-0.0458872	-0.0470799	-0.0481539	-0.0489997	-0.0495163	-0.0496774	-0.0495518	-0.0492541	-0.0488795	-0.0484798	-0.0480747	-0.047672	-0.0472799	-0.0469135	-0.0465925	-0.0463319	-0.0461317	-0.0459768	-0.0458477	-0.045729	-0.0456109	-0.0454779	-0.0452804	-0.0448872	-0.0440553	-0.0424926	-0.0400238	-0.036716	-0.0328267	-0.0286349	-0.0243251	-0.0199821	-0.0156405	-0.0113338	-0.00713357	-0.0031638	0.000439771	0.00361603	0.00642608	0.00900564	0.0114787	0.0139155
-7.22747	-0.0433388	-0.0437591	-0.0444953	-0.0454101	-0.0464004	-0.0474142	-0.0484304	-0.0494333	-0.0503877	-0.0512175	-0.0518081	-0.0520533	-0.0519256	-0.0514971	-0.0508881	-0.0501985	-0.0494824	-0.0487601	-0.0480376	-0.0473182	-0.0466066	-0.0459087	-0.0452289	-0.0445675	-0.0439197	-0.0432796	-0.0426426	-0.0420047	-0.0413564	-0.0406645	-0.0398404	-0.03872	-0.037106	-0.03488	-0.0320873	-0.0289019	-0.0255122	-0.0220426	-0.0185498	-0.0150528	-0.0115595	-0.0080794	-0.00462787	-0.0012218	0.00213122	0.00543878	0.00871772	0.0119834	0.0152445
-6.94404	-0.0480758	-0.0484054	-0.048983	-0.0497006	-0.0504775	-0.0512726	-0.0520688	-0.0528508	-0.0535817	-0.054182	-0.054531	-0.0545175	-0.0541125	-0.0533918	-0.0524814	-0.0514866	-0.0504637	-0.0494338	-0.0484012	-0.0473641	-0.0463167	-0.0452512	-0.0441615	-0.0430476	-0.0419155	-0.0407732	-0.0396264	-0.0384772	-0.037322	-0.0361436	-0.0348951	-0.0334894	-0.0318218	-0.0298296	-0.0275367	-0.0250355	-0.0224259	-0.0197737	-0.0171079	-0.0144326	-0.0117299	-0.00894793	-0.00599449	-0.00276863	0.000775103	0.00459125	0.00857887	0.0126457	0.0167392
-6.66061	-0.0521589	-0.0524165	-0.0528678	-0.0534286	-0.0540356	-0.0546566	-0.0552777	-0.0558835	-0.0564354	-0.0568493	-0.0569978	-0.0567634	-0.0561156	-0.0551343	-0.0539529	-0.0526821	-0.0513816	-0.0500731	-0.0487594	-0.0474335	-0.0460791	-0.0446742	-0.0432021	-0.0416629	-0.0400732	-0.038455	-0.0368247	-0.0351903	-0.0335541	-0.0319136	-0.0302605	-0.0285794	-0.0268515	-0.0250657	-0.0232261	-0.0213494	-0.0194533	-0.0175494	-0.0156405	-0.0137169	-0.0117357	-0.00958546	-0.0070693	-0.00397186	-0.00019614	0.00416087	0.00888374	0.0137757	0.0187246
-6.37718	-0.0548272	-0.0550528	-0.0554479	-0.0559389	-0.0564704	-0.057014	-0.057557	-0.0580835	-0.0585523	-0.0588733	-0.0589101	-0.0585369	-0.0577209	-0.0565478	-0.0551604	-0.0536772	-0.0521622	-0.0506381	-0.0491061	-0.047554	-0.0459546	-0.0442714	-0.0424769	-0.040571	-0.0385813	-0.0365444	-0.0344874	-0.0324247	-0.0303633	-0.0283134	-0.0262988	-0.0243637	-0.022561	-0.0209223	-0.0194355	-0.0180541	-0.0167274	-0.0154217	-0.0141183	-0.0127948	-0.0113856	-0.00972303	-0.00751252	-0.0044314	-0.000334382	0.00463325	0.0101489	0.0159177	0.021772
-6.09375	-0.0552476	-0.0555047	-0.0559551	-0.0565147	-0.0571206	-0.0577403	-0.0583595	-0.0589606	-0.0594987	-0.0598754	-0.0599415	-0.0595597	-0.0586942	-0.0574385	-0.0559485	-0.0543541	-0.0527248	-0.0510849	-0.0494346	-0.0477557	-0.0460098	-0.0441455	-0.0421236	-0.0399442	-0.0376462	-0.0352813	-0.0328882	-0.0304871	-0.0280894	-0.0257138	-0.0234062	-0.0212513	-0.0193505	-0.0177649	-0.0164711	-0.0153796	-0.0143934	-0.0134475	-0.0125087	-0.0115448	-0.0104697	-0.00906627	-0.00695227	-0.00370936	0.00085083	0.00653992	0.0129396	0.0196676	0.0265065
-5.81032	-0.0530449	-0.0534078	-0.0540435	-0.0548333	-0.0556884	-0.0565633	-0.0574386	-0.058294	-0.0590793	-0.0596849	-0.059945	-0.0597067	-0.0589299	-0.0577191	-0.0562475	-0.0546596	-0.0530329	-0.051394	-0.0497416	-0.048052	-0.0462749	-0.0443427	-0.0422045	-0.0398601	-0.0373608	-0.034774	-0.0321502	-0.0295159	-0.0268855	-0.024282	-0.0217612	-0.0194261	-0.0174002	-0.0157579	-0.0144707	-0.0134296	-0.0125165	-0.0116526	-0.0107974	-0.00991207	-0.00889388	-0.00748266	-0.00522111	-0.00160859	0.00358033	0.0101202	0.0175104	0.0252937	0.0332096
-5.52689	-0.0485943	-0.0491265	-0.050059	-0.0512175	-0.0524716	-0.0537552	-0.0550408	-0.0563045	-0.0574894	-0.0584725	-0.0590676	-0.059103	-0.0585336	-0.0574768	-0.0561271	-0.0546468	-0.0531229	-0.0515849	-0.0500304	-0.0484295	-0.0467196	-0.0448168	-0.0426573	-0.0402413	-0.0376322	-0.0349142	-0.0321502	-0.0293727	-0.0265985	-0.0238507	-0.0211852	-0.0187041	-0.0165301	-0.0147369	-0.0132964	-0.0121004	-0.0110314	-0.0100112	-0.00899872	-0.00795145	-0.00675239	-0.00510471	-0.00248648	0.00167375	0.00763329	0.0151348	0.0236069	0.0325276	0.0415998
-5.24346	-0.0427288	-0.0434704	-0.0447697	-0.046384	-0.0481316	-0.0499204	-0.0517135	-0.0534823	-0.0551628	-0.0566169	-0.0576358	-0.0580268	-0.0577395	-0.0569054	-0.0557428	-0.0544338	-0.0530756	-0.0517015	-0.0503077	-0.0488581	-0.0472776	-0.0454651	-0.0433443	-0.0409152	-0.0382541	-0.035462	-0.0326147	-0.0297508	-0.0268885	-0.0240494	-0.0212821	-0.0186764	-0.0163397	-0.0143365	-0.0126422	-0.0111619	-0.00979298	-0.00846654	-0.00714517	-0.00578442	-0.00425487	-0.00222681	0.000879742	0.00569979	0.0125192	0.0210522	0.0306636	0.0407735	0.0510519
-4.96003	-0.0362096	-0.0371791	-0.0388776	-0.0409879	-0.0432724	-0.0456112	-0.0479565	-0.0502752	-0.0524956	-0.054464	-0.0559477	-0.0567322	-0.0567615	-0.0561818	-0.0552365	-0.054128	-0.0529649	-0.0517837	-0.0505796	-0.0493103	-0.0478878	-0.046194	-0.0441396	-0.0417244	-0.039038	-0.0361984	-0.033294	-0.0303699	-0.0274455	-0.0245393	-0.0216903	-0.0189699	-0.0164637	-0.0142231	-0.0122284	-0.0104042	-0.00866861	-0.00696656	-0.00526625	-0.00352198	-0.00159276	0.000882238	0.00453799	0.0100697	0.0177903	0.0273869	0.0381643	0.0494874	0.060995
-4.6766	-0.029471	-0.0306745	-0.032783	-0.0354028	-0.0382388	-0.0411423	-0.0440549	-0.0469383	-0.0497134	-0.0522103	-0.0541725	-0.0553633	-0.0557208	-0.0554064	-0.0546886	-0.0537907	-0.0528325	-0.0518542	-0.0508497	-0.0497705	-0.0485159	-0.0469505	-0.0449718	-0.04258	-0.0398774	-0.0369992	-0.0340468	-0.0310715	-0.028094	-0.025129	-0.0222051	-0.0193735	-0.0166955	-0.0142082	-0.0118972	-0.00970858	-0.00758356	-0.00548218	-0.00337892	-0.00122715	0.00112541	0.00407013	0.00829589	0.0145569	0.0231929	0.0338641	0.0458163	0.0583607	0.0711052
-4.39317	-0.0226937	-0.024132	-0.0266519	-0.0297827	-0.0331721	-0.0366421	-0.0401238	-0.0435738	-0.0469054	-0.0499329	-0.0523757	-0.053975	-0.0546632	-0.0546167	-0.0541291	-0.0534446	-0.052694	-0.0519213	-0.0511192	-0.050233	-0.0491489	-0.0477147	-0.0458147	-0.043449	-0.0407331	-0.0378194	-0.034822	-0.0317984	-0.0287705	-0.0257496	-0.022753	-0.0198113	-0.0169611	-0.0142242	-0.0115923	-0.00903321	-0.00651193	-0.00400411	-0.00149074	0.00107569	0.00385866	0.00727985	0.0120817	0.0190771	0.0286321	0.0403807	0.0535099	0.0672773	0.0812605
-4.10974	-0.0159814	-0.0176512	-0.0205766	-0.0242113	-0.0281461	-0.0321747	-0.0362174	-0.0402261	-0.0441066	-0.0476576	-0.0505754	-0.0525795	-0.0535968	-0.0538183	-0.053562	-0.0530925	-0.0525513	-0.0519861	-0.0513882	-0.0506968	-0.0497854	-0.0484846	-0.046666	-0.0443295	-0.0416037	-0.0386578	-0.0356189	-0.0325505	-0.0294758	-0.0264023	-0.023336	-0.0202861	-0.0172637	-0.0142752	-0.0113182	-0.00838294	-0.00545907	-0.00253821	0.00039195	0.00337972	0.00659962	0.0105034	0.0158865	0.02362	0.0340961	0.0469226	0.0612285	0.0762181	0.0914391
-3.82631	-0.00952364	-0.0114126	-0.0147221	-0.018834	-0.0232854	-0.027843	-0.032417	-0.036955	-0.0413558	-0.0454044	-0.0487759	-0.0511703	-0.0525096	-0.0529979	-0.0529753	-0.0527248	-0.0523976	-0.0520444	-0.0516555	-0.0511639	-0.0504307	-0.0492698	-0.0475403	-0.0452421	-0.0425162	-0.0395487	-0.036479	-0.0333767	-0.0302658	-0.0271499	-0.0240227	-0.0208703	-0.0176762	-0.0144302	-0.0111361	-0.00780888	-0.0044643	-0.00111144	0.0022547	0.00568292	0.00935845	0.0137622	0.0197411	0.0282228	0.0396248	0.0535295	0.0690094	0.0852175	0.101672
-3.54288	-0.00372025	-0.00579702	-0.00943547	-0.013956	-0.01885	-0.0238607	-0.0288899	-0.0338817	-0.0387299	-0.0432093	-0.0469797	-0.0497274	-0.0513703	-0.0521223	-0.0523394	-0.0523178	-0.0522159	-0.0520865	-0.0519186	-0.0516393	-0.0510983	-0.0500938	-0.048473	-0.0462358	-0.0435352	-0.0405729	-0.0374996	-0.0343907	-0.0312709	-0.0281386	-0.0249729	-0.0217326	-0.0183682	-0.0148497	-0.0111887	-0.0074288	-0.00361751	0.00021547	0.00406629	0.00798353	0.0121621	0.0171099	0.0237216	0.0329769	0.0453168	0.0603003	0.0769477	0.0943641	0.112041
-3.25945	0.000825044	-0.00137905	-0.00524056	-0.0100383	-0.0152323	-0.0205502	-0.0258883	-0.0311887	-0.0363439	-0.0411258	-0.0451902	-0.0482195	-0.0501307	-0.0511403	-0.0516085	-0.0518351	-0.0519805	-0.0520975	-0.0521735	-0.0521308	-0.0518087	-0.0509921	-0.0495178	-0.0473857	-0.0447591	-0.0418532	-0.0388288	-0.035766	-0.0326895	-0.0295908	-0.0264299	-0.0231297	-0.0195976	-0.015778	-0.0116921	-0.00742165	-0.00305522	0.00135041	0.00577953	0.0102791	0.015052	0.0206287	0.027944	0.0380217	0.0513228	0.0673861	0.0851882	0.103794	0.122672
-2.97602	0.00355528	0.00131108	-0.00262069	-0.00750569	-0.0127942	-0.018209	-0.0236448	-0.0290446	-0.0343041	-0.0392034	-0.0434102	-0.046618	-0.0487465	-0.0500049	-0.0507407	-0.0512434	-0.0516674	-0.0520634	-0.0524167	-0.0526455	-0.0525811	-0.0519978	-0.0507244	-0.0487609	-0.0462785	-0.043503	-0.0406032	-0.0376626	-0.0347046	-0.0317117	-0.0286179	-0.0252982	-0.0216024	-0.0174401	-0.012846	-0.00795255	-0.00290338	0.00220838	0.00735089	0.0125675	0.0180663	0.0243942	0.0325156	0.0434862	0.0577817	0.0749266	0.0938649	0.113632	0.13368
-2.69259	0.00432508	0.00213498	-0.00170201	-0.00646925	-0.0116303	-0.0169147	-0.0222202	-0.0274931	-0.0326383	-0.0374551	-0.0416405	-0.0449152	-0.0472062	-0.0487038	-0.0497251	-0.0505338	-0.0512707	-0.0519808	-0.0526473	-0.0531851	-0.0534202	-0.0531194	-0.0521058	-0.0503794	-0.048117	-0.0455519	-0.0428584	-0.040122	-0.037364	-0.0345547	-0.0315954	-0.0282999	-0.0244446	-0.0198949	-0.0147025	-0.00906457	-0.00319486	0.00276721	0.008769	0.0148482	0.021215	0.0284263	0.0374641	0.0494039	0.06473	0.0829581	0.103013	0.123912	0.145096
-2.40916	0.00351394	0.0014539	-0.00215522	-0.00663935	-0.0114939	-0.0164646	-0.0214558	-0.0264196	-0.031274	-0.035847	-0.0398791	-0.0431309	-0.0455398	-0.0472691	-0.0485902	-0.0497292	-0.0508063	-0.051859	-0.0528676	-0.053745	-0.0543133	-0.0543345	-0.0536281	-0.0521941	-0.0502129	-0.0479228	-0.0455013	-0.0430354	-0.040543	-0.0379803	-0.0352097	-0.0319736	-0.0279621	-0.022989	-0.0171256	-0.0106452	-0.00384384	0.00308479	0.0100635	0.0171225	0.024472	0.0326732	0.0427167	0.0556871	0.0720728	0.0913855	0.11254	0.134547	0.156841
-2.12573	0.00175355	-0.000130814	-0.00343216	-0.00753389	-0.0119745	-0.0165214	-0.021088	-0.0256331	-0.0300907	-0.0343232	-0.0381227	-0.0412976	-0.0437979	-0.0457542	-0.0473838	-0.0488675	-0.0503015	-0.0517137	-0.0530818	-0.0543169	-0.0552387	-0.0556057	-0.055235	-0.0541266	-0.0524634	-0.0504869	-0.0483771	-0.0462214	-0.044034	-0.0417555	-0.0392064	-0.0360508	-0.0318851	-0.0264668	-0.019889	-0.0125073	-0.00470748	0.00325754	0.0112839	0.0193931	0.027794	0.0370492	0.0481518	0.0621897	0.0796526	0.100051	0.122296	0.145396	0.168784
-1.8423	-0.000430017	-0.00211838	-0.00507633	-0.00875142	-0.0127301	-0.0168043	-0.020897	-0.0249747	-0.0289884	-0.0328371	-0.0363686	-0.0394426	-0.0420224	-0.0442036	-0.0461455	-0.0479805	-0.0497784	-0.0515578	-0.0532931	-0.0548941	-0.0561783	-0.0569017	-0.0568794	-0.0561113	-0.0547824	-0.0531368	-0.0513563	-0.0495286	-0.0476637	-0.0456862	-0.043373	-0.0403073	-0.0359884	-0.0301155	-0.0228037	-0.0144946	-0.0056668	0.0033656	0.0124709	0.0216617	0.0311447	0.0414822	0.0536677	0.0687893	0.087337	0.108821	0.132153	0.156339	0.180813
-1.55887	-0.00275275	-0.0042385	-0.00684147	-0.0100755	-0.0135768	-0.0171622	-0.020765	-0.0243594	-0.0279137	-0.0313646	-0.0346166	-0.0375817	-0.0402368	-0.042642	-0.044897	-0.047085	-0.0492491	-0.0513976	-0.0535023	-0.0554714	-0.0571207	-0.0582037	-0.0585336	-0.0581105	-0.0571212	-0.055812	-0.0543665	-0.0528724	-0.0513357	-0.0496647	-0.0475922	-0.0446196	-0.040148	-0.0338177	-0.0257663	-0.0165221	-0.00665743	0.00345161	0.0136452	0.0239268	0.034501	0.0459292	0.0592045	0.0754144	0.0950486	0.117617	0.142033	0.167303	0.19286
-1.27544	-0.00510595	-0.00638803	-0.00863419	-0.0114249	-0.0144462	-0.0175404	-0.0206507	-0.0237592	-0.0268518	-0.0299024	-0.0328725	-0.0357264	-0.0384549	-0.0410821	-0.0436486	-0.0461878	-0.0487162	-0.0512322	-0.0537046	-0.0560402	-0.0580531	-0.0594946	-0.0601763	-0.060098	-0.0594485	-0.0584761	-0.0573662	-0.0562063	-0.0549984	-0.0536345	-0.0518034	-0.048925	-0.0443023	-0.0375167	-0.0287285	-0.0185523	-0.00765403	0.00352824	0.0148067	0.0261758	0.0378376	0.050353	0.0647142	0.0820081	0.102724	0.126373	0.151867	0.178214	0.20485
-0.992006	-0.00744967	-0.00853029	-0.0104235	-0.0127757	-0.0153223	-0.0179305	-0.0205537	-0.0231816	-0.025817	-0.0284711	-0.0311609	-0.0339023	-0.0366994	-0.0395415	-0.0424105	-0.0452913	-0.0481743	-0.051048	-0.0538783	-0.0565709	-0.0589385	-0.0607305	-0.0617572	-0.0620186	-0.0617045	-0.0610654	-0.0602875	-0.0594584	-0.0585761	-0.0575164	-0.0559252	-0.0531424	-0.0483748	-0.0411463	-0.0316391	-0.0205526	-0.00864462	0.00358632	0.0159249	0.0283566	0.0410813	0.0546593	0.0700824	0.088437	0.110212	0.134919	0.161471	0.188875	0.216568
-0.708576	-0.0097448	-0.0106318	-0.0121859	-0.0141167	-0.0162071	-0.0183483	-0.0205033	-0.0226692	-0.0248648	-0.0271358	-0.029552	-0.0321775	-0.0350291	-0.0380631	-0.0412065	-0.0443985	-0.0476049	-0.0508048	-0.0539618	-0.056981	-0.0596746	-0.0617916	-0.063142	-0.0637256	-0.0637327	-0.0634142	-0.0629567	-0.0624469	-0.061879	-0.061114	-0.0597572	-0.057074	-0.0521813	-0.0445491	-0.0343803	-0.0224534	-0.00961203	0.00358866	0.0169077	0.0303222	0.0440303	0.0585922	0.0750001	0.0943409	0.117104	0.1428	0.170343	0.198738	0.227422
-0.425145	-0.0119233	-0.0126354	-0.013883	-0.015433	-0.0171112	-0.0188305	-0.0205625	-0.0223104	-0.0241069	-0.0260272	-0.0281855	-0.0306873	-0.0335599	-0.0367317	-0.0400831	-0.0435144	-0.0469703	-0.0504224	-0.0538326	-0.0571065	-0.0600583	-0.0624398	-0.064063	-0.0649279	-0.0652225	-0.065195	-0.0650299	-0.0648123	-0.0645328	-0.0640394	-0.0629042	-0.0603299	-0.0553588	-0.0474156	-0.0367207	-0.0241185	-0.0105243	0.00345966	0.0175709	0.0317797	0.0462833	0.0616429	0.0788535	0.099005	0.122588	0.149112	0.177487	0.206717	0.236236
-0.141715	-0.0138954	-0.0144656	-0.0154646	-0.0167059	-0.0180497	-0.0194267	-0.0208154	-0.0222235	-0.0236931	-0.0253197	-0.0272482	-0.0296123	-0.0324469	-0.0356608	-0.0391024	-0.0426455	-0.0462204	-0.0497936	-0.0533265	-0.0567278	-0.0598179	-0.0623569	-0.0641632	-0.0652366	-0.065759	-0.0659702	-0.0660482	-0.0660748	-0.066037	-0.0657748	-0.0648382	-0.0623895	-0.0574225	-0.0493327	-0.0383515	-0.0253664	-0.0113388	0.00309812	0.0176682	0.0323377	0.0473039	0.0631318	0.0808228	0.101474	0.125579	0.152644	0.181572	0.211361	0.24144
0.141715	-0.0155929	-0.0160652	-0.0168927	-0.0179208	-0.0190339	-0.0201746	-0.021326	-0.0224981	-0.0237369	-0.0251457	-0.0268817	-0.0290897	-0.0318073	-0.0349361	-0.0383116	-0.041797	-0.0453171	-0.0488369	-0.0523194	-0.0556789	-0.0587478	-0.0613019	-0.0631717	-0.0643571	-0.0650279	-0.0654079	-0.0656636	-0.0658703	-0.0660127	-0.0659278	-0.0651593	-0.0628584	-0.0580052	-0.0499871	-0.0390387	-0.0260593	-0.0120234	0.00242737	0.017013	0.0316993	0.0466858	0.0625439	0.0802866	0.101023	0.125254	0.152479	0.181588	0.211568	0.241842
0.425145	-0.0170158	-0.0174342	-0.0181671	-0.0190777	-0.0200637	-0.0210741	-0.0220944	-0.0231344	-0.0242382	-0.0255053	-0.027086	-0.0291193	-0.0316414	-0.0345576	-0.0377106	-0.0409689	-0.0442606	-0.0475526	-0.0508112	-0.0539597	-0.0568478	-0.0592748	-0.0610887	-0.0622894	-0.0630291	-0.0635083	-0.063876	-0.064199	-0.0644598	-0.0644982	-0.0638675	-0.0617365	-0.0571069	-0.049379	-0.0387823	-0.0261973	-0.0125781	0.00144738	0.0156054	0.0298647	0.044429	0.0598791	0.0772448	0.0976538	0.121614	0.148617	0.177536	0.207341	0.237443
0.708576	-0.0182323	-0.0186298	-0.0193261	-0.0201912	-0.0211278	-0.0220877	-0.0230565	-0.0240425	-0.0250837	-0.026266	-0.0277195	-0.0295642	-0.0318315	-0.0344396	-0.0372523	-0.0401561	-0.0430888	-0.0460217	-0.0489262	-0.0517364	-0.0543238	-0.0565166	-0.0581847	-0.0593281	-0.060077	-0.060603	-0.0610334	-0.0614247	-0.0617575	-0.0618787	-0.0613628	-0.0594184	-0.055095	-0.0478213	-0.0378163	-0.0259181	-0.013035	0.000234867	0.013632	0.0271305	0.0409398	0.0556526	0.072319	0.092089	0.115481	0.141976	0.170425	0.199777	0.229433
0.992006	-0.0193322	-0.0197274	-0.0204198	-0.02128	-0.0222113	-0.0231657	-0.0241281	-0.0251042	-0.0261235	-0.0272533	-0.0285953	-0.0302436	-0.0322227	-0.0344686	-0.0368746	-0.0393519	-0.0418518	-0.0443517	-0.0468284	-0.0492284	-0.0514473	-0.0533455	-0.0548171	-0.0558622	-0.0565865	-0.0571297	-0.057595	-0.0580273	-0.058406	-0.058587	-0.058173	-0.0564246	-0.0524539	-0.0457274	-0.0364495	-0.0254031	-0.0134368	-0.00110899	0.0113389	0.0238882	0.0367546	0.0505439	0.0663288	0.0852843	0.107939	0.133765	0.161586	0.19033	0.219384
1.27544	-0.0203827	-0.0207836	-0.0214859	-0.0223585	-0.0233032	-0.024271	-0.0252462	-0.0262311	-0.0272459	-0.0283368	-0.0295742	-0.0310228	-0.0326995	-0.0345603	-0.0365315	-0.0385519	-0.0405878	-0.0426233	-0.044641	-0.0466006	-0.0484223	-0.0500003	-0.0512539	-0.0521832	-0.0528687	-0.0534165	-0.0539049	-0.0543668	-0.0547802	-0.0550114	-0.0546938	-0.0531454	-0.0495471	-0.043407	-0.0349135	-0.0247888	-0.0138156	-0.00250867	0.00891036	0.0204308	0.0322748	0.0450619	0.0598883	0.0779548	0.099802	0.124889	0.152016	0.180085	0.208471
1.55887	-0.0214177	-0.0218268	-0.0225436	-0.0234342	-0.0243984	-0.0253861	-0.0263803	-0.0273802	-0.0283961	-0.0294528	-0.0305878	-0.0318359	-0.0332062	-0.0346749	-0.0362027	-0.0377569	-0.0393192	-0.0408807	-0.04243	-0.0439396	-0.0453554	-0.0466052	-0.0476342	-0.0484424	-0.0490846	-0.0496329	-0.0501406	-0.0506285	-0.0510729	-0.0513512	-0.0511281	-0.0497807	-0.0465609	-0.0410191	-0.0333276	-0.0241459	-0.0141892	-0.0039275	0.00643825	0.0169052	0.0277024	0.0394631	0.0533072	0.0704614	0.091478	0.115805	0.142215	0.169588	0.197285
1.8423	-0.0224495	-0.0228681	-0.0236014	-0.0245125	-0.0254988	-0.0265091	-0.0275251	-0.0285426	-0.0295623	-0.0305871	-0.0316218	-0.0326707	-0.033735	-0.0348117	-0.0358959	-0.0369833	-0.0380715	-0.0391584	-0.0402387	-0.0412979	-0.0423072	-0.0432281	-0.0440316	-0.0447177	-0.0453154	-0.0458632	-0.0463891	-0.0469017	-0.0473761	-0.0477003	-0.0475708	-0.0464238	-0.0435821	-0.038639	-0.0317502	-0.0235129	-0.0145741	-0.00535902	0.00395192	0.0133639	0.0231126	0.0338448	0.0467036	0.0629414	0.0831218	0.106681	0.132367	0.159036	0.186036
2.12573	-0.023483	-0.0239133	-0.0246672	-0.0256038	-0.0266179	-0.0276563	-0.0286998	-0.0297407	-0.0307699	-0.0317687	-0.032709	-0.033565	-0.0343299	-0.0350214	-0.0356687	-0.0362964	-0.0369176	-0.0375369	-0.0381551	-0.0387703	-0.0393789	-0.0399756	-0.0405564	-0.0411214	-0.0416745	-0.0422209	-0.0427637	-0.0432996	-0.0438025	-0.044171	-0.0441327	-0.0431819	-0.0407116	-0.036357	-0.0302577	-0.0229492	-0.0150117	-0.00682625	0.00144706	0.00982113	0.0185378	0.0282561	0.0401407	0.0554668	0.0748088	0.0975925	0.122542	0.148493	0.174781
2.40916	-0.0245233	-0.0249722	-0.0257585	-0.0267355	-0.0277931	-0.0288761	-0.0299634	-0.0310443	-0.0320996	-0.0330895	-0.0339534	-0.0346356	-0.0351215	-0.0354491	-0.0356817	-0.035872	-0.0360484	-0.0362225	-0.0364006	-0.036593	-0.0368196	-0.0371067	-0.0374742	-0.0379222	-0.0384306	-0.0389732	-0.0395296	-0.0400853	-0.0406128	-0.0410208	-0.0410665	-0.0402996	-0.0381794	-0.0343809	-0.0290287	-0.0225994	-0.01561	-0.00839939	-0.00110871	0.00628206	0.0140196	0.0227715	0.0337176	0.0481496	0.0666492	0.0886346	0.112814	0.138008	0.163542
2.69259	-0.0255792	-0.0260617	-0.026907	-0.0279573	-0.0290943	-0.0302584	-0.0314264	-0.0325841	-0.033703	-0.0347222	-0.0355499	-0.0361011	-0.0363538	-0.0363657	-0.036233	-0.036036	-0.035818	-0.0355971	-0.0353846	-0.0352016	-0.0350885	-0.0350991	-0.0352744	-0.0356143	-0.0360779	-0.0366115	-0.0371741	-0.0377413	-0.0382847	-0.0387217	-0.0388356	-0.0382247	-0.0364066	-0.0330917	-0.0283909	-0.0227295	-0.0165684	-0.0102099	-0.00377822	0.0027521	0.00962918	0.0175216	0.0276099	0.0411872	0.0588355	0.0799727	0.103306	0.127654	0.152343
2.97602	-0.026661	-0.0272024	-0.0281509	-0.0293294	-0.0306052	-0.0319113	-0.0332214	-0.0345175	-0.0357621	-0.0368745	-0.0377328	-0.0382244	-0.0383201	-0.0380964	-0.037681	-0.0371801	-0.0366515	-0.0361192	-0.0355986	-0.0351189	-0.0347364	-0.0345259	-0.034544	-0.0347908	-0.0352095	-0.0357254	-0.0362818	-0.036847	-0.0373916	-0.0378401	-0.0379956	-0.0374942	-0.0358987	-0.0329464	-0.028738	-0.0236589	-0.0181269	-0.0124158	-0.00663715	-0.000762699	0.0054518	0.0126624	0.0220276	0.0348157	0.0515981	0.0718034	0.0941633	0.117519	0.141209
3.25945	-0.0277748	-0.0284065	-0.029513	-0.0308879	-0.0323763	-0.0339	-0.035428	-0.0369389	-0.0383863	-0.039671	-0.0406428	-0.0411634	-0.0411966	-0.0408367	-0.0402407	-0.0395396	-0.0388043	-0.0380642	-0.0373378	-0.0366593	-0.0360946	-0.0357313	-0.0356357	-0.035808	-0.0361816	-0.036669	-0.037204	-0.0377503	-0.0382781	-0.0387162	-0.0388805	-0.0384311	-0.0369593	-0.0342197	-0.0303064	-0.0255795	-0.0204294	-0.0151119	-0.00973095	-0.0042587	0.00153853	0.0082879	0.0170966	0.029177	0.0450752	0.0642452	0.0854744	0.107655	0.130156
3.54288	-0.0289184	-0.0296692	-0.0309846	-0.0326189	-0.0343882	-0.0361994	-0.0380158	-0.0398121	-0.0415337	-0.0430639	-0.0442262	-0.0448577	-0.0449158	-0.0445116	-0.0438298	-0.0430243	-0.0421785	-0.0413266	-0.0404891	-0.0397023	-0.0390362	-0.0385834	-0.0384145	-0.0385294	-0.0388578	-0.0393067	-0.0398062	-0.0403179	-0.0408122	-0.0412196	-0.0413625	-0.0409116	-0.039472	-0.0368063	-0.0330054	-0.0284177	-0.0234207	-0.0182618	-0.0130422	-0.0077373	-0.0021302	0.00436204	0.0127686	0.0242168	0.0392139	0.0572526	0.0772057	0.0980433	0.119178
3.82631	-0.0300826	-0.0309727	-0.0325321	-0.0344695	-0.036567	-0.0387142	-0.0408678	-0.0429984	-0.0450437	-0.0468703	-0.0482762	-0.0490754	-0.0492192	-0.0488345	-0.0481324	-0.0472889	-0.0463994	-0.0455022	-0.0446192	-0.0437869	-0.0430752	-0.042577	-0.0423627	-0.0424322	-0.0427151	-0.0431186	-0.0435727	-0.0440392	-0.0444882	-0.0448511	-0.0449513	-0.0444621	-0.0429913	-0.0403032	-0.0364882	-0.031892	-0.0268895	-0.0217264	-0.0165042	-0.0112038	-0.00562943	0.000747167	0.00885873	0.0197268	0.0338112	0.0506522	0.0692281	0.0886057	0.108253
4.10974	-0.0312575	-0.0322973	-0.034119	-0.0363823	-0.0388326	-0.041341	-0.0438572	-0.0463477	-0.0487424	-0.0508917	-0.052569	-0.0535654	-0.0538264	-0.0534943	-0.0528062	-0.0519593	-0.0510606	-0.0501528	-0.0492584	-0.0484133	-0.0476852	-0.0471643	-0.046919	-0.0469493	-0.0471868	-0.0475414	-0.047945	-0.0483605	-0.0487583	-0.0490694	-0.049116	-0.0485692	-0.0470342	-0.0442737	-0.0403786	-0.0356971	-0.0306066	-0.0253546	-0.0200446	-0.0146641	-0.0090405	-0.00270594	0.00516624	0.0154814	0.028647	0.0442557	0.0614019	0.0792587	0.097354
4.39317	-0.0324361	-0.0336297	-0.0357208	-0.0383189	-0.0411315	-0.044011	-0.0468996	-0.0497598	-0.052514	-0.0549962	-0.0569557	-0.0581609	-0.0585514	-0.0582849	-0.0576239	-0.0567871	-0.0558929	-0.054988	-0.0540956	-0.0532503	-0.0525172	-0.0519826	-0.0517121	-0.0517056	-0.0518976	-0.0522018	-0.0525529	-0.0529153	-0.0532595	-0.0535159	-0.0535046	-0.0528927	-0.0512806	-0.0484282	-0.0444275	-0.0396307	-0.03442	-0.0290461	-0.0236151	-0.0181213	-0.0124166	-0.00609536	0.00155917	0.011332	0.0235766	0.0379394	0.0536356	0.0699478	0.0864669
4.6766	-0.0336129	-0.0349612	-0.0373235	-0.0402584	-0.0434358	-0.0466887	-0.0499521	-0.0531844	-0.0563005	-0.0591184	-0.0613627	-0.0627798	-0.0633033	-0.0631061	-0.0624763	-0.0616536	-0.0607678	-0.0598698	-0.0589833	-0.0581417	-0.0574069	-0.0568612	-0.0565671	-0.0565245	-0.056671	-0.0569244	-0.0572225	-0.057531	-0.0578209	-0.0580218	-0.0579514	-0.0572723	-0.0555795	-0.0526297	-0.0485161	-0.0435958	-0.0382559	-0.0327509	-0.0271896	-0.0215735	-0.0157788	-0.00946286	-0.00201987	0.00721377	0.0185369	0.0316506	0.0458914	0.0606531	0.0755894
4.96003	-0.0347728	-0.036275	-0.0389069	-0.0421768	-0.0457168	-0.0493409	-0.0529771	-0.0565795	-0.0600555	-0.0632071	-0.065735	-0.0673632	-0.0680195	-0.0678921	-0.0672941	-0.0664864	-0.06561	-0.0647198	-0.0638401	-0.0630031	-0.0622674	-0.0617113	-0.0613939	-0.0613154	-0.0614163	-0.0616187	-0.0618635	-0.0621179	-0.0623534	-0.0624986	-0.0623689	-0.0616226	-0.0598493	-0.0568025	-0.0525767	-0.0475337	-0.0420655	-0.0364303	-0.0307396	-0.0250021	-0.0191181	-0.0128081	-0.00557676	0.00311841	0.0135217	0.0253887	0.0381771	0.0513913	0.0647481
5.24346	-0.035864	-0.0375155	-0.040409	-0.044004	-0.0478959	-0.0518805	-0.0558783	-0.0598399	-0.0636652	-0.0671408	-0.069944	-0.0717774	-0.072563	-0.0725039	-0.0719374	-0.0711449	-0.0702781	-0.0693961	-0.0685237	-0.0676916	-0.0669553	-0.0663889	-0.0660484	-0.0659337	-0.0659888	-0.0661399	-0.0663312	-0.0665312	-0.0667118	-0.0668012	-0.0666127	-0.0658009	-0.063951	-0.0608138	-0.0564848	-0.0513297	-0.0457449	-0.0399914	-0.0341834	-0.0283363	-0.0223745	-0.01608	-0.00906606	-0.000909195	0.00858132	0.0192148	0.0305676	0.0422529	0.0540494
5.52689	-0.0367526	-0.03854	-0.0416715	-0.0455622	-0.0497743	-0.0540866	-0.0584134	-0.0627017	-0.0668447	-0.0706152	-0.0736693	-0.0756899	-0.0765943	-0.0765984	-0.076062	-0.0752847	-0.0744283	-0.0735553	-0.0726909	-0.0718643	-0.0711279	-0.0705515	-0.0701877	-0.0700364	-0.0700451	-0.070144	-0.0702807	-0.0704254	-0.0705505	-0.0705838	-0.070338	-0.0694661	-0.0675515	-0.0643438	-0.0599389	-0.0547043	-0.049038	-0.0432024	-0.0373135	-0.0313929	-0.0253875	-0.0191376	-0.0123589	-0.00474019	0.00385865	0.0132975	0.023265	0.0334769	0.0437704
5.81032	-0.0372032	-0.0390972	-0.0424156	-0.0465384	-0.0510017	-0.0555713	-0.0601564	-0.0647011	-0.0690938	-0.0730961	-0.0763479	-0.0785171	-0.0795169	-0.0795737	-0.0790643	-0.0783024	-0.0774576	-0.0765951	-0.0757403	-0.0749207	-0.0741854	-0.0735995	-0.0732121	-0.0730234	-0.072984	-0.0730289	-0.073109	-0.0731964	-0.0732642	-0.073241	-0.0729412	-0.0720209	-0.0700673	-0.0668322	-0.0624107	-0.0571668	-0.0514951	-0.0456559	-0.0397649	-0.0338489	-0.0278742	-0.0217317	-0.0152268	-0.00814608	-0.000393371	0.0079352	0.0166262	0.0254847	0.034399
6.09375	-0.0369578	-0.038912	-0.0423359	-0.0465897	-0.051195	-0.0559098	-0.0606408	-0.0653304	-0.0698643	-0.0739983	-0.0773637	-0.07962	-0.0806784	-0.0807709	-0.0802834	-0.0795373	-0.0787062	-0.0778567	-0.0770139	-0.0762036	-0.0754712	-0.0748766	-0.0744654	-0.0742376	-0.0741476	-0.0741355	-0.0741559	-0.0741828	-0.0741906	-0.0741102	-0.0737616	-0.0728116	-0.0708597	-0.0676657	-0.0633215	-0.0581802	-0.0526241	-0.0469058	-0.0411381	-0.0353506	-0.0295246	-0.0235897	-0.0174198	-0.0108766	-0.00389763	0.00345469	0.011042	0.0187379	0.0264699
6.37718	-0.0359002	-0.0378605	-0.0412949	-0.045562	-0.0501815	-0.054911	-0.0596567	-0.0643611	-0.0689097	-0.0730586	-0.076439	-0.0787107	-0.0797848	-0.0798932	-0.0794217	-0.0786918	-0.0778768	-0.0770432	-0.0762154	-0.075417	-0.0746895	-0.0740873	-0.0736519	-0.0733831	-0.0732397	-0.0731672	-0.0731241	-0.0730869	-0.0730315	-0.072893	-0.0725017	-0.0715436	-0.0696413	-0.0665682	-0.0624111	-0.0575027	-0.0522034	-0.0467512	-0.041253	-0.0357389	-0.0301992	-0.0245886	-0.0188252	-0.012819	-0.00652935	3.08932e-06	0.00668838	0.0134443	0.0202236
6.66061	-0.0341466	-0.0360666	-0.0394303	-0.0436095	-0.0481339	-0.052766	-0.057414	-0.0620216	-0.0664766	-0.0705403	-0.0738514	-0.076077	-0.07713	-0.0772373	-0.076777	-0.0760635	-0.0752667	-0.0744515	-0.0736411	-0.072857	-0.0721361	-0.0715272	-0.0710671	-0.0707559	-0.0705567	-0.0704206	-0.0703109	-0.0702063	-0.0700851	-0.0698877	-0.069459	-0.0685114	-0.0666995	-0.0638158	-0.0599398	-0.0553761	-0.0504546	-0.0453931	-0.0402897	-0.0351729	-0.0300375	-0.0248513	-0.0195556	-0.0140859	-0.00841332	-0.00256673	0.00338934	0.009396	0.0154195
6.94404	-0.0319549	-0.0338053	-0.0370472	-0.041075	-0.0454354	-0.0498997	-0.0543792	-0.0588197	-0.063113	-0.0670283	-0.0702172	-0.0723579	-0.0733666	-0.0734623	-0.0730098	-0.072313	-0.0715357	-0.0707405	-0.0699491	-0.0691807	-0.0684676	-0.0678524	-0.0673676	-0.0670129	-0.0667562	-0.0665548	-0.0663765	-0.0662026	-0.0660137	-0.0657571	-0.0652943	-0.0643688	-0.062673	-0.0600218	-0.0564861	-0.0523374	-0.0478698	-0.0432774	-0.0386477	-0.0340064	-0.0293495	-0.0246506	-0.0198611	-0.0149278	-0.00982662	-0.00458155	0.000754091	0.00613157	0.0115231
7.22747	-0.0295608	-0.0313281	-0.0344244	-0.0382714	-0.0424361	-0.0466999	-0.0509783	-0.0552193	-0.0593192	-0.0630572	-0.0660992	-0.0681372	-0.0690908	-0.0691699	-0.0687239	-0.0680438	-0.0672866	-0.0665121	-0.0657404	-0.0649884	-0.0642836	-0.0636625	-0.0631526	-0.0627541	-0.0624393	-0.0621717	-0.0619238	-0.0616796	-0.0614225	-0.0611063	-0.0606108	-0.059713	-0.0581451	-0.0557464	-0.0525784	-0.0488772	-0.0448986	-0.0408115	-0.036692	-0.0325622	-0.0284181	-0.0242357	-0.0199703	-0.0155732	-0.0110223	-0.00633975	-0.00157425	0.00322957	0.00804637
7.5109	-0.0270984	-0.0287781	-0.0317208	-0.035377	-0.0393352	-0.0433875	-0.0474537	-0.0514842	-0.0553801	-0.0589308	-0.0618177	-0.0637469	-0.0646418	-0.0647025	-0.0642624	-0.063599	-0.0628621	-0.0621084	-0.0613566	-0.0606211	-0.0599247	-0.0592977	-0.0587629	-0.0583204	-0.0579473	-0.0576133	-0.0572956	-0.056981	-0.0566553	-0.0562797	-0.0557521	-0.0548838	-0.053448	-0.0513084	-0.0485173	-0.0452745	-0.0417969	-0.0382273	-0.0346301	-0.0310239	-0.0274043	-0.023748	-0.0200126	-0.0161515	-0.0121437	-0.00801029	-0.00379773	0.000451411	0.00471308
7.79433	-0.0246221	-0.0262131	-0.0290003	-0.0324634	-0.0362124	-0.0400507	-0.043902	-0.0477194	-0.0514088	-0.0547698	-0.0574995	-0.0593183	-0.0601533	-0.060195	-0.0597603	-0.0591133	-0.0583962	-0.057663	-0.0569309	-0.0562116	-0.0555234	-0.0548904	-0.0543308	-0.0538446	-0.0534135	-0.0530135	-0.0526265	-0.0522419	-0.0518483	-0.0514137	-0.0508547	-0.0500167	-0.0487141	-0.0468352	-0.0444228	-0.0416406	-0.0386661	-0.0356163	-0.0325438	-0.0294635	-0.0263704	-0.023242	-0.0200373	-0.0167114	-0.0132442	-0.0096558	-0.00599113	-0.00229119	0.001421
8.07776	-0.022157	-0.0236593	-0.0262913	-0.0295613	-0.0331014	-0.0367258	-0.0403624	-0.0439668	-0.0474498	-0.0506211	-0.0531932	-0.054901	-0.0556751	-0.0556962	-0.0552653	-0.0546329	-0.053934	-0.0532195	-0.0525053	-0.0518007	-0.0511196	-0.0504801	-0.0498961	-0.0493674	-0.0488803	-0.0484168	-0.0479631	-0.0475111	-0.047052	-0.0465609	-0.0459728	-0.0451668	-0.043998	-0.0423793	-0.0403441	-0.0380201	-0.035546	-0.0330131	-0.0304624	-0.027905	-0.0253355	-0.0227318	-0.0200546	-0.0172604	-0.0143298	-0.0112823	-0.00816122	-0.00500606	-0.00183891
8.36119	-0.0197404	-0.021155	-0.0236332	-0.0267123	-0.0300456	-0.0334583	-0.0368825	-0.040276	-0.0435545	-0.0465374	-0.0489522	-0.0505474	-0.0512574	-0.0512534	-0.0508207	-0.050197	-0.0495102	-0.0488085	-0.0481064	-0.0474112	-0.0467331	-0.0460856	-0.0454785	-0.0449118	-0.0443757	-0.0438567	-0.0433449	-0.0428343	-0.0423186	-0.0417795	-0.0411697	-0.0404011	-0.0393679	-0.0380068	-0.036342	-0.0344666	-0.0324818	-0.0304542	-0.0284134	-0.0263671	-0.0243091	-0.0222184	-0.0200566	-0.0177821	-0.0153761	-0.0128573	-0.0102676	-0.00764496	-0.00501064
8.64462	-0.017449	-0.0187782	-0.021107	-0.0240003	-0.0271326	-0.0303395	-0.033557	-0.0367455	-0.0398245	-0.0426226	-0.0448807	-0.0463597	-0.0469973	-0.0469563	-0.0465078	-0.0458777	-0.0451877	-0.0444834	-0.0437784	-0.0430791	-0.042394	-0.041734	-0.0411075	-0.0405145	-0.0399466	-0.0393929	-0.0388451	-0.0382986	-0.0377487	-0.0371834	-0.0365712	-0.0358536	-0.0349606	-0.0338501	-0.0325383	-0.0310868	-0.0295627	-0.0280102	-0.0264489	-0.024883	-0.0233061	-0.0216975	-0.0200206	-0.0182351	-0.0163228	-0.0143018	-0.0122125	-0.0100915	-0.00795904
8.92805	-0.015398	-0.0166466	-0.0188341	-0.0215519	-0.0244942	-0.0275064	-0.0305287	-0.0335229	-0.0364122	-0.0390324	-0.0411349	-0.0424909	-0.0430403	-0.0429395	-0.0424481	-0.0417826	-0.0410597	-0.0403233	-0.0395868	-0.0388574	-0.0381456	-0.0374651	-0.0368262	-0.0362288	-0.0356627	-0.0351143	-0.0345732	-0.0340342	-0.0334934	-0.0329436	-0.0323659	-0.0317257	-0.0309816	-0.0301085	-0.0291161	-0.0280409	-0.0269226	-0.0257875	-0.0246469	-0.0235026	-0.0223479	-0.0211626	-0.0199115	-0.0185558	-0.0170779	-0.0154954	-0.013847	-0.0121681	-0.0104781
9.21148	-0.0136941	-0.0148688	-0.0169268	-0.0194837	-0.0222518	-0.0250858	-0.0279288	-0.0307446	-0.0334584	-0.0359104	-0.0378592	-0.039082	-0.0395207	-0.039327	-0.0387536	-0.0380109	-0.0372125	-0.0364014	-0.0355919	-0.034795	-0.0340284	-0.0333156	-0.0326743	-0.0321045	-0.0315885	-0.0311028	-0.03063	-0.0301611	-0.0296918	-0.0292176	-0.0287278	-0.0282032	-0.0276205	-0.0269657	-0.0262443	-0.0254766	-0.0246849	-0.0238837	-0.0230793	-0.0222718	-0.0214543	-0.0206074	-0.019697	-0.0186858	-0.0175568	-0.0163271	-0.0150338	-0.0137111	-0.0123777
9.49491	-0.0123649	-0.013473	-0.0154143	-0.0178262	-0.0204373	-0.0231104	-0.0257919	-0.0284462	-0.0309997	-0.0332942	-0.0350911	-0.0361699	-0.0364733	-0.0361512	-0.0354536	-0.0345886	-0.0336686	-0.0327367	-0.0318096	-0.0309046	-0.0300527	-0.0292949	-0.0286621	-0.0281543	-0.0277406	-0.02738	-0.0270418	-0.0267106	-0.0263803	-0.0260467	-0.0257025	-0.0253345	-0.0249267	-0.0244696	-0.0239669	-0.0234326	-0.0228819	-0.0223246	-0.021765	-0.0212026	-0.0206306	-0.0200302	-0.0193686	-0.0186097	-0.0177374	-0.0167678	-0.015737	-0.0146778	-0.0136083
9.77834	-0.0113381	-0.0123854	-0.0142202	-0.0164998	-0.0189678	-0.0214943	-0.0240282	-0.0265348	-0.0289402	-0.0310859	-0.0327323	-0.0336585	-0.0338067	-0.0333276	-0.0324717	-0.0314479	-0.0303692	-0.0292795	-0.0281986	-0.027153	-0.0261913	-0.0253781	-0.0247626	-0.0243446	-0.0240753	-0.0238898	-0.0237399	-0.0236011	-0.023464	-0.0233234	-0.0231713	-0.022993	-0.0227711	-0.022495	-0.022169	-0.0218082	-0.0214293	-0.0210434	-0.0206549	-0.0202637	-0.0198631	-0.0194352	-0.0189483	-0.0183675	-0.0176773	-0.0168932	-0.0160501	-0.0151797	-0.0142994
10.0618	-0.0104927	-0.0114827	-0.0132173	-0.0153724	-0.0177054	-0.0200937	-0.0224887	-0.0248558	-0.0271205	-0.0291225	-0.0306194	-0.0313877	-0.0313689	-0.0307154	-0.0296808	-0.0284764	-0.0272166	-0.0259468	-0.0246906	-0.0234847	-0.0223983	-0.0215238	-0.0209307	-0.0206193	-0.0205196	-0.0205394	-0.0206099	-0.0206962	-0.0207849	-0.020869	-0.0209368	-0.0209681	-0.0209386	-0.0208336	-0.0206588	-0.0204356	-0.0201873	-0.019929	-0.0196674	-0.019403	-0.0191295	-0.0188297	-0.0184729	-0.0180256	-0.0174728	-0.0168294	-0.0161291	-0.0154025	-0.0146665
10.3452	-0.00972828	-0.0106627	-0.0122997	-0.0143336	-0.0165355	-0.0187894	-0.0210492	-0.0232805	-0.0254078	-0.0272683	-0.0286161	-0.0292241	-0.029033	-0.0281976	-0.0269753	-0.0255805	-0.0241296	-0.0226698	-0.0212286	-0.0198538	-0.0186363	-0.0176975	-0.0171294	-0.0169319	-0.017013	-0.0172516	-0.0175568	-0.0178827	-0.0182119	-0.0185344	-0.0188346	-0.0190844	-0.0192502	-0.0193118	-0.0192771	-0.0191755	-0.0190391	-0.0188891	-0.0187347	-0.0185772	-0.018411	-0.0182195	-0.017973	-0.0176393	-0.0172039	-0.0166813	-0.0161038	-0.015501	-0.0148892
10.6286	-0.00899141	-0.00987062	-0.011411	-0.0133248	-0.0153966	-0.0175174	-0.0196431	-0.0217397	-0.0237306	-0.0254505	-0.0266493	-0.0270963	-0.0267314	-0.0257117	-0.0242988	-0.0227108	-0.0210659	-0.0194131	-0.017784	-0.0162376	-0.014887	-0.0138833	-0.0133408	-0.0132595	-0.013525	-0.0139864	-0.0145307	-0.0151009	-0.0156749	-0.0162404	-0.0167768	-0.0172477	-0.0176096	-0.0178363	-0.0179379	-0.0179526	-0.0179223	-0.0178742	-0.0178206	-0.0177637	-0.0176984	-0.0176087	-0.017466	-0.0172395	-0.016915	-0.0165065	-0.0160452	-0.0155594	-0.0150653
10.9121	-0.00826547	-0.00908946	-0.0105331	-0.0123266	-0.0142683	-0.0162558	-0.0182473	-0.0202092	-0.0220636	-0.0236428	-0.0246928	-0.0249792	-0.024441	-0.0232377	-0.0216351	-0.0198546	-0.0180166	-0.0161716	-0.0143555	-0.0126382	-0.0111552	-0.0100869	-0.0095702	-0.00960497	-0.0100545	-0.0107382	-0.0115211	-0.0123349	-0.0131532	-0.013961	-0.014733	-0.0154245	-0.0159818	-0.0163728	-0.0166099	-0.0167402	-0.016815	-0.016868	-0.0169143	-0.0169572	-0.0169918	-0.0170029	-0.0169631	-0.0168424	-0.0166273	-0.0163314	-0.0159845	-0.015614	-0.0152358
11.1955	-0.00755939	-0.00832743	-0.00967303	-0.0113449	-0.0131547	-0.0150071	-0.0168628	-0.0186882	-0.0204049	-0.0218426	-0.0227441	-0.022872	-0.0221644	-0.020783	-0.0189971	-0.0170309	-0.0150066	-0.0129764	-0.01098	-0.00909808	-0.00748758	-0.00635751	-0.00586635	-0.00601408	-0.00664226	-0.00754181	-0.00855619	-0.00960635	-0.0106617	-0.0117046	-0.0127056	-0.013612	-0.0143609	-0.0149146	-0.0152874	-0.015535	-0.0157173	-0.0158742	-0.0160232	-0.0161685	-0.0163059	-0.0164204	-0.0164854	-0.0164718	-0.0163665	-0.0161826	-0.0159492	-0.015693	-0.0154294
11.4789	-0.00691244	-0.00762223	-0.00886576	-0.0104108	-0.0120833	-0.0137952	-0.0155094	-0.017193	-0.0187672	-0.0200609	-0.0208152	-0.0207915	-0.0199273	-0.0183854	-0.0164366	-0.0143065	-0.0121182	-0.0099249	-0.00776978	-0.00574324	-0.00402116	-0.00283809	-0.00237183	-0.00262236	-0.00341191	-0.00450591	-0.00572876	-0.00699175	-0.0082606	-0.00951566	-0.010724	-0.0118273	-0.0127556	-0.0134667	-0.0139769	-0.0143477	-0.0146461	-0.0149161	-0.0151775	-0.015435	-0.0156845	-0.015911	-0.0160881	-0.0161864	-0.0161929	-0.0161207	-0.0159989	-0.0158544	-0.0157025
11.7624	-0.00640478	-0.00705082	-0.00818268	-0.00958895	-0.0111113	-0.0126693	-0.0142289	-0.0157582	-0.0171791	-0.0183227	-0.0189328	-0.0187735	-0.0177829	-0.0161222	-0.0140589	-0.0118165	-0.00951654	-0.00721253	-0.0049499	-0.00282584	-0.00102981	0.000185488	0.000628491	0.000299205	-0.000610819	-0.00184887	-0.00322575	-0.00464591	-0.00607259	-0.00748526	-0.00885023	-0.0101077	-0.0111862	-0.0120427	-0.0126938	-0.0132023	-0.0136368	-0.0140423	-0.0144389	-0.0148315	-0.0152154	-0.0155747	-0.0158809	-0.0161026	-0.0162257	-0.0162644	-0.0162499	-0.0162108	-0.0161641
12.0458	-0.00614371	-0.0067163	-0.00771947	-0.00896585	-0.0103151	-0.0116959	-0.0130776	-0.0144301	-0.0156787	-0.0166614	-0.0171326	-0.0168661	-0.0158027	-0.0140967	-0.0120048	-0.00974114	-0.00742248	-0.00510054	-0.00282099	-0.000682861	0.00112051	0.00233126	0.00275389	0.00238842	0.00143031	0.000137451	-0.00129708	-0.00277588	-0.00426185	-0.00573564	-0.00716714	-0.00850329	-0.00968066	-0.0106611	-0.0114593	-0.0121311	-0.0127372	-0.0133175	-0.0138898	-0.014458	-0.015016	-0.0155448	-0.0160104	-0.0163758	-0.0166241	-0.0167721	-0.016857	-0.0169128	-0.0169593
12.3292	-0.00621056	-0.00669679	-0.00754866	-0.00860705	-0.0097528	-0.0109252	-0.012098	-0.0132439	-0.0142948	-0.0151023	-0.0154417	-0.0151059	-0.0140407	-0.0123875	-0.010381	-0.00821738	-0.00600348	-0.00378697	-0.00161095	0.000430248	0.00215239	0.00330967	0.00371578	0.00337072	0.00246081	0.00123183	-0.000132206	-0.00153861	-0.00295282	-0.00435938	-0.00573766	-0.00705202	-0.00825992	-0.00933581	-0.0102895	-0.0111584	-0.0119833	-0.0127909	-0.0135929	-0.0143905	-0.0151752	-0.0159221	-0.0165876	-0.0171236	-0.0175085	-0.0177639	-0.0179378	-0.0180741	-0.0181983
12.6126	-0.00660534	-0.0069923	-0.00767024	-0.00851253	-0.00942434	-0.0103573	-0.0112901	-0.0121998	-0.0130275	-0.0136455	-0.0138601	-0.0134928	-0.0124971	-0.0109945	-0.00918759	-0.00724519	-0.00525953	-0.00327181	-0.0013198	0.000513491	0.00206582	0.00312073	0.00351417	0.00324613	0.00248068	0.00143426	0.000268878	-0.000934094	-0.00214549	-0.0033565	-0.0045618	-0.0057539	-0.00692399	-0.0080668	-0.00918435	-0.0102844	-0.0113753	-0.0124626	-0.013548	-0.014629	-0.015693	-0.0167068	-0.0176125	-0.018346	-0.0188789	-0.0192397	-0.0194922	-0.0196948	-0.0198809
12.8961	-0.00724672	-0.00752469	-0.00801168	-0.00861675	-0.00927174	-0.00994186	-0.0106115	-0.0112624	-0.0118479	-0.0122656	-0.0123607	-0.0119904	-0.0111175	-0.00983931	-0.00831772	-0.00668775	-0.0050232	-0.00335704	-0.00171962	-0.000177694	0.00113821	0.00205398	0.00243764	0.00228918	0.00174059	0.000965977	9.56149e-05	-0.000805392	-0.00171543	-0.00263438	-0.00357666	-0.00457095	-0.00565184	-0.00684012	-0.00812783	-0.00948447	-0.0108769	-0.0122833	-0.0136928	-0.0150976	-0.0164804	-0.0177979	-0.018974	-0.0199254	-0.0206148	-0.0210795	-0.0214029	-0.0216609	-0.0218972
13.1795	-0.00802738	-0.00819088	-0.00847733	-0.00883322	-0.00921848	-0.00961254	-0.0100057	-0.0103854	-0.0107177	-0.0109291	-0.0109077	-0.0105505	-0.00983071	-0.00881846	-0.00763062	-0.00636459	-0.0050736	-0.0037814	-0.00250973	-0.00130632	-0.000264456	0.000491397	0.000866906	0.000862071	0.000571231	0.000118839	-0.000402069	-0.000945452	-0.00149846	-0.00207084	-0.00269925	-0.00345305	-0.00441571	-0.00563736	-0.00709879	-0.00872642	-0.0104405	-0.0121882	-0.0139446	-0.0156962	-0.0174202	-0.0190619	-0.0205256	-0.0217064	-0.0225571	-0.0231249	-0.0235147	-0.0238222	-0.024102
13.4629	-0.00886677	-0.00891348	-0.00899533	-0.00909702	-0.00920709	-0.00931951	-0.00943072	-0.00953373	-0.00960848	-0.0096109	-0.00947427	-0.00913704	-0.00858313	-0.00785449	-0.00702094	-0.00614067	-0.00524547	-0.00434943	-0.0034652	-0.00262028	-0.00186842	-0.00128131	-0.000913277	-0.000764334	-0.000780137	-0.000888997	-0.00103743	-0.00119966	-0.00137211	-0.00157487	-0.00186787	-0.00236313	-0.00319526	-0.0044451	-0.00608168	-0.00798633	-0.0100304	-0.0121288	-0.0142417	-0.0163496	-0.0184242	-0.0203989	-0.0221574	-0.0235723	-0.0245864	-0.0252569	-0.0257112	-0.0260655	-0.026386
13.7464	-0.00972285	-0.00965212	-0.0095282	-0.00937423	-0.00920754	-0.00903672	-0.00886436	-0.0086892	-0.00850504	-0.0082979	-0.00804661	-0.00773161	-0.0073478	-0.0069085	-0.00643588	-0.00594842	-0.00545618	-0.00496348	-0.00447369	-0.00399374	-0.00353708	-0.00312166	-0.0027611	-0.00245537	-0.0021909	-0.00194971	-0.00171863	-0.00149249	-0.00127716	-0.00110322	-0.0010542	-0.00128528	-0.00198287	-0.00325897	-0.00507066	-0.00725359	-0.00962963	-0.0120809	-0.0145526	-0.0170192	-0.0194466	-0.0217563	-0.0238112	-0.0254613	-0.0266391	-0.0274121	-0.0279303	-0.0283307	-0.028691
14.0298	-0.0105724	-0.0103844	-0.0100551	-0.0096459	-0.00920294	-0.00874938	-0.00829397	-0.00784116	-0.00739867	-0.0069827	-0.00661774	-0.00632635	-0.00611443	-0.0059666	-0.00585724	-0.00576501	-0.00567819	-0.00559128	-0.00549835	-0.00538567	-0.00522628	-0.0049842	-0.00463214	-0.00417011	-0.00362538	-0.00303395	-0.00242303	-0.00180817	-0.00120469	-0.000653633	-0.000262002	-0.000227997	-0.000789609	-0.0020898	-0.00407381	-0.00653181	-0.00923634	-0.012037	-0.0148639	-0.0176855	-0.0204623	-0.0231037	-0.0254522	-0.0273353	-0.0286754	-0.0295501	-0.0301319	-0.0305783	-0.0309783
14.3132	-0.0113777	-0.011074	-0.010542	-0.00988097	-0.00916535	-0.00843275	-0.007698	-0.00697127	-0.00627418	-0.00565308	-0.00517812	-0.00491398	-0.00487755	-0.00502474	-0.00528219	-0.00558873	-0.00591085	-0.00623325	-0.00654074	-0.00679897	-0.00694065	-0.006876	-0.00653696	-0.00592353	-0.00510377	-0.00416746	-0.00318216	-0.00218403	-0.00119779	-0.000274645	0.000455619	0.000753122	0.000329873	-0.000987134	-0.00313162	-0.00584968	-0.00886607	-0.0119988	-0.0151634	-0.0183228	-0.0214318	-0.0243888	-0.027017	-0.0291227	-0.0306187	-0.0315921	-0.0322367	-0.0327291	-0.0331694
14.5967	-0.0120471	-0.0116324	-0.010906	-0.0100034	-0.00902627	-0.00802606	-0.00702346	-0.00603429	-0.00509402	-0.00427911	-0.00370524	-0.0034791	-0.00362855	-0.00408087	-0.00471506	-0.00543021	-0.00617111	-0.00691268	-0.00763053	-0.00826988	-0.00872353	-0.00884839	-0.00853603	-0.00778645	-0.00670809	-0.00544401	-0.00410171	-0.00273776	-0.00138594	-0.000106814	0.000949246	0.00150475	0.00122658	-8.53617e-05	-0.00235442	-0.0052869	-0.00856446	-0.0119766	-0.0154258	-0.0188697	-0.0222589	-0.0254827	-0.0283482	-0.0306446	-0.0322769	-0.0333401	-0.0340451	-0.0345844	-0.0350667
14.8801	-0.0124113	-0.0118963	-0.010994	-0.00987302	-0.00865943	-0.00741725	-0.00617257	-0.00494672	-0.00378894	-0.00280561	-0.00215768	-0.00199363	-0.00235222	-0.00313228	-0.00416541	-0.0053112	-0.00649286	-0.0076756	-0.00882601	-0.00986934	-0.0106593	-0.0110008	-0.0107457	-0.00989424	-0.0085942	-0.00704081	-0.00538059	-0.00368999	-0.00201121	-0.00041232	0.000940665	0.00174176	0.00162371	0.000365882	-0.00194721	-0.00499175	-0.00841675	-0.0119901	-0.0156046	-0.0192141	-0.0227667	-0.0261472	-0.0291551	-0.0315708	-0.0332957	-0.0344284	-0.0351885	-0.0357762	-0.0363045
15.1635	-0.0122673	-0.0116697	-0.0106226	-0.00932163	-0.00791327	-0.00647181	-0.00502797	-0.00360837	-0.00227581	-0.00116633	-0.000485748	-0.00042392	-0.00103041	-0.00217584	-0.00364488	-0.00525799	-0.006917	-0.00857757	-0.0101975	-0.0116829	-0.0128498	-0.0134529	-0.0133063	-0.0124099	-0.0109496	-0.00917097	-0.00725792	-0.0053059	-0.00336451	-0.00150616	9.56706e-05	0.00112172	0.00118882	6.67836e-05	-0.0021562	-0.00514231	-0.00852535	-0.0120632	-0.0156441	-0.0192209	-0.0227425	-0.0260968	-0.0290887	-0.0315049	-0.0332493	-0.0344181	-0.0352245	-0.0358633	-0.036444
15.4469	-0.0114932	-0.0108348	-0.0096813	-0.00824818	-0.00669674	-0.00510894	-0.00351918	-0.00195903	-0.000504692	0.000678502	0.00134041	0.00125027	0.000347831	-0.00120966	-0.00316046	-0.00528638	-0.00746812	-0.00965196	-0.0117873	-0.013762	-0.0153561	-0.0162768	-0.0163018	-0.0154312	-0.0138871	-0.0119625	-0.00987733	-0.0077448	-0.00562058	-0.00357756	-0.0017865	-0.000561114	-0.000277823	-0.00116277	-0.00312931	-0.00584557	-0.00895179	-0.0122101	-0.015511	-0.0188092	-0.0220587	-0.0251597	-0.0279394	-0.0302087	-0.0318823	-0.0330454	-0.0338871	-0.0345803	-0.0352217
15.7304	-0.0101355	-0.00943672	-0.00821245	-0.00669136	-0.00504471	-0.0033596	-0.00167319	-2.17596e-05	0.00150528	0.00271366	0.00330936	0.00302117	0.0017783	-0.00023445	-0.00270947	-0.00539031	-0.00813679	-0.010886	-0.0135793	-0.0160868	-0.0181549	-0.0194449	-0.0197002	-0.0189208	-0.0173633	-0.0153664	-0.0131838	-0.0109457	-0.00871247	-0.00655402	-0.00462895	-0.00322793	-0.0026997	-0.00325377	-0.00480988	-0.00706055	-0.0096725	-0.0124254	-0.0152181	-0.0180101	-0.0207641	-0.0234018	-0.0257877	-0.0277735	-0.0292924	-0.0304113	-0.0312783	-0.0320288	-0.0327384
16.0138	-0.00837345	-0.00764832	-0.00637791	-0.00479951	-0.00309082	-0.00134238	0.00040652	0.00211508	0.00368082	0.00488073	0.00537729	0.00485913	0.00324499	0.000747007	-0.00228165	-0.0055466	-0.00888696	-0.0122307	-0.0155113	-0.0185821	-0.0211563	-0.0228515	-0.0233777	-0.0227349	-0.0212131	-0.0191947	-0.0169665	-0.0146747	-0.0123837	-0.0101578	-0.008137	-0.00657678	-0.0057837	-0.00594189	-0.00698082	-0.00863023	-0.0105972	-0.0126881	-0.0148144	-0.0169423	-0.0190461	-0.0210749	-0.022941	-0.0245487	-0.025855	-0.0269029	-0.0277882	-0.0285982	-0.0293811
16.2972	-0.00640101	-0.00565687	-0.00435317	-0.00273338	-0.000979926	0.000814177	0.0026078	0.00435573	0.00594248	0.00711642	0.00749669	0.00673195	0.0047305	0.00173172	-0.00186589	-0.00573013	-0.00967951	-0.0136329	-0.0175162	-0.0211659	-0.0242631	-0.0263822	-0.0272004	-0.0267179	-0.0252571	-0.0232439	-0.0209969	-0.0186784	-0.0163563	-0.014088	-0.0119913	-0.0102804	-0.00921209	-0.00894059	-0.00940682	-0.0103844	-0.011628	-0.0129754	-0.014353	-0.0157349	-0.017108	-0.018452	-0.0197328	-0.0209133	-0.0219767	-0.0229398	-0.0238396	-0.0247102	-0.0255692
16.5807	-0.00434658	-0.0035863	-0.0022543	-0.000599383	0.0011921	0.00302495	0.00485635	0.0066367	0.00823754	0.00937867	0.00963598	0.00861819	0.0062232	0.00271758	-0.00145488	-0.00592429	-0.0104885	-0.0150575	-0.0195493	-0.0237841	-0.0274108	-0.029961	-0.0310795	-0.0307663	-0.0293766	-0.0273788	-0.0251237	-0.0227891	-0.0204462	-0.0181452	-0.0159804	-0.0141222	-0.0127747	-0.0120604	-0.0119322	-0.0122105	-0.0127001	-0.0132724	-0.0138692	-0.014473	-0.015084	-0.0157138	-0.0163838	-0.0171178	-0.0179266	-0.0187993	-0.0197124	-0.0206439	-0.02158
16.8641	-0.00226999	-0.00149442	-0.000135647	0.00155255	0.00338004	0.00524957	0.00711666	0.00892737	0.0105403	0.0116466	0.0117791	0.0105066	0.00771662	0.00370287	-0.00104566	-0.00612138	-0.0113016	-0.0164873	-0.0215888	-0.0264099	-0.0305676	-0.0335506	-0.0349714	-0.0348302	-0.0335144	-0.031535	-0.0292749	-0.0269273	-0.0245668	-0.0222359	-0.0200054	-0.0180011	-0.0163734	-0.0152127	-0.0144845	-0.014056	-0.0137834	-0.0135718	-0.0133792	-0.0131963	-0.0130367	-0.0129442	-0.0129965	-0.0132789	-0.0138297	-0.0146107	-0.0155365	-0.0165291	-0.0175426
17.1475	-0.000199601	0.000590986	0.00197607	0.00369696	0.00555982	0.00746538	0.00936752	0.011208	0.0128324	0.0139037	0.0139116	0.0123854	0.00920223	0.00468277	-0.000639015	-0.00631807	-0.0121113	-0.0179107	-0.0236189	-0.0290235	-0.0337095	-0.0371234	-0.0388455	-0.0388759	-0.0376342	-0.0356738	-0.0334094	-0.0310495	-0.0286721	-0.0263122	-0.0240169	-0.0218674	-0.0199608	-0.0183555	-0.017029	-0.0158959	-0.0148633	-0.0138702	-0.0128905	-0.0119231	-0.0109952	-0.0101825	-0.00961883	-0.0094508	-0.00974447	-0.0104338	-0.0113722	-0.0124255	-0.013516
17.431	0.00182279	0.00262801	0.00403874	0.00579147	0.0076888	0.00962947	0.0115658	0.0134352	0.0150708	0.0161078	0.0159941	0.0142201	0.0106529	0.00563956	-0.000242012	-0.00651023	-0.012902	-0.0193006	-0.0256013	-0.0315757	-0.0367777	-0.0406123	-0.0426287	-0.0428268	-0.0416575	-0.0397159	-0.0374473	-0.0350755	-0.0326818	-0.0302937	-0.0279351	-0.0256439	-0.023465	-0.0214253	-0.0195146	-0.0176931	-0.0159182	-0.0141617	-0.0124131	-0.0106794	-0.00900102	-0.00748479	-0.0063194	-0.0057114	-0.00575381	-0.00635362	-0.00730426	-0.00841689	-0.00958262
17.7144	0.00369091	0.00450964	0.00594404	0.00772619	0.00965535	0.0116284	0.0135963	0.0154924	0.0171383	0.0181437	0.0179176	0.0159147	0.0119928	0.00652333	0.000124685	-0.00668773	-0.0136324	-0.0205846	-0.0274325	-0.0339331	-0.0396117	-0.0438351	-0.0461232	-0.0464761	-0.0453738	-0.0434495	-0.0411771	-0.0387944	-0.0363855	-0.0339713	-0.0315544	-0.0291323	-0.0267019	-0.024261	-0.0218105	-0.0193533	-0.0168926	-0.014431	-0.0119721	-0.00953063	-0.00715893	-0.00499286	-0.00327167	-0.00225726	-0.00206758	-0.00258468	-0.00354665	-0.00471407	-0.00594926
17.9978	0.00519449	0.0060241	0.00747755	0.00928338	0.0112382	0.0132373	0.0152306	0.0171482	0.0188025	0.0197823	0.0194657	0.0172786	0.0130712	0.00723465	0.000419827	-0.0068306	-0.0142203	-0.0216179	-0.0289063	-0.0358305	-0.0418927	-0.046429	-0.0489359	-0.0494134	-0.048365	-0.0464546	-0.0441791	-0.0417876	-0.0393666	-0.0369314	-0.0344674	-0.03194	-0.0293071	-0.0265434	-0.0236584	-0.0206895	-0.0176769	-0.0146477	-0.0116172	-0.00860599	-0.00567628	-0.00298719	-0.000818649	0.000522868	0.000899354	0.000448812	-0.000522275	-0.00173379	-0.00302489
18.2812	0.00605271	0.00688853	0.00835286	0.0101722	0.0121416	0.0141557	0.0161634	0.0180933	0.0197523	0.0207177	0.0203494	0.0180571	0.0136868	0.00764066	0.000588291	-0.00691214	-0.0145559	-0.0222078	-0.0297476	-0.0369135	-0.0431947	-0.0479095	-0.0505413	-0.05109	-0.0500723	-0.0481698	-0.0458926	-0.0434961	-0.0410681	-0.0386209	-0.0361301	-0.0335426	-0.0307942	-0.0278461	-0.0247132	-0.0214522	-0.0181245	-0.0147714	-0.0114146	-0.00807821	-0.00483001	-0.00184238	0.000581501	0.00210973	0.00259284	0.00218029	0.001204	-3.26897e-05	-0.0013557
[truncated: 81 more columns]

## Sheet: Fig. 1d, C3
Elevation\Azimuth (°)	-18.2812	-17.9978	-17.7144	-17.431	-17.1475	-16.8641	-16.5807	-16.2972	-16.0138	-15.7304	-15.4469	-15.1635	-14.8801	-14.5967	-14.3132	-14.0298	-13.7464	-13.4629	-13.1795	-12.8961	-12.6126	-12.3292	-12.0458	-11.7624	-11.4789	-11.1955	-10.9121	-10.6286	-10.3452	-10.0618	-9.77834	-9.49491	-9.21148	-8.92805	-8.64462	-8.36119	-8.07776	-7.79433	-7.5109	-7.22747	-6.94404	-6.66061	-6.37718	-6.09375	-5.81032	-5.52689	-5.24346	-4.96003	-4.6766
-18.2812	0.0165981	0.015498	0.0135707	0.0111761	0.00858367	0.00592848	0.00325799	0.000582654	-0.00210067	-0.00480364	-0.00754436	-0.0103395	-0.0131936	-0.016095	-0.019025	-0.0219673	-0.0249104	-0.0278357	-0.0306812	-0.0332741	-0.0352705	-0.0362109	-0.0357469	-0.0338786	-0.0309543	-0.0274334	-0.0236606	-0.0198125	-0.0159714	-0.0122331	-0.00881569	-0.00611889	-0.0046222	-0.00461369	-0.00598301	-0.00830736	-0.0111285	-0.0141432	-0.0172112	-0.0202701	-0.0232446	-0.0259645	-0.0281329	-0.0294252	-0.0296953	-0.0290893	-0.0279319	-0.0265196	-0.025021
-17.9978	0.0161612	0.0150125	0.0130001	0.0104998	0.00779285	0.00502052	0.00223282	-0.000557276	-0.0033466	-0.00613312	-0.00891427	-0.0116877	-0.0144527	-0.0172109	-0.0199651	-0.0227171	-0.0254653	-0.0281951	-0.0308475	-0.0332556	-0.0350868	-0.0358967	-0.0353484	-0.0334419	-0.0305141	-0.0270094	-0.0232611	-0.0194399	-0.0156259	-0.0119129	-0.0085147	-0.0058235	-0.00430978	-0.00425617	-0.0055544	-0.00778966	-0.0105123	-0.013425	-0.0163899	-0.0193468	-0.0222235	-0.0248584	-0.0269698	-0.0282494	-0.0285584	-0.0280356	-0.0269893	-0.0257009	-0.0243306
-17.7144	0.0153956	0.0141619	0.0120004	0.00931481	0.00640736	0.00342981	0.000436745	-0.0025544	-0.00552942	-0.00846234	-0.0113143	-0.0140495	-0.0166585	-0.0191659	-0.0216121	-0.0240308	-0.0264374	-0.0288247	-0.0311388	-0.0332231	-0.0347649	-0.0353462	-0.0346502	-0.0326768	-0.029743	-0.0262666	-0.0225611	-0.0187873	-0.0150208	-0.011352	-0.00798739	-0.00530599	-0.00376243	-0.0036298	-0.0048035	-0.00688266	-0.0094328	-0.0121666	-0.0149511	-0.0177291	-0.0204345	-0.0229206	-0.0249321	-0.0261893	-0.0265665	-0.0261895	-0.0253378	-0.0242666	-0.023121
-17.431	0.0144445	0.013105	0.0107583	0.00784256	0.00468596	0.00145345	-0.00179477	-0.0050357	-0.00824145	-0.0113563	-0.0142962	-0.0169839	-0.0193992	-0.0215948	-0.0236584	-0.0256629	-0.0276452	-0.0296069	-0.0315007	-0.0331828	-0.034365	-0.0346622	-0.0337827	-0.0317263	-0.0287849	-0.0253438	-0.0216914	-0.0179764	-0.0142689	-0.010655	-0.00733223	-0.00466302	-0.00308237	-0.00285158	-0.00387054	-0.00575577	-0.00809158	-0.0106031	-0.0131635	-0.0157191	-0.0182117	-0.020513	-0.0224003	-0.0236298	-0.0240917	-0.0238959	-0.0232859	-0.0224846	-0.0216182
-17.1475	0.0134148	0.0119609	0.00941359	0.00624872	0.00282239	-0.00068614	-0.00421057	-0.00772191	-0.0111774	-0.0144891	-0.0175244	-0.0201607	-0.0223662	-0.0242242	-0.0258737	-0.0274298	-0.0289527	-0.0304537	-0.0318925	-0.033139	-0.0339319	-0.0339217	-0.0328434	-0.0306971	-0.0277477	-0.0243446	-0.0207499	-0.0170985	-0.013455	-0.00990055	-0.00662297	-0.00396696	-0.00234618	-0.00200911	-0.00286056	-0.00453583	-0.0066396	-0.00891055	-0.0112283	-0.0135432	-0.0158053	-0.0179066	-0.0196595	-0.0208589	-0.0214125	-0.0214127	-0.0210646	-0.0205554	-0.0199913
-16.8641	0.0123604	0.0107893	0.00803675	0.00461689	0.000914521	-0.0028765	-0.00668362	-0.0104717	-0.0141828	-0.017696	-0.0208287	-0.0234123	-0.025403	-0.0269155	-0.0281409	-0.0292379	-0.0302904	-0.0313198	-0.0322927	-0.0330934	-0.0334877	-0.0331627	-0.0318811	-0.0296428	-0.0266852	-0.0233212	-0.0197856	-0.0161994	-0.0126216	-0.00912813	-0.00589696	-0.00325456	-0.00159275	-0.00114689	-0.00182683	-0.0032871	-0.00515326	-0.00717782	-0.00924703	-0.0113155	-0.0133417	-0.015238	-0.0168532	-0.0180218	-0.0186693	-0.0188701	-0.0187899	-0.0185796	-0.0183249
-16.5807	0.0113007	0.00961231	0.00665431	0.00297917	-0.000999553	-0.00507338	-0.0091635	-0.0132286	-0.0171956	-0.0209104	-0.0241404	-0.0266708	-0.0284456	-0.0296112	-0.0304109	-0.0310472	-0.0316277	-0.0321837	-0.0326891	-0.0330424	-0.0330368	-0.0323961	-0.0309108	-0.0285807	-0.0256155	-0.0222915	-0.018816	-0.015296	-0.0117847	-0.00835322	-0.0051693	-0.00254112	-0.000838503	-0.000283616	-0.000791353	-0.00203564	-0.00366305	-0.00544002	-0.0072595	-0.00908035	-0.0108693	-0.0125596	-0.0140363	-0.0151735	-0.0159147	-0.0163165	-0.0165046	-0.0165939	-0.0166492
-16.2972	0.010243	0.00843952	0.00527996	0.00135439	-0.00289543	-0.00724668	-0.0116144	-0.0159513	-0.020169	-0.024081	-0.0274051	-0.0298809	-0.0314406	-0.0322615	-0.0326388	-0.0328181	-0.0329304	-0.0330168	-0.0330586	-0.0329681	-0.0325664	-0.0316136	-0.0299278	-0.027509	-0.0245392	-0.021258	-0.0178454	-0.0143945	-0.0109525	-0.00758577	-0.00445176	-0.00184022	-9.88193e-05	0.000563567	0.000226954	-0.000802112	-0.00219135	-0.00372126	-0.00529151	-0.00686517	-0.0084173	-0.00990171	-0.0112393	-0.0123436	-0.0131758	-0.0137747	-0.0142267	-0.0146109	-0.0149713
-16.0138	0.0091952	0.00728468	0.00393752	-0.000221128	-0.00472327	-0.00933272	-0.0139588	-0.0185484	-0.0229989	-0.0270924	-0.0304996	-0.0329166	-0.0342641	-0.0347492	-0.0347164	-0.0344525	-0.0341109	-0.0337422	-0.0333348	-0.032815	-0.032031	-0.030779	-0.0289047	-0.0264082	-0.0234438	-0.020215	-0.0168748	-0.0135023	-0.010139	-0.00684616	-0.00377097	-0.00118426	0.000588906	0.00135324	0.00118354	0.000366437	-0.000787419	-0.00207284	-0.00339639	-0.00472526	-0.00604262	-0.00732203	-0.00851906	-0.00958519	-0.0104986	-0.0112811	-0.0119812	-0.0126431	-0.0132914
-15.7304	0.00817329	0.00617611	0.00267712	-0.00167018	-0.00637653	-0.0111949	-0.01603	-0.0208236	-0.0254606	-0.0296956	-0.0331577	-0.035505	-0.036648	-0.0368198	-0.0364085	-0.0357371	-0.0349786	-0.0341922	-0.0333727	-0.0324602	-0.0313293	-0.0298115	-0.0277795	-0.025233	-0.0222998	-0.0191481	-0.0159043	-0.0126342	-0.00937336	-0.00617802	-0.00318439	-0.000643464	0.0011435	0.00199554	0.00198196	0.0013684	0.000442746	-0.000604886	-0.00168822	-0.00277853	-0.00386638	-0.00494322	-0.00599596	-0.00701042	-0.0079802	-0.0089117	-0.0098191	-0.0107153	-0.0116069
-15.4469	0.00720108	0.00515649	0.00157443	-0.00287607	-0.00769415	-0.0126268	-0.017576	-0.02248	-0.0272144	-0.0315138	-0.0349769	-0.0372333	-0.0381865	-0.0380886	-0.0373597	-0.0363493	-0.035245	-0.0341124	-0.0329523	-0.0317176	-0.030308	-0.0285888	-0.0264578	-0.023915	-0.0210625	-0.0180352	-0.0149342	-0.0118123	-0.00869984	-0.00564728	-0.00277895	-0.000324093	0.00144216	0.00235451	0.00247629	0.00205008	0.00133883	0.000516139	-0.00033948	-0.00120322	-0.00207167	-0.00295058	-0.00385189	-0.00478877	-0.00576715	-0.00678111	-0.00781746	-0.00886407	-0.0099133
-15.1635	0.00630057	0.00426519	0.000699272	-0.00373117	-0.00852753	-0.0134379	-0.0183642	-0.0232435	-0.0279471	-0.0321998	-0.0355857	-0.037721	-0.0385055	-0.0382008	-0.037242	-0.0359915	-0.0346439	-0.0332685	-0.0318708	-0.0304156	-0.0288258	-0.0269977	-0.0248527	-0.0223908	-0.0196906	-0.0168559	-0.0139644	-0.0110573	-0.0081592	-0.00531475	-0.00263484	-0.000324164	0.00137156	0.00230474	0.0025319	0.00226969	0.00175295	0.00113664	0.000490705	-0.000163727	-0.000827368	-0.00151508	-0.00225464	-0.00307656	-0.00399461	-0.00499502	-0.00604728	-0.00712342	-0.00820679
-14.8801	0.00547751	0.0035125	6.98774e-05	-0.00420739	-0.0088379	-0.0135785	-0.018334	-0.0230428	-0.0275768	-0.0316628	-0.0348871	-0.0368685	-0.0375074	-0.0370635	-0.0359696	-0.0345858	-0.0331057	-0.0315991	-0.0300752	-0.0285093	-0.0268456	-0.0250087	-0.0229415	-0.020644	-0.0181733	-0.0156048	-0.0129951	-0.0103744	-0.00776208	-0.00519631	-0.00277298	-0.000669261	0.000902145	0.00181347	0.00211366	0.00199024	0.00164649	0.00121654	0.000760808	0.000297019	-0.00017757	-0.000681329	-0.001248	-0.00191461	-0.00269784	-0.00358102	-0.00452711	-0.00550219	-0.0064863
-14.5967	0.0047169	0.00287159	-0.00036133	-0.00437805	-0.0087265	-0.0131782	-0.0176439	-0.0220644	-0.0263171	-0.0301395	-0.0331343	-0.0349354	-0.035447	-0.0349188	-0.0337662	-0.0323352	-0.0308119	-0.0292641	-0.0277037	-0.0261157	-0.0244638	-0.0226988	-0.0207834	-0.0187176	-0.0165387	-0.0142958	-0.0120262	-0.00974968	-0.00748071	-0.00525052	-0.00313873	-0.0012926	0.000111103	0.000966171	0.00131329	0.00130832	0.00112022	0.000860468	0.000579242	0.000291049	-7.19685e-06	-0.000332853	-0.000717644	-0.00119639	-0.00178476	-0.00246708	-0.00320854	-0.00397727	-0.00475452
-14.3132	0.00399379	0.0022978	-0.000673539	-0.00436525	-0.00836185	-0.0124533	-0.0165574	-0.020619	-0.0245234	-0.028024	-0.0307485	-0.0323534	-0.0327489	-0.0321691	-0.0310037	-0.0295773	-0.0280644	-0.0265294	-0.0249864	-0.0234295	-0.0218409	-0.0201963	-0.0184771	-0.0166834	-0.0148336	-0.0129522	-0.0110575	-0.00915989	-0.00726883	-0.00540839	-0.00364116	-0.002083	-0.000873051	-9.48992e-05	0.000283477	0.000384749	0.000341888	0.000242635	0.000126482	4.84831e-06	-0.000124683	-0.000275749	-0.00047327	-0.000744599	-0.00110205	-0.00153331	-0.00201103	-0.00251017	-0.00301597
-14.0298	0.00328748	0.00175399	-0.000932636	-0.00427061	-0.00788426	-0.0115837	-0.0152943	-0.0189656	-0.0224915	-0.0256445	-0.0280806	-0.0294822	-0.0297665	-0.0291498	-0.0279922	-0.0265933	-0.0251148	-0.0236168	-0.0221153	-0.0206132	-0.0191109	-0.0176082	-0.0161051	-0.0146014	-0.0130974	-0.0115932	-0.010089	-0.00858581	-0.00708803	-0.00561254	-0.00420453	-0.00294786	-0.00194326	-0.00125122	-0.000848563	-0.000646494	-0.000548759	-0.000491841	-0.000447129	-0.000406234	-0.000370458	-0.000348503	-0.000356358	-0.000411573	-0.000522051	-0.000679889	-0.000867537	-0.00106892	-0.0012745
-13.7464	0.00258735	0.00122066	-0.00117375	-0.00414867	-0.00736927	-0.0106663	-0.013973	-0.0172438	-0.0203817	-0.0231787	-0.0253203	-0.0265165	-0.0266915	-0.026043	-0.0249	-0.0235365	-0.0221004	-0.0206475	-0.0191955	-0.0177562	-0.0163478	-0.0149943	-0.0137136	-0.0125058	-0.0113529	-0.0102308	-0.00912199	-0.00801791	-0.00691816	-0.00583232	-0.00478808	-0.00383712	-0.00304148	-0.00243845	-0.00201376	-0.00171268	-0.00147589	-0.00126426	-0.00106009	-0.000858026	-0.000658096	-0.000463684	-0.00028115	-0.000117491	2.41455e-05	0.000146908	0.000257792	0.000363215	0.000467104
-13.4629	0.00189232	0.000693051	-0.00140802	-0.00401849	-0.00684453	-0.00973758	-0.0126389	-0.0155076	-0.0182561	-0.020696	-0.0225429	-0.0235341	-0.0236011	-0.0229228	-0.0217971	-0.0204718	-0.019081	-0.017676	-0.0162764	-0.0149026	-0.0135906	-0.012388	-0.0113309	-0.0104194	-0.00961725	-0.00887691	-0.00816278	-0.00745717	-0.00675478	-0.00605794	-0.00537688	-0.00473112	-0.00414417	-0.00363013	-0.0031836	-0.00278386	-0.00240846	-0.00204257	-0.00167943	-0.00131667	-0.00095304	-0.000586547	-0.000213847	0.000168714	0.000562782	0.000966712	0.00137685	0.00178987	0.00220405
-13.1795	0.00121337	0.000179922	-0.00163065	-0.00388018	-0.00631549	-0.00880849	-0.0113084	-0.013779	-0.0161419	-0.0182288	-0.0197849	-0.0205752	-0.0205384	-0.0198347	-0.0187305	-0.0174477	-0.0161065	-0.0147538	-0.0134107	-0.0121061	-0.0108931	-0.00984222	-0.00900695	-0.00838731	-0.00792979	-0.00756387	-0.0072367	-0.00692168	-0.00660877	-0.00629317	-0.00596792	-0.00562091	-0.00523765	-0.00480944	-0.00433961	-0.00384094	-0.00332726	-0.00280769	-0.00228623	-0.00176347	-0.00123692	-0.00069944	-0.000138299	0.000460428	0.00110301	0.00178318	0.00248701	0.00320177	0.00392029
-12.8961	0.000584521	-0.000288807	-0.00181885	-0.00371984	-0.00577781	-0.0078845	-0.00999674	-0.012083	-0.0140743	-0.0158217	-0.0171006	-0.0177033	-0.0175758	-0.0168595	-0.0157895	-0.0145619	-0.013283	-0.011995	-0.0107206	-0.0094958	-0.00838906	-0.00749123	-0.00687123	-0.00652906	-0.00639581	-0.00638057	-0.00641524	-0.00646523	-0.00651624	-0.0065567	-0.00656337	-0.00649406	-0.00629822	-0.00594547	-0.00544744	-0.00484872	-0.00419762	-0.003526	-0.00284809	-0.00216733	-0.00148023	-0.000775121	-3.10912e-05	0.000774775	0.0016528	0.00259266	0.00357144	0.0045682	0.00557098
-12.6126	7.38802e-05	-0.000652822	-0.00192598	-0.00350781	-0.00522026	-0.00697321	-0.00873056	-0.0104653	-0.0121175	-0.013558	-0.0145917	-0.0150383	-0.0148509	-0.0141521	-0.0131463	-0.0120038	-0.0108167	-0.009623	-0.00844556	-0.00732567	-0.00634231	-0.00560064	-0.00518038	-0.00508153	-0.00522437	-0.00550373	-0.0058408	-0.00619538	-0.00654984	-0.00688687	-0.00716896	-0.00732762	-0.00728071	-0.00697888	-0.00644104	-0.00573961	-0.00495309	-0.00413325	-0.00330328	-0.00246924	-0.00162714	-0.000762352	0.000151442	0.0011431	0.00222561	0.00338598	0.00459535	0.00582737	0.00706688
-12.3292	-0.00022748	-0.000831453	-0.0018896	-0.00320428	-0.00462752	-0.0060844	-0.00754484	-0.00898602	-0.010357	-0.0115481	-0.0123933	-0.0127394	-0.0125465	-0.011919	-0.0110304	-0.0100256	-0.00898313	-0.00793572	-0.00690552	-0.00593483	-0.00510515	-0.00452514	-0.00427713	-0.00436113	-0.00469478	-0.00516946	-0.00570372	-0.00625587	-0.00680675	-0.00733502	-0.00779251	-0.00809108	-0.00812497	-0.00783063	-0.00723242	-0.00642357	-0.00550516	-0.00454388	-0.00356964	-0.00259066	-0.00160339	-0.000592992	0.00046733	0.00160697	0.00283917	0.0041507	0.00551214	0.00689665	0.00828873
-12.0458	-0.000250531	-0.000763552	-0.00166235	-0.00277905	-0.00398797	-0.00522548	-0.00646612	-0.00769087	-0.00885762	-0.00987567	-0.0106078	-0.0109275	-0.0108016	-0.0103165	-0.00961569	-0.00881876	-0.00799076	-0.00715901	-0.00634288	-0.0055803	-0.00494461	-0.00453357	-0.00442126	-0.00460768	-0.00501875	-0.00555671	-0.00614825	-0.00675565	-0.00736064	-0.00794005	-0.00843994	-0.00876132	-0.00878539	-0.0084408	-0.00775487	-0.00683234	-0.00578676	-0.00469302	-0.00358487	-0.00247207	-0.00135269	-0.000215392	0.00096056	0.00219792	0.00350694	0.00487738	0.00628646	0.0077134	0.00914615
-11.7624	4.72826e-06	-0.000449119	-0.00124425	-0.00223214	-0.00330162	-0.00439646	-0.0054944	-0.00657985	-0.00761928	-0.00854071	-0.00923525	-0.00960247	-0.00961614	-0.00934471	-0.00890209	-0.00838321	-0.00783963	-0.00729287	-0.00675763	-0.0062621	-0.0058607	-0.00562593	-0.00561277	-0.0058212	-0.00619628	-0.00666548	-0.00717438	-0.00769473	-0.0082115	-0.00870196	-0.00911124	-0.00933833	-0.00926199	-0.00880937	-0.00800838	-0.00696593	-0.00579787	-0.00458069	-0.00334897	-0.00211346	-0.000875043	0.000370449	0.00163113	0.00291594	0.00422892	0.00556602	0.00691832	0.00827762	0.00963913
-11.4789	0.000469268	5.06987e-05	-0.000682621	-0.00159373	-0.00258009	-0.00358991	-0.00460314	-0.00560728	-0.00657725	-0.00745952	-0.00817319	-0.00864361	-0.00885131	-0.00884713	-0.00871573	-0.00852765	-0.00832109	-0.00811146	-0.00790735	-0.00772318	-0.00758637	-0.00753338	-0.00759188	-0.00776185	-0.00801565	-0.00831681	-0.00863787	-0.00896415	-0.00928567	-0.00958184	-0.0098005	-0.00984525	-0.00960035	-0.00899628	-0.00805968	-0.00689258	-0.00560558	-0.00427174	-0.00292424	-0.00157437	-0.000226738	0.00111288	0.00243506	0.00372952	0.00499165	0.00622607	0.00744304	0.00865195	0.00985806
-11.1955	0.00105202	0.000655231	-3.993e-05	-0.000903627	-0.00183867	-0.00279607	-0.00375734	-0.00471293	-0.00564611	-0.00652168	-0.00728652	-0.00789158	-0.00832408	-0.00861742	-0.00882719	-0.00899971	-0.00915988	-0.00931681	-0.00947221	-0.00962444	-0.00976933	-0.00990123	-0.0100159	-0.0101132	-0.0101976	-0.0102746	-0.0103484	-0.0104202	-0.010486	-0.0105284	-0.0104999	-0.0103126	-0.00986063	-0.00908058	-0.00799674	-0.00670234	-0.00529841	-0.00385172	-0.00239284	-0.000933331	0.000517964	0.00194376	0.00331431	0.00459707	0.00577741	0.00686996	0.00790726	0.00891902	0.00992221
-10.9121	0.00168487	0.00130413	0.0006371	-0.000191649	-0.00108887	-0.00200766	-0.00293086	-0.0038518	-0.00476204	-0.00564469	-0.00647425	-0.00722725	-0.00789755	-0.00850115	-0.00906471	-0.00961036	-0.0101498	-0.0106856	-0.0112125	-0.0117117	-0.0121454	-0.0124635	-0.0126276	-0.0126379	-0.0125324	-0.0123616	-0.012163	-0.0119547	-0.0117392	-0.0115026	-0.0112031	-0.0107627	-0.0100874	-0.00912098	-0.007885	-0.00646217	-0.00494215	-0.00338424	-0.00181583	-0.000248677	0.00130393	0.00281255	0.00422593	0.00548798	0.00657345	0.0075076	0.0083465	0.0091414	0.00992159
-10.6286	0.00233386	0.00196729	0.00132508	0.000527172	-0.000336673	-0.00122141	-0.00211113	-0.00300198	-0.00389383	-0.00478799	-0.00568658	-0.00659156	-0.00750345	-0.0084209	-0.00934169	-0.0102639	-0.0111859	-0.0121041	-0.0130056	-0.0138544	-0.0145789	-0.0150831	-0.0152945	-0.015213	-0.0149113	-0.0144852	-0.0140064	-0.01351	-0.0130053	-0.0124819	-0.011904	-0.0112039	-0.0103002	-0.00914421	-0.00775455	-0.00620294	-0.0045671	-0.00289844	-0.00122109	0.000453096	0.00210631	0.00369674	0.0051513	0.00638999	0.00737677	0.00814768	0.00878272	0.00935498	0.00990633
-10.3452	0.00298823	0.00263497	0.00201608	0.00124714	0.00041465	-0.000438096	-0.0012964	-0.00215921	-0.00303458	-0.00394185	-0.00491043	-0.00596746	-0.00712003	-0.00834965	-0.00962552	-0.0109219	-0.0122241	-0.0135221	-0.0147959	-0.0159921	-0.017005	-0.0176933	-0.0179502	-0.0177755	-0.0172763	-0.0165938	-0.0158336	-0.0150482	-0.0142532	-0.0134421	-0.0125847	-0.011624	-0.0104913	-0.00914527	-0.00760171	-0.00592124	-0.00416957	-0.00239022	-0.000603954	0.00117722	0.00293102	0.00460334	0.00609932	0.00731514	0.00820406	0.00881282	0.00924524	0.00959621	0.00992007
-10.0618	0.00364995	0.00330816	0.00270937	0.0019654	0.00115994	0.000334749	-0.000496564	-0.0013356	-0.00219826	-0.0031211	-0.00415965	-0.00536511	-0.00675087	-0.00828202	-0.00990047	-0.0115577	-0.0132264	-0.0148907	-0.0165232	-0.0180539	-0.0193439	-0.0202077	-0.0205048	-0.0202351	-0.0195394	-0.0186029	-0.0175644	-0.016493	-0.015411	-0.0143152	-0.0131814	-0.0119628	-0.0106031	-0.00906826	-0.00737133	-0.00556204	-0.00369431	-0.00180394	9.16073e-05	0.0019802	0.00383523	0.00559068	0.00713068	0.00832835	0.00912659	0.00958252	0.00982298	0.00996392	0.0100718
-9.77834	0.00433199	0.00399633	0.00340828	0.00267765	0.00188662	0.00107612	0.000258954	-0.000568724	-0.00142955	-0.00237493	-0.00348286	-0.0048253	-0.00642104	-0.00822105	-0.0101437	-0.0121208	-0.0141144	-0.0161031	-0.0180533	-0.0198792	-0.0214116	-0.0224244	-0.0227462	-0.0223769	-0.021488	-0.0203055	-0.0189988	-0.0176522	-0.0162939	-0.014924	-0.0135238	-0.0120562	-0.0104761	-0.00875662	-0.0069081	-0.00497012	-0.00298561	-0.000983153	0.00102286	0.00302025	0.00497853	0.00682105	0.00841311	0.00960726	0.0103371	0.010669	0.0107505	0.0107162	0.0106435
-9.49491	0.00505943	0.00471794	0.00411967	0.00337635	0.00257157	0.00174692	0.000915135	7.10316e-05	-0.000812311	-0.00179578	-0.00297174	-0.00442542	-0.00617905	-0.00817458	-0.0103153	-0.0125206	-0.0147455	-0.0169649	-0.0191402	-0.0211734	-0.0228706	-0.023973	-0.0242845	-0.0238051	-0.0227309	-0.0213207	-0.0197682	-0.0181703	-0.0165599	-0.0149398	-0.0132959	-0.0115989	-0.00981364	-0.00791891	-0.0059228	-0.00385644	-0.00175353	0.000363395	0.00248254	0.00459181	0.00665789	0.00859631	0.0102585	0.011482	0.0121934	0.012466	0.0124624	0.0123312	0.0121577
-9.21148	0.0058625	0.00549526	0.00485186	0.00405248	0.00318701	0.0023002	0.00140587	0.00049907	-0.000447343	-0.00149481	-0.00273656	-0.00425859	-0.00608336	-0.00815227	-0.0103678	-0.0126484	-0.0149486	-0.0172426	-0.0194892	-0.0215829	-0.0233156	-0.0244089	-0.0246519	-0.0240448	-0.0227984	-0.0211908	-0.0194302	-0.0176209	-0.0157987	-0.0139681	-0.012118	-0.0102247	-0.00825945	-0.00620503	-0.00406803	-0.0018738	0.000350214	0.00258559	0.00482233	0.00704861	0.00923006	0.0112791	0.0130416	0.014349	0.0151252	0.0154462	0.0154808	0.015383	0.0152413
-8.92805	0.00675933	0.00634164	0.00560984	0.00470063	0.00371625	0.00270773	0.00169146	0.000664573	-0.000395201	-0.00153879	-0.00284353	-0.00438076	-0.00616909	-0.00815992	-0.0102723	-0.0124387	-0.014621	-0.0167961	-0.018923	-0.0208956	-0.0225032	-0.0234648	-0.0235674	-0.0228109	-0.0214083	-0.0196409	-0.0177189	-0.0157478	-0.0137637	-0.0117717	-0.00976213	-0.00771338	-0.00559945	-0.00340468	-0.00113508	0.0011864	0.00353487	0.00589361	0.00825346	0.0106031	0.0129093	0.0150872	0.0169874	0.0184464	0.0193907	0.0198939	0.0201193	0.0202165	0.0202711
-8.64462	0.00774299	0.00725196	0.00639169	0.00532286	0.00416568	0.00298033	0.00178711	0.000587007	-0.000632688	-0.00190215	-0.0032673	-0.00477049	-0.00642278	-0.00819531	-0.01004	-0.0119167	-0.0138021	-0.015679	-0.0175097	-0.0191926	-0.0205267	-0.0212433	-0.0211385	-0.0202125	-0.0186689	-0.0167764	-0.0147362	-0.012649	-0.0105492	-0.00844159	-0.00631568	-0.00414934	-0.00191564	0.000401575	0.00279611	0.00524425	0.00772027	0.0102069	0.012695	0.015174	0.0176136	0.0199372	0.0220097	0.0236832	0.0248911	0.0257	0.0262578	0.0266996	0.0271029
-8.36119	0.00878683	0.00820661	0.00719009	0.00592712	0.00455979	0.0031594	0.0017511	0.00034096	-0.00107093	-0.00248688	-0.00391065	-0.00534569	-0.0067929	-0.00824993	-0.00971286	-0.0111782	-0.0126426	-0.0140972	-0.015509	-0.0167857	-0.0177434	-0.0181362	-0.0177779	-0.0166684	-0.0149941	-0.0130007	-0.0108722	-0.00870064	-0.00651733	-0.00432554	-0.00211329	0.000144419	0.00247781	0.00490507	0.00741923	0.00999362	0.0125993	0.0152171	0.0178369	0.0204493	0.0230284	0.0255094	0.0277781	0.0297095	0.0312473	0.0324478	0.033436	0.0343261	0.0351836
-8.07776	0.00986197	0.00918432	0.0079971	0.00652205	0.00492513	0.00328982	0.00164661	7.27806e-06	-0.00161359	-0.00318676	-0.00466821	-0.00601735	-0.00722358	-0.00831456	-0.00933634	-0.0103271	-0.0113061	-0.0122736	-0.0132029	-0.0140126	-0.0145403	-0.0145685	-0.0139325	-0.0126323	-0.0108327	-0.00875103	-0.00654981	-0.00431042	-0.00206022	0.000199276	0.00248231	0.00481773	0.00724039	0.00977123	0.0124022	0.0151027	0.0178392	0.0205897	0.0233432	0.026091	0.0288128	0.0314573	0.0339347	0.0361466	0.0380488	0.0396854	0.0411549	0.0425472	0.0439139
-7.79433	0.010949	0.0101707	0.00880719	0.00711309	0.00527906	0.00340112	0.0015153	-0.000360647	-0.002197	-0.00393153	-0.00547028	-0.00672658	-0.00767781	-0.00838303	-0.00894053	-0.009432	-0.00990037	-0.0103558	-0.0107777	-0.0110968	-0.0111736	-0.0108212	-0.00989824	-0.00840457	-0.00648178	-0.00431661	-0.00204875	0.000252008	0.0025626	0.00488339	0.00723112	0.00963893	0.0121468	0.0147787	0.0175255	0.0203519	0.0232197	0.0261036	0.0289914	0.0318756	0.0347412	0.0375517	0.0402427	0.0427441	0.0450241	0.0471143	0.0490852	0.051001	0.0528984
-7.5109	0.0120369	0.0111573	0.00961613	0.00770135	0.00562841	0.00350603	0.00137579	-0.000738521	-0.00279187	-0.00468863	-0.00628436	-0.00744579	-0.00813813	-0.00845218	-0.0085391	-0.00852462	-0.00847555	-0.00841192	-0.00831974	-0.00814187	-0.0077621	-0.00702489	-0.00581234	-0.00412444	-0.0020791	0.000168138	0.00250093	0.00486124	0.00723039	0.00961068	0.0120214	0.0145001	0.0170921	0.0198245	0.0226868	0.0256393	0.0286387	0.0316563	0.0346788	0.0376997	0.0407097	0.0436869	0.0465932	0.0493869	0.0520492	0.0545988	0.0570775	0.0595234	0.0619585
-7.22747	0.0131112	0.012131	0.0104137	0.00828003	0.00597016	0.00360536	0.00123274	-0.00111794	-0.00338637	-0.00544374	-0.0070953	-0.00816142	-0.00859521	-0.00851907	-0.00813676	-0.00761781	-0.00705287	-0.0064718	-0.00586708	-0.00519368	-0.00435873	-0.00323776	-0.00173643	0.000145272	0.00231299	0.00464227	0.00704002	0.00945993	0.0118877	0.0143275	0.0168014	0.0193512	0.0220275	0.0248608	0.0278394	0.0309186	0.0340502	0.0372023	0.0403602	0.0435186	0.0466738	0.0498189	0.0529421	0.0560304	0.0590781	0.0620909	0.0650819	0.0680627	0.0710401
-6.94404	0.0141273	0.0130507	0.0111646	0.00882118	0.00628423	0.00368707	0.00108214	-0.001495	-0.00396926	-0.00617958	-0.00788247	-0.00885329	-0.00903341	-0.0085759	-0.00773552	-0.00672435	-0.0056561	-0.00457021	-0.0034654	-0.00230841	-0.00102892	0.000467404	0.00225211	0.00432518	0.0066151	0.00902751	0.0114919	0.0139732	0.0164614	0.0189627	0.0215015	0.0241245	0.0268874	0.029824	0.0329213	0.03613	0.0393967	0.0426861	0.0459823	0.0492811	0.0525846	0.0559013	0.0592463	0.0626363	0.0660789	0.0695665	0.0730824	0.0766115	0.0801449
-6.66061	0.014972	0.0138114	0.0117782	0.00925193	0.00651709	0.00371746	0.000910143	-0.00186406	-0.00451664	-0.00685729	-0.00859823	-0.00947399	-0.00941526	-0.00860294	-0.00733813	-0.00587152	-0.00433777	-0.00278498	-0.00121756	0.000387185	0.00207917	0.00392561	0.00597744	0.00823467	0.0106463	0.0131453	0.0156812	0.0182294	0.0207838	0.0233522	0.0259619	0.028664	0.0315201	0.0345672	0.0377909	0.0411372	0.0445472	0.0479823	0.0514252	0.054873	0.0583339	0.061833	0.0654144	0.0691266	0.0729914	0.0769871	0.0810651	0.0851811	0.0893098
-6.37718	0.0154457	0.014228	0.0120945	0.00944387	0.00657432	0.00363687	0.000691931	-0.00221573	-0.00498714	-0.00740915	-0.00915945	-0.00994065	-0.00967515	-0.00856556	-0.00694914	-0.00510671	-0.00318928	-0.00125171	0.000697225	0.00267211	0.00470729	0.00684918	0.009133	0.0115587	0.0140912	0.0166839	0.0193023	0.0219294	0.0245621	0.02721	0.0299032	0.0326978	0.0356613	0.0388343	0.0422011	0.0457025	0.0492737	0.0528724	0.0564801	0.0600953	0.0637335	0.0674384	0.0712877	0.0753664	0.0797127	0.0842884	0.0890086	0.0937954	0.0986044
-6.09375	0.0153301	0.0140977	0.0119388	0.00925639	0.0063525	0.00337998	0.000400287	-0.00253977	-0.00533548	-0.00776108	-0.00947512	-0.0101626	-0.00974129	-0.00842582	-0.00657348	-0.00448172	-0.00231062	-0.000118739	0.00208286	0.0043046	0.00657282	0.00892334	0.0113833	0.0139527	0.0166044	0.0193026	0.0220206	0.0247455	0.0274759	0.030223	0.0330197	0.0359278	0.0390214	0.0423449	0.0458814	0.0495654	0.0533262	0.0571173	0.0609187	0.0647306	0.0685773	0.0725254	0.0766926	0.0812082	0.0861301	0.0914004	0.0968898	0.102481	0.108105
-5.81032	0.0145267	0.0133295	0.0112321	0.00862617	0.00580507	0.00291735	2.29587e-05	-0.00283158	-0.00554129	-0.00787971	-0.00950427	-0.010099	-0.00958133	-0.00816665	-0.00621336	-0.00401989	-0.00174682	0.000547146	0.00285105	0.00517576	0.00754852	0.0100063	0.0125773	0.0152614	0.0180306	0.0208478	0.0236854	0.0265303	0.0293811	0.0322503	0.035174	0.0382201	0.0414702	0.044973	0.0487099	0.052609	0.0565925	0.0606093	0.064638	0.068681	0.0727728	0.0770075	0.0815511	0.0865856	0.092193	0.0982912	0.104698	0.111248	0.117846
-5.52689	0.0131339	0.0120145	0.0100533	0.00761653	0.0049786	0.00227841	-0.000427802	-0.00309576	-0.00562496	-0.0077984	-0.00928788	-0.00979063	-0.00922761	-0.00780512	-0.00586658	-0.0036979	-0.00145286	0.000812737	0.0030901	0.00539448	0.00776164	0.0102399	0.0128661	0.01564	0.018525	0.0214729	0.0244474	0.0274313	0.0304219	0.0334328	0.0365036	0.0397088	0.0431379	0.0468446	0.0508084	0.0549503	0.059185	0.0634562	0.067741	0.0720443	0.0764126	0.0809712	0.0859412	0.0915651	0.097952	0.104993	0.112445	0.120087	0.127793
-5.24346	0.0113702	0.0103553	0.00857724	0.00636807	0.00397649	0.00152849	-0.000924781	-0.00334256	-0.00563173	-0.00759124	-0.00891694	-0.00932825	-0.00875193	-0.00737916	-0.00552818	-0.00346391	-0.00132873	0.000826376	0.00299609	0.00520253	0.00749477	0.0099389	0.012585	0.0154331	0.0184332	0.021519	0.0246412	0.0277759	0.0309187	0.0340835	0.037314	0.0406916	0.044314	0.0482402	0.0524475	0.0568497	0.0613532	0.065897	0.0704561	0.0750382	0.0797027	0.0846086	0.0900366	0.0962942	0.10352	0.111575	0.120152	0.12897	0.13787
-4.96003	0.0094351	0.00853712	0.00696389	0.00500925	0.00289321	0.000727282	-0.00144313	-0.00358133	-0.005603	-0.00732595	-0.0084746	-0.00879471	-0.00821992	-0.00692346	-0.00519368	-0.00327062	-0.00128311	0.000723559	0.00274814	0.00482079	0.00700607	0.00939077	0.0120407	0.0149557	0.0180702	0.0212974	0.0245724	0.0278635	0.0311639	0.0344885	0.0378846	0.0414405	0.0452629	0.0494156	0.0538741	0.0585447	0.0633255	0.06815	0.0729918	0.0778612	0.082831	0.0880951	0.0939957	0.100907	0.108999	0.118102	0.127841	0.137874	0.148007
-4.6766	0.00744228	0.00666539	0.00530431	0.00361324	0.00178254	-9.12821e-05	-0.00196879	-0.00381755	-0.00556248	-0.00704129	-0.00800844	-0.00823745	-0.00766918	-0.00645797	-0.00486072	-0.00309124	-0.00126412	0.000581344	0.00244819	0.00437497	0.00644251	0.00875927	0.0114074	0.014387	0.0176158	0.0209853	0.0244146	0.0278639	0.0313239	0.0348102	0.0383736	0.04211	0.0461345	0.0505161	0.0552285	0.0601701	0.065231	0.0703391	0.0754664	0.0806261	0.0859044	0.0915303	0.0979083	0.105481	0.114448	0.12461	0.135524	0.146785	0.158163
-4.39317	0.00543822	0.00478317	0.00363554	0.00220968	0.000666096	-0.000913816	-0.00249661	-0.00405415	-0.00552068	-0.00675399	-0.00753889	-0.00767688	-0.00711614	-0.00599194	-0.00452941	-0.00291592	-0.00125165	0.000430144	0.00213681	0.00391537	0.00586304	0.00811009	0.0107553	0.0137986	0.0171413	0.0206531	0.0242367	0.0278441	0.0314637	0.0351115	0.0388424	0.0427594	0.0469862	0.0515972	0.056564	0.0617773	0.0671189	0.0725115	0.077925	0.0833757	0.0889632	0.094952	0.101809	0.110044	0.119889	0.131112	0.143203	0.155696	0.168323
-4.10974	0.00344628	0.00291191	0.00197571	0.000812541	-0.000446663	-0.00173546	-0.00302634	-0.00429541	-0.00548615	-0.00647615	-0.00708023	-0.00712752	-0.00657344	-0.0055344	-0.00420417	-0.00274398	-0.0012398	0.000281097	0.0018303	0.00346317	0.00529307	0.00747175	0.0101143	0.0132206	0.0166758	0.0203279	0.0240637	0.0278272	0.0316041	0.0354114	0.0393078	0.0434036	0.0478314	0.052671	0.0578918	0.0633769	0.0689995	0.0746767	0.0803768	0.0861189	0.0920159	0.0983677	0.105703	0.114602	0.125323	0.137608	0.150877	0.1646	0.178476
-3.82631	0.00150426	0.00108601	0.000353239	-0.000557185	-0.00154277	-0.00255146	-0.00356146	-0.00455293	-0.00547811	-0.00623344	-0.00666223	-0.00661991	-0.00606875	-0.00510725	-0.00389937	-0.00258149	-0.00122608	0.000145272	0.00154816	0.00304579	0.00476667	0.0068828	0.00952455	0.0126919	0.0162545	0.0200404	0.023921	0.0278329	0.0317595	0.0357189	0.0397736	0.044042	0.048666	0.0537311	0.0592046	0.0649612	0.070865	0.0768275	0.0828147	0.0888487	0.0950558	0.101771	0.109585	0.119145	0.130743	0.144086	0.158529	0.173479	0.188601
-3.54288	-0.000309129	-0.000623019	-0.00117294	-0.0018562	-0.00259585	-0.00335277	-0.00411028	-0.00485209	-0.00553804	-0.00608089	-0.00634862	-0.00621945	-0.00566158	-0.004758	-0.00364685	-0.00244297	-0.00120716	4.38858e-05	0.00132916	0.00271844	0.00435293	0.00642153	0.00906743	0.0122906	0.0159479	0.0198504	0.023857	0.0278979	0.0319549	0.036047	0.0402419	0.0446668	0.0494746	0.0547574	0.0604799	0.0665072	0.0726931	0.078942	0.0852179	0.0915453	0.0980638	0.105143	0.113435	0.123655	0.136123	0.150518	0.166126	0.182295	0.198653
-3.25945	-0.00187524	-0.00210735	-0.00251401	-0.00301925	-0.0035662	-0.00412584	-0.00468544	-0.0052313	-0.00572864	-0.00610167	-0.00623573	-0.00602501	-0.00544191	-0.00455851	-0.0034948	-0.00235053	-0.00117825	8.71252e-06	0.00123156	0.00256421	0.00415577	0.00620571	0.00886522	0.0121343	0.0158618	0.0198482	0.0239444	0.028077	0.0322268	0.0364149	0.040715	0.0452656	0.0502334	0.0557188	0.0616832	0.0679798	0.074449	0.0809871	0.0875545	0.0941781	0.10101	0.108455	0.117224	0.128098	0.141428	0.156862	0.17362	0.190991	0.208568
-2.97602	-0.0030846	-0.00326752	-0.003588	-0.00398617	-0.0044172	-0.00485815	-0.00529859	-0.00572601	-0.00610776	-0.00637252	-0.00641239	-0.00612779	-0.00549274	-0.00457508	-0.00348773	-0.00232455	-0.00113492	6.90639e-05	0.00130912	0.00265972	0.00427106	0.006344	0.00903079	0.0123314	0.0160937	0.0201166	0.0242503	0.0284206	0.0326093	0.0368402	0.0411948	0.0458267	0.0509203	0.0565865	0.0627827	0.0693463	0.076101	0.0829318	0.0897949	0.0967189	0.103869	0.111681	0.120925	0.132446	0.146624	0.163077	0.180963	0.199512	0.218284
-2.69259	-0.00390864	-0.00407757	-0.00437353	-0.00474124	-0.00513929	-0.00554645	-0.00595277	-0.00634547	-0.0066905	-0.00691348	-0.0069018	-0.00655159	-0.00583574	-0.00482502	-0.00363725	-0.00237037	-0.00107603	0.000232591	0.00157584	0.00302498	0.00472383	0.00686476	0.00959357	0.0129103	0.0166691	0.0206776	0.0247921	0.028942	0.0331111	0.0373273	0.0416821	0.0463473	0.0515295	0.0573529	0.0637698	0.0705983	0.0776407	0.0847683	0.0919315	0.0991602	0.106631	0.114813	0.124531	0.136692	0.151702	0.169155	0.188144	0.207844	0.227784
-2.40916	-0.00442194	-0.00460526	-0.00492643	-0.00532547	-0.00575743	-0.00619925	-0.00664005	-0.00706552	-0.00743744	-0.00767224	-0.00764342	-0.00723427	-0.00641434	-0.00526314	-0.00391303	-0.00247409	-0.00100458	0.000479321	0.00199513	0.00360778	0.00544876	0.00769396	0.0104767	0.013797	0.0175215	0.0214743	0.0255241	0.0296068	0.0337092	0.0378644	0.0421752	0.0468351	0.052076	0.0580377	0.0646665	0.0717579	0.0790898	0.0865173	0.0939842	0.101521	0.109317	0.117869	0.128061	0.140855	0.156687	0.175121	0.195194	0.216025	0.23711
-2.12573	-0.00474866	-0.00496342	-0.00533966	-0.00580712	-0.00631315	-0.00683074	-0.0073472	-0.00784598	-0.00828298	-0.00856179	-0.00853648	-0.0080724	-0.00713441	-0.00581426	-0.00426464	-0.00261257	-0.000925586	0.000776009	0.00250601	0.0043212	0.0063371	0.00870835	0.0115522	0.0148685	0.0185402	0.0224126	0.0263704	0.0303576	0.0343652	0.0384314	0.042672	0.0473032	0.052585	0.0586735	0.0655089	0.0728621	0.0804845	0.0882139	0.0959867	0.103834	0.111956	0.120881	0.131544	0.144968	0.161614	0.181021	0.202166	0.224114	0.246333
-1.8423	-0.0049921	-0.00524589	-0.00569052	-0.00624296	-0.00684096	-0.00745266	-0.00806314	-0.00865332	-0.00917244	-0.00950962	-0.00949703	-0.00897982	-0.00791756	-0.00641577	-0.00465007	-0.00276659	-0.000843288	0.0010949	0.00305765	0.00509275	0.00729819	0.0098052	0.0127132	0.0160223	0.019633	0.023414	0.0272675	0.0311466	0.0350468	0.0390118	0.0431702	0.0477624	0.053077	0.0592873	0.0663269	0.0739413	0.0818548	0.0898869	0.0979665	0.106126	0.114574	0.123872	0.135006	0.149058	0.166515	0.18689	0.209101	0.232161	0.255508
-1.55887	-0.00520722	-0.00550259	-0.00602006	-0.00666299	-0.00735896	-0.00807088	-0.00878153	-0.00946914	-0.0100761	-0.0104764	-0.0104797	-0.00991003	-0.00872155	-0.00703404	-0.00504691	-0.00292608	-0.000760343	0.00142058	0.00362209	0.00588274	0.00828245	0.0109283	0.0139016	0.0172023	0.0207492	0.0244352	0.0281804	0.0319474	0.0357359	0.0395955	0.043668	0.0482178	0.0535624	0.0598927	0.0671356	0.075011	0.0832154	0.0915502	0.0999368	0.108407	0.117183	0.126853	0.138459	0.153138	0.171404	0.192744	0.216019	0.240188	0.264659
-1.27544	-0.00541088	-0.0057486	-0.00634027	-0.00707538	-0.00787114	-0.00868517	-0.00949786	-0.0102847	-0.0109813	-0.0114464	-0.0114667	-0.0108453	-0.00953064	-0.00765702	-0.00544776	-0.00308878	-0.000679762	0.00174474	0.00418585	0.00667282	0.00926741	0.0120525	0.0150911	0.018383	0.0218654	0.0254555	0.0290916	0.0327454	0.0364215	0.0401748	0.0441604	0.0486668	0.0540406	0.0604898	0.0679348	0.0760701	0.0845643	0.0932009	0.101893	0.110674	0.119776	0.129817	0.141891	0.157194	0.176264	0.198564	0.222897	0.248168	0.273757
-0.992006	-0.00559322	-0.00597409	-0.00664136	-0.0074704	-0.00836784	-0.00928589	-0.0102026	-0.0110907	-0.0118788	-0.0124107	-0.0124502	-0.0117791	-0.0103407	-0.00828344	-0.0058546	-0.00326002	-0.000610295	0.00205522	0.0047334	0.00744426	0.0102316	0.0131542	0.0162568	0.0195394	0.0229573	0.0264516	0.0299788	0.0335198	0.0370836	0.0407309	0.0446295	0.0490919	0.0544932	0.0610587	0.0687022	0.0770928	0.085872	0.0948052	0.103798	0.112885	0.122306	0.132712	0.145245	0.161158	0.181016	0.204254	0.229619	0.255968	0.282648
-0.708576	-0.00571192	-0.00613813	-0.00688482	-0.00781255	-0.00881682	-0.00984418	-0.0108701	-0.0118649	-0.01275	-0.0133544	-0.0134192	-0.0127056	-0.0111511	-0.00891852	-0.00627882	-0.00345756	-0.000576073	0.00232153	0.00522796	0.00815428	0.0111268	0.014181	0.0173439	0.0206155	0.0239689	0.0273684	0.030788	0.0342177	0.0376706	0.0412129	0.0450249	0.0494418	0.0548661	0.0615397	0.0693698	0.0780016	0.0870504	0.0962644	0.105542	0.114917	0.124642	0.13539	0.148353	0.164835	0.185423	0.20953	0.235851	0.263196	0.290887
-0.425145	-0.00568069	-0.00615736	-0.00699248	-0.00803007	-0.00915327	-0.0103023	-0.0114501	-0.0125639	-0.0135589	-0.0142492	-0.0143541	-0.0136142	-0.0119619	-0.00957382	-0.00674397	-0.00371712	-0.000625097	0.00248339	0.00559717	0.00871897	0.0118588	0.0150307	0.0182451	0.021502	0.0247909	0.0280978	0.031413	0.0347347	0.0380801	0.0415201	0.0452463	0.0496142	0.0550509	0.0618129	0.069802	0.0786416	0.0879237	0.0973809	0.106905	0.11653	0.126515	0.137556	0.150881	0.167832	0.189017	0.21383	0.240926	0.269077	0.297584
-0.141715	-0.00538401	-0.00592025	-0.00685971	-0.00802693	-0.00929048	-0.0105832	-0.0118748	-0.01313	-0.0142575	-0.0150576	-0.0152283	-0.0144912	-0.0127735	-0.0102649	-0.00728156	-0.00408648	-0.000821497	0.00246037	0.00574449	0.00902638	0.0123021	0.0155668	0.0188169	0.0220524	0.025277	0.0284953	0.0317116	0.0349314	0.0381752	0.0415177	0.0451595	0.0494722	0.0549024	0.0617185	0.0698175	0.0788058	0.0882567	0.0978907	0.107594	0.117401	0.127573	0.138817	0.15238	0.169627	0.191173	0.216402	0.243951	0.272571	0.301553
0.141715	-0.00473435	-0.00534223	-0.0064072	-0.00773038	-0.00916274	-0.0106283	-0.0120931	-0.0135193	-0.0148094	-0.0157508	-0.016022	-0.0153263	-0.0135861	-0.0110036	-0.00791548	-0.00460185	-0.00121388	0.00219148	0.00559672	0.00899165	0.0123612	0.0156859	0.0189509	0.0221561	0.0253165	0.0284515	0.0315764	0.0347023	0.0378522	0.0411037	0.0446629	0.0489122	0.054311	0.061135	0.0692788	0.0783372	0.0878713	0.0975938	0.107387	0.117284	0.127544	0.138873	0.152512	0.169822	0.191414	0.216677	0.244251	0.272892	0.301893
0.425145	-0.0037317	-0.0044233	-0.00563497	-0.00714039	-0.00877006	-0.0104376	-0.012105	-0.0137317	-0.0152146	-0.0163291	-0.0167352	-0.0161193	-0.0143997	-0.0117899	-0.00864574	-0.00526325	-0.00180226	0.00167672	0.00515387	0.00861478	0.0120363	0.015388	0.0186469	0.0218131	0.0249094	0.0279664	0.0310072	0.0340473	0.0371113	0.040278	0.0437565	0.0479342	0.0532764	0.0600627	0.0681858	0.0772357	0.0867676	0.0964901	0.106284	0.116179	0.12643	0.137725	0.151278	0.168417	0.189743	0.214655	0.241825	0.270039	0.298605
0.708576	-0.00246361	-0.00324802	-0.0046223	-0.00632975	-0.00817814	-0.0100696	-0.0119617	-0.0138112	-0.0155096	-0.0168208	-0.0173877	-0.0168808	-0.0152141	-0.0126121	-0.00944844	-0.00603444	-0.00253801	0.000977063	0.00448912	0.00798063	0.0114225	0.0147765	0.0180137	0.021134	0.0241665	0.0271493	0.0301117	0.033072	0.036056	0.0391428	0.0425421	0.046642	0.0519088	0.0586226	0.0666762	0.0756584	0.0851236	0.0947797	0.104507	0.114331	0.124499	0.135671	0.149015	0.16581	0.186632	0.210905	0.237351	0.2648	0.292588
0.992006	-0.00104558	-0.00192795	-0.00347382	-0.00539448	-0.00747369	-0.00960144	-0.0117308	-0.0138156	-0.0157423	-0.0172637	-0.0180061	-0.0176245	-0.0160289	-0.0134544	-0.0102921	-0.00686766	-0.003357	0.000172977	0.00369904	0.00720116	0.0106456	0.0139879	0.0171945	0.0202652	0.0232339	0.0261449	0.029032	0.0319159	0.0348231	0.0378328	0.0411535	0.0451721	0.0503529	0.0569749	0.0649311	0.0738122	0.0831744	0.0927267	0.102349	0.112065	0.122107	0.133105	0.146171	0.162523	0.182708	0.206179	0.231718	0.258213	0.28503
1.27544	0.000435767	-0.000546705	-0.00226797	-0.00440653	-0.00672164	-0.00909092	-0.0114627	-0.0137881	-0.0159485	-0.0176858	-0.0186098	-0.0183604	-0.0168438	-0.0143051	-0.0111528	-0.00772698	-0.00421109	-0.000675174	0.00285603	0.00636031	0.00979978	0.0131245	0.0162967	0.0193163	0.0222211	0.0250612	0.0278743	0.0306833	0.0335152	0.0364488	0.0396915	0.0436273	0.0487175	0.0552393	0.0630865	0.0718523	0.081096	0.0905285	0.10003	0.10962	0.119519	0.130322	0.143081	0.158948	0.17844	0.20104	0.225596	0.251055	0.276819
1.55887	0.00193595	0.000852791	-0.00104487	-0.00340261	-0.005955	-0.00856722	-0.0111828	-0.0137503	-0.0161458	-0.0181005	-0.019208	-0.0190929	-0.0176575	-0.0151574	-0.0120179	-0.00859338	-0.0050751	-0.00153609	0.00199746	0.0055012	0.00893331	0.0122386	0.0153752	0.0183431	0.0211842	0.0239536	0.0266933	0.0294279	0.0321849	0.0350428	0.0382074	0.0420599	0.0470581	0.0534768	0.0612109	0.0698567	0.0789767	0.0882838	0.0976587	0.107118	0.116868	0.127469	0.139911	0.155279	0.17406	0.195766	0.219314	0.243712	0.268398
1.8423	0.00343384	0.00225042	0.000177098	-0.00239888	-0.00518754	-0.00804166	-0.0109001	-0.0137086	-0.0163382	-0.0185096	-0.0197998	-0.0198188	-0.0184648	-0.0160035	-0.0128774	-0.00945487	-0.00593489	-0.00239347	0.00114175	0.00464433	0.00806851	0.0113539	0.0144547	0.0173709	0.0201484	0.0228474	0.0255138	0.0281741	0.0308565	0.033639	0.0367255	0.0404943	0.0453993	0.0517133	0.0593317	0.0678543	0.0768473	0.0860257	0.0952706	0.104595	0.114192	0.124588	0.136709	0.151573	0.169637	0.190444	0.212976	0.236307	0.259906
2.12573	0.00490373	0.00362243	0.00137764	-0.00141139	-0.00443068	-0.00752095	-0.0106164	-0.0136602	-0.0165184	-0.0189012	-0.0203699	-0.0205198	-0.0192452	-0.016822	-0.013709	-0.0102886	-0.00676705	-0.00322338	0.000313363	0.00381464	0.00723083	0.0104964	0.0135616	0.0164264	0.0191406	0.0217697	0.0243634	0.02695	0.0295582	0.0322655	0.0352739	0.0389578	0.0437668	0.0499709	0.0574667	0.0658578	0.0747146	0.083755	0.0928604	0.102041	0.111476	0.121656	0.133448	0.147801	0.165141	0.185041	0.206553	0.22881	0.251317
2.40916	0.00628643	0.00491457	0.00251111	-0.000475043	-0.00370775	-0.00701653	-0.0103313	-0.0135928	-0.0166626	-0.019241	-0.0208748	-0.0211458	-0.0199448	-0.0175567	-0.0144558	-0.0110373	-0.00751423	-0.00396845	-0.000430325	0.00306958	0.00647785	0.00972388	0.0127542	0.0155687	0.018221	0.0207816	0.023304	0.0258184	0.0283539	0.0309869	0.0339168	0.0375123	0.0422167	0.0482961	0.0556484	0.0638831	0.0725768	0.0814514	0.0903894	0.0993978	0.108643	0.118582	0.130019	0.143838	0.160435	0.179413	0.19989	0.221059	0.242462
2.69259	0.00747337	0.00602735	0.00349397	0.000346388	-0.00306108	-0.00654877	-0.0100431	-0.0134829	-0.0167259	-0.0194645	-0.0212335	-0.0216036	-0.0204627	-0.0181033	-0.0150122	-0.0115951	-0.0080707	-0.00452309	-0.000983858	0.00251455	0.00591509	0.0091424	0.0121393	0.0149058	0.0174991	0.0199945	0.022449	0.0248947	0.0273605	0.0299215	0.0327718	0.0362712	0.0408518	0.0467729	0.0539353	0.061958	0.0704282	0.0790747	0.0877826	0.0965562	0.10555	0.115186	0.126213	0.139447	0.155259	0.173279	0.192689	0.212741	0.233009
2.97602	0.00833426	0.00684141	0.00422597	0.000976438	-0.0025414	-0.0061421	-0.00974986	-0.0133022	-0.0166546	-0.0194944	-0.0213487	-0.0217812	-0.0206781	-0.0183366	-0.0152516	-0.011835	-0.00830955	-0.00476059	-0.00122069	0.00227599	0.00566914	0.00887901	0.0118452	0.0145676	0.0171067	0.0195423	0.0219346	0.024317	0.0267185	0.0292109	0.0319801	0.0353704	0.0397951	0.0455024	0.0523973	0.0601153	0.0682615	0.0765762	0.0849495	0.093384	0.102022	0.111256	0.121778	0.134346	0.149302	0.166303	0.184593	0.203478	0.222563
3.25945	0.00879086	0.00728504	0.0046469	0.00136917	-0.00217921	-0.00581117	-0.00945031	-0.0130338	-0.0164165	-0.0192842	-0.0211619	-0.0216115	-0.0205185	-0.0181816	-0.0150977	-0.0116808	-0.00815454	-0.00460482	-0.00106481	0.00242987	0.00581603	0.00901009	0.0119487	0.0146318	0.0171228	0.0195053	0.0218423	0.0241685	0.0265121	0.0289404	0.0316266	0.0348917	0.0391208	0.0445453	0.0510765	0.0583749	0.0660723	0.0739269	0.0818358	0.0898017	0.0979566	0.106664	0.116565	0.128363	0.142375	0.158284	0.175387	0.193042	0.210883
3.54288	0.00887313	0.00738573	0.00477984	0.00154218	-0.00196282	-0.00555037	-0.00914492	-0.0126842	-0.0160238	-0.0188516	-0.0206956	-0.0211202	-0.0200117	-0.0176669	-0.0145797	-0.0111617	-0.00763487	-0.00408494	-0.000545341	0.00294709	0.00632664	0.00950638	0.0124204	0.0150686	0.0175171	0.0198527	0.0221409	0.0244173	0.0267091	0.0290773	0.0316788	0.0348038	0.0388005	0.0438782	0.0499568	0.0567292	0.0638624	0.0711377	0.0784625	0.0858397	0.0933924	0.101457	0.11063	0.121564	0.134551	0.149299	0.165154	0.181522	0.198062
3.82631	0.00869595	0.0072487	0.00471315	0.00156288	-0.00184749	-0.00533817	-0.00883549	-0.0122782	-0.015524	-0.018265	-0.0200355	-0.020406	-0.0192642	-0.0169029	-0.0138094	-0.0103895	-0.00686244	-0.00331268	0.000226157	0.00371615	0.00708936	0.0102558	0.0131473	0.0157638	0.0181736	0.0204665	0.0227104	0.0249416	0.0271856	0.0294966	0.0320121	0.0349866	0.0387255	0.0434122	0.0489765	0.0551491	0.061638	0.0682517	0.0749091	0.0816147	0.0884828	0.0958259	0.104196	0.114198	0.126105	0.139643	0.154209	0.169249	0.184449
4.10974	0.00838381	0.00698802	0.00454263	0.00150437	-0.00178473	-0.00515125	-0.00852395	-0.0118429	-0.0149685	-0.0175982	-0.0192746	-0.0195758	-0.0183915	-0.0160093	-0.0129079	-0.00948586	-0.00595853	-0.00240915	0.00112874	0.00461622	0.00798321	0.0111369	0.0140069	0.0165933	0.0189664	0.021219	0.0234209	0.0256091	0.0278076	0.0300628	0.0324918	0.0353104	0.0387782	0.0430508	0.0480687	0.0536031	0.0594062	0.0653153	0.071262	0.0772527	0.0833935	0.0899732	0.0975021	0.106539	0.117335	0.12964	0.142893	0.156586	0.170426
4.39317	0.00801887	0.00667896	0.00433149	0.00141489	-0.00174251	-0.00497418	-0.00821152	-0.0113962	-0.0143911	-0.0169	-0.0184742	-0.0187001	-0.0174698	-0.0150649	-0.011955	-0.0085307	-0.00500323	-0.00145432	0.00208252	0.00556741	0.00892822	0.0120693	0.0149183	0.0174752	0.0198124	0.0220254	0.0241862	0.0263325	0.0284863	0.0306863	0.0330283	0.035689	0.0388805	0.0427301	0.0471891	0.0520704	0.0571714	0.0623592	0.0675784	0.0728374	0.0782342	0.0840343	0.0907066	0.0987647	0.10844	0.119501	0.131434	0.14377	0.156242
4.6766	0.00763807	0.00635542	0.00410826	0.0013163	-0.00170618	-0.00479971	-0.00789839	-0.0109454	-0.0138066	-0.0161916	-0.0176612	-0.0178102	-0.0165328	-0.014105	-0.0109865	-0.00756014	-0.00403277	-0.00048458	0.00305097	0.00653305	0.00988747	0.0130159	0.0158438	0.0183712	0.0206727	0.0228464	0.0249663	0.0270708	0.02918	0.031325	0.03358	0.0360822	0.0389959	0.0424201	0.0463167	0.0505409	0.0549355	0.0593974	0.0638846	0.0684073	0.0730556	0.0780718	0.0838836	0.0909597	0.0995108	0.109326	0.119937	0.130916	0.142019
4.96003	0.00725201	0.00602726	0.00388155	0.00121563	-0.00167039	-0.00462421	-0.00758266	-0.0104904	-0.0132164	-0.0154764	-0.0168405	-0.0169122	-0.0155879	-0.0131379	-0.010012	-0.00658477	-0.00305871	0.000487524	0.00402056	0.00749863	0.0108456	0.0139604	0.0167665	0.0192639	0.0215291	0.0236632	0.025742	0.0278043	0.0298688	0.0319584	0.0341263	0.0364699	0.0391062	0.0421053	0.0454405	0.0490086	0.0526978	0.0564351	0.0601914	0.063979	0.06788	0.0721138	0.0770672	0.083164	0.0905948	0.0991691	0.108463	0.118089	0.127828
5.24346	0.00685799	0.00569265	0.00365101	0.0011144	-0.00163164	-0.00444213	-0.00725673	-0.0100218	-0.0126092	-0.0147414	-0.0159985	-0.0159931	-0.014624	-0.0121553	-0.00902627	-0.00560293	-0.00208308	0.00145628	0.00498191	0.00845123	0.0117863	0.0148835	0.0176647	0.0201297	0.0223569	0.0244498	0.026486	0.0285048	0.0305232	0.0325564	0.0346364	0.0368219	0.0391828	0.0417614	0.0445415	0.0474613	0.0504538	0.0534752	0.0565096	0.0595712	0.0627343	0.0661957	0.0703024	0.0754343	0.0817624	0.0891158	0.0971144	0.105411	0.113809
5.52689	0.00644217	0.00534051	0.00341044	0.00101245	-0.00158352	-0.00424036	-0.00690078	-0.00951293	-0.0119523	-0.0139491	-0.015095	-0.0150132	-0.0136053	-0.0111282	-0.00800898	-0.00460359	-0.00110438	0.0024136	0.00591744	0.009364	0.012674	0.0157424	0.0184893	0.0209147	0.0230985	0.0251457	0.0271352	0.0291065	0.031075	0.0330483	0.0350386	0.0370671	0.0391593	0.0413305	0.0435748	0.0458698	0.0481911	0.0505233	0.0528627	0.0552253	0.0576783	0.0603976	0.0636927	0.0679026	0.07318	0.0793723	0.0861404	0.0931746	0.100299
5.81032	0.00597929	0.00495056	0.00314827	0.000909022	-0.00151509	-0.00399599	-0.0064799	-0.00891725	-0.0111883	-0.0130331	-0.0140585	-0.0139018	-0.0124682	-0.010005	-0.00692355	-0.00356652	-0.000119184	0.00334607	0.00679699	0.0101905	0.0134473	0.0164619	0.0191545	0.0215251	0.0236535	0.0256452	0.027579	0.0294943	0.0314044	0.0333106	0.0352068	0.0370811	0.0389188	0.040711	0.0424613	0.0441823	0.0458883	0.0475888	0.0492912	0.0510135	0.0528169	0.0548593	0.0574187	0.0607994	0.0651386	0.0702992	0.0759768	0.0818934	0.087891
6.09375	0.00544165	0.00450055	0.00285176	0.000803244	-0.00141438	-0.00368391	-0.00595585	-0.0081836	-0.0102538	-0.0119203	-0.0128108	-0.0125816	-0.011143	-0.00872922	-0.00572987	-0.00246951	0.000876351	0.00423904	0.00758759	0.0108799	0.0140385	0.01696	0.0195665	0.0218578	0.0239122	0.0258328	0.0276966	0.0295421	0.0313807	0.033208	0.0350036	0.0367279	0.0383336	0.0397922	0.0411146	0.0423426	0.0435215	0.0446817	0.0458397	0.0470149	0.0482646	0.0497338	0.0516781	0.0543771	0.0579569	0.0622914	0.067101	0.0721302	0.077234
6.37718	0.00481679	0.00398045	0.0025152	0.000694725	-0.00127603	-0.00329285	-0.00531141	-0.00728895	-0.00912052	-0.0105781	-0.0113166	-0.0110177	-0.0095983	-0.00727535	-0.00440987	-0.00130257	0.00188394	0.00508595	0.00827441	0.0114095	0.0144173	0.0171999	0.0196831	0.0218667	0.0238251	0.0256564	0.0274336	0.0291932	0.0309448	0.0326798	0.0343668	0.0359461	0.0373462	0.0385239	0.0394959	0.0403252	0.0410803	0.0418068	0.042528	0.0432651	0.0440729	0.04509	0.04656	0.0487494	0.0517783	0.0555266	0.0597278	0.0641384	0.0686201
6.66061	0.00411716	0.00340028	0.00214431	0.000583856	-0.00110541	-0.00283408	-0.0045638	-0.00625633	-0.00781684	-0.00903911	-0.00961109	-0.00924493	-0.00786547	-0.00566886	-0.00298162	-7.56788e-05	0.00290187	0.00589336	0.00887229	0.0118019	0.0146141	0.0172185	0.0195465	0.021598	0.0234417	0.025168	0.0268445	0.0285043	0.0301557	0.0317868	0.0333584	0.0347971	0.0360141	0.0369563	0.037644	0.0381554	0.0385751	0.0389593	0.0393362	0.0397283	0.0401902	0.040859	0.0419752	0.0438024	0.0464593	0.0498271	0.0536423	0.0576645	0.0617571
6.94404	0.00337048	0.0027823	0.00175182	0.000471508	-0.000914477	-0.0023327	-0.00375126	-0.00513687	-0.00640591	-0.00737634	-0.00777267	-0.00734075	-0.00601424	-0.00396632	-0.00148523	0.00118893	0.00392631	0.00667593	0.00941419	0.0121081	0.0146964	0.0170978	0.0192505	0.0211546	0.0228717	0.0244833	0.0260499	0.0276015	0.0291442	0.0306641	0.0321163	0.0334169	0.034465	0.0352001	0.0356454	0.0358898	0.0360297	0.0361292	0.0362199	0.0363257	0.0365021	0.0368878	0.0377262	0.0392841	0.0416813	0.044798	0.0483674	0.0521461	0.0559962
7.22747	0.00260206	0.00214685	0.00134933	0.00035847	-0.000714167	-0.00181165	-0.00290872	-0.0039773	-0.00494545	-0.00565639	-0.00587283	-0.00537586	-0.00410834	-0.00221942	4.26016e-05	0.00247092	0.00495368	0.00744693	0.00993014	0.0123743	0.0147256	0.0169125	0.0188807	0.0206303	0.0222154	0.0237077	0.0251604	0.0265997	0.02803	0.0294352	0.0307659	0.0319297	0.0328156	0.0333568	0.033579	0.0335799	0.0334657	0.0333071	0.0331385	0.0329852	0.032904	0.0330368	0.0336325	0.0349639	0.0371536	0.0400789	0.0434672	0.0470695	0.0507448
7.5109	0.00182631	0.0015055	0.000943448	0.000245134	-0.000510796	-0.00128409	-0.00205623	-0.0028044	-0.00346852	-0.00391743	-0.00395261	-0.00339087	-0.00218442	-0.000458061	0.00158048	0.00375815	0.00598136	0.00821328	0.0104365	0.0126262	0.0147361	0.0167046	0.0184852	0.0200778	0.021529	0.0229005	0.024238	0.0255636	0.0268801	0.0281696	0.0293782	0.0304058	0.0311317	0.0314836	0.0314892	0.0312547	0.0308955	0.0304879	0.0300693	0.0296661	0.029337	0.0292273	0.0295924	0.0307119	0.0327118	0.035466	0.0386951	0.0421437	0.0456671
7.79433	0.00104907	0.000862871	0.000536652	0.000131345	-0.000307384	-0.000755988	-0.0012027	-0.00162996	-0.00198961	-0.00217621	-0.00203008	-0.00140394	-0.000259332	0.00130337	0.00311712	0.00504275	0.007005	0.00897416	0.010936	0.0128698	0.014737	0.0164861	0.0180782	0.0195133	0.0208304	0.0220809	0.0233029	0.0245147	0.0257174	0.026891	0.0279776	0.0288692	0.0294362	0.0296004	0.0293919	0.028925	0.0283236	0.0276702	0.0270048	0.0263551	0.0257812	0.0254324	0.0255705	0.0264823	0.0282968	0.030885	0.0339601	0.0372604	0.0406374
8.07776	0.000273102	0.000220888	0.00012941	1.57543e-05	-0.00010724	-0.000232657	-0.000355449	-0.000463313	-0.00052	-0.000445741	-0.000119732	0.000569476	0.00165097	0.00304882	0.00463661	0.00630907	0.0080092	0.00971448	0.0114138	0.0130908	0.0147143	0.0162434	0.0176469	0.0189248	0.0201082	0.0212383	0.0223456	0.0234443	0.0245339	0.0255925	0.0265581	0.0273153	0.0277253	0.0277049	0.0272859	0.0265906	0.0257516	0.0248569	0.0239493	0.0230576	0.0222434	0.0216597	0.0215744	0.022281	0.0239118	0.0263345	0.0292557	0.0324074	0.0356376
8.36119	-0.000497453	-0.000418015	-0.000278842	-0.000105927	8.1311e-05	0.000273449	0.000468917	0.000674803	0.000915511	0.00124523	0.00174608	0.00249381	0.0035082	0.00473764	0.00609619	0.00751229	0.00894719	0.0103855	0.0118193	0.0132365	0.0146142	0.0159219	0.0171366	0.0182583	0.01931	0.0203222	0.0213175	0.022306	0.0232854	0.024232	0.0250802	0.0257076	0.0259674	0.0257714	0.0251533	0.0242426	0.0231798	0.022058	0.0209223	0.0198027	0.018762	0.0179561	0.0176578	0.0181662	0.0196158	0.0218721	0.024636	0.0276348	0.0307136
8.64462	-0.00125404	-0.00104895	-0.000689624	-0.000243186	0.00024016	0.000735389	0.00123458	0.00173973	0.00226352	0.00283486	0.00349763	0.00429228	0.00522939	0.00628137	0.00740234	0.00855404	0.00971577	0.0108792	0.0120398	0.0131902	0.0143162	0.0153991	0.0164246	0.0173928	0.0183179	0.0192187	0.0201089	0.0209944	0.0218708	0.0227132	0.023453	0.0239628	0.0240896	0.0237413	0.0229532	0.0218603	0.0206087	0.0192957	0.0179682	0.0166566	0.0154245	0.0144287	0.0139439	0.0142713	0.0155462	0.0176331	0.0202312	0.0230656	0.0259806
8.92805	-0.00198379	-0.00166455	-0.00110527	-0.000410394	0.000341905	0.00111242	0.0018874	0.00266394	0.00344331	0.00422968	0.00502952	0.00584878	0.00668902	0.00754618	0.0084135	0.00928535	0.0101587	0.0110321	0.0119047	0.0127746	0.0136377	0.0144891	0.0153248	0.0161449	0.0169531	0.0177547	0.0185533	0.0193494	0.020137	0.0208901	0.0215391	0.0219546	0.0219812	0.0215255	0.0206233	0.0194117	0.018039	0.0166039	0.015154	0.0137196	0.0123635	0.01124	0.0106199	0.0107993	0.0119118	0.0138239	0.0162393	0.0188874	0.021615
9.21148	-0.0026748	-0.00225805	-0.00152794	-0.000620807	0.000361267	0.00136694	0.0023774	0.00338514	0.0043804	0.00534343	0.0062445	0.00705618	0.00777131	0.00840858	0.0089991	0.00956879	0.0101317	0.0106933	0.0112567	0.0118262	0.0124104	0.0130207	0.0136655	0.014345	0.0150505	0.0157708	0.016497	0.0172237	0.0179427	0.0186281	0.0192115	0.0195663	0.0195402	0.0190419	0.0181063	0.0168676	0.0154713	0.0140139	0.0125417	0.0110843	0.0097015	0.00854015	0.00785807	0.00793743	0.0089053	0.0106346	0.0128432	0.0152734	0.0177794
9.49491	-0.00332397	-0.00282768	-0.00195818	-0.000877887	0.000291647	0.00148915	0.00269155	0.00388708	0.00505536	0.0061536	0.00711719	0.00788652	0.00844603	0.00883634	0.00912505	0.00936848	0.00959718	0.00982349	0.0100545	0.0103024	0.0105903	0.010949	0.011402	0.0119491	0.0125671	0.0132252	0.0139	0.0145787	0.0152511	0.0158919	0.0164371	0.0167674	0.0167399	0.0162688	0.015387	0.0142204	0.0129058	0.0115336	0.0101476	0.00877498	0.00747042	0.00636815	0.00570361	0.00573456	0.00657702	0.00811495	0.0100906	0.0122687	0.0145161
9.77834	-0.00393941	-0.00337804	-0.00239454	-0.0011726	0.000150269	0.00150466	0.00286389	0.00421218	0.00551892	0.00671896	0.00771385	0.00841279	0.00879208	0.00891359	0.00888032	0.00877808	0.00865342	0.00852537	0.00840549	0.00831451	0.00829205	0.00839089	0.00865106	0.00907256	0.00961536	0.0102267	0.0108669	0.011515	0.0121583	0.0127734	0.0133023	0.0136374	0.01365	0.0132625	0.0125046	0.01149	0.0103419	0.00914199	0.00792943	0.00672844	0.00558685	0.00462184	0.00403894	0.00406311	0.00479565	0.00613527	0.00785699	0.00975541	0.0117145
10.0618	-0.00453459	-0.00391684	-0.00283457	-0.00148991	-3.41947e-05	0.0014561	0.00295108	0.00443112	0.00585556	0.00713732	0.00814477	0.0087565	0.00894079	0.00878039	0.00841302	0.00795344	0.00746393	0.0069701	0.00648819	0.00604801	0.00570678	0.0055407	0.00560757	0.00590737	0.00638234	0.00695625	0.00757191	0.00819976	0.00882468	0.00942537	0.00995113	0.0103087	0.0103861	0.010116	0.00952435	0.00870973	0.00777914	0.00680352	0.00581686	0.00483969	0.00391194	0.00313114	0.00266833	0.00271074	0.00334267	0.00447981	0.00593495	0.00753716	0.00919007
10.3452	-0.00512061	-0.00445037	-0.00327613	-0.00181721	-0.000237807	0.00137902	0.00300033	0.00460273	0.00613559	0.00749011	0.00850177	0.00901877	0.00900151	0.0085534	0.00784659	0.00702451	0.00616506	0.00530043	0.00445157	0.00365764	0.00299392	0.00256071	0.00243407	0.00261398	0.0030244	0.00356504	0.0041607	0.0047729	0.00538417	0.00597541	0.00650397	0.00689174	0.00704502	0.00690753	0.00650083	0.00590753	0.00521717	0.0044891	0.00375168	0.00302157	0.00233031	0.00175463	0.00142905	0.00150084	0.0020363	0.00296913	0.00415206	0.0054507	0.00678948
10.6286	-0.00570262	-0.00498124	-0.0037174	-0.00214715	-0.000447244	0.00129285	0.00303722	0.0047587	0.00639679	0.00782101	0.00883409	0.009254	0.00903324	0.00829582	0.00724819	0.00606234	0.0048317	0.00359502	0.00237801	0.00122922	0.000242152	-0.000458613	-0.000778638	-0.000717924	-0.000370906	0.000137831	0.000714956	0.00131303	0.00191218	0.00249561	0.00302888	0.0034494	0.00368214	0.00368203	0.00346634	0.00310121	0.00265835	0.00218529	0.00170458	0.00122899	0.000781482	0.000417625	0.000234796	0.000339578	0.000779966	0.00150797	0.00241699	0.0034098	0.004432
10.9121	-0.00627798	-0.00550617	-0.00415399	-0.00247398	-0.000655257	0.00120638	0.00307207	0.00491095	0.00665266	0.00814527	0.00915898	0.00948177	0.00905831	0.00803305	0.00664646	0.00509888	0.00349914	0.00189252	0.000309449	-0.00119217	-0.00250073	-0.00346748	-0.0039797	-0.00403738	-0.00375326	-0.00327607	-0.0027172	-0.00213299	-0.00154571	-0.000969827	-0.000431576	2.20005e-05	0.000334552	0.000472227	0.000447994	0.000311535	0.000116703	-0.000100842	-0.000324295	-0.00054485	-0.000748083	-0.000899595	-0.000939172	-0.000800909	-0.000455131	6.84883e-05	0.000704042	0.00139144	0.00209749
11.1955	-0.00682816	-0.00600769	-0.00457026	-0.00278434	-0.000850958	0.00112796	0.00311072	0.00506285	0.00690447	0.00846281	0.00947654	0.00970457	0.00908395	0.00777897	0.00606308	0.00416411	0.00220586	0.000239902	-0.00169876	-0.00354315	-0.00516409	-0.00638946	-0.00708877	-0.00726203	-0.0070397	-0.00659394	-0.0060536	-0.00548367	-0.00490873	-0.00434095	-0.00379849	-0.00331316	-0.00292295	-0.00265071	-0.00248769	-0.00240037	-0.00235243	-0.00231984	-0.00229146	-0.00226235	-0.00222651	-0.00217032	-0.00207011	-0.00189995	-0.00164817	-0.00132644	-0.000960686	-0.000574464	-0.000180163
11.4789	-0.00729922	-0.0064355	-0.0049223	-0.00304223	-0.00100693	0.00107623	0.00316304	0.00521578	0.00714596	0.00876205	0.00977426	0.00991526	0.00911528	0.00755647	0.00554202	0.00332458	0.00104143	-0.00125018	-0.00351113	-0.00566628	-0.00757072	-0.00903129	-0.00990159	-0.0101816	-0.0100178	-0.0096032	-0.0090825	-0.00852837	-0.00796744	-0.00740971	-0.00686577	-0.00635311	-0.00589254	-0.00549657	-0.00516041	-0.0048657	-0.00459256	-0.00432786	-0.00406579	-0.00380505	-0.00354753	-0.00329926	-0.00307096	-0.0028744	-0.00271487	-0.00258707	-0.00247925	-0.00238055	-0.00228373
11.7624	-0.00758349	-0.00668927	-0.00512263	-0.00317617	-0.001069	0.00108767	0.00324782	0.00537133	0.00736334	0.00901834	0.0100254	0.0100977	0.00916044	0.00740894	0.00516858	0.00271042	0.00018176	-0.00235592	-0.00486047	-0.00725082	-0.00937049	-0.011011	-0.0120142	-0.0123802	-0.012267	-0.0118832	-0.0113847	-0.01085	-0.010307	-0.009764	-0.00922502	-0.00869553	-0.00818187	-0.00768782	-0.00721194	-0.00674865	-0.00629191	-0.0058378	-0.00538497	-0.00493524	-0.00449727	-0.00409385	-0.00376516	-0.00355522	-0.00348383	-0.00353119	-0.00365328	-0.0038098	-0.00397675
12.0458	-0.00753707	-0.00663492	-0.00505439	-0.00309067	-0.000964832	0.00121094	0.00339005	0.00553153	0.00753803	0.00919862	0.0101942	0.0102303	0.00923006	0.00739415	0.00505647	0.00249524	-0.000138361	-0.00278122	-0.00539011	-0.00788184	-0.0100959	-0.0118184	-0.0128873	-0.0133024	-0.013226	-0.012872	-0.0124003	-0.0118914	-0.0113736	-0.0108534	-0.0103308	-0.00980308	-0.00926689	-0.00872019	-0.00816375	-0.00760057	-0.00703387	-0.00646592	-0.00589837	-0.00533516	-0.00478969	-0.00429652	-0.0039165	-0.00371623	-0.00372571	-0.00391496	-0.00421734	-0.00457191	-0.00494293
12.3292	-0.00705088	-0.00617082	-0.004629	-0.00271337	-0.000639585	0.00148291	0.00360869	0.00569792	0.00765595	0.0092778	0.0102533	0.0102963	0.00933222	0.0075559	0.0052919	0.00281064	0.000259032	-0.00230165	-0.00482965	-0.00724482	-0.0093926	-0.011067	-0.0121119	-0.0125272	-0.0124692	-0.0121438	-0.0117051	-0.0112305	-0.0107471	-0.0102607	-0.00976963	-0.00926843	-0.00875037	-0.00821141	-0.0076531	-0.00708137	-0.00650267	-0.00592136	-0.00534019	-0.00476391	-0.00420798	-0.00371204	-0.0033459	-0.00318596	-0.00326665	-0.00355355	-0.00397025	-0.00444682	-0.00494253
12.6126	-0.00612491	-0.00529697	-0.00384645	-0.00204425	-9.32621e-05	0.00190359	0.00390375	0.00587048	0.0077171	0.00925589	0.0102029	0.010296	0.00946693	0.00789416	0.00587486	0.00365662	0.00137394	-0.000917216	-0.0031791	-0.00533978	-0.00726057	-0.00875668	-0.00968803	-0.0100546	-0.00999652	-0.00969854	-0.00929897	-0.00886721	-0.00842764	-0.00798592	-0.00754155	-0.00709158	-0.00663231	-0.00616149	-0.00567998	-0.00519107	-0.0046983	-0.00420414	-0.00371043	-0.00322151	-0.00275214	-0.00234041	-0.00205336	-0.00196443	-0.00210665	-0.00244698	-0.00291199	-0.00343454	-0.00397555
12.8961	-0.00486826	-0.004115	-0.00279532	-0.0011557	0.000619303	0.00243609	0.00425626	0.0060477	0.00773556	0.00915796	0.01007	0.0102457	0.0096261	0.00836518	0.00671916	0.00490158	0.00302839	0.00114766	-0.000708835	-0.00248121	-0.00405418	-0.00527412	-0.00602459	-0.0063056	-0.00623359	-0.00596216	-0.00560631	-0.00522375	-0.0048351	-0.00444624	-0.00405998	-0.00367986	-0.00330994	-0.00295268	-0.00260714	-0.00226973	-0.00193654	-0.0016051	-0.00127489	-0.000948827	-0.000638981	-0.000376857	-0.000217962	-0.000223073	-0.000419559	-0.000780051	-0.00124377	-0.00175512	-0.00228173
13.1795	-0.00342481	-0.00275899	-0.0015925	-0.000143199	0.00142577	0.00303175	0.00464123	0.00622754	0.00772991	0.00901709	0.00989056	0.0101672	0.0097991	0.00891117	0.00771108	0.00637191	0.00498761	0.00359688	0.00222445	0.000915954	-0.000240932	-0.00112942	-0.00166098	-0.00183562	-0.00174185	-0.00149648	-0.00118694	-0.0008572	-0.000523451	-0.000192087	0.000129607	0.000429392	0.000692686	0.000910729	0.00108688	0.00123399	0.001366	0.00149203	0.0016158	0.00173636	0.00184546	0.00192104	0.00192408	0.0018119	0.00156526	0.00120339	0.000768989	0.000301135	-0.000177363
13.4629	-0.00190235	-0.00132936	-0.0003255	0.000921738	0.00227197	0.00365416	0.00503995	0.00640852	0.00771409	0.00885809	0.00969147	0.0100767	0.00997793	0.00948882	0.00876533	0.00793742	0.00707554	0.00620842	0.00535328	0.00454059	0.00382861	0.00329493	0.00299835	0.00293887	0.00305768	0.00327721	0.00353934	0.00381473	0.00409189	0.0043638	0.00461821	0.00483321	0.00498258	0.00505057	0.00504322	0.00498363	0.00489688	0.00479947	0.00469867	0.00459569	0.00448665	0.00436007	0.00419557	0.00397083	0.0036758	0.00332052	0.00292733	0.00251667	0.00210057
13.7464	-0.000355567	0.000122954	0.000961309	0.00200292	0.00313055	0.00428499	0.00544314	0.00659013	0.00769545	0.00869382	0.00948659	0.00998271	0.0101585	0.0100758	0.00983805	0.00953115	0.00920166	0.00886815	0.00854018	0.00823278	0.00797428	0.00780234	0.0077455	0.00780377	0.0079486	0.00814232	0.00835669	0.00857725	0.0087973	0.00900915	0.00919544	0.00932432	0.00935758	0.00927226	0.00907717	0.00880598	0.00849521	0.00816897	0.00783816	0.00750626	0.00717387	0.00684049	0.00650502	0.00616622	0.00582354	0.00547753	0.00512942	0.00478038	0.00443131
14.0298	0.00119313	0.00157717	0.00224998	0.00308591	0.00399089	0.00491752	0.00584799	0.00677334	0.00767831	0.00853086	0.00928266	0.00988909	0.0103385	0.0106613	0.0109081	0.011121	0.0113226	0.0115215	0.0117194	0.0119161	0.01211	0.0122989	0.0124812	0.0126568	0.0128274	0.0129952	0.0131617	0.0133274	0.0134902	0.013642	0.0137601	0.0138029	0.0137202	0.0134818	0.0130993	0.0126169	0.0120826	0.011528	0.0109676	0.0104073	0.00985204	0.00931243	0.0088067	0.00835476	0.00796562	0.00763027	0.0073288	0.00704299	0.00676258
14.3132	0.00272652	0.00301755	0.00352744	0.00416094	0.00484679	0.00554922	0.00625559	0.00696274	0.00767027	0.0083786	0.00908846	0.00980051	0.0105149	0.0112313	0.0119488	0.0126668	0.0133846	0.0141008	0.0148099	0.0154965	0.0161298	0.016669	0.0170829	0.0173716	0.0175661	0.0177073	0.017826	0.0179369	0.0180429	0.0181348	0.0181855	0.0181436	0.0179475	0.0175602	0.0169958	0.0163088	0.0155579	0.0147821	0.0139995	0.013218	0.0124471	0.0117082	0.0110385	0.0104788	0.0100476	0.00972631	0.00947432	0.00925433	0.00904509
14.5967	0.0042105	0.00441327	0.00476852	0.00520989	0.00568776	0.00617739	0.00667101	0.00717084	0.0076902	0.00825941	0.00892442	0.00972766	0.0106802	0.0117531	0.0128984	0.0140758	0.0152632	0.0164502	0.0176243	0.0187563	0.0197889	0.0206455	0.021268	0.0216564	0.0218689	0.0219818	0.0220526	0.0221094	0.0221591	0.0221925	0.0221778	0.0220557	0.0217544	0.0212311	0.0205022	0.0196308	0.0186853	0.0177109	0.0167288	0.0157487	0.0147845	0.0138677	0.0130537	0.0124029	0.0119426	0.0116456	0.0114513	0.0113044	0.0111733
14.8801	0.00558341	0.00570855	0.00592778	0.00620016	0.00649509	0.00679752	0.00710391	0.00742089	0.0077729	0.00821444	0.00882812	0.00969013	0.0108204	0.0121669	0.0136433	0.0151775	0.0167301	0.0182831	0.0198186	0.0212965	0.0226381	0.0237383	0.0245176	0.024976	0.025193	0.0252737	0.0252966	0.0253004	0.0252957	0.025273	0.0251978	0.0250054	0.0246175	0.0239873	0.0231327	0.0221227	0.0210317	0.0199093	0.0187785	0.0176509	0.0165436	0.0154972	0.0145829	0.0138782	0.0134182	0.0131679	0.0130496	0.0129922	0.012955
15.1635	0.00677135	0.00683655	0.00695077	0.00709269	0.00724639	0.00740428	0.00756593	0.0077408	0.00796012	0.00829311	0.00884463	0.00971142	0.0109187	0.0124006	0.0140474	0.0157676	0.0175112	0.0192558	0.0209803	0.0226381	0.0241383	0.0253593	0.0262091	0.0266877	0.0268872	0.026929	0.0269039	0.0268569	0.0268007	0.0267261	0.0265985	0.0263523	0.0259086	0.0252199	0.0243045	0.0232318	0.0220774	0.0208912	0.0196967	0.0185061	0.0173394	0.0162439	0.0153025	0.014606	0.0141952	0.0140292	0.0140174	0.0140767	0.0141596
15.4469	0.0077299	0.00775712	0.00780479	0.00786403	0.00792821	0.00799444	0.00806405	0.00814734	0.00827696	0.00852509	0.00900103	0.00980564	0.0109653	0.0124111	0.0140289	0.0157232	0.017442	0.0191619	0.0208614	0.0224935	0.0239658	0.0251553	0.0259686	0.0264059	0.0265603	0.0265549	0.0264818	0.0263866	0.0262823	0.0261611	0.0259911	0.0257117	0.0252504	0.0245633	0.0236673	0.0226264	0.0215101	0.0203646	0.0192116	0.0180632	0.0169408	0.0158958	0.0150182	0.0144068	0.0141057	0.0140707	0.0142032	0.014413	0.0146484
15.7304	0.00847609	0.00848564	0.00850237	0.00852316	0.00854571	0.00856925	0.0085956	0.00863409	0.00871381	0.008899	0.00928694	0.0099674	0.0109638	0.012215	0.0136192	0.0150914	0.0165855	0.0180804	0.0195571	0.0209729	0.0222447	0.0232615	0.0239393	0.0242781	0.024362	0.0243019	0.0241807	0.0240396	0.0238907	0.0237278	0.0235245	0.0232311	0.0227874	0.0221575	0.0213552	0.0204334	0.0194494	0.0184413	0.0174272	0.0164184	0.0154364	0.0145341	0.0138045	0.0133493	0.0132141	0.0133533	0.0136651	0.0140567	0.0144745
16.0138	0.00907507	0.00908104	0.00909151	0.00910451	0.00911862	0.00913341	0.00915032	0.00917643	0.00923384	0.00937129	0.00966263	0.010176	0.0109291	0.0118756	0.0129382	0.0140525	0.0151832	0.0163145	0.0174309	0.0184984	0.01945	0.0201965	0.0206702	0.020871	0.0208667	0.0207465	0.0205772	0.020392	0.0202007	0.0199994	0.0197693	0.0194749	0.0190735	0.0185394	0.0178823	0.0171401	0.0163536	0.0155499	0.0147424	0.0139405	0.0131654	0.0124699	0.0119466	0.011697	0.0117666	0.0121098	0.0126252	0.0132202	0.0138414
16.2972	0.00959748	0.0096072	0.00962424	0.00964541	0.00966835	0.00969204	0.00971709	0.0097477	0.00979714	0.00989476	0.010085	0.0104089	0.0108771	0.0114616	0.0121161	0.0128017	0.0134971	0.0141924	0.0148773	0.0155279	0.0160971	0.0165223	0.0167561	0.0167984	0.0166967	0.0165137	0.0162963	0.0160677	0.0158353	0.0155973	0.0153437	0.0150553	0.0147089	0.0142906	0.0138056	0.0132745	0.0127194	0.012155	0.0115891	0.0110292	0.0104957	0.0100402	0.00975359	0.00973519	0.0100298	0.0105926	0.0113243	0.012134	0.0129694
16.5807	0.0100899	0.0101062	0.0101349	0.0101704	0.0102089	0.0102484	0.0102885	0.0103302	0.0103773	0.0104382	0.0105256	0.0106513	0.0108183	0.0110186	0.011239	0.0114683	0.0117002	0.0119315	0.012157	0.0123637	0.0125262	0.0126104	0.0125903	0.0124661	0.0122635	0.0120167	0.0117511	0.0114795	0.0112064	0.0109325	0.0106567	0.010377	0.0100905	0.00979576	0.00949335	0.00918561	0.00887511	0.00856368	0.00825312	0.00794891	0.00767048	0.007468	0.00742983	0.00765271	0.00818019	0.00896872	0.00992155	0.0109503	0.012004
16.8641	0.0105731	0.0105968	0.0106385	0.0106903	0.0107463	0.0108037	0.0108607	0.0109154	0.0109618	0.0109869	0.0109711	0.0108962	0.0107576	0.0105675	0.0103466	0.0101118	0.00987253	0.00963191	0.00939021	0.00914574	0.00889479	0.00863234	0.00835462	0.00806163	0.00775715	0.00744618	0.00713249	0.0068181	0.00650449	0.00619484	0.00589731	0.00562696	0.00540187	0.00523292	0.00511594	0.00503499	0.00497277	0.00491803	0.00486659	0.00482186	0.00480224	0.00485633	0.00506986	0.00553672	0.00629918	0.00731496	0.00849018	0.00973904	0.0110122
17.1475	0.0110516	0.011083	0.011138	0.0112063	0.0112802	0.0113557	0.0114301	0.0114982	0.0115442	0.0115339	0.0114153	0.0111405	0.0106968	0.010117	0.00945551	0.00875758	0.0080478	0.00733606	0.00662798	0.00593305	0.00526936	0.00466097	0.0041261	0.00366477	0.00325874	0.00288393	0.00252241	0.00216544	0.00181157	0.00146645	0.00114735	0.000886534	0.0007228	0.00067945	0.000747556	0.000892918	0.00107846	0.00127987	0.001487	0.0017012	0.00193982	0.0022499	0.00271452	0.00342466	0.0044213	0.00566346	0.00706016	0.00852823	0.0100198
17.431	0.0115185	0.0115574	0.0116254	0.0117099	0.0118013	0.0118946	0.0119861	0.0120673	0.0121131	0.0120683	0.0118493	0.011379	0.0106373	0.00967683	0.0085849	0.00743441	0.00626495	0.00509292	0.00392917	0.00279414	0.0017272	0.000780808	-5.27813e-06	-0.000631057	-0.00113629	-0.00157343	-0.00198166	-0.00238019	-0.00277337	-0.00315312	-0.00349327	-0.00374474	-0.00384852	-0.00376915	-0.00352022	-0.00315375	-0.00272615	-0.0022745	-0.00181475	-0.00134759	-0.000856675	-0.000296515	0.000413379	0.00136117	0.00258654	0.00404981	0.00566281	0.00734497	0.00904991
17.7144	0.0119498	0.0119955	0.0120756	0.0121751	0.0122827	0.0123924	0.0124997	0.012593	0.0126385	0.0125618	0.0122501	0.0115994	0.0105824	0.00927021	0.00778068	0.00621216	0.00461808	0.00302086	0.00143619	-0.000105381	-0.00154481	-0.00280343	-0.00382157	-0.00459926	-0.00519612	-0.00569084	-0.00614222	-0.00657914	-0.00700863	-0.00742035	-0.00777994	-0.00802279	-0.00807118	-0.00787846	-0.00746249	-0.00689177	-0.00624058	-0.00555777	-0.00486468	-0.00416385	-0.00343988	-0.00264871	-0.00171225	-0.000544947	0.000891717	0.00255922	0.00437202	0.00625192	0.00815393
17.9978	0.0122969	0.0123482	0.0124379	0.0125494	0.0126701	0.0127931	0.012913	0.0130161	0.0130614	0.012959	0.0125727	0.0117767	0.0105382	0.00894295	0.0071334	0.0052284	0.00329257	0.00135313	-0.000570328	-0.00243911	-0.00417835	-0.00568826	-0.00689318	-0.00779313	-0.00846374	-0.00900481	-0.00949091	-0.00995873	-0.0104174	-0.0108549	-0.0112301	-0.011466	-0.0114699	-0.0111859	-0.0106355	-0.00990039	-0.00906922	-0.00820037	-0.00731946	-0.00643056	-0.00551902	-0.00454192	-0.0034231	-0.00207911	-0.000472392	0.0013595	0.00333311	0.00537216	0.00743279
18.2812	0.0124951	0.0125494	0.0126447	0.0127632	0.0128913	0.0130218	0.013149	0.0132576	0.0133028	0.0131858	0.0127569	0.011878	0.010513	0.00875614	0.00676393	0.00466689	0.00253598	0.000401211	-0.00171562	-0.00377117	-0.00568154	-0.00733488	-0.00864642	-0.00961615	-0.0103289	-0.0108964	-0.0114023	-0.0118878	-0.0123631	-0.0128153	-0.0131995	-0.0134314	-0.0134098	-0.0130737	-0.0124466	-0.0116177	-0.0106838	-0.00970873	-0.00872062	-0.00772437	-0.00670576	-0.00562254	-0.00439963	-0.0029548	-0.00125101	0.000674708	0.00274011	0.00487001	0.00702117
[truncated: 81 more columns]

## Sheet: Fig. 1e, tail
Elevation\Azimuth (°)	-18.2812	-17.9978	-17.7144	-17.431	-17.1475	-16.8641	-16.5807	-16.2972	-16.0138	-15.7304	-15.4469	-15.1635	-14.8801	-14.5967	-14.3132	-14.0298	-13.7464	-13.4629	-13.1795	-12.8961	-12.6126	-12.3292	-12.0458	-11.7624	-11.4789	-11.1955	-10.9121	-10.6286	-10.3452	-10.0618	-9.77834	-9.49491	-9.21148	-8.92805	-8.64462	-8.36119	-8.07776	-7.79433	-7.5109	-7.22747	-6.94404	-6.66061	-6.37718	-6.09375	-5.81032	-5.52689	-5.24346	-4.96003	-4.6766
-18.2812	0.00117244	0.00159597	0.00233797	0.00325986	0.0042579	0.00527966	0.00630475	0.00732013	0.00829918	0.00918501	0.00989161	0.0103397	0.0105084	0.010452	0.0102603	0.0100082	0.00973538	0.009453	0.00914984	0.00878372	0.0082692	0.00749195	0.00636531	0.00488928	0.00315052	0.00126335	-0.000686555	-0.00265558	-0.00462494	-0.00657727	-0.00847567	-0.0102529	-0.0118283	-0.0131534	-0.0142467	-0.0151795	-0.0160287	-0.0168451	-0.0176509	-0.0184492	-0.0192251	-0.0199363	-0.0205077	-0.0208569	-0.0209469	-0.0208146	-0.0205425	-0.0202058	-0.019847
-17.9978	0.000859067	0.00128175	0.00202229	0.00294236	0.00393843	0.00495817	0.00598124	0.00699462	0.00797177	0.00885596	0.00956142	0.010009	0.0101781	0.0101226	0.00993224	0.00968166	0.00941041	0.00912973	0.00882881	0.00846663	0.00796004	0.00719779	0.00609554	0.00465331	0.00295542	0.00111311	-0.000790248	-0.00271221	-0.00463451	-0.0065403	-0.00839375	-0.0101296	-0.0116696	-0.0129668	-0.0140392	-0.0149557	-0.0157911	-0.0165947	-0.017388	-0.0181738	-0.0189375	-0.0196371	-0.020198	-0.0205385	-0.020622	-0.020485	-0.0202094	-0.0198697	-0.0195082
-17.7144	0.000310042	0.000731263	0.00146923	0.00238611	0.00337872	0.00439493	0.00541445	0.00642433	0.00739817	0.00827948	0.00898293	0.00942976	0.00959943	0.00954559	0.00935755	0.00910957	0.00884106	0.00856338	0.00826639	0.00791111	0.00741841	0.00668243	0.00562293	0.00423991	0.00261361	0.000849897	-0.000971913	-0.00281143	-0.00465129	-0.00647553	-0.00825023	-0.00991366	-0.0113918	-0.01264	-0.0136755	-0.0145635	-0.0153748	-0.016156	-0.0169274	-0.0176915	-0.0184338	-0.0191129	-0.0196554	-0.0199807	-0.0200527	-0.0199076	-0.0196259	-0.0192809	-0.0189145
-17.431	-0.00037209	4.73097e-05	0.000782085	0.001695	0.00268332	0.00369513	0.00471025	0.00571579	0.00668549	0.00756324	0.00826419	0.00871007	0.00888046	0.00882869	0.00864352	0.00839879	0.00813369	0.00785972	0.00756762	0.0072209	0.00674546	0.00604212	0.00503573	0.00372628	0.00218893	0.000522868	-0.00119762	-0.0029347	-0.00467214	-0.00639505	-0.00807192	-0.00964535	-0.0110465	-0.012234	-0.0132237	-0.0140764	-0.0148577	-0.015611	-0.0163551	-0.0170922	-0.0178079	-0.0184616	-0.0189812	-0.0192877	-0.0193455	-0.0191902	-0.0189008	-0.0185494	-0.0181768
-17.1475	-0.00111055	-0.000693125	3.8191e-05	0.000946809	0.00193047	0.00293752	0.00394787	0.0049487	0.00591393	0.0067878	0.00748604	0.0079309	0.00810207	0.00805253	0.00787048	0.00762926	0.00736785	0.0070979	0.0068111	0.00647365	0.00601689	0.0053489	0.0044	0.0031702	0.00172916	0.000168812	-0.00144198	-0.00306816	-0.00469471	-0.00630792	-0.00787888	-0.00935488	-0.0106727	-0.0117944	-0.0127346	-0.0135489	-0.0142977	-0.0150209	-0.0157355	-0.0164434	-0.0171303	-0.0177565	-0.0182513	-0.0185373	-0.0185798	-0.0184135	-0.0181158	-0.0177574	-0.0173783
-16.8641	-0.00186647	-0.00145109	-0.000723361	0.000180801	0.00115964	0.00216175	0.00316715	0.0041631	0.00512369	0.00599355	0.00668898	0.00713275	0.0073047	0.00725746	0.0070786	0.00684099	0.00658338	0.00631756	0.00603619	0.00570825	0.00527064	0.00463886	0.00374886	0.00260063	0.00125824	-0.000193837	-0.00169228	-0.00320488	-0.00471784	-0.00621871	-0.00768118	-0.00905738	-0.0102899	-0.0113443	-0.0122336	-0.0130087	-0.0137243	-0.0144165	-0.0151009	-0.0157788	-0.0164363	-0.0170343	-0.0175037	-0.0177688	-0.0177956	-0.017618	-0.0173119	-0.0169463	-0.0165604
-16.5807	-0.00262426	-0.00221108	-0.00148722	-0.000587861	0.000385778	0.00138257	0.00238263	0.00337331	0.0043289	0.00519441	0.00588675	0.00632927	0.00650194	0.00645701	0.00628141	0.0060475	0.00579378	0.0055322	0.00525636	0.00493807	0.00451978	0.00392447	0.00309375	0.0020276	0.000784434	-0.000558727	-0.00194417	-0.00334251	-0.00474123	-0.00612909	-0.00748245	-0.00875827	-0.00990496	-0.0108915	-0.0117298	-0.0124654	-0.0131475	-0.0138086	-0.0144627	-0.0151104	-0.0157382	-0.0163079	-0.0167518	-0.0169959	-0.0170069	-0.016818	-0.0165034	-0.0161307	-0.0157382
-16.2972	-0.00337216	-0.00296187	-0.00224305	-0.00134996	-0.000383105	0.00060674	0.00159983	0.00258364	0.00353266	0.0043924	0.00508052	0.00552102	0.00569409	0.00565148	0.00547938	0.00524948	0.005	0.00474301	0.00447306	0.00416476	0.00376614	0.00320763	0.00243648	0.0014527	0.000309026	-0.000924965	-0.00219714	-0.00348099	-0.00476522	-0.00603982	-0.00728381	-0.00845902	-0.00951967	-0.0104383	-0.0112254	-0.0119213	-0.0125698	-0.0131996	-0.0138232	-0.0144407	-0.0150387	-0.0155799	-0.0159982	-0.0162214	-0.0162167	-0.0160169	-0.0156942	-0.0153147	-0.0149158
-16.0138	-0.00408402	-0.00367889	-0.00296912	-0.00208726	-0.00113258	-0.000155189	0.000825414	0.00179686	0.00273402	0.00358319	0.0042632	0.00469915	0.0048715	0.00483128	0.00466342	0.00443859	0.00419452	0.0039433	0.00368043	0.00338328	0.00300543	0.0024847	0.00177398	0.000873261	-0.000170331	-0.00129462	-0.00245304	-0.00362189	-0.00479114	-0.00595199	-0.00708614	-0.00816027	-0.00913444	-0.00998466	-0.0107201	-0.011376	-0.0119906	-0.0125888	-0.0131815	-0.0137684	-0.0143363	-0.0148488	-0.0152416	-0.015444	-0.0154245	-0.0152146	-0.0148849	-0.0144999	-0.014096
-15.7304	-0.00470346	-0.00430933	-0.00361884	-0.00276093	-0.00183218	-0.000881333	7.26417e-05	0.00101772	0.0019295	0.00275579	0.00341775	0.00384263	0.00401144	0.00397373	0.00381204	0.00359502	0.00335933	0.00311693	0.00286417	0.00258114	0.00222685	0.00174644	0.00109828	0.000282383	-0.000659649	-0.00167293	-0.00271634	-0.00376897	-0.00482201	-0.0058679	-0.006891	-0.00786289	-0.00874946	-0.00953026	-0.0102131	-0.0108281	-0.0114077	-0.0119735	-0.0125343	-0.0130897	-0.0136268	-0.0141101	-0.0144772	-0.0146597	-0.0146268	-0.0144093	-0.0140756	-0.0136882	-0.0132825
-15.4469	-0.00514522	-0.00477332	-0.00412177	-0.00331226	-0.00243589	-0.00153868	-0.000638508	0.000253273	0.00111365	0.00189343	0.00251825	0.00291952	0.00307933	0.00304442	0.00289259	0.0026886	0.00246704	0.0022393	0.00200248	0.00173926	0.00141394	0.000978678	0.000397202	-0.000330485	-0.00116812	-0.00206785	-0.00299385	-0.0039279	-0.0048624	-0.00579099	-0.00670075	-0.00756814	-0.00836498	-0.00907434	-0.00970271	-0.0102749	-0.010818	-0.0113494	-0.0118768	-0.012399	-0.0129036	-0.0133566	-0.0136979	-0.0138618	-0.0138188	-0.0135984	-0.0132664	-0.0128827	-0.0124815
-15.1635	-0.00533063	-0.00499716	-0.00441294	-0.00368708	-0.00290126	-0.00209676	-0.00128961	-0.000489983	0.000281469	0.000980614	0.00154074	0.00190032	0.00204328	0.00201155	0.00187493	0.00169151	0.00149235	0.00128772	0.00107525	0.000840073	0.000551494	0.000168368	-0.000340489	-0.000975078	-0.00170421	-0.00248675	-0.00329188	-0.00410395	-0.00491651	-0.00572445	-0.00651752	-0.00727719	-0.00798122	-0.00861625	-0.00918741	-0.00971428	-0.0102181	-0.0107129	-0.0112042	-0.0116908	-0.0121607	-0.0125818	-0.0128971	-0.0130445	-0.012996	-0.0127794	-0.0124572	-0.0120861	-0.0116983
-14.8801	-0.00523917	-0.00496163	-0.00447538	-0.00387125	-0.00321722	-0.00254764	-0.00187585	-0.00121035	-0.000568354	1.33145e-05	0.000478998	0.000777349	0.000894968	0.000866838	0.000751196	0.000596505	0.000428673	0.000256261	7.72212e-05	-0.000121027	-0.000364463	-0.0006879	-0.00111772	-0.00165394	-0.00227015	-0.00293155	-0.00361207	-0.00429849	-0.00498546	-0.00566909	-0.0063419	-0.00699035	-0.00759823	-0.00815581	-0.00866681	-0.00914553	-0.00960746	-0.0100627	-0.0105154	-0.0109637	-0.0113966	-0.011784	-0.0120732	-0.0122062	-0.012157	-0.0119517	-0.0116481	-0.0112991	-0.0109345
-14.5967	-0.00492444	-0.00471693	-0.00435337	-0.00390168	-0.00341268	-0.00291206	-0.0024098	-0.00191226	-0.0014324	-0.000997925	-0.000650687	-0.00042931	-0.000343875	-0.000368068	-0.000458084	-0.000577474	-0.000706767	-0.000839612	-0.000977894	-0.00113205	-0.00132357	-0.00158123	-0.00192685	-0.00236043	-0.00286015	-0.00339723	-0.00395013	-0.00450793	-0.00506636	-0.00562277	-0.0061724	-0.00670681	-0.00721586	-0.00769346	-0.00814194	-0.00857024	-0.00898805	-0.00940166	-0.00981342	-0.0102214	-0.0106153	-0.0109677	-0.0112305	-0.0113509	-0.0113051	-0.0111169	-0.010839	-0.0105197	-0.0101862
-14.3132	-0.00447564	-0.00434663	-0.00412061	-0.0038398	-0.0035358	-0.00322457	-0.00291233	-0.00260308	-0.00230499	-0.00203555	-0.00182116	-0.00168622	-0.00163708	-0.00165713	-0.00171873	-0.00179887	-0.0018853	-0.00197416	-0.00206729	-0.00217305	-0.00230858	-0.00249681	-0.00275512	-0.00308351	-0.0034646	-0.00387546	-0.00429891	-0.00472632	-0.00515445	-0.00558186	-0.00600658	-0.00642526	-0.00683387	-0.00722997	-0.00761451	-0.00799104	-0.00836339	-0.00873403	-0.00910362	-0.00946996	-0.00982369	-0.0101403	-0.0103766	-0.0104854	-0.0104454	-0.0102778	-0.01003	-0.00974503	-0.00944727
-14.0298	-0.00396718	-0.00392044	-0.00383857	-0.00373685	-0.00362672	-0.00351398	-0.0034009	-0.00328898	-0.00318139	-0.00308491	-0.00300979	-0.00296549	-0.00295447	-0.00297029	-0.00300223	-0.00304137	-0.00308301	-0.00312594	-0.00317195	-0.00322741	-0.00330515	-0.00342232	-0.00359195	-0.00381401	-0.00407552	-0.0043593	-0.00465252	-0.00494874	-0.00524578	-0.00554341	-0.00584246	-0.00614466	-0.0064521	-0.00676604	-0.00708601	-0.00741014	-0.00773645	-0.00806353	-0.00839036	-0.00871449	-0.00902754	-0.00930796	-0.00951779	-0.00961546	-0.00958227	-0.00943692	-0.00922098	-0.00897239	-0.00871249
-13.7464	-0.00343995	-0.00347667	-0.00354102	-0.00362097	-0.00370751	-0.00379613	-0.00388506	-0.00397332	-0.00405898	-0.00413797	-0.00420414	-0.00425182	-0.00427951	-0.00429109	-0.004293	-0.0042906	-0.00428686	-0.00428324	-0.00428155	-0.00428612	-0.00430552	-0.00435115	-0.00443167	-0.00454709	-0.00468875	-0.00484522	-0.00500798	-0.00517281	-0.00533855	-0.0055062	-0.00567935	-0.00586486	-0.00607092	-0.00630248	-0.00655765	-0.00682918	-0.00710923	-0.00739254	-0.00767639	-0.00795808	-0.00823026	-0.00847434	-0.0086576	-0.00874426	-0.00871817	-0.00859548	-0.00841197	-0.00820034	-0.00797889
-13.4629	-0.00291346	-0.0030336	-0.00324409	-0.0035056	-0.00378872	-0.00407857	-0.00436942	-0.00465774	-0.00493655	-0.00519093	-0.00539833	-0.00553797	-0.00560442	-0.00561185	-0.00558384	-0.00554003	-0.00549104	-0.005441	-0.00539173	-0.00534555	-0.00530674	-0.00528099	-0.00527259	-0.00528154	-0.00530355	-0.00533293	-0.00536544	-0.00539909	-0.00543374	-0.00547161	-0.00551906	-0.00558801	-0.00569278	-0.00584195	-0.00603223	-0.00625102	-0.00648462	-0.00672397	-0.00696466	-0.00720373	-0.00743484	-0.00764236	-0.00779883	-0.00787418	-0.00785488	-0.00775447	-0.00760301	-0.00742791	-0.0072445
-13.1795	-0.00240969	-0.00261181	-0.00296593	-0.0034059	-0.0038822	-0.00436985	-0.00485914	-0.00534411	-0.00581276	-0.00623956	-0.00658587	-0.00681608	-0.00692089	-0.00692456	-0.00686751	-0.00678338	-0.00669031	-0.00659506	-0.0064994	-0.00640365	-0.00630783	-0.00621186	-0.00611571	-0.00601938	-0.00592291	-0.00582635	-0.00572979	-0.00563342	-0.00553814	-0.00544735	-0.00537015	-0.00532342	-0.00532744	-0.0053944	-0.00551963	-0.00568524	-0.00587186	-0.00606666	-0.00626357	-0.00645939	-0.00664878	-0.00681899	-0.00694768	-0.0070104	-0.00699615	-0.00691593	-0.00679419	-0.00665322	-0.00650541
-12.8961	-0.00198027	-0.00225969	-0.00274923	-0.00335745	-0.00401591	-0.00469004	-0.00536645	-0.00603683	-0.00668453	-0.00727403	-0.00775163	-0.00806779	-0.00820959	-0.00821078	-0.00812754	-0.00800664	-0.00787327	-0.00773663	-0.00759842	-0.00745695	-0.00730794	-0.00714558	-0.00696546	-0.00676759	-0.00655637	-0.00633761	-0.00611569	-0.005893	-0.00567148	-0.00545564	-0.00525712	-0.00509747	-0.00500254	-0.00498788	-0.00504752	-0.00515867	-0.00529662	-0.005445	-0.00559623	-0.00574687	-0.00589248	-0.00602299	-0.00612081	-0.00616668	-0.00615193	-0.00608524	-0.00598585	-0.00587132	-0.00575128
-12.6126	-0.0017267	-0.00207234	-0.00267789	-0.00343025	-0.00424475	-0.00507863	-0.00591533	-0.00674457	-0.00754578	-0.008275	-0.00886585	-0.00925706	-0.00943265	-0.00943434	-0.00933163	-0.00918236	-0.00901762	-0.00884865	-0.00867698	-0.00849887	-0.00830572	-0.00808596	-0.00783081	-0.00754027	-0.00722312	-0.00689093	-0.00655242	-0.00621219	-0.00587314	-0.00554076	-0.00522882	-0.00496277	-0.00477312	-0.00467823	-0.00467106	-0.0047247	-0.00480997	-0.00490758	-0.00500863	-0.0051095	-0.00520648	-0.00529167	-0.00535131	-0.00537036	-0.00534203	-0.00527312	-0.00517865	-0.00507234	-0.00496163
-12.3292	-0.00178446	-0.00217669	-0.00286388	-0.00371767	-0.00464198	-0.00558829	-0.00653781	-0.00747893	-0.0083884	-0.00921668	-0.00988885	-0.0103358	-0.0105395	-0.010547	-0.0104367	-0.0102739	-0.0100936	-0.00990835	-0.00971932	-0.00952063	-0.00929937	-0.00903814	-0.00872377	-0.00835626	-0.00794879	-0.00751874	-0.00707918	-0.00663691	-0.00619575	-0.00576189	-0.00535052	-0.00498962	-0.00471275	-0.0045401	-0.00446394	-0.00445466	-0.00448017	-0.00451926	-0.00456219	-0.00460517	-0.00464495	-0.00467485	-0.00468338	-0.00465795	-0.00459289	-0.00449387	-0.00437347	-0.00424315	-0.00410908
-12.0458	-0.00225622	-0.00266897	-0.00339209	-0.00429053	-0.00526318	-0.00625897	-0.00725818	-0.00824866	-0.00920627	-0.0100795	-0.0107905	-0.0112675	-0.0114917	-0.0115121	-0.0114101	-0.0112535	-0.0110787	-0.0108985	-0.0107135	-0.0105156	-0.0102875	-0.010006	-0.00965346	-0.00922985	-0.00875281	-0.00824559	-0.00772564	-0.00720197	-0.00667921	-0.00616391	-0.0056717	-0.0052313	-0.00487718	-0.00463006	-0.00448201	-0.00440263	-0.00435896	-0.00432924	-0.00430347	-0.00427778	-0.00424892	-0.0042103	-0.00415052	-0.00405713	-0.00392453	-0.00375832	-0.00357096	-0.00337378	-0.00317289
-11.7624	-0.003142	-0.00354917	-0.00426252	-0.00514882	-0.00610832	-0.00709067	-0.00807642	-0.00905377	-0.00999937	-0.0108635	-0.0115709	-0.0120522	-0.0122894	-0.0123297	-0.0122518	-0.0121211	-0.0119728	-0.0118191	-0.0116595	-0.0114837	-0.0112702	-0.0109896	-0.0106199	-0.010161	-0.0096352	-0.0090715	-0.00849181	-0.00790736	-0.00732352	-0.00674682	-0.00619235	-0.00568781	-0.00526641	-0.00494811	-0.00472527	-0.0045686	-0.00444634	-0.00433752	-0.00423247	-0.00412732	-0.00401841	-0.00389801	-0.00375273	-0.00356791	-0.00333697	-0.00306649	-0.00277113	-0.00246423	-0.00215307
-11.4789	-0.0043391	-0.00472108	-0.00539029	-0.00622174	-0.00712187	-0.00804344	-0.00896827	-0.00988549	-0.0107738	-0.0115881	-0.01226	-0.0127264	-0.0129709	-0.0130364	-0.0129944	-0.0129046	-0.0127986	-0.0126873	-0.0125692	-0.0124318	-0.0122487	-0.011985	-0.0116139	-0.0111355	-0.0105765	-0.00997188	-0.00934799	-0.00871829	-0.00808878	-0.00746574	-0.00686301	-0.00630587	-0.00582468	-0.00543768	-0.00513787	-0.0048985	-0.00469057	-0.0044949	-0.00430262	-0.0041099	-0.00391235	-0.00370022	-0.0034565	-0.00316261	-0.00281016	-0.00240753	-0.00197331	-0.00152446	-0.00107034
-11.1955	-0.00571206	-0.00605776	-0.00666341	-0.0074159	-0.00823055	-0.00906461	-0.0099017	-0.0107322	-0.0115378	-0.0122793	-0.0128976	-0.0133381	-0.0135867	-0.0136804	-0.0136812	-0.0136405	-0.0135858	-0.013526	-0.0134585	-0.0133684	-0.0132249	-0.012987	-0.0126235	-0.0121345	-0.0115511	-0.0109143	-0.010255	-0.00958882	-0.00892237	-0.0082615	-0.00761839	-0.00701518	-0.00647844	-0.00602413	-0.00564612	-0.00532101	-0.0050234	-0.00473652	-0.00445251	-0.00416763	-0.0038766	-0.00356711	-0.00321765	-0.0028047	-0.00231766	-0.00176713	-0.00117663	-0.000567632	4.7907e-05
-10.9121	-0.00715939	-0.00746413	-0.00799801	-0.00866133	-0.00937944	-0.0101147	-0.0108527	-0.0115853	-0.0122973	-0.0129563	-0.0135133	-0.0139234	-0.0141746	-0.0142978	-0.0143442	-0.0143562	-0.0143565	-0.0143521	-0.0143391	-0.0143001	-0.0142	-0.0139917	-0.0136396	-0.0131437	-0.0125396	-0.0118745	-0.0111835	-0.0104845	-0.00978479	-0.0090897	-0.00840956	-0.00776306	-0.00717257	-0.00665154	-0.00619481	-0.00578266	-0.00539369	-0.00501374	-0.00463611	-0.00425714	-0.00387057	-0.00346133	-0.00300304	-0.0024668	-0.00183962	-0.0011345	-0.000380315	0.000396564	0.00118136
-10.6286	-0.00862966	-0.00889196	-0.00935151	-0.00992246	-0.0105406	-0.0111735	-0.0118088	-0.01244	-0.013055	-0.0136284	-0.0141219	-0.0145	-0.0147535	-0.0149065	-0.0149992	-0.0150649	-0.0151214	-0.0151735	-0.015216	-0.0152293	-0.0151738	-0.0149964	-0.0146568	-0.0141552	-0.0135317	-0.0128394	-0.0121179	-0.0113874	-0.0106557	-0.00992754	-0.00921149	-0.00852261	-0.00787897	-0.00729144	-0.00675586	-0.00625627	-0.00577542	-0.00530183	-0.00482998	-0.00435631	-0.00387356	-0.00336382	-0.00279569	-0.00213477	-0.00136559	-0.000503626	0.000416733	0.0013641	0.0023208
-10.3452	-0.0101019	-0.0103215	-0.0107063	-0.0111844	-0.0117019	-0.0122319	-0.012764	-0.0132932	-0.0138106	-0.0142979	-0.0147273	-0.015073	-0.0153284	-0.015511	-0.0156499	-0.0157692	-0.0158816	-0.0159901	-0.016088	-0.0161534	-0.0161424	-0.0159958	-0.015669	-0.0151621	-0.0145197	-0.0138007	-0.0130493	-0.0122878	-0.0115247	-0.0107641	-0.0100127	-0.00928191	-0.00858549	-0.00793168	-0.00731732	-0.0067303	-0.00615751	-0.00559021	-0.00502406	-0.00445561	-0.00387656	-0.00326612	-0.00258777	-0.00180152	-0.000889366	0.000130691	0.00121866	0.00233804	0.00346818
-10.0618	-0.0115604	-0.0117377	-0.0120484	-0.0124344	-0.0128523	-0.0132803	-0.0137101	-0.0141382	-0.0145589	-0.0149607	-0.0153262	-0.0156393	-0.0158957	-0.0161065	-0.0162898	-0.0164609	-0.0166274	-0.0167904	-0.0169418	-0.0170577	-0.0170897	-0.0169731	-0.0166588	-0.0161469	-0.0154864	-0.014742	-0.013962	-0.0131709	-0.0123776	-0.0115859	-0.0108004	-0.0100289	-0.00928062	-0.00856126	-0.00786863	-0.00719453	-0.00653007	-0.0058693	-0.00520909	-0.00454607	-0.00387085	-0.00315962	-0.00237043	-0.00145742	-0.000399913	0.000781427	0.00204071	0.00333603	0.00464362
-9.77834	-0.0129744	-0.0131108	-0.0133498	-0.0136467	-0.0139681	-0.0142972	-0.014628	-0.0149582	-0.0152851	-0.0156037	-0.0159064	-0.016186	-0.0164408	-0.0166754	-0.016898	-0.0171152	-0.0173302	-0.0175418	-0.0177412	-0.0179022	-0.0179728	-0.0178831	-0.0175804	-0.0170646	-0.0163886	-0.0156221	-0.0148173	-0.0140004	-0.0131808	-0.0123618	-0.0115459	-0.010737	-0.00993974	-0.00915698	-0.00838764	-0.00762758	-0.00687237	-0.00611895	-0.00536545	-0.00460857	-0.00383767	-0.0030254	-0.00212364	-0.0010797	0.000130145	0.00148217	0.00292368	0.00440656	0.00590347
-9.49491	-0.0142885	-0.014387	-0.0145595	-0.0147739	-0.015006	-0.0152437	-0.0154827	-0.0157221	-0.0159618	-0.0162024	-0.0164445	-0.016689	-0.016936	-0.017185	-0.0174352	-0.0176859	-0.0179363	-0.0181837	-0.0184183	-0.0186126	-0.0187118	-0.0186425	-0.0183492	-0.0178318	-0.0171459	-0.0163649	-0.0155436	-0.0147096	-0.0138725	-0.0130347	-0.0121966	-0.0113578	-0.010518	-0.00967666	-0.00883407	-0.00799059	-0.00714665	-0.00630242	-0.00545739	-0.00460827	-0.00374274	-0.00282894	-0.00181069	-0.0006265	0.00075132	0.00229508	0.00394328	0.00563976	0.00735255
-9.21148	-0.015436	-0.0155016	-0.0156166	-0.0157595	-0.0159141	-0.0160725	-0.016232	-0.0163926	-0.0165561	-0.0167271	-0.0169127	-0.0171192	-0.0173484	-0.0175958	-0.0178541	-0.0181173	-0.0183816	-0.0186432	-0.0188919	-0.0190997	-0.0192108	-0.0191509	-0.0188633	-0.0183482	-0.017662	-0.0168791	-0.0160553	-0.0152184	-0.0143782	-0.013536	-0.0126895	-0.0118334	-0.0109614	-0.0100697	-0.00915964	-0.00823695	-0.00730767	-0.00637568	-0.00544205	-0.00450335	-0.003545	-0.00252882	-0.00138757	-4.75969e-05	0.00152425	0.00329481	0.00519045	0.00714389	0.00911679
-8.92805	-0.0163771	-0.0164161	-0.0164845	-0.0165695	-0.0166615	-0.0167557	-0.0168508	-0.0169472	-0.0170481	-0.0171602	-0.0172941	-0.0174591	-0.0176579	-0.017884	-0.0181264	-0.018376	-0.0186275	-0.0188766	-0.0191132	-0.0193099	-0.0194123	-0.019348	-0.0190618	-0.0185537	-0.0178788	-0.0171097	-0.0163007	-0.0154789	-0.0146534	-0.0138245	-0.0129866	-0.0121288	-0.0112378	-0.0103056	-0.00933533	-0.00833865	-0.00732822	-0.00631228	-0.00529366	-0.00426872	-0.00321975	-0.00210016	-0.000827825	0.000687183	0.00248536	0.00452621	0.00671981	0.00898398	0.0112718
-8.64462	-0.017127	-0.0171452	-0.0171772	-0.0172169	-0.0172599	-0.0173039	-0.0173486	-0.0173947	-0.0174455	-0.0175086	-0.0175951	-0.0177154	-0.0178723	-0.0180587	-0.0182628	-0.0184747	-0.0186887	-0.0189006	-0.0191008	-0.0192636	-0.0193383	-0.0192569	-0.0189679	-0.0184713	-0.0178187	-0.0170778	-0.0162997	-0.0155094	-0.0147153	-0.013916	-0.0131025	-0.0122573	-0.0113594	-0.0103961	-0.00937226	-0.00830642	-0.00721874	-0.00612234	-0.0050221	-0.00391399	-0.00277644	-0.00155248	-0.000141594	0.00156628	0.00362069	0.00597209	0.00851042	0.0111351	0.0137887
-8.36119	-0.0177444	-0.0177459	-0.0177484	-0.0177516	-0.0177551	-0.0177587	-0.0177626	-0.0177677	-0.0177773	-0.0177981	-0.0178404	-0.0179138	-0.0180207	-0.0181548	-0.0183051	-0.0184625	-0.018622	-0.0187795	-0.0189264	-0.0190397	-0.0190733	-0.0189661	-0.0186714	-0.0181894	-0.0175665	-0.016864	-0.0161277	-0.0153805	-0.0146292	-0.0138709	-0.0130928	-0.0122703	-0.0113739	-0.0103859	-0.009313	-0.00818135	-0.00701911	-0.0058447	-0.00466516	-0.00347601	-0.00225132	-0.000922316	0.000632313	0.00254541	0.00487679	0.00756665	0.0104821	0.0135019	0.0165564
-8.07776	-0.0182929	-0.0182796	-0.0182565	-0.0182277	-0.0181966	-0.0181647	-0.0181329	-0.0181022	-0.018075	-0.018057	-0.0180567	-0.018082	-0.0181349	-0.0182099	-0.0182984	-0.0183927	-0.0184887	-0.0185829	-0.0186678	-0.0187232	-0.018709	-0.0185713	-0.0182696	-0.0178037	-0.0172144	-0.0165555	-0.015867	-0.0151687	-0.0144662	-0.0137548	-0.0130177	-0.012223	-0.0113325	-0.0103231	-0.00920371	-0.008008	-0.0067726	-0.00552144	-0.00426381	-0.00299473	-0.00168363	-0.000249242	0.00145182	0.00357657	0.00619571	0.00923853	0.012548	0.0159807	0.0194545
-7.79433	-0.0188142	-0.0187872	-0.0187397	-0.0186808	-0.018617	-0.0185516	-0.0184861	-0.0184213	-0.0183592	-0.0183039	-0.0182616	-0.0182383	-0.0182354	-0.018249	-0.0182725	-0.0183003	-0.0183293	-0.0183567	-0.0183763	-0.0183707	-0.0183058	-0.018136	-0.0178265	-0.0173774	-0.0168233	-0.0162099	-0.0155714	-0.0149244	-0.014273	-0.0136108	-0.0129169	-0.0121521	-0.0112692	-0.0102397	-0.00907464	-0.00781553	-0.00650751	-0.00518008	-0.00384482	-0.00249623	-0.001099	0.000440917	0.00228947	0.00462838	0.00753946	0.0109409	0.014651	0.0185036	0.0224038
-7.5109	-0.0193265	-0.0192858	-0.0192145	-0.0191259	-0.01903	-0.0189319	-0.0188332	-0.018735	-0.0186385	-0.0185462	-0.0184623	-0.0183903	-0.0183313	-0.0182827	-0.0182404	-0.0182008	-0.0181619	-0.0181216	-0.0180748	-0.0180074	-0.0178913	-0.0176887	-0.0173713	-0.0169391	-0.0164205	-0.0158531	-0.015265	-0.0146698	-0.0140701	-0.0134576	-0.0128075	-0.012073	-0.011198	-0.0101487	-0.00893813	-0.00761572	-0.00623515	-0.0048315	-0.00341865	-0.00199059	-0.000507234	0.00113832	0.00313469	0.00568841	0.0088925	0.012654	0.0167662	0.0210406	0.0253689
-7.22747	-0.0198303	-0.0197761	-0.0196812	-0.0195633	-0.0194356	-0.0193049	-0.0191734	-0.0190421	-0.0189114	-0.0187826	-0.0186573	-0.018537	-0.0184221	-0.0183117	-0.0182039	-0.0180972	-0.0179907	-0.0178831	-0.0177704	-0.0176414	-0.0174741	-0.0172389	-0.0169134	-0.0164976	-0.016014	-0.0154919	-0.0149536	-0.0144095	-0.0138606	-0.0132972	-0.0126901	-0.0119852	-0.0111175	-0.0100478	-0.00879118	-0.00740496	-0.00595133	-0.00447097	-0.00298004	-0.00147203	9.79062e-05	0.00184943	0.00399372	0.00676202	0.0102585	0.0143789	0.0188921	0.0235868	0.0283419
-6.94404	-0.0203072	-0.0202398	-0.0201218	-0.0199751	-0.0198163	-0.0196537	-0.0194902	-0.0193264	-0.0191624	-0.0189978	-0.0188321	-0.0186649	-0.0184959	-0.0183256	-0.0181545	-0.017983	-0.0178112	-0.0176385	-0.0174619	-0.0172734	-0.0170564	-0.0167891	-0.0164548	-0.0160537	-0.0156023	-0.0151224	-0.0146304	-0.0141339	-0.0136325	-0.0131146	-0.0125471	-0.0118686	-0.0110051	-0.00991235	-0.00860725	-0.00715496	-0.00562613	-0.00406695	-0.00249586	-0.000905866	0.000752504	0.00261134	0.00490375	0.00788502	0.0116701	0.016144	0.0210516	0.0261594	0.0313338
-6.66061	-0.0207057	-0.0206259	-0.0204862	-0.0203125	-0.0201245	-0.0199319	-0.0197382	-0.0195441	-0.0193488	-0.019151	-0.0189481	-0.018738	-0.0185201	-0.0182959	-0.0180678	-0.0178381	-0.0176077	-0.0173766	-0.0171427	-0.0169004	-0.016638	-0.0163403	-0.0159956	-0.0156038	-0.0151766	-0.0147294	-0.0142737	-0.0138145	-0.0133501	-0.0128675	-0.0123296	-0.0116678	-0.0107997	-0.00967574	-0.00831495	-0.00678998	-0.00517962	-0.00353541	-0.00187802	-0.000200018	0.00155227	0.00352233	0.00596341	0.00915285	0.0132155	0.0180265	0.0233086	0.0288082	0.0343802
-6.37718	-0.0209345	-0.0208441	-0.0206857	-0.0204889	-0.0202758	-0.0200575	-0.0198379	-0.0196177	-0.0193959	-0.0191701	-0.0189369	-0.0186928	-0.0184369	-0.0181716	-0.0179006	-0.017627	-0.0173525	-0.0170774	-0.0168002	-0.0165168	-0.0162186	-0.0158942	-0.015535	-0.0151409	-0.0147208	-0.0142858	-0.0138444	-0.0134002	-0.0129507	-0.012481	-0.0119508	-0.0112849	-0.0103928	-0.00922036	-0.00778831	-0.00617631	-0.00447072	-0.00272806	-0.000971045	0.000807959	0.00266601	0.00475579	0.00734673	0.0107339	0.0150503	0.0201628	0.0257766	0.0316218	0.0375441
-6.09375	-0.0208939	-0.0207956	-0.0206233	-0.0204094	-0.0201777	-0.0199405	-0.0197018	-0.0194624	-0.0192214	-0.0189763	-0.0187235	-0.0184594	-0.0181831	-0.0178971	-0.0176052	-0.0173106	-0.0170151	-0.016719	-0.0164208	-0.0161164	-0.0157972	-0.015452	-0.0150721	-0.0146576	-0.014217	-0.0137617	-0.0133	-0.0128354	-0.0123651	-0.0118731	-0.011316	-0.0106127	-0.009666	-0.0084174	-0.00688932	-0.00516752	-0.00334495	-0.00148249	0.000395283	0.00229595	0.00427862	0.00650158	0.00924427	0.0128127	0.0173447	0.0227024	0.0285798	0.0346973	0.0408946
-5.81032	-0.0205387	-0.0204357	-0.0202554	-0.0200314	-0.0197888	-0.0195404	-0.0192905	-0.01904	-0.0187884	-0.018534	-0.0182741	-0.0180065	-0.0177303	-0.0174474	-0.0171603	-0.0168715	-0.0165819	-0.0162915	-0.0159983	-0.0156963	-0.0153737	-0.0150145	-0.0146067	-0.0141503	-0.0136573	-0.0131437	-0.0126211	-0.0120948	-0.0115623	-0.0110068	-0.0103823	-0.00960301	-0.00856582	-0.00720887	-0.00555588	-0.00369768	-0.00173275	0.000274419	0.00229762	0.00434406	0.00647331	0.0088452	0.0117418	0.0154722	0.0201755	0.0257124	0.0317742	0.0380783	0.044463
-5.52689	-0.019914	-0.0198092	-0.0196256	-0.0193975	-0.0191506	-0.0188977	-0.0186433	-0.0183887	-0.0181339	-0.0178787	-0.0176226	-0.0173654	-0.017107	-0.0168475	-0.0165874	-0.016327	-0.0160664	-0.0158047	-0.0155388	-0.0152595	-0.0149484	-0.0145811	-0.0141392	-0.0136225	-0.0130497	-0.0124452	-0.0118271	-0.0112036	-0.0105734	-0.0099191	-0.00919256	-0.00830402	-0.00714568	-0.00565277	-0.0038501	-0.00183272	0.000296328	0.00246954	0.0046593	0.00687218	0.00916687	0.0117011	0.0147536	0.0186294	0.0234659	0.0291258	0.0353038	0.0417212	0.0482181
-5.24346	-0.0191196	-0.0190147	-0.018831	-0.0186026	-0.0183555	-0.0181023	-0.0178478	-0.0175934	-0.01734	-0.0170893	-0.0168439	-0.016606	-0.0163763	-0.0161531	-0.0159339	-0.0157164	-0.0154992	-0.0152807	-0.0150561	-0.014812	-0.0145219	-0.0141502	-0.0136702	-0.0130818	-0.0124119	-0.011696	-0.0109605	-0.0102177	-0.00946734	-0.00869198	-0.00784158	-0.00682295	-0.00552414	-0.00387789	-0.00190997	0.000280925	0.00258779	0.00494048	0.00731012	0.00970244	0.0121744	0.0148796	0.0180891	0.0220999	0.0270457	0.0327929	0.0390444	0.0455289	0.0520907
-4.96003	-0.0182468	-0.0181426	-0.0179601	-0.0177333	-0.0174878	-0.0172363	-0.0169837	-0.0167314	-0.0164816	-0.016238	-0.0160063	-0.0157918	-0.0155959	-0.015415	-0.0152431	-0.0150751	-0.0149081	-0.0147395	-0.0145627	-0.0143597	-0.0140948	-0.0137205	-0.0132006	-0.0125352	-0.0117602	-0.0109235	-0.0100604	-0.00918789	-0.00830717	-0.00740047	-0.00641613	-0.00525776	-0.00380955	-0.00200193	0.000138452	0.00250949	0.00500049	0.00753887	0.0100945	0.0126723	0.015327	0.018207	0.0215741	0.0257151	0.0307593	0.0365773	0.0428825	0.0494127	0.0560176
-4.6766	-0.017347	-0.0172438	-0.017063	-0.0168384	-0.0165952	-0.0163462	-0.0160961	-0.0158468	-0.0156013	-0.0153657	-0.0151488	-0.0149592	-0.0147988	-0.0146622	-0.0145397	-0.0144236	-0.014309	-0.0141926	-0.0140657	-0.0139058	-0.0136677	-0.0132913	-0.012731	-0.0119866	-0.011104	-0.0101432	-0.00914922	-0.00814356	-0.00712897	-0.00608747	-0.00496581	-0.00366446	-0.00206385	-9.21446e-05	0.00222313	0.00477656	0.00745385	0.01018	0.0129238	0.0156891	0.0185284	0.0215845	0.0251094	0.029379	0.0345177	0.0404011	0.0467533	0.053322	0.0599626
-4.39317	-0.0164382	-0.0163362	-0.0161575	-0.0159355	-0.0156951	-0.0154491	-0.0152019	-0.0149561	-0.0147155	-0.0144883	-0.0142868	-0.0141225	-0.0139983	-0.0139064	-0.013834	-0.0137701	-0.0137086	-0.0136449	-0.0135685	-0.0134521	-0.0132412	-0.012863	-0.0122621	-0.0114386	-0.0104478	-0.00936244	-0.00823688	-0.00709744	-0.00594833	-0.0047714	-0.00351178	-0.00206683	-0.000313216	0.00182314	0.00431386	0.00705021	0.00991431	0.0128288	0.0157612	0.0187145	0.0217389	0.0249715	0.0286542	0.0330521	0.0382845	0.0442321	0.0506298	0.0572355	0.0639101
-4.10974	-0.0155173	-0.0154172	-0.0152417	-0.0150236	-0.0147876	-0.0145459	-0.0143033	-0.0140624	-0.0138281	-0.0136107	-0.0134257	-0.0132876	-0.0132	-0.0131532	-0.0131309	-0.0131195	-0.0131111	-0.0131	-0.0130742	-0.0130015	-0.0128179	-0.012438	-0.0117971	-0.0108952	-0.00979693	-0.00858782	-0.0073316	-0.00605928	-0.00477657	-0.0034651	-0.00206836	-0.000480548	0.00142549	0.00372614	0.00639213	0.00931137	0.0123623	0.0154652	0.0185863	0.0217276	0.0249373	0.0283464	0.0321872	0.0367137	0.0420402	0.0480525	0.0544963	0.0611395	0.0678488
-3.82631	-0.0145597	-0.0144634	-0.0142947	-0.0140852	-0.0138583	-0.013626	-0.013393	-0.013162	-0.0129388	-0.0127356	-0.0125708	-0.0124616	-0.0124122	-0.0124111	-0.0124391	-0.0124799	-0.0125243	-0.0125657	-0.0125903	-0.0125611	-0.0124052	-0.0120246	-0.0113453	-0.0103673	-0.00916479	-0.00783536	-0.00645205	-0.00505045	-0.00363773	-0.00219527	-0.000664802	0.00106285	0.00311891	0.00558221	0.00842255	0.0115242	0.0147618	0.018053	0.0213627	0.0246921	0.028087	0.031673	0.0356724	0.0403286	0.0457514	0.0518309	0.0583239	0.0650078	0.071755
-3.54288	-0.0135083	-0.0134212	-0.0132686	-0.013079	-0.0128738	-0.0126637	-0.012453	-0.0122446	-0.0120448	-0.0118672	-0.0117322	-0.0116586	-0.0116514	-0.0116977	-0.0117761	-0.0118687	-0.0119653	-0.0120585	-0.0121329	-0.0121472	-0.0120196	-0.0116405	-0.0109272	-0.00987962	-0.00858066	-0.00713971	-0.00563847	-0.00411686	-0.00258341	-0.00101909	0.000636397	0.00249613	0.00469602	0.00731773	0.01033	0.0136129	0.0170367	0.0205158	0.024014	0.0275313	0.0311114	0.0348747	0.0390344	0.0438237	0.0493477	0.0555013	0.0620512	0.0687842	0.0755778
-3.25945	-0.0122768	-0.012209	-0.0120903	-0.0119428	-0.0117832	-0.0116197	-0.011456	-0.0112946	-0.011142	-0.0110118	-0.0109248	-0.0109001	-0.0109426	-0.0110392	-0.0111685	-0.0113121	-0.0114597	-0.0116036	-0.0117268	-0.0117842	-0.0116862	-0.011313	-0.010574	-0.00946898	-0.00808884	-0.00655328	-0.00495172	-0.00332794	-0.00169157	-2.29489e-05	0.0017408	0.00371768	0.00604951	0.00882148	0.012001	0.0154629	0.0190718	0.0227385	0.0264248	0.0301297	0.0338951	0.0378368	0.0421596	0.0470881	0.0527232	0.058964	0.065586	0.072384	0.0792403
-2.97602	-0.0107853	-0.0107515	-0.0106924	-0.0106189	-0.0105394	-0.010458	-0.0103767	-0.0102976	-0.0102263	-0.0101751	-0.0101625	-0.0102055	-0.0103086	-0.0104602	-0.0106408	-0.0108343	-0.0110312	-0.0112239	-0.0113944	-0.0114945	-0.0114281	-0.0110671	-0.0103142	-0.00916954	-0.00773019	-0.00612441	-0.00444795	-0.00274772	-0.00103414	0.000713447	0.0025613	0.00463378	0.00708036	0.00999085	0.0133308	0.0169685	0.0207611	0.0246145	0.0284884	0.0323806	0.0363314	0.0404529	0.0449432	0.0500198	0.0557804	0.0621271	0.0688428	0.0757289	0.0826714
-2.69259	-0.00901296	-0.00902905	-0.00905724	-0.00909226	-0.00913019	-0.00916909	-0.00920858	-0.00924981	-0.00929683	-0.00935863	-0.00944885	-0.00958008	-0.00975559	-0.00996683	-0.0101995	-0.0104416	-0.010686	-0.0109255	-0.0111418	-0.011284	-0.0112514	-0.0109093	-0.0101556	-0.00899023	-0.00751539	-0.00586572	-0.00414182	-0.00239293	-0.000629902	0.0011693	0.00307515	0.00521997	0.00776276	0.0107991	0.0142923	0.0181022	0.0220768	0.0261162	0.0301771	0.0342562	0.0383926	0.0426953	0.0473579	0.0525922	0.0584935	0.0649666	0.0717995	0.0787986	0.0858527
-2.40916	-0.00701424	-0.00709294	-0.00723083	-0.00740214	-0.00758762	-0.00777761	-0.00796883	-0.00816107	-0.00835614	-0.00855838	-0.00877443	-0.00901038	-0.00926783	-0.00954263	-0.00982783	-0.0101176	-0.0104078	-0.0106927	-0.0109534	-0.0111374	-0.0111402	-0.0108225	-0.0100783	-0.00890778	-0.00741659	-0.00574429	-0.00399508	-0.00221992	-0.000429835	0.0013989	0.00334171	0.0055401	0.00816414	0.011316	0.0149566	0.0189358	0.0230913	0.027316	0.0315635	0.0358292	0.0401512	0.0446365	0.049475	0.0548748	0.0609294	0.0675451	0.0745142	0.0816463	0.0888325
-2.12573	-0.00487956	-0.00502855	-0.00528956	-0.00561387	-0.00596496	-0.00632454	-0.00668607	-0.00704775	-0.00740875	-0.00776792	-0.00812357	-0.00847415	-0.00881925	-0.00915993	-0.00949796	-0.00983468	-0.01017	-0.0104993	-0.0108036	-0.0110291	-0.0110685	-0.0107784	-0.01005	-0.00888349	-0.00738744	-0.00570525	-0.00394402	-0.00215606	-0.000352363	0.00149267	0.00345979	0.00570049	0.0083968	0.0116581	0.0154425	0.0195894	0.0239249	0.0283345	0.0327683	0.0372205	0.0417281	0.0463967	0.0514135	0.0569834	0.0631986	0.069967	0.0770835	0.0843608	0.0916913
-1.8423	-0.00268443	-0.00290711	-0.00329724	-0.00378196	-0.00430672	-0.00484411	-0.00538421	-0.00592352	-0.00645841	-0.00698184	-0.00748324	-0.00795285	-0.00838813	-0.00879573	-0.0091867	-0.00957013	-0.00995005	-0.0103233	-0.010671	-0.0109379	-0.0110142	-0.0107532	-0.0100434	-0.00888505	-0.00738926	-0.00570289	-0.00393558	-0.00214081	-0.000329504	0.0015259	0.0035117	0.00578967	0.00855423	0.0119222	0.0158488	0.0201626	0.0246779	0.0292722	0.0338921	0.0385306	0.0432239	0.0480762	0.0532721	0.0590142	0.0653934	0.0723188	0.0795878	0.0870156	0.0944958
-1.55887	-0.000470734	-0.000768179	-0.00128929	-0.00193674	-0.00263769	-0.00335548	-0.00407674	-0.00479625	-0.00550752	-0.0061975	-0.00684654	-0.00743652	-0.00796272	-0.00843748	-0.00888135	-0.00931132	-0.00973566	-0.0101527	-0.0105434	-0.0108517	-0.010965	-0.0107335	-0.0100433	-0.00889444	-0.00740065	-0.00571204	-0.00394067	-0.00214116	-0.000324296	0.00153946	0.00354199	0.00585548	0.00868687	0.0121605	0.0162287	0.020709	0.0254037	0.0301825	0.0349884	0.039813	0.0446918	0.0497277	0.055103	0.0610178	0.0675619	0.0746455	0.0820685	0.0896484	0.0972801
-1.27544	0.00173958	0.00136744	0.000715459	-9.45832e-05	-0.000971548	-0.00186958	-0.00277182	-0.00367136	-0.00455883	-0.00541515	-0.00621159	-0.00692162	-0.00753834	-0.00807981	-0.00857609	-0.0090521	-0.00952034	-0.00998066	-0.010414	-0.0107631	-0.0109132	-0.0107111	-0.0100406	-0.00890174	-0.00741066	-0.00572063	-0.00394608	-0.00214271	-0.000321184	0.00155002	0.00356839	0.00591651	0.00881382	0.0123921	0.016601	0.0212469	0.0261201	0.0310825	0.0360734	0.0410833	0.0461467	0.0513652	0.0569191	0.0630058	0.0697142	0.0769555	0.084532	0.0922635	0.100046
-0.992006	0.0039157	0.00347027	0.00268991	0.00172034	0.000670679	-0.000404182	-0.00148399	-0.00256016	-0.00362045	-0.00463984	-0.00558059	-0.00640788	-0.00711262	-0.00771855	-0.00826513	-0.00878513	-0.00929525	-0.00979683	-0.0102708	-0.0106589	-0.0108443	-0.0106707	-0.0100199	-0.00889171	-0.00740463	-0.0057148	-0.00393884	-0.00213343	-0.000309064	0.00156773	0.00359998	0.00598055	0.00894126	0.0126214	0.0169675	0.0217753	0.0268232	0.0319654	0.0371375	0.0423287	0.0475728	0.0529702	0.0586988	0.0649536	0.0718224	0.0792174	0.0869436	0.0948228	0.102753
-0.708576	0.00598119	0.00546709	0.00456639	0.00344733	0.00223581	0.000995231	-0.000250988	-0.00149264	-0.00271476	-0.00388657	-0.00496164	-0.00589714	-0.00668191	-0.00734512	-0.00793533	-0.00849287	-0.00903852	-0.00957503	-0.0100835	-0.0105049	-0.0107208	-0.010573	-0.00994128	-0.00882582	-0.00734657	-0.00566183	-0.00388976	-0.00208777	-0.000266087	0.00161068	0.00365086	0.00605726	0.00907358	0.0128462	0.0173191	0.0222774	0.0274881	0.0327978	0.0381389	0.0434991	0.0489118	0.0544758	0.0603668	0.0667774	0.0737943	0.0813307	0.0891942	0.0972088	0.105273
-0.425145	0.00778517	0.00721327	0.00621132	0.00496645	0.00361874	0.0022387	0.000852474	-0.000528336	-0.00188627	-0.0031853	-0.00437107	-0.00539344	-0.00623932	-0.00694287	-0.00756097	-0.00814083	-0.00870696	-0.0092635	-0.00979189	-0.0102331	-0.0104684	-0.0103394	-0.00972593	-0.00862791	-0.00716553	-0.00549736	-0.00374172	-0.001956	-0.000149998	0.00171348	0.00374762	0.00616421	0.00921776	0.0130612	0.0176359	0.0227174	0.0280627	0.0335113	0.0389925	0.0444931	0.0500454	0.0557471	0.0617716	0.0683089	0.0754447	0.0830934	0.0910648	0.0991854	0.107355
-0.141715	0.00912617	0.00851574	0.0074463	0.00611758	0.00467909	0.00320611	0.00172659	0.000253235	-0.00119447	-0.00257612	-0.00383076	-0.00490218	-0.00577569	-0.00648961	-0.00710771	-0.00768295	-0.00824295	-0.00879312	-0.0093156	-0.00975255	-0.00998772	-0.00986564	-0.00926848	-0.00819625	-0.00676677	-0.0051355	-0.00341845	-0.00167178	9.55249e-05	0.00192225	0.00392557	0.00632467	0.00938292	0.0132585	0.0178909	0.0230478	0.0284776	0.0340143	0.0395847	0.0451745	0.0508154	0.0566037	0.0627104	0.069323	0.0765261	0.0842352	0.0922627	0.100437	0.108661
0.141715	0.00985147	0.00922815	0.00813612	0.00677933	0.00531045	0.00380638	0.00229573	0.0007918	-0.000684433	-0.00208938	-0.00335729	-0.00442747	-0.0052841	-0.00596852	-0.00654953	-0.00708431	-0.0076028	-0.00811148	-0.00859374	-0.0089946	-0.00920343	-0.00907229	-0.00848907	-0.00745374	-0.00607846	-0.00451115	-0.00286218	-0.00118483	0.000513175	0.00227194	0.00421151	0.0065563	0.00957598	0.0134325	0.0180639	0.0232324	0.0286802	0.0342375	0.0398292	0.0454403	0.0511018	0.0569086	0.0630294	0.069649	0.0768508	0.0845514	0.092566	0.100726	0.108933
0.425145	0.00996108	0.0093505	0.00828077	0.0069517	0.00551284	0.00403951	0.00255987	0.00108736	-0.000356163	-0.0017251	-0.00295065	-0.00396932	-0.00476455	-0.00537959	-0.00588643	-0.00634492	-0.00678649	-0.00721858	-0.0076263	-0.00795918	-0.00811555	-0.00795941	-0.00738769	-0.0064004	-0.0051006	-0.00362429	-0.00207289	-0.000495155	0.00110295	0.00276255	0.00460543	0.0068591	0.00979694	0.0135832	0.0181549	0.0232711	0.0286704	0.0341808	0.039726	0.0452904	0.0509046	0.056662	0.0627287	0.0692869	0.0764187	0.0840421	0.0919748	0.10005	0.108173
0.708576	0.00960771	0.00902913	0.00801548	0.00675608	0.00539265	0.00399658	0.00259468	0.00120019	-0.000164575	-0.0014529	-0.00259426	-0.00352361	-0.00422396	-0.00473964	-0.00514443	-0.00549969	-0.00583774	-0.00616683	-0.0064742	-0.00671513	-0.00679937	-0.00660623	-0.00604421	-0.00511331	-0.00390502	-0.00254005	-0.00110839	0.000346969	0.00182216	0.00335913	0.00508055	0.00721542	0.0100389	0.0137163	0.0181842	0.0232001	0.028501	0.0339137	0.0393613	0.044828	0.0503438	0.0560005	0.0619619	0.0684074	0.0754176	0.0829119	0.0907108	0.0986505	0.106637
0.992006	0.00899281	0.00845713	0.00751863	0.0063526	0.00509024	0.00379771	0.00249993	0.0012098	-5.01917e-05	-0.00123271	-0.00226627	-0.00308494	-0.0036715	-0.00407088	-0.00435787	-0.00459467	-0.00481416	-0.00502535	-0.0052178	-0.00535323	-0.00535425	-0.00511733	-0.00456398	-0.00369419	-0.00258646	-0.00134432	-4.49126e-05	0.0012752	0.00261449	0.00401556	0.00560154	0.00760197	0.0102927	0.0138394	0.0181786	0.0230671	0.0282414	0.0335276	0.0388489	0.0441891	0.0495776	0.0551048	0.0609319	0.0672355	0.074095	0.081431	0.0890669	0.0968413	0.104661
1.27544	0.00826709	0.0077789	0.00692362	0.00586098	0.00471056	0.00353267	0.0023502	0.00117556	3.13481e-05	-0.0010347	-0.00195046	-0.00264941	-0.00311418	-0.00339009	-0.00355262	-0.00366451	-0.00375909	-0.00384607	-0.00391741	-0.00394162	-0.00385473	-0.00357115	-0.00302603	-0.00221934	-0.00121598	-0.000101519	0.00106033	0.00223977	0.00343765	0.00469725	0.00614186	0.00800125	0.0105515	0.0139583	0.0181582	0.0229079	0.0279435	0.0330912	0.0382738	0.0434753	0.0487243	0.0541098	0.0597904	0.0659399	0.0726363	0.0798016	0.087262	0.0948587	0.1025
1.55887	0.00750556	0.00706631	0.00629675	0.00534063	0.00430553	0.00324575	0.00218206	0.00112638	0.000101375	-0.000844881	-0.00163973	-0.00221614	-0.00255661	-0.00270682	-0.0027428	-0.00272777	-0.00269544	-0.00265622	-0.00260454	-0.00251572	-0.00233943	-0.00200828	-0.0014712	-0.000728183	0.000169686	0.00115503	0.00217775	0.0032149	0.00426975	0.00538618	0.00668766	0.008404	0.0108113	0.0140754	0.0181327	0.0227399	0.0276331	0.0326384	0.0376786	0.0427375	0.0478431	0.053083	0.0586132	0.0646046	0.0711341	0.0781248	0.0854058	0.0928209	0.10028
1.8423	0.00673167	0.00634156	0.0056581	0.00480894	0.00388964	0.00294846	0.00200405	0.00106783	0.000162522	-0.000663461	-0.00133693	-0.00179037	-0.00200616	-0.00203029	-0.00193936	-0.00179707	-0.00163748	-0.00147173	-0.00129667	-0.00109449	-0.000828475	-0.000449454	7.98473e-05	0.000759428	0.00155201	0.00240843	0.00329223	0.00418727	0.00509927	0.00607272	0.00723117	0.00880447	0.0110687	0.0141896	0.0181037	0.0225676	0.0273175	0.0321795	0.0370764	0.0419917	0.0469531	0.0520465	0.0574254	0.0632579	0.0696196	0.0764349	0.0835357	0.0907683	0.0980445
2.12573	0.00593963	0.00559815	0.00499988	0.00425658	0.00345188	0.00262807	0.0018017	0.000983718	0.000196897	-0.000509966	-0.0010631	-0.00139446	-0.00148628	-0.00138493	-0.00116759	-0.00089851	-0.000612119	-0.000320275	-2.22545e-05	0.000292988	0.00064867	0.00107595	0.00159844	0.00221613	0.00290543	0.00363516	0.00438236	0.00513768	0.00590919	0.00674199	0.00775965	0.00919185	0.0113144	0.0142932	0.0180645	0.0223853	0.0269919	0.0317104	0.0364638	0.0412355	0.0460524	0.0509992	0.0562268	0.0619005	0.0680946	0.0747347	0.0816557	0.0887063	0.0957997
2.40916	0.00509687	0.0048023	0.00428622	0.00364503	0.00295088	0.00224029	0.0015278	0.00082389	0.000151478	-0.000440162	-0.000876514	-0.00108883	-0.00105917	-0.000834377	-0.000492414	-9.81972e-05	0.000313377	0.000729731	0.00114924	0.0015764	0.0020214	0.00249798	0.00301656	0.00357714	0.00416931	0.00477932	0.00539722	0.0060202	0.00665863	0.00735805	0.00824185	0.00953912	0.011525	0.0143649	0.0179953	0.0221738	0.0266373	0.0312125	0.0358224	0.0404504	0.045123	0.0499233	0.0549999	0.0605153	0.0665428	0.0730092	0.0797518	0.0866219	0.0935342
2.69259	0.00414077	0.00388924	0.00344856	0.00290104	0.00230831	0.0017016	0.00109359	0.000494408	-7.27851e-05	-0.000557981	-0.000885533	-0.000985652	-0.000840124	-0.000496497	-3.39273e-05	0.000481675	0.00101478	0.00155207	0.00208973	0.00262623	0.00315975	0.00368797	0.00420917	0.00472334	0.00523223	0.00573813	0.00624311	0.00675035	0.00727228	0.00785468	0.0086202	0.00979642	0.0116566	0.014365	0.0178587	0.0218967	0.0262178	0.0306499	0.0351165	0.0396009	0.0441292	0.0487834	0.0537098	0.0590685	0.0649316	0.0712272	0.0777948	0.0844882	0.0912231
2.97602	0.00299589	0.00278094	0.00240435	0.00193647	0.00142996	0.000911555	0.000392394	-0.000117629	-0.000594909	-0.000988281	-0.00122033	-0.00121965	-0.000967595	-0.000512824	6.36646e-05	0.00069441	0.00134297	0.00199524	0.00264552	0.00328706	0.00390775	0.00449152	0.00502619	0.00551178	0.00596044	0.00638825	0.00680757	0.00722673	0.00765979	0.0081524	0.0088256	0.00990384	0.0116567	0.014246	0.0176098	0.0215105	0.0256904	0.0299797	0.0343031	0.038644	0.0430283	0.047537	0.0523144	0.0575188	0.0632215	0.0693512	0.0757497	0.0822722	0.0888359
3.25945	0.00161691	0.00143054	0.00110404	0.000698379	0.000259232	-0.000190164	-0.000639865	-0.00108004	-0.00148639	-0.00180607	-0.00195911	-0.00187176	-0.00152477	-0.000968377	-0.000286265	0.000451882	0.00120835	0.00196823	0.00272423	0.00346549	0.0041717	0.00481585	0.00537747	0.00585657	0.00627361	0.00665559	0.00702307	0.00738841	0.00776688	0.00820346	0.00881652	0.00982542	0.0114936	0.0139792	0.0172218	0.020989	0.0250291	0.0291761	0.0333564	0.037554	0.0417946	0.0461584	0.0507885	0.0558417	0.0613887	0.0673587	0.073595	0.0799544	0.0863544
3.54288	2.11911e-05	-0.000143993	-0.000433391	-0.000792951	-0.00118219	-0.00158045	-0.00197864	-0.00236685	-0.00271984	-0.00298261	-0.00307192	-0.00291099	-0.00247977	-0.00183059	-0.00105053	-0.000212151	0.00064525	0.00150591	0.00236127	0.00319731	0.0039875	0.00469651	0.00529755	0.00579062	0.00620251	0.00656854	0.00691547	0.00725873	0.00761434	0.00802616	0.00860888	0.00957494	0.0111795	0.0135757	0.0167049	0.0203422	0.0242437	0.0282489	0.0322863	0.0363408	0.0404379	0.0446575	0.0491418	0.0540466	0.0594422	0.0652583	0.0713391	0.0775421	0.0837856
3.82631	-0.00172476	-0.00187389	-0.00213518	-0.00245981	-0.00281123	-0.00317075	-0.00352988	-0.00387852	-0.00419032	-0.00440781	-0.00444397	-0.00421853	-0.00371053	-0.00297467	-0.00210199	-0.00116835	-0.000214854	0.000741843	0.00169215	0.00261956	0.00349267	0.00426963	0.00491873	0.00543996	0.00586505	0.00623583	0.00658391	0.00692711	0.00728185	0.00769057	0.0082636	0.00920519	0.0107606	0.0130773	0.0160987	0.0196085	0.0233725	0.027236	0.0311307	0.0350421	0.038996	0.0430718	0.0474113	0.0521698	0.057417	0.0630831	0.0690128	0.0750644	0.0811563
4.10974	-0.00354884	-0.00368461	-0.00392246	-0.00421798	-0.00453788	-0.00486509	-0.00519163	-0.00550714	-0.0057841	-0.00596237	-0.00595088	-0.00566564	-0.00508473	-0.00426537	-0.00330284	-0.00227651	-0.00122944	-0.000179169	0.000863781	0.00188079	0.00283627	0.0036828	0.00438445	0.00494122	0.00538905	0.00577535	0.00613587	0.00649044	0.00685574	0.00727264	0.00784672	0.00877342	0.0102874	0.0125296	0.015446	0.0188297	0.0224565	0.0261787	0.0299306	0.033699	0.0375097	0.0414421	0.0456373	0.0502503	0.0553508	0.060869	0.0666501	0.0725527	0.0784956
4.39317	-0.00540318	-0.00552662	-0.00574287	-0.00601156	-0.0063024	-0.00659984	-0.00689632	-0.00718123	-0.00742583	-0.00756725	-0.00751028	-0.0071671	-0.0065148	-0.0056132	-0.00456193	-0.00344395	-0.00230431	-0.00116145	-2.67697e-05	0.00107912	0.00211673	0.00303345	0.00378941	0.00438462	0.00485894	0.00526498	0.00564238	0.00601281	0.00639317	0.00682267	0.00740203	0.00831756	0.009793	0.0119627	0.0147753	0.0180334	0.0215233	0.0251041	0.0287133	0.0323387	0.0360063	0.0397952	0.0438464	0.0483144	0.0532687	0.0586398	0.0642731	0.0700277	0.0758224
4.6766	-0.00726431	-0.00737574	-0.00757097	-0.00781354	-0.0080761	-0.00834456	-0.00861178	-0.00886688	-0.00907991	-0.00918524	-0.0090835	-0.00868304	-0.00795991	-0.00697659	-0.00583704	-0.00462787	-0.00339611	-0.0021611	-0.000935117	0.0002593	0.00137886	0.00236589	0.00317667	0.00381122	0.00431323	0.00474039	0.00513611	0.00552387	0.00592075	0.0063643	0.0069503	0.0078559	0.00929378	0.0113917	0.0141008	0.0172334	0.0205864	0.0240257	0.0274923	0.0309746	0.034499	0.0381445	0.0420516	0.0463746	0.0511827	0.0564066	0.0618923	0.0674988	0.0731455
4.96003	-0.00911541	-0.00921503	-0.00938957	-0.00960643	-0.00984116	-0.0100811	-0.0103195	-0.0105453	-0.0107272	-0.0107969	-0.010651	-0.0101939	-0.00940078	-0.00833659	-0.00710968	-0.00581026	-0.00448733	-0.00316111	-0.00184474	-0.000562635	0.000638213	0.00169521	0.0025609	0.00323529	0.00376583	0.00421511	0.00463024	0.00503643	0.00545095	0.00590963	0.00650331	0.00739986	0.00880086	0.0108274	0.013433	0.0164401	0.019656	0.0229537	0.0262774	0.0296165	0.0329975	0.0364992	0.0402618	0.0444391	0.0491001	0.0541757	0.0595122	0.0649693	0.0704665
5.24346	-0.0109187	-0.011007	-0.0111617	-0.0113539	-0.011562	-0.0117746	-0.0119854	-0.012183	-0.0123352	-0.0123708	-0.0121825	-0.011671	-0.0108106	-0.00966869	-0.00835783	-0.00697167	-0.00556111	-0.00414722	-0.00274392	-0.00137733	-9.77858e-05	0.00102765	0.00194814	0.0026637	0.00322515	0.00369956	0.00413734	0.0045653	0.00500079	0.00547787	0.00608231	0.00697247	0.0083385	0.0102946	0.0127971	0.0156783	0.0187564	0.0219118	0.0250917	0.0282867	0.0315234	0.03488	0.0384963	0.042525	0.0470349	0.0519571	0.057139	0.0624408	0.0677825
5.52689	-0.0125802	-0.0126586	-0.012796	-0.0129667	-0.0131514	-0.0133401	-0.0135268	-0.0136998	-0.0138259	-0.0138316	-0.0136061	-0.0130468	-0.0121271	-0.0109168	-0.00953202	-0.00806944	-0.00658167	-0.00509051	-0.00361042	-0.00216875	-0.00081816	0.000371199	0.00134614	0.00210667	0.00270596	0.00321418	0.00368405	0.00414345	0.00460958	0.00511458	0.00573871	0.00663016	0.00796681	0.00985553	0.0122554	0.0150095	0.017948	0.0209587	0.0239924	0.0270409	0.0301303	0.0333384	0.0368028	0.0406745	0.0450215	0.0497757	0.0547864	0.0599154	0.065084
5.81032	-0.0139349	-0.0140065	-0.0141319	-0.0142878	-0.0144564	-0.0146287	-0.0147987	-0.0149548	-0.0150628	-0.0150478	-0.0147962	-0.0142034	-0.0132419	-0.0119833	-0.0105461	-0.00902943	-0.00748698	-0.005941	-0.0044061	-0.00290971	-0.00150459	-0.000261078	0.000767534	0.00158124	0.00223335	0.00279418	0.00331656	0.0038283	0.00434601	0.00489946	0.00556263	0.00647197	0.00779132	0.00961909	0.0119176	0.0145423	0.0173368	0.0201979	0.0230802	0.0259766	0.0289129	0.0319644	0.0352651	0.0389617	0.0431202	0.0476746	0.0524783	0.057397	0.0623543
6.09375	-0.0148022	-0.0148719	-0.0149939	-0.0151456	-0.0153097	-0.0154772	-0.0156425	-0.0157938	-0.0158965	-0.0158752	-0.0156154	-0.0150116	-0.0140361	-0.0127609	-0.0113058	-0.00977051	-0.00820918	-0.00664408	-0.00508926	-0.00357047	-0.0021371	-0.000854949	0.000226098	0.00110604	0.00183476	0.00247807	0.00308538	0.00368267	0.0042852	0.00491977	0.00565269	0.00660632	0.00792755	0.00970461	0.0119037	0.0143953	0.0170391	0.0197426	0.0224652	0.025201	0.0279744	0.0308568	0.0339749	0.0374675	0.0413971	0.0457012	0.050241	0.0548896	0.0595748
6.37718	-0.0151008	-0.0151743	-0.0153029	-0.0154627	-0.0156357	-0.0158123	-0.0159868	-0.0161473	-0.0162598	-0.0162491	-0.0160019	-0.0154134	-0.0144562	-0.0132017	-0.0117687	-0.0102561	-0.00871771	-0.00717514	-0.00564113	-0.00413767	-0.00270668	-0.00140401	-0.000271963	0.000689445	0.00152254	0.00228316	0.00301325	0.00373485	0.00446101	0.00521477	0.00605329	0.00708202	0.00842751	0.0101658	0.0122678	0.0146219	0.0171071	0.0196438	0.022197	0.024762	0.0273613	0.03006	0.0329736	0.0362285	0.0398819	0.0438766	0.0480862	0.0523951	0.0567373
6.66061	-0.014912	-0.0149941	-0.0151379	-0.0153165	-0.0155099	-0.0157074	-0.015903	-0.0160849	-0.0162198	-0.0162343	-0.0160175	-0.0154669	-0.0145557	-0.0133537	-0.0119772	-0.0105229	-0.00904312	-0.00755879	-0.00608048	-0.00462468	-0.00322234	-0.00191466	-0.000732853	0.000323071	0.00128434	0.00219214	0.00307743	0.00395656	0.00483958	0.00574519	0.00672004	0.00785024	0.00923919	0.010949	0.0129559	0.0151686	0.0174885	0.0198504	0.022226	0.0246117	0.0270272	0.0295296	0.0322198	0.0352083	0.0385448	0.0421797	0.0460023	0.0499116	0.0538501
[truncated: 41 more rows]
[truncated: 81 more columns]

## Sheet: Fig. 1e, peak
Elevation\Azimuth (°)	-18.2812	-17.9978	-17.7144	-17.431	-17.1475	-16.8641	-16.5807	-16.2972	-16.0138	-15.7304	-15.4469	-15.1635	-14.8801	-14.5967	-14.3132	-14.0298	-13.7464	-13.4629	-13.1795	-12.8961	-12.6126	-12.3292	-12.0458	-11.7624	-11.4789	-11.1955	-10.9121	-10.6286	-10.3452	-10.0618	-9.77834	-9.49491	-9.21148	-8.92805	-8.64462	-8.36119	-8.07776	-7.79433	-7.5109	-7.22747	-6.94404	-6.66061	-6.37718	-6.09375	-5.81032	-5.52689	-5.24346	-4.96003	-4.6766
[truncated: 130 more rows]
[truncated: 81 more columns]

[truncated: 3 more sheets: Fig. 1e, right, Fig. 1f, Fig. 1g]
