# Supplementary material for: A biophysical account of multiplication by a single neuron
Source: Nature. 2022 Feb 23;603(7899):119–23. doi: 10.1038/s41586-022-04428-3 (PMC8891015; doi:10.1038/s41586-022-04428-3)
Supplement: Supplementary file 4 — Source Data Fig. 2 [file 41586_2022_4428_MOESM4_ESM.xlsx]

## Sheet: Fig. 2c
T4 > GFP			T4 > GluClα RNAi
Before glu	After glu		Before glu	After glu
-57.151	-64.4032		-55.8877	-55.3678
-68.6215	-68.9786		-56.1128	-49.8755
-62.1056	-73.1722		-45.8894	-46.9806
-61.2614	-64.8602		-61.806	-62.4004
-58.6537	-60.0229		-53.3664	-54.395
-55.7181	-61.7868		-63.1594	-58.6873
-60.6261	-63.5291		-60.3462	-60.1618
-63.4104	-65.0616		-58.4486	-54.8797
-57.9235	-58.9828		-54.569	-54.6897
-58.2659	-64.1129		-52.129	-48.0395
-61.2455	-63.1229		-56.9569	-56.8564
-68.0549	-66.5431		-51.844	-50.7682
-61.5606	-64.0954		-57.3493	-58.2737
-52.5474	-58.7567		-54.2027	-55.5314
-55.6147	-56.0727
-60.3506	-62.5176
-51.7341	-55.3915
-48.5538	-59.1611
-58.5203	-62.5827
-57.2101	-58.5159
-58.5021	-61.1626
-55.349	-63.6347
-47.3134	-50.5749
-50.4318	-55.5924
-66.8202	-68.2867
-56.0329	-59.3459

## Sheet: Fig. 2e
T4 > GFP											T4 > GluClα RNAi
Glutamate:	–	+	–	+	–	+	–	+	–		Glutamate:	–	+	–	+	–	+	–	+	–
20190131_T4-1	5.26969	4.74626	7.50754	4.81799	7.57835	4.96134	7.36231	4.82672	7.27231		20190218_T4-1	3.29159	3.02448	3.36859	2.76734	3.17095	2.90853	2.95153	2.97186	3.55531
20190201_T4-2	3.07665	1.47669	2.6076	1.55845	3.08076	1.66437	3.81063	1.96009	3.17178		20190220_T4-1	4.7814	2.94369	3.62424	3.72754	4.28247	3.81902	5.01295	5.40692	3.61202
20190204_T4-1	5.56543	3.16103	5.62591	3.24853	5.81915	3.44376	5.81802	3.46076	5.79326		20190222_T4-3	5.45161	5.47311	6.03786	5.62536	5.60232	4.93251	4.98577	4.68929	5.75384
20190206_T4-3	3.33464	2.97734	4.14271	2.87139	4.51989	3.34671	4.74718	3.38231	5.01421		20190226_T4-2	5.91557	4.95765	5.08284	5.09623	5.17926	5.01636	4.92563	4.665	4.98229
20190207_T4-1	6.35972	4.28148	6.13752	3.81026	5.81996	3.85525	5.41476	4.37923	5.97164		20190227_T4-1	3.83677	3.66457	3.85967	3.52374	3.59837	3.644	3.62181	3.45842	3.65357
20190208_T4-1	4.7225	4.39442	4.90081	4.28962	4.59695	4.2405	4.3789				20190227_T4-2	3.83677	5.69704	5.92748	5.59447	5.53252	5.26779	5.59556	5.06055	6.34283
20190208_T4-2	5.16836	4.41867	5.19703	4.42493	4.50214	3.23958	3.11608	2.54719	2.76371		20190228_T4-2	5.22798	4.71638	4.81232	4.61314	5.23977	4.73402	5.40354	5.39352	4.84735
20190212_T4-2	3.34621	2.99436	3.29355	3.04187	3.38214	2.98837	3.43445				20190301_T4-1	3.48152	3.32165	3.38977	2.96508	3.38717	3.5512	3.09395	3.20093	3.18446
20190215_T4-2	5.2708	4.47368	5.03463	4.1836	4.86446	4.27165	4.58853	4.2686	5.0965		20190321_T4-1	7.14494	6.64531	7.32763	6.16781	7.49944	6.23241	7.73956	6.82484	7.85738
20190221_T4-1	7.69233	6.19404	7.24328	6.28259	7.86722	6.55525	7.78592	6.09413	7.95797		20190322_T4-1	6.15921	5.77923	5.7622	5.58899	4.90959	4.94567	5.21038	4.88388	4.90692
20190221_T4-2	4.8986	3.78838	6.03625	4.60073	5.55345	4.02868	6.22226	4.31828	6.54528		20190327_T4-2	5.41144	2.79845	2.76715	2.45216	2.88054	2.37803	2.6794	2.96769	1.80371
20190222_T4-4	3.23988	1.29904	2.73565	1.61628	2.95406	1.38821	1.88474	0.785303	1.38318		20190404_T4-2	5.20547	4.70963	5.18006	4.555	4.83678	4.33045	4.71233	4.63784	4.57795
20190226_T4-1	5.90032	3.76904	5.84566	3.79934	6.39726	3.66833	6.28332	4.59081	5.81214		20200708_T4-1	5.93495	5.0683	5.89638	6.12	6.11485	5.85253	5.98378	6.48373	6.54422
20210310_T4-2	4.26019	3.29531	4.03128	1.70005	3.97806	2.99026	4.22646	3.18316	3.78655		20200708_T4-2	8.10167	8.09286	8.09129	8.30354	8.19803	8.11079	8.32932	8.82931	8.42218
20210310_T4-3	4.05554	2.63815	4.57296	2.92959	4.2538	2.82809	3.69541	2.73641	4.53523
20210310_T4-4	1.35473	1.16827	1.97374	1.35984	1.78741	1.59284	1.90405	1.53144	1.99187
20210311_T4-2	4.29342	3.06588	4.11284	2.77419	3.50775	2.66379	3.71088	3.06432	3.72905

## Sheet: Fig. 2f
Genotype	Cell	Voltage (mV)	Current (pA)
GFP	20210310_T4-2	-100	-2.61016
GFP	20210310_T4-2	-90	-1.69971
GFP	20210310_T4-2	-80	-0.598379
GFP	20210310_T4-2	-70	-0.138104
GFP	20210310_T4-2	-60	0.524478
GFP	20210310_T4-2	-50	1.00427
GFP	20210310_T4-2	-40	1.74952
GFP	20210310_T4-2	-30	2.31834
GFP	20210310_T4-2	-20	2.56207
GFP	20210310_T4-2	-10	3.49542
GFP	20210310_T4-2	0	3.74468
GFP	20210310_T4-2	10	4.14589
GFP	20210310_T4-2	20	5.15531
GFP	20210310_T4-2	30	6.75806
GFP	20210310_T4-2	40	7.23447
GFP	20210310_T4-3	-100	-1.4542
GFP	20210310_T4-3	-90	-1.06381
GFP	20210310_T4-3	-80	0.105234
GFP	20210310_T4-3	-70	0.195944
GFP	20210310_T4-3	-60	1.30336
GFP	20210310_T4-3	-50	1.72799
GFP	20210310_T4-3	-40	3.06073
GFP	20210310_T4-3	-30	4.35178
GFP	20210310_T4-3	-20	5.14932
GFP	20210310_T4-3	-10	6.44032
GFP	20210310_T4-3	0	7.62184
GFP	20210310_T4-3	10	7.98036
GFP	20210310_T4-3	20	9.91325
GFP	20210310_T4-3	30	10.8119
GFP	20210310_T4-3	40	13.8698
GFP	20210310_T4-4	-100	1.10054
GFP	20210310_T4-4	-90	0.672305
GFP	20210310_T4-4	-80	0.665382
GFP	20210310_T4-4	-70	1.51052
GFP	20210310_T4-4	-60	2.10932
GFP	20210310_T4-4	-50	2.82338
GFP	20210310_T4-4	-40	3.81894
GFP	20210310_T4-4	-30	4.13973
GFP	20210310_T4-4	-20	4.82999
GFP	20210310_T4-4	-10	5.52955
GFP	20210310_T4-4	0	6.27271
GFP	20210310_T4-4	10	7.30206
GFP	20210310_T4-4	20	8.33118
GFP	20210310_T4-4	30	9.11942
GFP	20210310_T4-4	40	9.78335
GFP	20210311_T4-2	-100	-3.25548
GFP	20210311_T4-2	-90	-2.9272
GFP	20210311_T4-2	-80	-1.88946
GFP	20210311_T4-2	-70	-1.4092
GFP	20210311_T4-2	-60	-1.0724
GFP	20210311_T4-2	-50	-0.283787
GFP	20210311_T4-2	-40	0.981115
GFP	20210311_T4-2	-30	1.10761
GFP	20210311_T4-2	-20	1.38827
GFP	20210311_T4-2	-10	2.19106
GFP	20210311_T4-2	0	2.37912
GFP	20210311_T4-2	10	2.87921
GFP	20210311_T4-2	20	2.30764
GFP	20210311_T4-2	30	3.17408
GFP	20210311_T4-2	40	3.60406
GFP	20210311_T4-3	-100	-2.61309
GFP	20210311_T4-3	-90	-2.04158
GFP	20210311_T4-3	-80	-1.29124
GFP	20210311_T4-3	-70	-0.57501
GFP	20210311_T4-3	-60	-0.162197
GFP	20210311_T4-3	-50	0.408911
GFP	20210311_T4-3	-40	0.433323
GFP	20210311_T4-3	-30	0.859932
GFP	20210311_T4-3	-20	2.01684
GFP	20210311_T4-3	-10	1.27213
GFP	20210311_T4-3	0	2.37619
GFP	20210311_T4-3	10	1.68553
GFP	20210311_T4-3	20	2.98247
GFP	20210311_T4-3	30	2.15283
GFP	20210311_T4-3	40	2.31915
GFP	20190131_T4-1	-90	-1.4073
GFP	20190131_T4-1	-80	0.179981
GFP	20190131_T4-1	-70	-0.23076
GFP	20190131_T4-1	-60	1.51056
GFP	20190131_T4-1	-50	1.15017
GFP	20190131_T4-1	-40	2.04341
GFP	20190131_T4-1	-30	3.46276
GFP	20190131_T4-1	-20	4.00773
GFP	20190131_T4-1	-10	5.42128
GFP	20190131_T4-1	0	5.58465
GFP	20190131_T4-1	10	7.8156
GFP	20190131_T4-1	20	7.99802
GFP	20190131_T4-1	30	10.325
GFP	20190131_T4-1	40	10.8672
GFP	20190201_T4-2	-100	-3.51057
GFP	20190201_T4-2	-90	-1.68475
GFP	20190201_T4-2	-80	0.180204
GFP	20190201_T4-2	-70	2.1368
GFP	20190201_T4-2	-60	0.98646
GFP	20190201_T4-2	-50	0.978371
GFP	20190201_T4-2	-40	5.33527
GFP	20190201_T4-2	-30	5.83383
GFP	20190201_T4-2	-20	5.96068
GFP	20190201_T4-2	-10	4.21653
GFP	20190201_T4-2	0	5.79509
GFP	20190201_T4-2	10	5.75805
GFP	20190201_T4-2	20	6.64983
GFP	20190201_T4-2	30	6.54386
GFP	20190201_T4-2	40	7.24516
GFP	20190204_T4-1	-100	-1.70403
GFP	20190204_T4-1	-80	-0.0493489
GFP	20190204_T4-1	-70	-0.29212
GFP	20190204_T4-1	-60	0.222612
GFP	20190204_T4-1	-50	1.47782
GFP	20190204_T4-1	-40	0.941577
GFP	20190204_T4-1	-30	1.30706
GFP	20190204_T4-1	-20	1.93236
GFP	20190204_T4-1	-10	2.0155
GFP	20190204_T4-1	0	1.19339
GFP	20190204_T4-1	10	2.56669
GFP	20190204_T4-1	20	3.29653
GFP	20190204_T4-1	30	4.00613
GFP	20190204_T4-1	40	4.34468
GFP	20190206_T4-3	-80	-0.480388
GFP	20190206_T4-3	-60	1.48643
GFP	20190206_T4-3	-40	2.6962
GFP	20190206_T4-3	-30	3.46316
GFP	20190206_T4-3	-20	4.66262
GFP	20190206_T4-3	-10	4.62432
GFP	20190206_T4-3	0	4.38765
GFP	20190206_T4-3	20	6.35638
GFP	20190206_T4-3	40	9.64832
GFP	20190215_T4-1	-80	1.12533
GFP	20190215_T4-1	-70	0.996852
GFP	20190215_T4-1	-60	1.27898
GFP	20190215_T4-1	-50	2.18577
GFP	20190215_T4-1	-40	3.62517
GFP	20190215_T4-1	-30	3.35827
GFP	20190215_T4-1	-20	5.87286
GFP	20190215_T4-1	-10	6.5426
GFP	20190215_T4-1	0	7.08961
GFP	20190215_T4-1	10	8.15696
GFP	20190215_T4-1	20	9.80604
GFP	20190215_T4-1	30	9.66826
GFP	20190215_T4-1	40	11.5908
GFP	20190221_T4-1	-100	-0.587687
GFP	20190221_T4-1	-90	-0.194409
GFP	20190221_T4-1	-80	-0.382105
GFP	20190221_T4-1	-70	0.390304
GFP	20190221_T4-1	-60	0.233576
GFP	20190221_T4-1	-40	-0.40948
GFP	20190221_T4-1	-30	-0.243924
GFP	20190221_T4-1	-20	-0.154305
GFP	20190221_T4-1	-10	0.0544255
GFP	20190221_T4-1	0	0.708551
GFP	20190221_T4-1	10	0.873514
GFP	20190221_T4-1	20	1.79208
GFP	20190221_T4-1	30	1.65671
GFP	20190221_T4-1	40	2.53718
GFP	20190226_T4-1	-80	-2.40818
GFP	20190226_T4-1	-70	0.175162
GFP	20190226_T4-1	-60	2.18954
GFP	20190226_T4-1	-50	2.73634
GFP	20190226_T4-1	-40	2.9341
GFP	20190226_T4-1	-30	3.83913
GFP	20190226_T4-1	-20	5.67172
GFP	20190226_T4-1	-10	6.38566
GFP	20190226_T4-1	0	8.14386
GFP	20190226_T4-1	10	9.88516
GFP	20190226_T4-1	20	10.8092
GFP	20190226_T4-1	30	12.2324
GFP	20190226_T4-1	40	14.1122
GluClα RNAi	20190218_T4-1	-100	-0.687246
GluClα RNAi	20190218_T4-1	-90	-0.572549
GluClα RNAi	20190218_T4-1	-80	-0.824551
GluClα RNAi	20190218_T4-1	-70	-0.611577
GluClα RNAi	20190218_T4-1	-60	-0.310548
GluClα RNAi	20190218_T4-1	-50	0.435269
GluClα RNAi	20190218_T4-1	-40	-0.150295
GluClα RNAi	20190218_T4-1	-30	0.663512
GluClα RNAi	20190218_T4-1	-20	0.717636
GluClα RNAi	20190218_T4-1	-10	0.873603
GluClα RNAi	20190218_T4-1	0	0.377138
GluClα RNAi	20190218_T4-1	10	2.99834
GluClα RNAi	20190218_T4-1	20	3.60638
GluClα RNAi	20190218_T4-1	30	2.27658
GluClα RNAi	20190218_T4-1	40	1.23505
GluClα RNAi	20190222_T4-2	-70	-0.33151
GluClα RNAi	20190222_T4-2	-60	-0.992361
GluClα RNAi	20190222_T4-2	-50	-0.321267
GluClα RNAi	20190222_T4-2	-40	-0.317899
GluClα RNAi	20190222_T4-2	-30	0.00370026
GluClα RNAi	20190222_T4-2	-20	0.157837
GluClα RNAi	20190226_T4-2	-100	-0.298342
GluClα RNAi	20190226_T4-2	-90	-0.283218
GluClα RNAi	20190226_T4-2	-80	-0.0907606
GluClα RNAi	20190226_T4-2	-70	0.149563
GluClα RNAi	20190226_T4-2	-60	0.305859
GluClα RNAi	20190226_T4-2	-50	0.0736651
GluClα RNAi	20190226_T4-2	-40	0.33268
GluClα RNAi	20190226_T4-2	-30	0.394126
GluClα RNAi	20190226_T4-2	-20	0.633702
GluClα RNAi	20190226_T4-2	-10	0.725381
GluClα RNAi	20190226_T4-2	0	0.291764
GluClα RNAi	20190226_T4-2	10	0.985411
GluClα RNAi	20190226_T4-2	20	0.542021
GluClα RNAi	20190226_T4-2	30	2.46805
GluClα RNAi	20190226_T4-2	40	1.50026
GluClα RNAi	20190227_T4-2	-100	-4.21735
GluClα RNAi	20190227_T4-2	-90	-3.82404
GluClα RNAi	20190227_T4-2	-80	-3.58096
GluClα RNAi	20190227_T4-2	-70	-3.41724
GluClα RNAi	20190227_T4-2	-60	-2.5956
GluClα RNAi	20190227_T4-2	-50	-1.63047
GluClα RNAi	20190227_T4-2	-40	-0.863399
GluClα RNAi	20190227_T4-2	-30	-0.497016
GluClα RNAi	20190227_T4-2	-20	-0.314538
GluClα RNAi	20190227_T4-2	-10	0.121023
GluClα RNAi	20190227_T4-2	0	0.321777
GluClα RNAi	20190227_T4-2	10	0.962961
GluClα RNAi	20190227_T4-2	20	0.397609
GluClα RNAi	20190227_T4-2	30	0.803378
GluClα RNAi	20190227_T4-2	40	0.220021
GluClα RNAi	20190228_T4-2	-60	-2.0547
GluClα RNAi	20190228_T4-2	-50	0.00251389
GluClα RNAi	20190228_T4-2	-40	0.0231415
GluClα RNAi	20190228_T4-2	-30	1.75719
GluClα RNAi	20190228_T4-2	-20	0.414061
GluClα RNAi	20190228_T4-2	-10	0.618842
GluClα RNAi	20190228_T4-2	0	0.599552
GluClα RNAi	20190228_T4-2	10	1.59034
GluClα RNAi	20190228_T4-2	20	2.05306
GluClα RNAi	20190228_T4-2	30	2.63523
GluClα RNAi	20190228_T4-2	40	3.29543
GluClα RNAi	20190301_T4-1	-100	-0.353987
GluClα RNAi	20190301_T4-1	-90	-0.0601373
GluClα RNAi	20190301_T4-1	-80	-0.0290193
GluClα RNAi	20190301_T4-1	-70	0.176502
GluClα RNAi	20190301_T4-1	-60	0.0829324
GluClα RNAi	20190301_T4-1	-50	-0.165181
GluClα RNAi	20190301_T4-1	-40	0.16346
GluClα RNAi	20190301_T4-1	-30	-0.0131551
GluClα RNAi	20190301_T4-1	-20	0.0701331
GluClα RNAi	20190301_T4-1	-10	-0.134105
GluClα RNAi	20190301_T4-1	0	0.227241
GluClα RNAi	20190301_T4-1	10	0.471965
GluClα RNAi	20190301_T4-1	20	0.0527541
GluClα RNAi	20190301_T4-1	30	0.776937
GluClα RNAi	20190301_T4-1	40	1.06344

## Sheet: Fig. 2g
Resting potential (mV)
T4 > GFP	T4 > GluClα RNAi
-71.118	-33.6424
-61.2914	-41.1498
-67.9747	-44.0794
-59.6434	-38.4337
-70.7213	-42.3705
-63.5497	-41.2718
-50.3966	-51.3731
-59.5824	-38.2506
-44.2015	-48.5045
-65.8995	-29.9498
-62.0848	-42.4925
-55.7372	-52.3192
-66.4183	-51.6173
-61.7491	-44.3541
-44.4762	-45.1781
-61.0472	-47.3448
-56.3475	-48.9623
-55.6761	-46.765
-71.4842	-39.8375
-63.3055	-48.4129
-57.202	-35.1988
-56.317	-50.8543
-62.9698	-61.1693
-55.5541	-51.4342
-50.4576	-41.2108
-48.0772	-38.922
-67.8832	-52.3802
-55.5846	-56.5001
-60.9862	-51.129
-65.4417	-45.3917
-64.6483	-57.263
-75.1158	-59.7655
-62.5731	-58.7279
-70.6908	-44.6898
-62.4815	-44.7203
-62.5426	-47.3143
-48.3214	-50.2745
-56.8663	-64.16
-61.0777	-42.1874
-59.796	-56.7137
-55.8897	-67.9442
-64.8619	-49.1454
-53.2958	-56.1339
-58.6668	-61.2608
-56.5917	-37.5487
-64.0379	-42.9198
-61.5965	-57.5377
-55.2184	-34.0086
-58.8805	-69.2564
-55.9203	-62.0543
-63.7938	-45.1781
-68.7376	-49.2674
-69.409	-43.4996
-54.5165	-49.0233
-61.5355	-43.6522
-78.4422	-29.3395
-61.1693	-65.3197
-61.7796	-51.7394
-57.2325	-57.2936
-58.3312	-47.4059
-65.0755	-45.4833
-59.4298	-36.4195
-73.1627	-42.0042
-67.9747	-49.3285
-63.0919	-49.8473
-62.2374	-42.0042
-59.5213	-53.6925
-58.7584	-57.4767
-53.9366	-47.0396
-59.4298	-51.4647
-63.7328	-42.6451
-55.8897	-40.0206
-40.2953	-31.3841
-61.8102	-47.4364
-57.2325	-56.7137
-57.9344	-56.1034
-59.3688	-48.3519
-48.0162	-39.044
-56.5306	-54.3333
-59.8875	-61.2914
-59.735	-52.2582
-62.4815	-61.4439
-76.1229	-35.2293
-61.1998	-29.8277
-66.3878	-45.8495
-57.8124	-33.1542
-68.2188	-56.8968
-61.3219	-47.5584
-53.1432	-50.6102
-50.7018	-38.037
-68.0052	-56.1644
-67.578	-46.8565
-79.1136	-54.669
-66.3573	-46.7955
-64.1905	-49.359
-52.7464	-40.3258
-65.1061	-48.9928
-63.0614	-46.704
-60.1622	-45.3612
-54.669	-62.1458
-50.3355	-55.2794
-65.5333	-75.8482
-69.409	-57.5072
-59.9181
-67.4254
-64.4347
-54.3028
-52.5023
-55.2184
-63.4886
-70.0499
-53.723
-53.0211
-46.6734
-75.7262
-56.5611
-56.8968
-60.7115
-58.85
-60.1317
-56.4085
-58.6058
-50.7323
-36.2364
-54.4249
-66.5404
-61.2914
-64.5262
-57.9649
-54.7911
-47.3753
-57.9649
-67.1813
-64.9229
-57.5072
-65.1671
-55.1268
-52.5938
-63.1834
-63.336
-58.4532
-65.4723
-60.1317
-68.9818
-60.742
-58.3006
-55.0047
-60.5589
-54.669
-62.8172
-57.5987
-58.3922
-59.6739
-62.6952
-64.3126
-72.5829
-55.1573
-58.85
-74.0477
-66.4793
-55.2489
-59.3993
-62.7562
-61.7796
-60.9862
-62.39
-63.9159
-54.6385
-61.7796
-55.7372
-64.16
-67.2118
-60.3758
-52.838
-49.3895
-53.1432
-46.2462
-81.7992
-37.213
-64.8009
-71.5147
-61.1998
-58.026
-61.3829
-51.1595
-85.7359
-53.7535
-58.6668
-68.0663
-72.8575
-63.7328
-57.7513

## Sheet: Fig. 2h
Input resistance (GΩ)
T4 > GFP	T4 > GluClα RNAi
3.74426	4.85077
4.40294	7.57343
4.15551	7.57201
2.839	7.5138
7.36285	5.60298
6.9881	6.14497
4.28904	9.42936
6.08751	7.85448
2.57684	7.30008
3.61503	6.47122
7.28949	7.60006
3.79561	7.5641
2.47671	13.5622
5.62548	7.27732
3.25652	6.95767
5.38125	7.2468
5.24884	8.30364
5.36688	7.70731
4.3637	6.25423
5.03716	7.84628
3.4223	8.17111
4.82455	8.02325
6.7804	6.03649
4.71374	7.63307
3.1679	4.29162
5.39566	5.49633
2.89057	7.34438
6.95693	5.44945
3.88632	7.58938
6.2965	7.09818
6.34244	7.79745
3.78559	8.12075
6.13251	5.4387
7.09014	3.29417
3.88243	5.11886
6.45221	6.93736
2.48976	5.0605
6.3422	7.16387
3.83159	7.44453
6.29655	9.84041
4.31073	6.42299
3.51949	7.61023
7.01022	9.83523
7.10303	6.94282
6.93401	6.624
6.77155	6.83922
3.8912	8.97004
6.7862	4.97293
7.41043	7.46748
5.61388	3.09036
5.8827	3.58758
3.95088	6.59692
2.51479	3.66672
5.52694	5.66068
8.18071	7.76815
6.98701	5.65722
3.18057	5.82123
3.70967	6.55171
7.73725	6.31425
7.57794	5.81933
6.6141	5.74388
6.42607	6.8674
2.24423	6.38997
4.27182	4.24563
5.6215	7.00625
4.44701	2.38745
6.76092	7.65436
5.87214	8.65418
4.43451	3.82003
4.42107	7.53259
4.76577	6.04233
3.8697	5.17375
3.46487	6.41815
3.62809	4.54104
6.81611	10.0671
5.16971	7.71715
2.80942	7.37144
6.28047	5.93495
5.38209	8.10167
6.20784	4.36888
5.06872	4.22325
3.98953	9.46609
7.20798	8.89934
7.59938	4.42516
4.5013	6.86088
7.77524	10.0333
10.8225	7.84622
6.9888	5.92257
4.91751	6.61039
4.27419	6.98864
6.0973	5.50502
5.98024	5.38902
7.17085	6.82968
7.36806	6.75916
7.49908	6.10137
7.50259	5.47597
8.63227	5.30698
3.94912	5.97584
4.25962	6.32008
6.95679	7.30488
5.16848	7.50024
4.37276	6.95699
6.8724	6.9984
7.41796	8.16117
3.61226	5.53351
5.79463
4.73542
3.49406
2.43818
4.03062
3.50539
7.20531
7.77361
7.8332
3.71516
3.73845
5.84466
2.77583
7.4912
6.31011
7.19563
6.20751
4.92676
5.75369
6.41736
5.28897
4.57586
8.03289
8.02209
3.62142
7.2272
6.3682
4.30483
6.4792
5.10411
5.23021
4.64316
8.05696
5.12389
3.46536
6.54096
5.08555
6.37071
7.88314
6.94168
3.50977
6.06669
4.4768
4.39947
4.41343
5.89607
8.70075
3.23213
2.80288
4.27584
6.10767
5.3231
5.05644
3.96226
6.84159
6.15802
5.52959
4.87335
7.08986
3.14477
5.35813
3.3822
5.46506
4.23341
3.99127
2.83904
2.96418
3.56383
4.5044
4.23886
6.09267
3.62827
3.16661
3.00977
6.60826
3.65743
4.83418
4.79564
7.13176
6.58018
3.82391
3.02625
3.08065
4.89765
5.00595
6.39385
6.0886
5.44951
7.94936
12.2688
7.03363
8.8308
6.74977
7.54448
4.02006
2.51465
4.42582
3.59173
4.05554
1.35473
4.99479
2.55757
2.61702
3.47396
