# Supplementary material for: A biophysical account of multiplication by a single neuron
Source: Nature. 2022 Feb 23;603(7899):119–23. doi: 10.1038/s41586-022-04428-3 (PMC8891015; doi:10.1038/s41586-022-04428-3)
Supplement: Supplementary file 5 — Source Data Fig. 3 [file 41586_2022_4428_MOESM5_ESM.xlsx]

## Sheet: Fig. 3a, left (on)
Time (s)	Mi9-1	Mi9-2	Mi9-3	Mi9-4	Mi9-5	Mi9-6	Mi9-7	Mi9-8	Mi9-9	Mi9-10	Mi9-11	Mi9-12	Mi9-13	Mi9-14	Mi9-15	Mi9-16	Mi9-17	Mi9-18	Mi9-19	Mi9-20	Mi9-21	Mi9-22	Mi9-23	Mi9-24	Mi9-25	Mi9-26	Mi9-27	Mi9-28	Mi9-29		Tm3-1	Tm3-2	Tm3-3	Tm3-4	Tm3-5	Tm3-6	Tm3-7	Tm3-8	Tm3-9	Tm3-10	Tm3-11	Tm3-12		Mi1-1	Mi1-2	Mi1-3	Mi1-4	Mi1-5	Mi1-6
0	-65.5042	-48.1091	-52.6562	-56.2573	-62.4219	-56.1963	-48.3228	-54.9451	-59.0344	-49.2383	-52.3511	-57.1423	-64.1614	-65.4723	-60.9251	-59.796	-58.2396	-70.0499	-56.3353	-59.5315	-50.7424	-58.9568	-60.4491	-54.8928	-58.0412	-48.9913	-65.542	-61.9409	-64.7791		-63.017	-56.059	-54.3958	-69.3341	-67.4573	-63.1238	-74.873	-68.4033	-62.5745	-70.3564	-64.2497	-55.6539		-70.7532	-73.042	-59.538	-61.6132	-61.7657	-66.0535
0.01	-65.6262	-48.1091	-52.3816	-56.0742	-62.6355	-55.8606	-48.4143	-54.7925	-59.187	-49.2993	-52.6562	-57.2339	-64.1003	-65.3502	-61.0014	-59.8876	-58.2396	-70.4263	-56.2743	-59.4908	-50.5593	-59.0102	-60.3758	-54.9437	-58.148	-49.1032	-65.5878	-62.0223	-64.657		-62.7881	-55.9827	-54.472	-69.5172	-67.1521	-63.0017	-74.9341	-68.4949	-62.7423	-70.2802	-64.2598	-55.5522		-70.7074	-73.1641	-59.248	-61.5063	-61.72	-65.9619
0.02	-65.6873	-48.1396	-52.1069	-56.1963	-62.5134	-55.3418	-48.4753	-54.884	-58.6987	-49.4824	-52.6257	-57.2034	-64.2834	-65.3807	-61.1693	-60.0707	-58.2396	-70.4975	-56.256	-59.5722	-50.478	-58.9339	-60.1866	-55.0658	-58.1328	-49.1439	-65.5573	-61.9613	-64.6875		-62.8949	-55.9369	-54.5789	-69.4104	-66.2671	-63.2764	-74.7205	-68.3423	-62.7271	-70.387	-64.2598	-55.5623		-70.6616	-73.3319	-58.775	-61.2622	-61.7963	-65.9161
0.03	-65.7483	-48.1702	-52.1069	-56.0437	-62.5439	-54.9756	-48.4753	-54.5178	-58.7903	-49.8792	-52.7783	-57.1423	-64.1614	-64.9535	-61.6728	-60.208	-58.087	-70.3195	-56.1949	-59.5468	-50.5797	-59.0865	-60.1378	-55.1268	-58.0107	-49.2965	-65.7556	-62.063	-64.5654		-62.8033	-55.4486	-54.8688	-69.502	-65.9619	-63.0322	-74.8425	-68.3118	-62.8491	-70.4175	-64.2293	-55.5216		-70.8295	-73.4998	-58.2562	-61.0181	-61.9183	-65.733
0.04	-65.9619	-48.2312	-52.0459	-56.1658	-62.4829	-54.7009	-48.689	-54.6094	-58.5767	-50.0012	-52.6257	-57.0508	-64.4055	-65.045	-61.9627	-60.1622	-57.9649	-70.0296	-56.4879	-59.4094	-50.3864	-59.1856	-60.089	-55.1472	-57.8886	-49.4897	-65.6488	-62.2257	-64.657		-62.9865	-55.4944	-55.2197	-69.3646	-65.7178	-63.1848	-74.8425	-68.1287	-62.7728	-70.5243	-64.209	-55.5115		-70.9821	-73.8812	-58.1494	-60.7892	-61.8115	-65.6873
0.05	-66.4502	-48.2007	-52.0154	-56.0132	-62.6355	-54.4263	-48.4753	-54.7314	-58.7903	-49.9707	-52.6868	-57.0813	-64.4971	-65.045	-61.978	-59.9028	-57.8429	-70.1211	-56.5123	-59.2874	-50.5593	-59.2085	-60.1256	-54.9742	-57.7971	-49.6932	-65.6793	-62.3682	-64.5959		-62.8796	-55.6012	-55.3265	-69.4714	-65.8704	-62.8491	-74.9036	-68.2202	-62.8339	-70.5243	-64.1785	-55.5623		-71.0736	-74.0491	-58.0884	-60.6824	-61.8115	-65.5042
0.06	-66.5723	-48.2007	-51.9543	-56.1353	-62.7271	-54.6399	-48.6584	-55.0977	-58.4851	-49.9097	-52.4426	-56.9897	-64.5886	-65.1061	-61.7796	-60.1469	-57.7208	-70.0957	-56.5245	-59.2975	-50.6	-59.3077	-60.2293	-54.9946	-57.7513	-49.6627	-65.481	-62.5309	-64.6265		-63.017	-55.769	-55.4333	-69.3951	-65.3821	-63.2764	-74.751	-68.1287	-62.8491	-70.7532	-64.2192	-55.4911		-71.1041	-74.3237	-58.0731	-60.7129	-61.781	-65.5194
0.07	-66.7554	-48.0786	-51.7102	-55.9216	-62.8186	-54.6399	-48.7195	-55.2197	-58.4851	-49.9707	-52.6868	-56.8982	-64.5276	-65.0755	-61.4592	-60.4521	-57.6903	-70.294	-56.3963	-59.2569	-50.6407	-59.2162	-60.1805	-54.964	-57.6445	-49.7644	-65.603	-62.6225	-64.5349		-62.9102	-55.8301	-55.6165	-69.563	-65.2905	-62.9712	-74.873	-68.2812	-62.9102	-70.6769	-64.2293	-55.2266		-71.0126	-74.3848	-58.1342	-60.7281	-61.6895	-65.4736
0.08	-66.7249	-48.1702	-52.0764	-56.1658	-62.666	-54.3347	-48.5364	-55.2808	-58.0579	-49.8486	-52.6257	-56.9287	-64.5581	-64.923	-61.3219	-60.7573	-57.6292	-70.2991	-56.3536	-59.1551	-50.539	-59.1094	-60.0401	-55.0556	-57.8276	-49.856	-65.6641	-62.7649	-64.4434		-63.0322	-55.9827	-55.7843	-69.5325	-64.6191	-62.8796	-74.812	-68.1897	-62.8644	-70.8142	-64.27	-55.2368		-71.1041	-74.5831	-58.2562	-60.7129	-61.6437	-65.5499
0.09	-66.8164	-48.3228	-52.0154	-55.9827	-62.7576	-54.3652	-48.3838	-55.4944	-58.1494	-49.8181	-52.7783	-56.9897	-64.375	-64.9535	-61.2151	-60.7726	-57.1715	-70.2228	-56.256	-59.1195	-50.4881	-58.9797	-60.034	-54.964	-58.1023	-49.917	-65.7098	-62.7751	-64.1992		-62.9559	-56.181	-56.0742	-69.6698	-64.1919	-62.5439	-75.1782	-68.2507	-63.0933	-70.6616	-64.2598	-55.186		-70.8752	-74.5831	-58.1799	-60.5908	-61.72	-65.6567
0.1	-66.7554	-48.4143	-51.8933	-55.9521	-62.666	-55.0977	-48.5364	-55.9216	-58.0884	-49.7571	-52.6257	-57.1118	-64.4055	-64.923	-61.154	-60.8336	-57.141	-70.1059	-56.3536	-59.2823	-50.305	-58.8118	-59.9059	-54.9539	-57.9344	-49.8763	-65.7098	-62.8259	-64.1992		-63.017	-55.9064	-56.1963	-69.5325	-63.551	-62.6965	-75.0256	-68.0066	-63.0475	-70.7227	-64.2598	-54.9418		-70.9668	-74.6899	-58.0731	-60.6976	-61.6284	-65.7941
0.11	-67.03	-48.5059	-51.8018	-55.7385	-62.9102	-55.708	-48.5364	-55.6775	-58.0884	-49.696	-52.8088	-57.2034	-64.1919	-65.3197	-60.9557	-60.9099	-57.3546	-69.8871	-56.378	-59.3179	-50.3559	-58.6897	-59.9059	-54.964	-57.9649	-49.8865	-65.8472	-62.6021	-64.1382		-62.8491	-56.0132	-56.2726	-69.7461	-63.7952	-62.5134	-75.1172	-68.0066	-63.3069	-70.6616	-64.2802	-54.6061		-70.7837	-74.751	-57.951	-60.6519	-61.7657	-65.7635
0.12	-67.1521	-48.5669	-51.4661	-55.7996	-62.9102	-56.1658	-48.6584	-55.6165	-57.8137	-49.6045	-52.6257	-57.0813	-64.0393	-65.2281	-61.0014	-61.1388	-57.5377	-69.8922	-56.378	-59.4196	-50.4576	-58.7584	-59.9425	-55.0047	-57.8581	-49.8966	-65.9387	-62.6021	-64.1992		-62.9865	-55.8759	-56.3336	-69.5782	-64.1614	-62.7271	-75.0867	-68.0066	-63.2916	-70.6616	-64.2904	-54.423		-70.7227	-74.8883	-57.4933	-60.484	-61.8115	-65.7025
0.13	-66.9995	-48.5364	-51.3135	-55.6775	-63.1238	-56.6235	-48.6584	-55.647	-57.9053	-49.4214	-52.6562	-57.2339	-63.6121	-65.045	-61.1998	-60.8031	-57.4767	-69.7193	-56.3048	-59.5112	-50.6814	-58.9491	-60.0218	-55.0454	-57.9192	-50.0187	-66.1371	-62.6428	-64.1687		-62.9254	-55.4333	-56.2726	-69.7308	-64.5581	-62.5439	-75.2393	-68.0981	-63.4137	-70.6006	-64.2497	-54.3111		-70.6616	-74.812	-56.9592	-60.3009	-61.8878	-65.6415
0.14	-66.9995	-48.6584	-51.283	-55.9216	-63.0627	-56.9592	-48.75	-56.0132	-57.5391	-49.2078	-52.4426	-57.0203	-63.49	-65.1671	-61.4592	-60.9251	-57.5377	-70.0346	-56.201	-59.5061	-50.6611	-59.0407	-59.912	-54.9132	-57.7818	-50.0391	-66.2286	-62.6225	-64.3213		-63.139	-55.1892	-56.3794	-69.4714	-64.7717	-62.6965	-75.1782	-67.9456	-63.4137	-70.8142	-64.2802	-54.3823		-70.6769	-74.9493	-56.3489	-59.9957	-61.9641	-65.7178
0.15	-67.0605	-48.6279	-50.8862	-55.708	-63.0627	-57.8137	-48.5669	-55.8911	-57.8137	-49.2383	-52.6868	-57.0813	-63.3679	-64.923	-61.1388	-60.8794	-57.202	-70.0346	-56.317	-59.5773	-50.7323	-59.2391	-59.9242	-54.8623	-57.6292	-50.1103	-66.1981	-62.592	-64.2297		-63.139	-54.7925	-56.5015	-69.563	-65.5347	-62.5134	-75.4224	-68.0066	-63.5052	-70.8142	-64.27	-54.5044		-70.5548	-74.9341	-55.8301	-59.9042	-62.1014	-65.8551
0.16	-66.9995	-48.689	-51.0693	-55.708	-62.9712	-57.6001	-48.8416	-55.8606	-57.4475	-49.0857	-52.5037	-56.8372	-63.3984	-65.2281	-61.1845	-60.7268	-57.202	-70.1771	-56.4085	-59.6943	-50.6	-59.3077	-59.9547	-54.903	-57.6445	-49.978	-66.1066	-62.5004	-64.2603		-63.2611	-54.5331	-56.6388	-69.4562	-65.5957	-62.666	-75.5139	-67.915	-63.5663	-70.86	-64.3107	-54.6977		-70.5396	-75.1172	-55.235	-59.8737	-62.1777	-65.9314
0.17	-66.969	-48.75	-51.5881	-55.4944	-63.0933	-57.356	-48.8416	-55.5859	-57.5391	-49.3909	-52.6562	-56.8982	-63.1543	-65.4112	-61.3066	-60.8641	-57.2936	-70.3958	-56.5672	-59.5875	-50.5797	-59.4145	-59.9242	-54.8115	-57.5072	-49.9272	-66.076	-62.3682	-64.1687		-63.2458	-54.5026	-56.6083	-69.624	-66.1755	-62.5439	-75.697	-68.0371	-63.6884	-70.8142	-64.2802	-54.7485		-70.4327	-75.0256	-54.7009	-59.8584	-62.0709	-65.8246
0.18	-66.8469	-48.689	-51.9849	-55.5249	-63.0322	-57.1423	-48.8416	-55.4944	-57.1423	-49.4214	-52.5037	-56.7456	-62.9407	-65.3502	-61.3219	-60.8946	-57.2936	-70.2483	-56.7381	-59.6485	-50.7424	-59.4985	-59.796	-54.6792	-57.5987	-49.9475	-65.9845	-62.2257	-64.1687		-63.4747	-53.9532	-56.6998	-69.5477	-66.2671	-62.9102	-75.6055	-67.854	-63.6121	-70.9363	-64.3107	-54.7892		-70.509	-75.2393	-54.4415	-59.8431	-61.9946	-65.9467
0.19	-66.8164	-48.689	-52.3206	-55.3113	-63.0322	-56.9287	-48.4753	-55.2197	-57.1729	-49.8181	-52.5647	-56.8066	-62.7881	-65.3197	-61.3829	-60.8946	-57.263	-70.2228	-56.8663	-59.7095	-50.7831	-59.5671	-59.7289	-54.608	-57.7971	-49.9984	-65.7098	-62.0935	-63.9551		-63.5052	-53.4039	-56.8982	-69.7614	-66.4502	-62.8796	-75.697	-67.854	-63.6731	-70.9363	-64.2293	-54.7892		-70.509	-75.2698	-54.2126	-59.7821	-61.9946	-66.084
0.2	-66.6638	-48.75	-52.5037	-55.3418	-63.0322	-56.8066	-48.6279	-55.3113	-56.8066	-49.9402	-52.4731	-56.6846	-62.8491	-65.2892	-61.8712	-60.7268	-57.5072	-70.35	-56.9334	-59.7146	-50.7323	-59.3916	-59.6129	-54.6385	-57.8734	-50.0899	-65.4504	-62.0833	-63.9246		-63.6731	-52.6257	-56.9897	-69.624	-66.0535	-63.3374	-75.5444	-67.7319	-63.5815	-71.0278	-64.1988	-54.9011		-70.6158	-75.3918	-53.8922	-59.5837	-61.8573	-65.9467
0.21	-66.6943	-48.6584	-52.5952	-55.1587	-63.0933	-56.8677	-48.3533	-55.6165	-57.1423	-50.0623	-52.7783	-56.7456	-62.7576	-65.1671	-62.1153	-60.8794	-57.3851	-70.0245	-57.0433	-59.6638	-50.6916	-59.2391	-59.6495	-54.7199	-57.8124	-50.2018	-65.3284	-62.1749	-63.7109		-63.5663	-52.5952	-56.7151	-69.7919	-66.3586	-62.9712	-75.697	-67.8845	-63.5815	-70.921	-64.1886	-54.9723		-70.509	-75.1477	-53.6328	-59.5837	-61.7657	-66.084
0.22	-66.5723	-48.7195	-52.5037	-55.1587	-62.9407	-56.6846	-48.4448	-55.8911	-56.9897	-50.0623	-52.6562	-56.8677	-62.7576	-64.9535	-62.0696	-61.0167	-57.5987	-70.2991	-57.0067	-59.5163	-50.6306	-59.117	-59.8204	-54.8318	-57.9192	-50.2527	-65.191	-62.2868	-63.7415		-63.6731	-52.4426	-56.7609	-69.7461	-66.084	-63.3679	-75.4224	-67.6404	-63.5358	-71.0278	-64.1785	-54.7282		-70.5701	-75.1782	-53.7396	-59.5532	-61.5826	-66.1908
0.23	-66.4502	-48.7805	-52.4731	-55.1587	-63.0322	-56.7456	-48.2007	-56.1963	-57.2034	-50.3064	-52.7173	-56.9897	-62.7271	-65.1976	-61.978	-60.9862	-57.5987	-70.2534	-57.0555	-59.44	-50.773	-59.1399	-59.9303	-54.8521	-57.9039	-50.3341	-65.2979	-62.3071	-63.6499		-63.551	-52.0612	-56.7761	-69.975	-66.2671	-63.3374	-75.6665	-67.6404	-63.6121	-70.9515	-64.1785	-54.8401		-70.5701	-75.1324	-54.0143	-59.4617	-61.4453	-66.0992
0.24	-66.4197	-48.811	-52.5342	-55.2197	-63.0017	-56.8677	-48.1396	-56.2268	-56.9897	-50.0928	-52.6257	-57.0508	-62.8796	-65.0145	-61.9475	-60.9709	-57.3546	-70.1974	-57.2203	-59.3789	-50.8238	-59.1094	-59.857	-54.903	-57.7818	-50.1815	-65.3436	-62.4089	-63.6804		-63.6273	-52.0001	-56.8219	-69.8682	-66.1755	-63.6426	-75.4224	-67.5183	-63.6121	-70.9821	-64.2192	-54.9113		-70.2802	-75.3003	-53.7701	-59.3091	-61.5063	-66.0229
0.25	-66.4197	-48.8416	-53.2056	-55.0977	-63.0017	-56.7761	-48.0786	-56.1047	-57.2949	-50.0317	-52.8394	-57.2034	-62.7881	-64.7704	-61.7644	-60.7573	-57.2325	-70.0245	-57.2936	-59.4145	-51.0883	-59.0025	-59.912	-54.9437	-57.7513	-50.1001	-65.4047	-62.4902	-63.5278		-63.4747	-52.1069	-56.7914	-69.9902	-66.5723	-63.3984	-75.636	-67.7014	-63.6884	-70.9973	-64.1683	-54.9011		-70.0055	-75.2698	-54.0753	-58.8666	-61.5521	-65.9619
0.26	-66.2976	-48.9331	-53.4497	-55.2808	-62.9102	-56.3794	-48.2007	-56.9897	-57.2034	-49.9097	-52.6562	-57.1423	-62.9712	-64.7398	-61.7796	-60.7573	-57.3851	-70.0397	-57.3607	-59.3942	-50.8849	-58.911	-59.9486	-55.0047	-57.8886	-49.917	-65.4047	-62.5513	-63.5278		-63.5052	-52.229	-56.9135	-69.7614	-66.6943	-63.5205	-75.4834	-67.5488	-63.5815	-71.1346	-64.1785	-55.0537		-69.9445	-75.3766	-54.1058	-58.5767	-61.5674	-65.9314
0.27	-66.2671	-48.9331	-53.6633	-55.2808	-62.9712	-56.3794	-48.2617	-57.2949	-57.2644	-49.9097	-52.8394	-56.9897	-63.0017	-64.6178	-61.5355	-60.8794	-57.3851	-70.0753	-57.4767	-59.2772	-50.8645	-58.8652	-60.0768	-54.9844	-57.8886	-49.9577	-65.3589	-62.6835	-63.3447		-63.2458	-51.7865	-57.0508	-69.8071	-67.2742	-63.429	-75.575	-67.6709	-63.6884	-71.0278	-64.1174	-55.1758		-69.9902	-75.3461	-54.3195	-58.4851	-61.6895	-65.7483
0.28	-66.1145	-48.9636	-53.7244	-55.708	-62.8491	-56.0132	-48.5059	-57.1729	-57.0508	-49.7266	-52.6562	-56.5625	-63.0322	-64.7093	-61.505	-61.093	-57.5072	-69.9685	-57.5743	-59.3128	-50.6814	-58.9415	-60.1439	-55.1573	-58.0565	-49.8966	-65.1453	-62.653	-63.3142		-63.5358	-51.756	-57.2034	-69.7461	-67.4878	-63.6731	-75.3918	-67.5793	-63.6273	-71.1346	-64.0666	-55.3589		-69.7766	-75.4529	-54.7467	-58.4546	-61.72	-65.6415
0.29	-66.084	-48.9026	-53.6633	-55.8911	-63.0017	-56.2268	-48.3838	-56.8982	-57.2034	-49.696	-52.7783	-56.532	-63.0627	-64.8314	-61.2761	-61.1388	-57.2936	-69.7193	-57.6476	-59.2721	-50.6611	-59.0331	-60.3148	-55.0556	-58.1938	-49.917	-65.1758	-62.5716	-63.3142		-63.5358	-51.283	-57.2797	-69.8529	-68.2202	-63.429	-75.3918	-67.6709	-63.7494	-71.1346	-64.0869	-55.3691		-69.4257	-75.3308	-55.0824	-58.4393	-61.6284	-65.4889
0.3	-66.145	-48.9026	-53.6023	-56.0742	-63.0322	-55.769	-48.3533	-57.1118	-56.8982	-49.574	-52.6562	-56.4404	-63.0627	-64.8009	-61.4745	-61.154	-57.4767	-69.4192	-57.4645	-59.2467	-50.4576	-59.1551	-60.5834	-55.0963	-58.1786	-49.8865	-65.0995	-62.4902	-63.4973		-63.6731	-51.2219	-57.4017	-69.6851	-68.4033	-63.49	-75.2698	-67.5183	-63.6578	-71.272	-64.0564	-55.4606		-69.1357	-75.285	-55.6622	-58.0731	-61.6284	-65.3516
0.31	-66.2366	-48.9026	-53.6633	-56.1353	-63.0933	-55.7996	-48.1702	-57.1118	-57.2339	-49.696	-52.5647	-56.593	-62.7881	-64.6178	-61.505	-61.1083	-57.4156	-69.4141	-57.5377	-59.2569	-50.4576	-59.3001	-60.6566	-55.0353	-58.148	-49.9272	-65.2368	-62.4495	-63.4058		-63.7036	-51.1456	-57.356	-69.8071	-68.5559	-63.2764	-75.4224	-67.6099	-63.8409	-71.1957	-64.0666	-55.6946		-68.9832	-75.224	-55.6165	-57.7069	-61.7657	-65.4279
0.32	-66.0229	-48.7805	-53.6023	-56.3184	-63.1238	-55.4333	-48.3228	-57.2034	-56.8066	-49.5435	-52.3511	-56.6235	-63.0017	-64.8314	-61.6576	-60.8183	-57.2325	-69.4904	-57.7635	-59.2416	-50.244	-59.2848	-60.7665	-55.1065	-57.8581	-49.8356	-65.1453	-62.5004	-63.5278		-63.8715	-51.2067	-57.5543	-69.6393	-68.5864	-63.5205	-75.3613	-67.5488	-63.7646	-71.1346	-64.0767	-55.9082		-69.3494	-75.2393	-55.7233	-57.417	-61.7047	-65.6415
0.33	-65.9619	-48.8416	-53.6023	-56.1353	-63.2458	-55.4639	-48.0176	-57.1118	-56.8982	-49.574	-52.4426	-56.8066	-62.7576	-65.0145	-61.7949	-60.7878	-57.2325	-69.6786	-57.8246	-59.0941	-50.1626	-59.2619	-60.7726	-55.1166	-57.6903	-49.8661	-65.1758	-62.3987	-63.4973		-63.5663	-51.344	-57.6001	-69.7919	-68.9832	-63.429	-75.5139	-67.6099	-63.902	-71.0431	-64.0564	-55.9998		-69.3799	-75.1782	-56.2878	-57.1118	-61.6132	-65.8246
0.34	-65.9619	-48.811	-53.5107	-56.1353	-63.0017	-55.7385	-47.8955	-57.2034	-56.4709	-49.5129	-52.2595	-56.8372	-62.8796	-65.1061	-61.8712	-60.8794	-57.2936	-69.7905	-58.0382	-58.9466	-50.0405	-59.2238	-60.7298	-55.1268	-57.7361	-49.978	-65.0995	-62.2359	-63.6499		-63.5815	-51.6797	-57.7527	-69.6545	-69.0442	-63.7341	-75.4224	-67.5488	-63.8867	-71.1499	-64.0259	-55.9082		-69.3951	-75.285	-56.7151	-57.0355	-61.6437	-65.8704
0.35	-66.1755	-48.689	-53.6938	-55.9521	-63.0322	-55.9216	-47.7429	-56.8982	-56.532	-49.574	-52.3816	-57.0813	-62.9407	-65.2586	-61.9017	-60.8794	-57.202	-69.9126	-58.1664	-58.8194	-49.9897	-59.0254	-60.8946	-55.0759	-57.7055	-50.0798	-65.0385	-62.0935	-63.5583		-63.3832	-52.0612	-57.7527	-69.7766	-69.4409	-63.49	-75.4529	-67.7319	-63.9172	-71.0889	-64.1073	-55.3996		-69.3951	-75.1477	-57.0966	-56.5625	-61.72	-65.8246
0.36	-66.3281	-48.5974	-53.9685	-55.9827	-62.6355	-55.7385	-47.9565	-56.7151	-56.1353	-49.2993	-52.168	-57.1423	-63.0322	-65.3807	-61.7491	-60.9709	-57.141	-69.7905	-58.087	-58.9669	-50.0711	-58.7965	-60.9068	-54.9132	-57.7361	-50.1611	-65.0232	-62.0121	-63.833		-63.4747	-51.8781	-57.7222	-69.502	-69.4714	-63.5815	-75.2698	-67.6709	-63.8562	-71.1194	-64.0767	-55.2266		-69.1663	-75.4681	-56.9745	-56.3184	-61.6742	-65.8246
0.37	-66.3281	-48.75	-54.0295	-55.9827	-62.605	-55.7385	-47.865	-56.593	-56.3489	-49.2688	-52.6257	-57.1118	-63.1543	-65.4417	-61.4745	-61.1845	-57.9039	-69.643	-58.0443	-58.9059	-50.183	-58.6974	-61.0045	-54.8928	-57.6445	-50.2629	-65.0842	-61.9816	-63.833		-63.2611	-51.5576	-57.6764	-69.7156	-69.8376	-63.4595	-75.4224	-67.8235	-63.9172	-70.9821	-64.0564	-55.3894		-68.9069	-75.0714	-56.8372	-56.3489	-61.72	-65.733
0.38	-66.2366	-48.8416	-54.0906	-55.9216	-62.4829	-56.4404	-47.9565	-56.6541	-56.0132	-49.1162	-52.5952	-57.0508	-63.2764	-65.3807	-61.3829	-61.2456	-57.9955	-69.8821	-58.0809	-58.9313	-50.1728	-58.5524	-61.1266	-54.8725	-57.6903	-50.2018	-65.13	-62.1037	-64.0161		-63.5052	-51.4813	-57.7679	-69.5172	-69.7766	-63.6426	-75.3308	-67.7625	-63.8257	-71.0278	-64.0462	-55.4606		-68.8458	-74.9036	-56.6693	-56.059	-61.8268	-65.6567
0.39	-66.1755	-48.9941	-54.3347	-55.6775	-62.4524	-57.8748	-47.7734	-56.4099	-56.1658	-49.696	-52.7783	-57.2339	-63.2764	-65.2586	-61.4745	-61.3524	-57.9649	-69.8007	-57.9833	-58.8449	-50.2542	-58.3846	-61.3829	-54.9132	-57.7361	-50.273	-65.1758	-62.0935	-63.4058		-63.4137	-51.405	-57.7679	-69.5477	-70.1733	-63.2764	-75.3308	-68.0066	-63.8867	-70.921	-64.0055	-55.5623		-68.4186	-74.5374	-56.5015	-55.7233	-61.9489	-65.5957
0.4	-66.084	-48.9941	-54.5178	-55.769	-62.2388	-58.5156	-47.5598	-56.593	-55.8606	-49.7571	-52.5647	-57.0813	-63.2764	-65.3197	-61.5202	-61.4897	-58.2091	-69.8007	-57.9161	-58.9161	-50.2949	-58.293	-61.3402	-54.8013	-57.7361	-50.3544	-65.0995	-61.9918	-63.2227		-63.4137	-51.8475	-57.8595	-69.3494	-70.3564	-63.5205	-75.1782	-67.854	-63.8715	-70.9515	-64.0055	-55.603		-68.1134	-74.4	-56.4557	-55.6012	-62.0251	-65.5957
0.41	-66.1145	-49.0552	-54.5789	-55.7385	-62.2998	-58.5767	-47.5293	-56.1963	-56.0132	-49.9707	-52.8394	-56.8677	-63.1848	-65.2281	-61.2608	-61.1235	-57.8734	-69.4802	-57.9405	-58.9466	-50.4983	-58.2625	-61.4012	-54.669	-57.7361	-50.4256	-65.13	-61.9206	-63.0701		-63.2916	-51.6339	-57.7374	-69.5325	-70.9363	-63.6731	-75.3003	-68.0066	-63.9325	-70.799	-63.9954	-55.5522		-68.1439	-74.2017	-56.5625	-55.2197	-62.0251	-65.5499
0.42	-66.145	-49.2688	-54.6094	-55.8606	-62.2998	-58.7903	-47.7124	-55.9216	-55.9216	-49.9097	-52.7173	-56.6846	-63.3374	-65.3197	-61.032	-60.8946	-57.5987	-69.1598	-57.9161	-59.0839	-50.6	-58.3464	-61.4562	-54.6487	-57.8581	-50.3442	-65.6183	-61.8901	-62.948		-63.429	-51.7407	-57.7374	-69.3646	-71.0278	-64.314	-75.2393	-67.793	-63.8257	-70.8752	-63.9242	-55.5725		-67.7472	-74.1559	-56.5625	-54.823	-61.9031	-65.5804
0.43	-66.2366	-49.2993	-54.7314	-55.769	-62.4219	-59.2175	-47.5293	-56.1963	-56.2878	-49.9707	-52.7783	-56.7761	-63.3069	-65.3197	-60.8031	-60.7726	-57.5987	-69.2005	-57.7513	-59.3077	-50.8035	-58.438	-61.4439	-54.5368	-58.1633	-50.4256	-65.8929	-61.8901	-62.7954		-63.3221	-52.0764	-57.6764	-69.6545	-71.5771	-64.2834	-75.3308	-67.854	-63.9172	-70.7684	-63.8733	-55.6742		-67.6404	-74.0338	-56.532	-54.1211	-61.9183	-65.733
0.44	-66.2976	-49.3909	-54.7009	-55.7385	-62.2998	-59.4312	-47.804	-56.3489	-56.0742	-49.8486	-52.6257	-56.6235	-63.3984	-65.1671	-60.9099	-60.5284	-57.5987	-69.0123	-57.8917	-59.323	-50.6916	-58.5371	-61.3158	-54.3944	-58.3464	-50.2832	-66.1066	-61.9409	-62.887		-63.4442	-52.4426	-57.6611	-69.5477	-71.6077	-64.375	-75.3003	-67.8845	-63.8104	-70.8142	-63.8428	-55.8472		-67.5793	-74.0491	-56.6541	-53.8312	-61.9946	-65.733
0.45	-66.2976	-49.3909	-54.762	-55.4944	-62.3608	-59.2786	-47.865	-56.1658	-56.3184	-50.0317	-52.7478	-56.7151	-63.3069	-65.045	-61.1388	-60.3758	-57.5987	-69.0683	-58.0321	-59.323	-50.7526	-58.6592	-61.3097	-54.2418	-58.5295	-50.3544	-66.1829	-61.9816	-62.7954		-63.2306	-52.6257	-57.7374	-69.5782	-71.7603	-64.1614	-75.3918	-67.8845	-63.8867	-70.6616	-63.8224	-55.8573		-67.4115	-73.8202	-56.5472	-53.999	-61.9946	-65.4889
0.46	-66.3281	-49.2078	-54.6704	-55.6165	-62.2388	-59.187	-48.1702	-56.0742	-56.1047	-49.9097	-52.6868	-56.6235	-63.3679	-64.923	-61.3066	-60.3758	-57.5987	-69.231	-57.9466	-59.3382	-50.5695	-58.5524	-61.4623	-54.1197	-58.5753	-50.3544	-66.1523	-61.9307	-62.7344		-63.2916	-52.3816	-57.89	-69.2731	-71.6382	-64.3445	-75.2698	-67.7319	-63.8409	-70.7227	-63.8123	-55.776		-67.5183	-73.8202	-56.4557	-53.9532	-61.9031	-65.321
0.47	-66.3892	-49.0552	-54.4873	-55.3723	-62.2693	-59.0649	-47.865	-55.769	-56.1658	-49.8486	-52.7173	-56.8372	-63.4595	-64.7398	-61.4439	-60.3301	-57.5377	-69.1852	-57.6842	-59.4094	-50.4068	-58.4685	-61.6393	-54.2215	-58.499	-50.3442	-66.1981	-62.0121	-62.5818		-63.1085	-52.229	-57.8442	-69.3951	-71.7908	-63.6731	-75.3613	-67.9456	-63.9172	-70.6311	-63.7817	-55.6335		-67.6862	-73.6829	-56.532	-53.6786	-61.8115	-65.2295
0.48	-66.8774	-48.9331	-54.4568	-55.4944	-62.1777	-59.126	-47.804	-55.9216	-56.0132	-49.7266	-52.4426	-56.7151	-63.3984	-64.6483	-61.6881	-60.4674	-57.3851	-69.2208	-57.5743	-59.3535	-50.1931	-58.3998	-61.5355	-54.3944	-58.5448	-50.2934	-66.1371	-62.0732	-62.6123		-63.139	-52.5494	-58.0273	-69.2883	-71.4551	-63.6426	-75.1782	-67.854	-63.8562	-70.7074	-63.8021	-55.4911		-67.854	-73.6829	-56.7303	-52.5342	-61.6742	-64.9854
0.49	-67.1521	-48.5974	-54.6399	-55.3418	-62.2693	-59.3091	-47.7734	-55.769	-55.9827	-49.7876	-52.5342	-56.8066	-63.3069	-64.6788	-61.8102	-60.4826	-57.3241	-69.0988	-57.4706	-59.4145	-50.2033	-58.3388	-61.2914	-54.3842	-58.5906	-50.3748	-66.1523	-62.1139	-62.5513		-62.8949	-52.4426	-58.0579	-69.4257	-71.4551	-63.3984	-75.2393	-67.915	-64.0546	-70.6616	-63.7817	-55.2673		-67.9608	-73.576	-57.0508	-52.29	-61.781	-64.9091
0.5	-67.3047	-48.5059	-54.7009	-55.4028	-62.1777	-59.187	-47.8345	-55.9827	-55.769	-50.0012	-52.4121	-56.9287	-63.5205	-64.7093	-61.7033	-60.4674	-57.5072	-69.2666	-57.3058	-59.4044	-50.1016	-58.2091	-61.3097	-54.6284	-58.499	-50.5375	-66.1066	-62.2257	-62.5208		-62.9254	-52.0459	-58.1342	-69.3646	-71.1194	-63.3984	-75.1172	-67.8845	-63.8715	-70.6464	-63.7919	-55.3385		-68.0981	-73.7134	-57.2949	-51.8628	-62.0251	-65.0464
0.51	-67.4573	-48.5364	-54.7925	-55.2197	-62.2693	-59.2175	-47.8345	-55.8301	-55.8606	-50.0012	-52.5037	-56.8677	-63.5815	-64.5873	-61.4745	-60.2843	-57.4767	-69.5006	-57.1593	-59.3484	-50.2542	-58.1786	-61.3707	-54.7199	-58.3312	-50.6291	-66.1523	-62.1952	-62.3071		-62.7118	-51.9391	-57.8595	-69.5172	-71.4551	-63.0017	-75.4224	-67.915	-63.9478	-70.5853	-63.8021	-55.4911		-68.3881	-73.6371	-57.1423	-51.756	-62.0709	-65.0616
0.52	-67.3657	-48.5059	-54.8535	-55.3723	-62.0251	-59.0039	-48.1091	-55.8301	-55.5249	-49.8181	-52.3511	-56.593	-63.9783	-64.6788	-61.1388	-60.2538	-57.6598	-69.4345	-56.9396	-59.384	-50.183	-58.2015	-61.3402	-55.0047	-58.2701	-50.6189	-66.0913	-62.2563	-62.4597		-62.7423	-52.0917	-57.6154	-69.3646	-71.2415	-63.2764	-75.3308	-67.7625	-63.8562	-70.5701	-63.7919	-55.6946		-68.4949	-73.4998	-57.1881	-51.6644	-62.0404	-65.2753
0.53	-67.3657	-48.5669	-55.3418	-55.1892	-62.0557	-58.9734	-48.1091	-55.5859	-55.7996	-50.0623	-52.8699	-56.7151	-63.9172	-64.7704	-60.9251	-60.1775	-57.7513	-69.5108	-56.8236	-59.445	-50.244	-58.0794	-61.3158	-55.0963	-58.2701	-50.6087	-66.1066	-62.2054	-62.3376		-62.6508	-52.3053	-57.4933	-69.5172	-71.394	-63.3069	-75.4834	-67.854	-63.9478	-70.5396	-63.7512	-55.8065		-68.5559	-73.3777	-57.3102	-51.6949	-62.132	-65.4431
0.54	-67.1826	-48.4753	-55.4028	-55.2502	-62.0557	-58.9124	-47.9871	-55.6775	-55.4944	-50.0012	-52.6868	-56.6541	-64.0393	-64.8924	-60.9251	-59.857	-57.8734	-69.3633	-56.8602	-59.3993	-50.3152	-57.7666	-61.2364	-55.2692	-58.148	-50.3442	-66.0303	-62.1545	-62.3987		-62.8339	-52.4274	-57.5391	-69.3494	-71.1194	-63.49	-75.3308	-67.6404	-63.9325	-70.5701	-63.7309	-55.7149		-68.5406	-73.4998	-57.0355	-51.0388	-62.2845	-65.5957
0.55	-67.1521	-48.4143	-55.4333	-54.9756	-62.0557	-58.8208	-47.865	-55.4639	-55.7996	-50.3064	-52.6868	-56.7151	-63.9783	-64.5567	-60.6505	-59.7807	-58.1786	-69.4548	-57.0189	-59.3891	-50.4474	-57.6445	-61.1632	-55.3811	-58.1175	-50.3544	-65.954	-62.1647	-62.2156		-62.666	-52.8546	-57.5085	-69.5172	-71.3635	-63.3984	-75.3918	-67.793	-64.0546	-70.4175	-63.7004	-55.6641		-68.4491	-73.4387	-56.593	-50.8862	-62.6202	-65.8246
0.56	-67.1216	-48.2922	-55.3723	-55.0061	-61.8726	-58.363	-47.6514	-55.5249	-55.8606	-50.2454	-52.5342	-56.5625	-63.8257	-64.4347	-60.681	-59.8265	-58.3312	-69.2666	-57.1654	-59.4603	-50.5492	-57.4309	-61.0533	-55.5337	-58.1023	-50.3442	-65.9387	-62.0732	-62.1545		-62.8186	-53.2208	-57.6154	-69.4562	-70.9973	-63.6731	-75.3003	-67.7319	-64.024	-70.5853	-63.6902	-55.7149		-68.6322	-73.576	-56.3794	-51.0541	-62.6355	-66.0077
0.57	-67.0911	-48.1702	-55.2808	-54.884	-61.9641	-58.7598	-47.3157	-55.5859	-56.1353	-50.3674	-52.5647	-56.7151	-63.7036	-64.4347	-60.5437	-59.8418	-58.148	-69.1954	-57.5072	-59.5061	-50.6509	-57.2783	-61.1632	-55.6456	-58.0412	-50.4358	-66.1523	-62.0528	-62.0325		-62.8033	-53.2666	-57.7527	-69.5477	-71.0889	-63.5815	-75.5139	-67.8235	-64.0393	-70.5243	-63.6902	-55.8167		-68.5406	-73.4692	-56.181	-51.2067	-62.7881	-66.1603
0.58	-67.0911	-48.2007	-55.3113	-54.9756	-61.9031	-58.4546	-47.5598	-55.708	-55.9216	-50.2759	-52.2595	-56.7456	-63.7646	-64.7398	-60.7268	-60.4369	-57.9955	-69.409	-57.5011	-59.6129	-50.6306	-57.4614	-61.1693	-55.5744	-58.087	-50.3849	-66.1218	-61.9918	-62.0935		-63.017	-52.7783	-57.9358	-69.4104	-70.8752	-64.0088	-75.4529	-67.7625	-63.963	-70.6006	-63.7309	-55.9489		-68.6322	-73.6066	-56.3184	-51.1761	-62.9254	-66.0382
0.59	-66.9995	-48.0786	-55.3723	-54.7314	-62.0862	-58.3936	-47.6514	-55.6775	-55.9827	-50.3674	-52.229	-56.9287	-63.6731	-64.8619	-61.0777	-61.1235	-57.8734	-69.4802	-57.3973	-59.6129	-50.478	-57.5987	-61.0716	-55.5541	-58.087	-50.507	-66.3812	-62.0121	-61.9409		-62.8644	-52.7325	-57.9816	-69.4714	-70.9363	-63.8257	-75.5444	-67.793	-64.024	-70.5701	-63.7105	-55.8065		-68.7085	-73.6676	-56.181	-51.0388	-62.9712	-66.0382
0.6	-66.8164	-47.9871	-55.3418	-54.9756	-62.0862	-58.6682	-47.8345	-55.9827	-55.8911	-50.3064	-52.0154	-56.6235	-63.551	-64.923	-61.154	-61.5355	-57.9344	-69.5515	-57.4461	-59.6485	-50.478	-57.6445	-61.151	-55.5235	-57.9497	-50.4358	-66.3507	-61.9714	-62.063		-62.9712	-52.3969	-58.0426	-69.1815	-70.6616	-64.2224	-75.2698	-67.793	-63.902	-70.7074	-63.741	-55.7556		-68.6932	-73.7897	-56.4709	-50.8405	-63.0017	-65.9619
0.61	-66.6943	-47.9871	-55.5249	-54.9451	-62.1777	-59.4006	-47.6819	-56.0132	-56.1658	-50.459	-52.229	-56.4709	-63.49	-64.8009	-60.9099	-61.9017	-57.8124	-69.4548	-57.3546	-59.5824	-50.5085	-57.7284	-61.3402	-55.3709	-57.9039	-50.446	-66.3812	-61.9206	-62.1851		-62.8033	-52.0917	-58.0731	-69.3799	-70.9668	-64.2834	-75.3918	-67.8235	-64.1461	-70.6616	-63.7614	-55.7149		-68.6627	-73.5608	-56.8066	-50.7642	-62.8644	-66.0687
0.62	-66.7554	-48.0786	-55.6165	-55.4944	-62.1777	-59.187	-48.0176	-55.9521	-56.1353	-50.6726	-51.9849	-56.5625	-63.6731	-64.4652	-60.8641	-61.7186	-57.7513	-69.5667	-57.3363	-59.5875	-50.4881	-57.6292	-61.3951	-55.1777	-57.9192	-50.3137	-66.3965	-61.9409	-62.4597		-62.8644	-52.1527	-58.1952	-69.2731	-70.6616	-64.436	-75.1477	-67.6404	-64.0851	-70.7532	-63.7309	-55.7251		-68.6017	-73.3929	-56.9592	-50.993	-62.9254	-66.0687
0.63	-66.6943	-48.1091	-55.5249	-55.4944	-62.1777	-59.1565	-48.0481	-55.5554	-56.2268	-50.7947	-52.0459	-56.7151	-63.7341	-64.4652	-60.8031	-61.6118	-57.3241	-69.7396	-57.202	-59.6332	-50.5288	-57.6674	-61.3524	-54.9437	-57.8734	-50.2018	-66.5186	-62.063	-62.4597		-62.8949	-52.2137	-58.2104	-69.4257	-70.7227	-64.4055	-75.3308	-67.6709	-64.1614	-70.6921	-63.6597	-55.7149		-68.678	-73.3929	-57.1729	-51.2524	-62.9102	-66.1908
0.64	-66.4197	-48.0481	-55.4944	-55.5859	-61.9336	-59.6448	-48.2007	-55.4944	-55.8911	-50.7947	-51.8018	-56.7761	-63.7646	-64.16	-60.7878	-61.5965	-57.4461	-69.704	-56.964	-59.6892	-50.2949	-57.8429	-61.3707	-54.8013	-57.9649	-50.1815	-66.4728	-62.0426	-62.5818		-63.0627	-52.4274	-58.2867	-69.3799	-70.7227	-64.6191	-75.2087	-67.5488	-64.0546	-70.7227	-63.6292	-55.8573		-68.8763	-73.515	-57.3254	-51.0388	-62.8796	-66.2366
0.65	-66.084	-48.0481	-55.708	-55.3418	-62.0557	-59.8584	-48.4448	-55.2502	-56.0742	-50.9778	-51.8323	-56.7761	-63.7036	-64.16	-60.8336	-61.6423	-57.7208	-69.4294	-56.7503	-59.679	-50.2745	-57.8505	-61.4501	-54.8318	-58.026	-50.1611	-66.3049	-62.0325	-62.2766		-62.8796	-52.6257	-58.2715	-69.4867	-71.0583	-64.5276	-75.3613	-67.7014	-64.1309	-70.5701	-63.5783	-55.9184		-69.1663	-73.4692	-57.7374	-51.3135	-62.9102	-66.2366
0.66	-65.7788	-48.0176	-55.769	-55.4944	-61.9946	-59.5837	-48.6584	-55.2197	-55.769	-50.7947	-51.5881	-56.7151	-63.8867	-64.2516	-60.5895	-61.6881	-57.9649	-69.5616	-57.0067	-59.6282	-50.1626	-57.8047	-61.4378	-54.7097	-57.9955	-50.1917	-66.1523	-61.9816	-62.1545		-63.017	-52.9919	-58.302	-69.4562	-71.0278	-65.0464	-75.1477	-67.4573	-63.963	-70.6616	-63.5885	-55.9794		-69.4257	-73.5455	-57.7832	-50.993	-62.9865	-66.2823
0.67	-65.5042	-47.9871	-55.8606	-55.2808	-62.0862	-59.5227	-48.6584	-54.762	-56.2268	-50.7947	-51.7712	-56.7761	-63.8867	-64.2516	-60.2232	-61.566	-58.1786	-70.1465	-57.1654	-59.5875	-50.2949	-57.7818	-61.2853	-54.7403	-58.0412	-50.273	-65.9998	-62.1037	-61.9714		-62.8949	-53.3887	-58.302	-69.7308	-71.333	-65.0159	-75.1172	-67.5793	-63.9935	-70.5701	-63.5274	-56.0608		-69.624	-73.5455	-58.1189	-50.7947	-63.078	-66.2213
0.68	-65.4431	-47.926	-55.7385	-55.3418	-62.1472	-58.9734	-48.811	-54.884	-56.1353	-50.6116	-51.8628	-56.6235	-64.1003	-64.2516	-60.2995	-61.5508	-58.3922	-70.1008	-57.1166	-59.5722	-50.5797	-57.8658	-60.9984	-54.7606	-58.1023	-50.3137	-65.9235	-62.3173	-61.9714		-62.9254	-53.5718	-58.4088	-69.7156	-71.1194	-65.2295	-74.9951	-67.4878	-63.8867	-70.6616	-63.6292	-56.1422		-69.4714	-73.7286	-58.2562	-50.7184	-62.9865	-66.0382
0.69	-65.3516	-47.804	-55.6775	-55.1587	-62.2998	-58.8208	-49.0552	-54.884	-56.5625	-50.7031	-52.0459	-56.5625	-64.1309	-64.2821	-60.3758	-61.3677	-58.4227	-70.0804	-56.964	-59.5366	-50.6407	-57.8352	-60.9618	-54.8115	-58.026	-50.5579	-65.9235	-62.3885	-61.7273		-62.9559	-53.4344	-58.3783	-70.0208	-71.1194	-65.1685	-74.9951	-67.5183	-63.902	-70.6769	-63.619	-56.0201		-68.8153	-73.6371	-58.363	-51.1151	-62.9865	-66.084
0.7	-65.26	-47.7429	-55.7385	-55.2197	-62.1777	-58.5461	-48.9941	-54.8535	-56.3489	-50.5811	-51.9238	-56.4404	-64.375	-64.099	-60.5132	-61.5813	-58.5143	-70.3296	-56.8297	-59.4654	-50.5797	-57.9649	-60.9374	-54.7911	-57.9802	-50.5579	-65.954	-62.3682	-61.6357		-63.1848	-53.4497	-58.4546	-69.975	-70.8447	-65.2905	-74.7205	-67.3352	-63.7952	-70.7074	-63.68	-55.9794		-68.5101	-73.7592	-58.363	-51.0693	-62.9254	-65.9772
0.71	-65.2295	-47.7124	-55.7385	-54.9756	-62.2083	-58.6072	-48.9941	-54.5483	-56.4709	-50.6116	-52.1069	-56.532	-64.5276	-63.9769	-60.5132	-61.5202	-58.5448	-70.3144	-56.6771	-59.3433	-50.7526	-57.9649	-60.9374	-54.8216	-58.0107	-50.741	-65.9845	-62.2359	-61.5137		-63.1085	-53.587	-58.3783	-70.0055	-70.8752	-65.0464	-74.812	-67.3657	-63.8257	-70.6158	-63.6393	-55.8065		-67.8387	-73.8049	-58.5461	-51.0236	-62.9102	-66.0382
0.72	-65.26	-47.7124	-55.7996	-54.9451	-62.0862	-58.4241	-49.2383	-54.823	-56.2573	-50.5811	-51.9849	-56.2878	-64.8633	-63.9159	-60.5437	-61.6423	-58.5143	-70.4365	-56.6893	-59.3586	-50.8035	-57.9573	-60.9129	-54.8521	-57.9039	-50.802	-65.9998	-62.2359	-61.4832		-63.3374	-53.7854	-58.4698	-70.0055	-70.5701	-65.4736	-74.6899	-67.2742	-63.7189	-70.6158	-63.6597	-55.5929		-67.7777	-74.0186	-58.8513	-50.9473	-62.9102	-66.1755
0.73	-65.1074	-47.5293	-55.7385	-54.7314	-62.0862	-58.3325	-49.1772	-54.6094	-56.3184	-50.9778	-52.1069	-56.3184	-64.8633	-63.7633	-60.4521	-61.7491	-58.2091	-70.2381	-56.6283	-59.384	-50.7933	-57.9039	-61.1144	-54.8623	-58.026	-50.9139	-65.8777	-62.358	-61.178		-63.2306	-54.1364	-58.5309	-70.1886	-70.8142	-65.3821	-74.9646	-67.3352	-63.7494	-70.4785	-63.5681	-55.3284		-68.1134	-73.8507	-58.7598	-51.5118	-62.8491	-66.2671
0.74	-65.0769	-47.5598	-55.6775	-54.7314	-61.9336	-58.2715	-49.2993	-54.7009	-55.9827	-51.283	-51.8628	-56.3184	-65.1074	-63.7328	-60.4826	-61.5508	-58.148	-70.1923	-56.5978	-59.3382	-50.7018	-57.7971	-61.3219	-54.8013	-58.0718	-50.9037	-65.8014	-62.3682	-61.2085		-63.4137	-54.5178	-58.5004	-70.0055	-70.5396	-65.4736	-74.9646	-67.2437	-63.7036	-70.5396	-63.5681	-55.1758		-68.2202	-73.9423	-58.775	-51.4661	-62.8949	-66.1755
0.75	-65.0769	-47.3767	-55.708	-54.5178	-61.9336	-58.2715	-49.2688	-54.7009	-56.532	-51.6797	-51.9849	-56.1047	-65.1379	-63.6107	-60.5132	-61.6728	-58.026	-70.2381	-56.5428	-59.2416	-50.7018	-57.7513	-61.4256	-54.8216	-58.0718	-50.9749	-65.7861	-62.3275	-60.9033		-63.3221	-54.762	-58.4851	-70.1276	-70.8447	-65.199	-75.1172	-67.3047	-63.7646	-70.4938	-63.5274	-55.247		-68.4338	-74.0033	-59.2633	-50.9625	-62.8949	-66.084
0.76	-65.199	-47.3462	-55.7385	-54.6704	-61.781	-58.0579	-49.0552	-54.7314	-56.3489	-51.7712	-51.8323	-55.9521	-65.4126	-63.9464	-60.5437	-61.9322	-57.7513	-70.1008	-56.5123	-59.2162	-50.5288	-57.881	-61.5782	-54.6487	-58.087	-50.9953	-65.6793	-62.2257	-61.0559		-63.4442	-55.0061	-58.5461	-69.9597	-70.5701	-65.2905	-74.9036	-67.2437	-63.6884	-70.5853	-63.6088	-55.3691		-68.6169	-74.339	-59.3854	-50.5353	-62.7881	-66.0535
0.77	-65.4431	-47.2852	-55.708	-54.4873	-61.7505	-58.302	-48.7805	-54.5178	-56.4099	-51.8933	-51.9849	-56.0437	-65.199	-64.4042	-60.4826	-61.9017	-57.6598	-69.9075	-56.5917	-59.206	-50.5085	-57.8963	-61.8895	-54.2011	-58.087	-51.1174	-65.7709	-62.2257	-60.7812		-63.2306	-54.6552	-58.5614	-70.036	-70.7837	-65.0769	-75.0256	-67.2742	-63.7189	-70.4327	-63.6597	-55.4606		-68.8763	-74.2169	-59.3701	-50.0775	-62.6355	-65.8093
0.78	-65.5957	-47.2241	-55.6165	-54.7009	-61.6284	-58.4546	-48.75	-54.3652	-56.4099	-51.7712	-51.8933	-55.8301	-65.1685	-64.221	-60.4826	-61.7949	-57.7208	-69.8871	-56.5917	-59.1806	-50.305	-57.9192	-62.274	-54.1299	-58.0412	-51.0868	-65.8167	-62.2664	-60.7507		-63.2306	-54.472	-58.5767	-69.8834	-70.6616	-65.2905	-74.9951	-67.1216	-63.6273	-70.5396	-63.6495	-55.5013		-68.8763	-74.4	-59.4312	-49.9249	-62.5897	-65.5347
0.79	-65.4736	-47.1936	-55.4944	-54.6704	-61.781	-58.8818	-48.75	-54.1211	-56.6541	-51.7102	-51.9543	-55.9216	-64.9854	-64.16	-60.4521	-61.8559	-57.6903	-69.6532	-56.6222	-59.0992	-50.2237	-57.8963	-62.1397	-54.0282	-58.0412	-51.1072	-65.7709	-62.2664	-60.6897		-63.078	-54.1364	-58.5004	-70.0055	-70.9058	-64.9243	-75.1477	-67.3047	-63.6731	-70.4785	-63.68	-55.4403		-68.9679	-74.5068	-59.2786	-49.8639	-62.6508	-65.4889
0.8	-65.3821	-47.3157	-55.5554	-55.0061	-61.6284	-59.4312	-48.9026	-54.2126	-56.2268	-51.6187	-51.6492	-55.769	-64.9854	-64.2516	-60.5742	-61.6423	-57.6598	-69.4192	-56.6527	-59.1958	-50.2033	-57.8581	-61.8834	-53.9468	-58.0565	-51.0055	-65.5267	-62.2868	-60.8728		-63.2458	-53.7244	-58.4241	-69.8376	-70.8142	-65.3516	-75.0256	-67.1826	-63.5052	-70.4022	-63.68	-55.3691		-69.3188	-74.5984	-59.2786	-50.0928	-62.5745	-65.3516
0.81	-65.5042	-47.4988	-55.647	-55.0061	-61.781	-59.3396	-48.811	-54.1516	-56.5625	-51.6797	-51.7102	-55.8911	-64.7717	-64.2516	-60.8183	-61.7339	-57.5072	-69.2158	-56.5611	-59.1602	-50.3864	-58.1023	-61.7003	-53.8654	-58.1938	-50.9444	-65.3131	-62.2868	-60.9033		-63.139	-53.6328	-58.3173	-69.9445	-70.9668	-65.3821	-75.1782	-67.1826	-63.5358	-70.3107	-63.7004	-55.3284		-69.5477	-74.5984	-59.126	-50.5658	-62.3151	-65.321
0.82	-65.3516	-47.4988	-55.6165	-55.2502	-61.7505	-58.8818	-48.811	-54.3042	-56.4404	-51.6492	-51.4966	-55.9827	-64.8633	-64.7093	-60.9862	-61.9627	-57.3546	-69.2056	-56.3963	-59.2518	-50.3661	-58.1709	-61.5233	-53.8349	-58.1023	-50.8834	-65.2216	-62.4089	-60.9949		-63.2764	-52.8241	-58.2867	-69.7766	-70.8142	-65.7788	-75.0562	-67.1521	-63.429	-70.3564	-63.7004	-55.2368		-69.6851	-74.5984	-59.0955	-49.9249	-62.3303	-65.3973
0.83	-65.1074	-47.3157	-55.7385	-55.0061	-61.8726	-58.6682	-48.5364	-54.1821	-56.5015	-51.4661	-51.5576	-56.1963	-64.6497	-64.6788	-61.154	-61.6423	-57.202	-69.465	-56.2804	-59.2874	-50.4881	-58.2625	-61.3097	-53.6111	-57.9649	-50.7715	-65.3436	-62.4089	-60.7812		-63.1238	-52.641	-58.2104	-69.8682	-71.1804	-65.7178	-75.0867	-67.3047	-63.5358	-70.2191	-63.7207	-55.1758		-69.7156	-74.4458	-58.8361	-49.101	-62.3151	-65.321
0.84	-64.9548	-47.2546	-55.6775	-54.9756	-61.6589	-58.5156	-48.3533	-54.5789	-56.1353	-51.1304	-51.3745	-56.1658	-64.6497	-64.5873	-61.3371	-61.566	-56.9579	-69.6074	-56.201	-59.2772	-50.478	-58.2472	-61.4317	-53.5908	-58.1175	-50.6799	-65.4657	-62.4699	-60.9338		-63.2458	-52.7478	-58.1799	-69.8376	-71.1499	-65.8704	-74.9951	-67.3047	-63.4442	-70.2802	-63.7309	-55.0537		-69.6088	-74.5679	-58.775	-48.1702	-62.2235	-65.2448
0.85	-64.8328	-47.3157	-55.8606	-55.0061	-61.7505	-58.2715	-47.9565	-54.3042	-56.1658	-51.1304	-51.4355	-56.2878	-64.4971	-64.6178	-61.3066	-61.1998	-57.0189	-69.5972	-56.2865	-59.206	-50.4983	-58.3464	-61.5416	-53.5602	-58.1786	-50.6189	-65.3131	-62.3987	-60.8423		-63.1238	-52.7936	-58.0884	-70.0208	-71.5161	-65.321	-75.0867	-67.4268	-63.5052	-70.2039	-63.7309	-55.013		-69.624	-74.5831	-58.7598	-48.0481	-62.132	-65.4126
0.86	-64.8022	-47.4988	-56.0132	-55.3418	-61.7505	-58.2104	-47.7429	-54.3958	-55.769	-50.8862	-51.2524	-56.2268	-64.4666	-64.7398	-61.3829	-60.8489	-56.8358	-69.409	-56.378	-59.2314	-50.4678	-58.3083	-61.4317	-53.7027	-58.1633	-50.6698	-65.2979	-62.5004	-60.9644		-63.2306	-52.7478	-58.1342	-69.7003	-71.3025	-65.5042	-74.9036	-67.1826	-63.4442	-70.2496	-63.7207	-54.7587		-69.7766	-74.7815	-59.0955	-47.865	-62.1167	-65.3058
0.87	-64.8022	-47.5598	-56.0742	-55.3113	-61.9031	-58.241	-48.0176	-54.3958	-56.0132	-50.7947	-51.344	-56.2573	-64.8328	-64.7704	-61.6118	-60.6352	-56.7137	-69.2056	-56.4635	-59.2009	-50.7424	-58.4609	-61.3951	-53.723	-58.1786	-50.6698	-65.3589	-62.3783	-60.6592		-62.9559	-52.6257	-58.1036	-69.8529	-71.5161	-65.4736	-75.0867	-67.1826	-63.5358	-70.2191	-63.6597	-54.657		-69.5782	-74.8883	-59.0802	-47.8192	-62.1167	-65.2905
0.88	-64.7412	-47.5293	-56.0132	-55.3418	-61.8115	-58.1189	-48.4448	-54.3958	-55.769	-50.7031	-51.0693	-56.1658	-64.8328	-64.7398	-61.7796	-60.5589	-56.7442	-69.0835	-56.5794	-59.2365	-50.7526	-58.4837	-61.2792	-53.8247	-58.2549	-50.5782	-65.3284	-62.3071	-60.7812		-63.078	-52.4426	-58.0731	-69.7003	-71.1804	-65.5957	-75.0562	-67.1216	-63.4747	-70.2954	-63.6698	-54.6672		-69.3036	-75.1019	-58.9886	-47.3309	-62.132	-65.1685
0.89	-64.7412	-47.4072	-56.0742	-55.1282	-61.7505	-57.8137	-48.3838	-54.0906	-55.8911	-50.7031	-51.2219	-56.0437	-64.4971	-64.8009	-61.7186	-60.2843	-56.8358	-69.1344	-56.5978	-59.2467	-50.773	-58.6363	-61.2059	-53.9163	-58.3464	-50.5782	-65.3284	-62.1647	-60.4761		-62.8644	-52.0154	-58.0273	-69.8529	-71.1499	-65.3516	-75.0256	-67.3047	-63.5968	-70.2191	-63.6902	-54.8096		-69.2578	-75.0409	-58.4698	-47.4835	-62.0862	-65.0311
0.9	-64.6497	-47.5293	-56.3184	-55.1587	-61.5674	-57.6306	-48.3228	-54.1821	-55.4944	-50.52	-50.9778	-55.9216	-64.2224	-64.5567	-61.5965	-60.2843	-57.7208	-69.2056	-56.4391	-59.3331	-50.6712	-58.8881	-61.2059	-53.9875	-58.3617	-50.507	-65.3131	-62.0833	-60.4761		-62.9559	-51.9696	-57.9816	-69.7766	-70.9058	-65.3821	-74.7205	-67.1826	-63.5815	-70.2649	-63.6597	-54.8706		-69.1968	-75.0256	-58.4546	-47.392	-61.9794	-65.0922
0.91	-64.5276	-47.3462	-56.5015	-55.0671	-61.4453	-57.9053	-48.5059	-54.2432	-55.3723	-50.6726	-51.0083	-56.2268	-64.0698	-64.5873	-61.2456	-60.2385	-58.087	-69.1954	-56.3231	-59.501	-50.7526	-59.1094	-61.3097	-53.8858	-58.3159	-50.507	-65.4199	-62.1545	-60.3845		-62.9559	-52.0917	-58.0273	-69.975	-71.0278	-64.9854	-74.8425	-67.3657	-63.7189	-70.2344	-63.5885	-54.7791		-68.6932	-74.8578	-58.5309	-47.6361	-62.0251	-65.1074
0.92	-64.4666	-47.0105	-56.6235	-55.0977	-61.4453	-57.6611	-48.75	-54.4873	-55.3418	-50.6116	-50.8252	-56.1047	-64.4971	-64.4347	-61.0625	-59.9638	-58.2396	-69.2361	-56.4574	-59.5722	-50.7221	-59.1322	-61.2425	-54.1096	-58.1633	-50.4358	-65.4657	-62.1545	-60.4761		-63.139	-51.7102	-57.9358	-69.8529	-70.9058	-64.9548	-74.6899	-67.3047	-63.6884	-70.2954	-63.5986	-54.7078		-68.5101	-74.9646	-58.5004	-47.5903	-62.1014	-65.0311
0.93	-64.5886	-47.2241	-56.9287	-54.884	-61.5674	-57.6306	-48.811	-54.6704	-55.769	-50.6726	-50.9473	-56.1353	-64.4971	-64.3431	-60.7878	-60.0401	-58.1175	-69.5769	-56.7076	-59.679	-50.7933	-59.1399	-61.273	-54.0587	-58.2396	-50.4968	-65.5573	-62.1647	-60.4456		-62.9865	-51.344	-57.8137	-69.9902	-71.1194	-64.5276	-74.873	-67.4268	-63.8257	-70.2954	-63.6393	-54.7689		-68.7695	-74.812	-58.7903	-47.7734	-61.9946	-64.7717
0.94	-64.8633	-47.3157	-56.9897	-54.9451	-61.4453	-57.8137	-48.9636	-54.884	-55.647	-50.7031	-50.7336	-55.9216	-64.6497	-64.3126	-60.5589	-60.269	-58.2396	-69.7091	-56.9518	-59.74	-50.7424	-59.3688	-61.2547	-54.0485	-58.2701	-50.5986	-65.6183	-62.1952	-60.7202		-63.1238	-51.5576	-57.8595	-69.8682	-71.0278	-64.7717	-74.9341	-67.3352	-63.7341	-70.387	-63.5885	-54.9723		-68.9984	-75.0867	-58.4851	-47.1021	-61.8573	-64.436
0.95	-64.9243	-47.4072	-57.0203	-54.7314	-61.4148	-57.8137	-48.7805	-54.7314	-55.9827	-50.7947	-50.8862	-55.9216	-64.7107	-64.2821	-60.4521	-60.3606	-58.148	-69.7549	-56.9273	-59.7502	-50.895	-59.3916	-61.2547	-54.1909	-58.3769	-50.6392	-65.6488	-62.0426	-60.8118		-62.9559	-51.7407	-57.7374	-70.0208	-71.0889	-64.4055	-75.2087	-67.4573	-63.8562	-70.3717	-63.5783	-55.2673		-68.9069	-75.0714	-58.3478	-47.2852	-61.8268	-64.4208
0.96	-64.8328	-47.4377	-56.9592	-54.7925	-61.3232	-57.8442	-48.8416	-55.0977	-55.8911	-50.5811	-50.7336	-55.8301	-65.0769	-64.3431	-60.3606	-60.3453	-58.3006	-69.7956	-56.8968	-59.8265	-50.6916	-59.4145	-60.9557	-54.3435	-58.1786	-50.6189	-65.5115	-62.1749	-61.0254		-63.0475	-51.8933	-57.7679	-69.9597	-70.8447	-64.6497	-75.2087	-67.3352	-63.7494	-70.4633	-63.5986	-55.3894		-68.8916	-75.1324	-58.2867	-47.1326	-61.6437	-64.375
0.97	-64.7412	-47.3767	-56.9287	-54.762	-61.3843	-58.2104	-48.3838	-55.0366	-56.9897	-50.5811	-50.7642	-55.8606	-65.1685	-64.5262	-60.3911	-60.0249	-58.4227	-69.7295	-57.0616	-59.8418	-50.6712	-59.3382	-60.7909	-54.0078	-58.1938	-50.6596	-65.4962	-62.1545	-60.9338		-62.9407	-52.1985	-57.8137	-70.0665	-70.9668	-64.2529	-75.3918	-67.4573	-63.8562	-70.3412	-63.5681	-55.5929		-69.0594	-75.1324	-58.5309	-47.4835	-61.5063	-64.4208
0.98	-64.6497	-47.3157	-56.6235	-54.823	-61.4453	-58.1494	-48.8416	-55.2808	-56.7761	-50.4895	-50.6726	-55.7385	-65.3821	-64.8314	-60.3301	-59.6129	-58.3617	-69.699	-57.0555	-59.6943	-50.6	-59.0941	-60.6749	-53.8654	-58.0565	-50.6291	-65.4352	-62.1342	-60.9644		-63.139	-52.229	-57.8595	-69.975	-70.8447	-64.2834	-75.0562	-67.2742	-63.7646	-70.387	-63.5885	-55.4504		-69.0594	-75.3308	-58.5919	-47.6056	-61.3843	-64.2682
0.99	-64.6497	-47.2852	-56.8372	-54.6399	-61.6284	-58.302	-48.8721	-55.5554	-56.9592	-50.5811	-50.7336	-55.6775	-65.4126	-64.8924	-60.2385	-59.445	-58.2701	-69.6481	-57.0006	-59.7604	-50.6814	-59.2772	-60.4735	-53.6823	-57.9192	-50.6291	-65.4657	-62.124	-61.0254		-62.8796	-52.0764	-57.7985	-70.2649	-70.9973	-63.9478	-75.1477	-67.3352	-63.8257	-70.2954	-63.5579	-55.4708		-69.2426	-75.2087	-58.5309	-47.5446	-61.3995	-64.2834
1	-64.5276	-47.3767	-56.8677	-54.7009	-61.5979	-58.5461	-48.689	-55.708	-56.8982	-50.459	-50.4285	-55.6165	-65.7788	-64.9535	-60.6047	-59.3993	-58.2091	-69.6837	-56.8907	-59.7757	-50.5187	-59.3306	-60.4125	-53.5094	-57.7055	-50.5782	-65.4047	-62.2563	-61.0254		-63.078	-52.229	-57.8442	-70.2039	-70.7532	-64.0393	-74.9951	-67.2437	-63.7189	-70.3259	-63.5986	-55.5318		-69.1357	-75.285	-58.3936	-47.4988	-61.2317	-64.0851
1.01	-64.7107	-47.3767	-57.2339	-54.6704	-61.5979	-58.8818	-48.1396	-55.4639	-57.2339	-50.5505	-50.5811	-55.6775	-65.8093	-64.7704	-60.7726	-59.4603	-58.148	-69.5616	-56.8419	-59.7553	-50.6306	-59.3077	-60.4491	-53.2551	-57.6598	-50.7308	-65.4657	-62.2359	-60.9949		-63.0933	-52.58	-57.8595	-70.2496	-71.0889	-63.9783	-75.2087	-67.3352	-63.7799	-70.2191	-63.619	-55.4911		-68.9832	-75.1172	-58.5767	-47.7124	-61.2622	-63.9935
1.02	-64.7107	-47.4377	-57.1729	-55.0061	-61.3843	-58.4851	-47.8955	-55.4944	-56.7761	-50.3979	-50.4285	-55.6775	-66.0535	-64.7398	-60.7726	-59.2314	-58.3617	-69.6074	-56.7687	-59.7807	-50.6712	-59.1856	-60.504	-53.2652	-57.6598	-50.6698	-65.481	-62.2868	-61.2085		-63.2153	-52.8088	-57.9816	-69.9902	-70.8752	-64.0698	-75.0867	-67.1826	-63.6426	-70.387	-63.6292	-55.4504		-68.5864	-75.2087	-58.5767	-48.0939	-61.2775	-63.7646
1.03	-64.7717	-47.3462	-57.2034	-54.823	-61.5369	-58.1799	-47.926	-55.2502	-57.2034	-50.3369	-50.6421	-55.7996	-65.8093	-64.8619	-60.6657	-59.0483	-58.087	-69.5972	-56.8785	-59.735	-50.7628	-59.3535	-60.6627	-53.2449	-57.553	-50.6291	-65.5267	-62.2156	-61.4221		-63.2306	-52.4426	-57.8137	-70.0513	-71.0583	-64.0088	-75.0562	-67.3047	-63.7799	-70.4938	-63.5274	-55.2063		-66.6486	-75.1324	-58.7903	-48.1091	-61.2469	-63.4137
1.04	-64.7107	-47.3767	-57.0203	-54.9756	-61.3232	-58.0579	-47.7734	-55.2197	-57.0813	-50.1843	-50.5505	-55.769	-65.7483	-64.923	-60.7573	-59.1399	-58.3922	-69.4853	-57.2081	-59.6587	-50.6916	-59.4069	-60.6078	-53.3771	-57.7513	-50.5477	-65.5267	-62.2461	-61.5747		-63.3679	-52.0917	-57.6917	-69.9597	-70.7837	-64.2529	-74.9036	-67.1826	-63.6426	-70.5243	-63.5681	-55.1046		-66.3281	-75.2393	-58.775	-48.2007	-61.3385	-62.2693
1.05	-64.7107	-47.2546	-57.1729	-54.7009	-61.3232	-57.9053	-47.5903	-54.8535	-57.356	-50.1843	-50.7031	-55.769	-65.6262	-64.984	-60.7878	-59.0941	-58.5753	-69.5158	-56.9762	-59.6688	-50.7221	-59.5442	-60.565	-53.1533	-57.8124	-50.5273	-65.7251	-62.1952	-61.6052		-63.3679	-52.0764	-57.478	-69.9902	-70.6921	-63.9783	-74.9646	-67.2131	-63.6731	-70.387	-63.5579	-55.1249		-66.6791	-75.224	-58.7903	-48.5974	-61.2012	-61.5216
1.06	-64.6191	-47.2546	-56.9897	-54.8535	-61.1707	-57.3254	-47.7734	-54.884	-57.417	-50.0012	-50.6116	-55.5249	-65.8398	-65.1061	-60.7726	-59.2314	-58.7279	-69.6481	-56.8602	-59.6383	-50.6712	-59.6129	-60.4918	-53.1533	-57.7666	-50.4663	-65.7404	-62.2563	-61.7883		-63.5052	-52.1985	-57.3712	-69.8682	-70.387	-64.314	-74.751	-67.0605	-63.6578	-70.4938	-63.5579	-55.1961		-66.6791	-75.4681	-59.0955	-48.8721	-61.1859	-61.1707
1.07	-64.6191	-47.2546	-56.8982	-55.0671	-61.0181	-57.2339	-47.5598	-54.5178	-57.7222	-50.1538	-50.7336	-55.4333	-65.7483	-65.3502	-60.7878	-59.1704	-58.8194	-69.9787	-56.7503	-59.5569	-50.7221	-59.5747	-60.6078	-53.0923	-57.6598	-50.4358	-65.8167	-62.3478	-61.6663		-63.4442	-52.0612	-57.2491	-69.9902	-70.5396	-64.375	-74.873	-67.1216	-63.6884	-70.387	-63.5478	-55.1453		-66.9232	-75.3613	-59.4006	-49.0552	-61.308	-60.7129
1.08	-64.5886	-47.1631	-56.8982	-55.1892	-60.835	-57.1729	-47.2546	-54.7314	-57.4475	-49.9402	-50.7031	-55.4944	-65.9009	-65.5638	-61.1235	-59.2619	-59.1246	-69.8922	-56.671	-59.5163	-50.5288	-59.4832	-60.6383	-53.2245	-57.6292	-50.3239	-65.7709	-62.3885	-61.6968		-63.6578	-51.6949	-57.3407	-69.7308	-70.1733	-65.0159	-74.6899	-67.1216	-63.5815	-70.4785	-63.5274	-55.186		-66.908	-75.4376	-59.7363	-48.5364	-61.2469	-60.2246
1.09	-64.6802	-46.8884	-56.9897	-55.1282	-60.896	-56.9287	-47.1631	-54.7314	-57.7832	-50.0928	-50.7947	-55.7385	-65.8704	-65.7164	-61.2914	-59.323	-59.1856	-69.5718	-56.7259	-59.501	-50.6611	-59.59	-60.5956	-53.367	-57.7055	-50.3341	-65.7861	-62.419	-61.5442		-63.5968	-51.9086	-57.2186	-69.7766	-70.0818	-64.6802	-74.6899	-67.1216	-63.6426	-70.4022	-63.5173	-55.1351		-67.1216	-75.1782	-60.0262	-48.3838	-61.2927	-60.0568
1.1	-64.6191	-46.8579	-57.1423	-55.1587	-61.0181	-56.7151	-47.4988	-54.7009	-57.5696	-49.9097	-50.5505	-55.708	-65.9314	-65.7164	-61.3066	-59.6129	-59.0636	-69.4396	-56.7626	-59.5976	-50.6712	-59.6968	-60.4186	-53.3975	-57.8886	-50.3951	-65.7098	-62.5208	-61.6052		-63.7646	-52.1832	-57.3712	-69.5325	-69.8071	-65.1379	-74.3542	-67.03	-63.5663	-70.5243	-63.5071	-55.1554		-67.5946	-75.2545	-59.9805	-48.6127	-61.2775	-59.5074
1.11	-64.4971	-46.7969	-57.1729	-55.1587	-61.0486	-56.5625	-47.5598	-54.6399	-58.302	-49.696	-50.6116	-55.769	-66.1145	-65.7469	-61.6576	-59.8265	-59.0331	-69.3785	-56.6588	-59.7146	-51.0069	-59.59	-60.327	-53.3263	-57.9344	-50.3849	-65.7251	-62.5309	-61.3611		-63.7646	-52.3969	-57.2034	-69.5325	-69.8987	-65.0464	-74.5984	-67.0911	-63.6884	-70.4938	-63.4562	-55.0537		-67.7777	-75.0562	-60.2399	-48.5822	-61.1859	-58.4698
1.12	-64.3445	-46.8884	-57.0813	-55.708	-60.957	-56.2573	-47.5903	-54.8535	-58.3325	-49.4519	-50.3979	-55.769	-66.2061	-65.6249	-62.039	-59.7807	-58.7279	-69.1547	-56.5794	-59.6739	-50.9561	-59.5519	-60.1561	-53.0923	-57.9344	-50.4256	-65.7098	-62.4902	-61.3306		-63.9478	-52.58	-57.2034	-69.2273	-69.7766	-65.2905	-74.5068	-66.969	-63.6121	-70.6616	-63.4664	-55.1249		-67.9761	-74.9951	-60.3009	-48.811	-61.1859	-58.0579
1.13	-64.2834	-47.041	-57.0203	-55.708	-61.0181	-56.3489	-47.4072	-54.823	-58.6987	-49.4519	-50.5811	-55.7385	-66.2671	-65.7469	-62.0238	-59.4908	-58.3006	-68.8801	-56.787	-59.7502	-51.0375	-59.5976	-60.1561	-53.1533	-57.9955	-50.4154	-65.6488	-62.4292	-61.1169		-63.902	-52.5647	-56.9897	-69.2883	-70.0513	-65.1685	-74.5374	-66.9995	-63.6426	-70.6006	-63.4664	-55.1656		-68.1439	-74.7815	-60.5298	-48.9789	-61.2317	-57.6001
1.14	-64.2834	-47.0715	-56.8982	-55.6775	-61.1096	-56.0742	-47.2546	-54.823	-58.363	-49.2993	-50.3979	-55.5249	-66.2976	-65.5943	-61.7186	-59.2925	-58.087	-69.0733	-56.8419	-59.9842	-50.9764	-59.8189	-60.3209	-53.2754	-57.9955	-50.3035	-65.6488	-62.358	-61.2085		-64.1309	-52.6105	-56.9287	-69.1205	-69.8071	-65.4431	-74.4458	-66.908	-63.551	-70.7684	-63.4562	-55.2063		-68.205	-74.6747	-60.4993	-48.8873	-61.1401	-57.2186
1.15	-64.2529	-47.1326	-56.8982	-55.6165	-61.1096	-56.1047	-46.8884	-55.0061	-58.4241	-49.3298	-50.4895	-55.4944	-66.2061	-65.5028	-61.3677	-58.6058	-58.148	-68.936	-56.671	-59.8825	-50.7933	-59.8799	-60.4979	-53.3263	-58.1023	-50.3646	-65.6183	-62.3376	-61.1475		-64.0851	-52.7325	-56.7151	-68.8611	-70.0513	-65.4736	-74.5984	-67.1521	-63.7036	-70.7074	-63.4359	-55.2266		-68.4186	-74.3085	-60.4688	-49.0247	-61.0333	-56.9287
1.16	-64.2529	-47.2241	-56.7456	-55.7385	-61.0181	-56.0437	-46.9189	-55.1282	-58.0273	-49.2688	-50.3369	-55.4944	-66.2061	-65.5943	-61.2914	-58.4685	-58.3312	-68.7122	-56.7198	-59.8672	-50.6611	-59.8341	-60.4369	-53.3364	-58.3312	-50.2934	-65.5267	-62.3071	-61.1475		-64.1614	-52.9767	-56.3947	-68.4033	-69.7156	-65.8093	-74.4153	-66.969	-63.6273	-70.799	-63.4359	-55.2572		-68.7543	-74.4153	-60.0568	-48.8873	-60.8655	-56.5472
1.17	-64.2529	-47.1326	-56.7151	-55.4028	-61.1707	-56.1963	-46.6138	-55.2502	-58.3325	-49.4824	-50.6116	-55.4944	-65.9009	-65.6554	-61.3677	-58.3617	-58.087	-68.6715	-56.6466	-59.8418	-50.6	-59.9104	-60.3758	-53.2042	-58.4685	-50.3951	-65.4657	-62.3376	-61.0559		-63.902	-52.9004	-56.1353	-68.327	-70.0208	-65.5347	-74.6289	-66.908	-63.7646	-70.7532	-63.4766	-55.2266		-68.9374	-74.1101	-59.8889	-48.4753	-61.0638	-56.1505
1.18	-64.0698	-47.3157	-56.593	-55.4333	-61.1707	-56.1658	-46.7664	-55.3723	-57.9358	-49.5129	-50.4895	-55.5554	-65.8704	-65.6249	-61.154	-58.6974	-58.087	-69.0784	-56.61	-59.7858	-50.5492	-59.9104	-60.2965	-53.194	-58.56	-50.2629	-65.4504	-62.4902	-61.0864		-63.902	-52.9309	-55.9216	-68.0676	-69.9292	-65.8093	-74.7205	-66.7249	-63.6426	-70.8752	-63.4969	-55.0028		-69.151	-74.1864	-59.6448	-47.7429	-60.9875	-55.9979
1.19	-64.0698	-47.5293	-56.5015	-55.2502	-61.2012	-56.4404	-46.6138	-55.2197	-57.9968	-49.4824	-50.7031	-55.4944	-65.8093	-65.4723	-61.093	-59.0025	-58.0565	-69.3378	-56.3353	-59.8316	-50.5695	-59.7731	-60.3026	-53.2347	-58.56	-50.3748	-65.1605	-62.6123	-61.0254		-63.7646	-53.2056	-55.5554	-68.0524	-70.2344	-65.3821	-74.9951	-66.7554	-63.7494	-70.8752	-63.446	-55.0639		-68.7238	-73.9423	-59.248	-46.9647	-60.896	-55.8911
1.2	-64.0088	-47.6819	-56.3489	-55.2502	-61.2927	-56.4709	-46.7053	-55.2502	-57.5085	-49.4214	-50.459	-55.5249	-65.8398	-65.4112	-61.3066	-58.8194	-57.7818	-69.5972	-56.2438	-59.8062	-50.5797	-59.857	-60.327	-53.3975	-58.5753	-50.3341	-64.9316	-62.5818	-61.3		-64.024	-53.3582	-55.3876	-67.793	-69.9597	-65.7178	-74.8425	-66.7249	-63.6731	-70.9363	-63.446	-55.1249		-68.678	-74.0796	-58.9581	-46.4917	-60.9265	-55.2808
1.21	-64.2224	-47.6819	-56.5015	-55.0977	-61.4758	-56.5625	-45.9119	-54.9756	-57.5391	-49.6045	-50.4285	-55.7385	-65.6567	-65.2281	-61.3219	-58.8194	-57.5987	-69.7346	-56.1827	-59.7044	-50.5187	-59.8113	-60.5528	-53.3873	-58.7126	-50.2222	-64.8706	-62.5208	-61.4832		-63.8409	-53.3276	-55.0977	-68.0066	-69.9902	-65.5652	-75.0256	-66.8469	-63.7799	-70.8142	-63.4257	-55.0741		-68.8916	-74.0338	-58.8361	-46.5527	-60.957	-54.8535
1.22	-64.4666	-47.6208	-56.3489	-55.2502	-61.4148	-56.2268	-45.8813	-55.0366	-57.3254	-49.5129	-50.1538	-55.8606	-65.6262	-65.2892	-61.2914	-58.9568	-57.3241	-69.704	-56.1583	-59.6739	-50.3661	-59.7655	-60.6993	-53.4178	-58.6211	-50.1204	-64.7485	-62.4495	-61.7273		-64.0088	-52.5342	-54.9298	-67.793	-69.5935	-65.8398	-74.8425	-66.6638	-63.7494	-70.921	-63.4664	-55.0334		-69.1052	-74.1101	-58.4546	-46.2628	-60.8807	-54.3347
1.23	-64.436	-47.4072	-56.4099	-55.3723	-61.5674	-55.9521	-45.4846	-54.7925	-57.356	-49.6655	-50.3369	-56.0742	-65.4736	-65.3807	-61.5355	-58.911	-57.0189	-69.7447	-56.2499	-59.6434	-50.2949	-59.6282	-60.6627	-53.2856	-58.6058	-50.1917	-64.8248	-62.4699	-61.6663		-63.9325	-52.5647	-54.6246	-67.7319	-69.6545	-65.6567	-74.812	-66.6638	-63.8867	-70.9668	-63.4867	-54.9215		-69.3799	-73.9117	-58.3173	-46.217	-60.9418	-53.9075
1.24	-64.2834	-47.2546	-56.593	-55.2808	-61.3843	-55.7385	-45.4541	-54.6704	-57.5085	-49.6655	-50.0623	-56.1047	-65.4126	-65.3502	-61.9627	-59.0636	-57.0494	-69.5972	-56.2682	-59.6231	-50.3559	-59.6663	-60.7237	-53.2245	-58.56	-50.1001	-64.7333	-62.5614	-61.8494		-63.9478	-52.8699	-54.4568	-67.4268	-69.3494	-65.9009	-74.7815	-66.6028	-63.7952	-71.0431	-63.5071	-55.0028		-69.4867	-73.8202	-58.363	-46.095	-61.0944	-53.5565
1.25	-64.2224	-47.2852	-56.6846	-55.1282	-61.4453	-55.9827	-45.4236	-54.3958	-58.0884	-49.7571	-50.0623	-56.2573	-65.4736	-65.4417	-61.9627	-59.1551	-56.9579	-69.4141	-56.2621	-59.5213	-50.7526	-59.7502	-60.5223	-53.1839	-58.4837	-50.0085	-64.8248	-62.6326	-61.9104		-63.7494	-53.0682	-54.6094	-67.3962	-69.502	-65.7178	-74.873	-66.6638	-63.9935	-70.9363	-63.5274	-55.0842		-69.502	-73.8202	-58.653	-46.3239	-61.1707	-53.3582
1.26	-64.1309	-47.4072	-56.7151	-55.2502	-61.4453	-56.532	-45.6982	-54.3347	-57.9663	-49.7266	-49.8486	-56.3184	-65.5652	-65.4723	-61.7796	-58.9873	-56.7137	-69.3531	-56.2438	-59.679	-50.9561	-59.7502	-60.4369	-53.0414	-58.4837	-49.7847	-64.9164	-62.7039	-62.1545		-63.8409	-52.9004	-54.7772	-66.9537	-69.2578	-66.0535	-74.6899	-66.4502	-63.963	-71.0736	-63.5173	-55.2877		-69.3188	-73.8354	-58.8666	-46.98	-61.1859	-53.0377
1.27	-64.0698	-47.3767	-56.8982	-55.2808	-61.6589	-56.593	-45.5457	-53.999	-58.302	-49.8486	-49.7571	-56.4404	-65.4736	-65.5333	-61.6728	-58.9568	-56.378	-69.5311	-56.433	-59.7044	-51.0476	-59.6892	-60.5711	-52.9601	-58.3159	-49.7949	-64.9774	-62.6937	-62.0935		-63.6884	-52.7478	-54.9298	-66.8774	-69.563	-65.6873	-74.7205	-66.5723	-64.0546	-70.9973	-63.4664	-55.3182		-69.4409	-73.6371	-59.1107	-47.7124	-61.0486	-52.641
1.28	-63.9783	-47.2852	-56.8066	-55.5249	-61.781	-56.5625	-45.5457	-54.2126	-58.0579	-49.6655	-49.7571	-56.5015	-65.6873	-65.7774	-61.7796	-58.6668	-56.1644	-69.5667	-56.6222	-59.6994	-50.7831	-59.6587	-60.5406	-53.072	-58.3159	-49.7644	-65.0842	-62.592	-62.2461		-63.8715	-52.6715	-55.0214	-66.5265	-69.563	-65.9619	-74.5374	-66.5112	-63.963	-71.0736	-63.4562	-55.2775		-69.4714	-73.6676	-59.3549	-47.9718	-61.0333	-51.5729
1.29	-64.0698	-47.1326	-56.9592	-55.4028	-61.8115	-56.8677	-45.5151	-54.3042	-58.363	-49.7571	-49.7876	-56.593	-65.5347	-65.3197	-61.7186	-59.2162	-55.8897	-69.5921	-56.5489	-59.6332	-50.8747	-59.5976	-60.4735	-52.9804	-58.3006	-49.6932	-65.1758	-62.4801	-62.063		-63.8104	-52.8088	-54.8993	-66.7096	-69.8376	-65.8398	-74.6289	-66.6333	-64.024	-71.0278	-63.4562	-55.0334		-69.5782	-73.6218	-59.6448	-48.2007	-61.0486	-50.9167
1.3	-64.1003	-47.0105	-57.356	-55.4333	-61.842	-56.8677	-45.6982	-55.4333	-57.8748	-49.696	-49.6045	-56.5625	-65.4126	-65.3807	-61.4897	-59.3382	-55.8897	-69.5871	-56.9457	-59.6434	-50.9052	-59.5519	-60.5528	-52.9702	-58.1023	-49.6016	-65.0385	-62.4089	-61.9714		-63.902	-53.0988	-54.9451	-66.5265	-69.563	-66.084	-74.5068	-66.4502	-63.9478	-71.1041	-63.4867	-54.8808		-69.4104	-73.8965	-59.4464	-48.2159	-61.1554	-50.5811
1.31	-64.0698	-46.98	-57.6001	-55.1892	-61.9031	-57.1729	-45.7593	-56.0742	-57.8748	-50.1233	-49.7571	-56.6235	-65.26	-65.045	-61.4745	-59.1704	-55.6456	-69.3124	-56.8846	-59.6638	-51.0781	-59.5824	-60.8519	-52.9702	-57.9344	-49.7441	-64.7485	-62.3987	-61.6052		-63.902	-53.2513	-54.8535	-65.6567	-70.0208	-65.9314	-74.5068	-66.5723	-64.0546	-71.0736	-63.4562	-54.4942		-69.6545	-73.866	-59.2175	-47.926	-61.1859	-50.3979
1.32	-64.0088	-46.9495	-57.6611	-55.1587	-61.9031	-56.7456	-46.095	-56.1963	-57.356	-50.0317	-49.7266	-56.5625	-65.2295	-64.984	-61.3066	-59.1094	-55.6456	-69.2717	-56.5978	-59.6485	-51.0375	-59.5366	-61.1815	-53.0414	-58.026	-49.6118	-64.3518	-62.5309	-61.4221		-63.963	-53.6328	-54.9146	-64.4971	-69.8682	-66.2976	-74.3237	-66.5723	-63.9935	-71.2109	-63.4562	-54.1992		-69.8834	-74.0186	-58.9124	-48.1549	-61.0944	-49.9402
1.33	-64.0698	-46.8884	-57.5085	-54.8535	-62.0251	-56.2268	-46.3696	-55.9827	-57.4475	-50.1233	-49.8181	-56.6235	-64.9548	-65.2586	-61.1235	-59.4145	-55.6761	-68.9055	-56.6039	-59.6332	-51.1799	-59.735	-61.1021	-53.133	-57.9039	-49.622	-63.894	-62.4597	-61.178		-63.8715	-53.8312	-54.9146	-64.2529	-70.1733	-65.9009	-74.5679	-66.7554	-64.0698	-71.1804	-63.4766	-53.8737		-69.8224	-74.0796	-58.7292	-47.9718	-60.9723	-49.3146
1.34	-64.0088	-47.0105	-57.478	-54.9451	-62.0251	-55.3723	-46.6138	-56.0132	-57.356	-50.0317	-49.6655	-56.593	-64.9243	-65.045	-61.0777	-59.5519	-56.2254	-68.6817	-56.494	-59.6332	-51.0476	-59.651	-61.1449	-53.2449	-57.7208	-49.4185	-63.5889	-62.5309	-61.4832		-63.902	-53.8007	-54.8688	-63.8409	-70.0208	-66.084	-74.5984	-66.7249	-64.024	-71.2415	-63.5071	-53.6397		-69.6088	-74.0948	-58.4088	-48.2617	-60.8655	-49.0247
1.35	-64.0088	-47.0105	-57.7222	-54.6094	-62.1777	-55.1587	-46.5222	-55.8606	-57.6611	-50.2148	-49.8181	-56.7151	-64.8938	-64.984	-60.9099	-59.4603	-56.5306	-68.8851	-56.2621	-59.6688	-50.9968	-59.3688	-60.9984	-53.1126	-57.8734	-49.5508	-63.4058	-62.5818	-61.6968		-63.8409	-53.9532	-54.8535	-63.7952	-70.0818	-65.7178	-74.873	-66.8164	-64.1003	-71.1804	-63.446	-53.5685		-69.212	-73.9575	-58.4546	-48.3838	-60.8502	-48.6584
1.36	-63.9172	-46.98	-57.9663	-54.5483	-61.8726	-54.884	-46.7664	-56.0437	-57.5696	-50.0928	-49.696	-56.7761	-64.9243	-65.045	-60.9251	-59.5824	-56.5001	-69.1293	-56.1278	-59.8265	-50.773	-59.2314	-60.8275	-53.2754	-57.8734	-49.8254	-63.3295	-62.5309	-61.5747		-64.1156	-53.9075	-55.0214	-63.5358	-69.7156	-65.8398	-74.873	-66.5417	-63.963	-71.2567	-63.4766	-53.6296		-68.9374	-74.0643	-58.1342	-48.7805	-60.8807	-48.5059
1.37	-63.9172	-46.98	-57.9358	-54.3347	-61.6589	-54.4568	-46.9189	-56.1353	-57.8748	-50.0012	-49.696	-56.6846	-64.7107	-64.8619	-60.8336	-59.6892	-56.3475	-69.2564	-56.1034	-59.7909	-50.7526	-59.0025	-60.7176	-53.4178	-57.8276	-50.0085	-63.3447	-62.4495	-61.178		-64.024	-54.1058	-55.235	-63.2306	-70.0818	-65.5957	-75.0256	-66.6028	-64.024	-71.2109	-63.4867	-53.538		-68.7543	-73.9117	-58.3478	-48.8416	-60.7281	-48.399
1.38	-63.7952	-47.1326	-57.8442	-54.3958	-61.5063	-54.5789	-47.1326	-55.8606	-57.7527	-49.7571	-49.574	-56.7151	-64.9548	-64.6788	-60.6352	-59.8265	-56.256	-69.0835	-55.9325	-59.9689	-50.4678	-58.8881	-60.3758	-53.3466	-57.5987	-49.8458	-63.4668	-62.4801	-61.2085		-64.1156	-54.2584	-55.3876	-62.9712	-69.8987	-65.5652	-75.0256	-66.4502	-63.9478	-71.2872	-63.5071	-53.1718		-68.4949	-73.8049	-58.5004	-48.8568	-60.4993	-47.804
1.39	-63.6426	-47.1326	-57.7527	-54.2432	-61.5063	-54.762	-46.98	-55.769	-58.1799	-49.7266	-49.574	-56.8066	-65.1379	-64.4957	-60.4674	-59.9333	-56.1949	-68.8902	-55.8043	-60.1063	-50.4068	-58.9949	-60.5834	-53.4077	-57.5987	-49.8254	-63.6652	-62.9175	-61.2085		-63.9783	-54.3958	-55.4639	-62.9559	-69.8987	-65.3821	-75.1477	-66.5723	-64.0393	-71.2262	-63.4867	-52.8564		-68.4033	-73.8049	-58.3936	-48.5059	-60.3467	-46.4917
1.4	-63.6121	-47.3462	-57.6611	-54.6094	-61.4148	-55.0977	-47.0715	-55.708	-58.0579	-49.4519	-49.4824	-56.9287	-65.0769	-64.16	-60.6047	-60.0707	-56.2254	-69.1395	-55.9325	-60.0503	-50.2847	-59.1017	-60.5467	-53.4687	-57.6598	-49.6525	-63.9246	-63.1006	-61.4526		-64.0851	-54.5331	-55.6165	-62.8491	-69.7766	-65.8398	-75.2087	-66.4502	-63.9935	-70.6921	-63.4766	-52.4597		-67.8693	-73.7897	-58.5309	-48.1854	-60.2704	-45.5914
1.41	-63.5205	-47.4683	-57.7222	-54.4263	-61.5369	-55.3113	-47.2852	-55.4333	-58.241	-49.4214	-49.5435	-57.1118	-64.9854	-64.0074	-60.5895	-60.1775	-56.2254	-69.3633	-55.847	-60.0503	-50.2949	-59.1933	-60.4796	-53.367	-57.9497	-49.5203	-64.1229	-63.1209	-61.6052		-63.8257	-54.5789	-55.6165	-63.1848	-69.502	-65.4736	-75.4529	-66.4197	-64.0088	-70.3412	-63.3952	-52.002		-67.5488	-73.7592	-58.7903	-48.0786	-60.2551	-45.2405
1.42	-63.7036	-47.5903	-57.6306	-54.5178	-61.3843	-56.1963	-47.4988	-55.5859	-58.0273	-49.1772	-49.3298	-57.1729	-65.26	-64.0074	-60.4979	-60.4826	-55.9813	-69.5769	-55.8226	-60.152	-50.2745	-59.2009	-60.3514	-53.3059	-57.8276	-49.3473	-64.2755	-63.1921	-61.7578		-63.9172	-54.2279	-55.8148	-63.0933	-69.1968	-65.5042	-75.4224	-66.2976	-63.963	-70.2649	-63.4562	-51.5645		-67.5488	-73.8202	-58.7292	-48.1396	-60.3009	-44.7369
1.43	-63.9172	-47.7124	-57.5696	-54.2737	-61.4148	-57.5391	-47.7429	-55.647	-57.9663	-49.4214	-49.2688	-57.2339	-65.4431	-64.923	-60.4979	-60.5895	-56.1339	-69.5108	-55.8959	-60.1876	-50.5492	-59.0331	-60.327	-53.4382	-57.675	-49.2354	-64.5197	-63.2023	-61.4832		-63.8562	-54.1516	-55.8606	-63.1848	-69.1968	-65.199	-75.6665	-66.3281	-64.024	-70.2344	-63.4867	-51.3916		-67.7472	-73.5303	-58.5309	-47.7429	-60.2246	-43.8672
1.44	-64.0698	-47.865	-57.3254	-54.4873	-61.2317	-57.5085	-48.1091	-55.8911	-57.6306	-49.5129	-49.1162	-57.1729	-65.5957	-65.1061	-60.4521	-60.62	-56.4696	-69.7752	-55.902	-60.1622	-50.5797	-59.0254	-60.2904	-53.4687	-57.4309	-48.9506	-64.657	-63.1718	-61.2085		-63.8715	-54.4263	-55.8453	-62.7881	-69.0137	-65.2905	-75.636	-66.2366	-63.9478	-70.2344	-63.4562	-51.3916		-67.6556	-73.5303	-58.7292	-47.3157	-60.1483	-43.8672
1.45	-64.1309	-47.865	-57.2339	-54.2737	-61.2317	-58.4851	-48.1396	-55.647	-57.9358	-49.574	-49.1467	-57.2034	-65.5652	-65.1366	-60.3148	-60.8641	-56.6527	-69.9329	-55.902	-60.1571	-50.8035	-59.1322	-60.327	-53.072	-57.5377	-48.9404	-64.8401	-62.9785	-61.2085		-63.6121	-54.7772	-55.8759	-62.5287	-68.7085	-65.1379	-75.8191	-66.2976	-64.1309	-70.1581	-63.4562	-51.239		-67.3657	-73.3624	-58.8818	-47.4377	-59.9805	-43.6841
1.46	-64.0698	-47.9565	-57.1118	-54.2737	-61.1096	-59.7058	-48.3533	-56.1047	-57.7222	-49.6045	-49.1772	-57.0203	-65.5652	-65.0755	-60.4216	-60.9251	-56.7748	-69.8719	-56.079	-59.9842	-50.9561	-59.4145	-60.4491	-53.0923	-57.675	-48.9303	-65.0842	-62.9582	-61.3306		-63.7036	-55.0671	-55.9521	-61.9336	-68.3423	-65.2905	-75.6665	-66.2366	-64.0393	-70.2344	-63.4867	-50.9847		-66.9843	-73.2556	-58.9581	-47.4988	-59.8584	-43.6078
1.47	-64.0088	-47.926	-56.8982	-54.0601	-61.1707	-59.8279	-48.4753	-55.9521	-57.8748	-49.696	-49.1467	-56.8066	-65.4431	-64.8619	-60.681	-60.9709	-56.5611	-69.7193	-56.1522	-60.0503	-51.0781	-59.5366	-60.4369	-53.3873	-57.8581	-48.9303	-65.191	-62.8158	-61.2085		-63.5663	-55.4028	-55.6012	-62.0862	-68.2812	-64.9548	-75.7886	-66.3281	-64.0698	-70.2649	-63.5173	-50.3947		-66.557	-73.1488	-59.2328	-47.8345	-59.7058	-43.5162
1.48	-63.8562	-47.926	-56.5625	-54.0295	-61.0791	-59.7974	-48.3533	-55.9827	-57.6611	-49.4519	-49.0247	-56.6235	-65.4431	-64.5567	-60.7268	-61.0167	-56.4696	-69.4904	-56.2926	-60.1419	-51.0476	-59.4222	-60.2782	-53.723	-57.8734	-48.8184	-65.2979	-62.7547	-61.3611		-63.7036	-55.5249	-55.4028	-61.5979	-67.854	-64.9854	-75.7275	-66.1755	-64.024	-70.4022	-63.5274	-50.0285		-66.0687	-73.3472	-59.3701	-48.1091	-59.5227	-43.8977
1.49	-63.8867	-47.804	-56.2878	-53.8159	-61.1707	-60.0415	-48.4143	-55.8301	-57.8748	-49.2993	-49.0552	-56.593	-65.199	-64.3126	-60.8031	-61.1693	-56.4696	-69.3175	-56.4269	-60.1063	-51.0883	-59.2696	-60.2232	-53.7942	-57.9039	-48.8082	-65.4047	-62.4801	-61.2085		-63.6273	-55.5249	-55.296	-61.842	-67.6709	-64.5276	-75.7275	-66.2976	-64.0088	-70.3717	-63.4766	-49.7437		-66.3586	-73.3319	-59.5074	-48.3075	-59.4312	-44.2487
1.5	-63.8257	-47.804	-56.0742	-54.1516	-61.2622	-59.8584	-48.75	-55.7385	-57.7222	-49.1162	-48.9026	-56.4099	-65.3516	-64.4042	-61.1998	-61.0472	-56.7137	-69.0581	-56.2865	-60.0656	-51.0781	-59.2772	-60.0584	-53.7535	-57.9497	-48.5335	-65.5573	-62.2868	-61.6357		-63.7341	-55.4791	-55.1587	-61.6895	-66.6333	-64.6191	-75.6055	-66.1755	-63.9172	-70.5243	-63.4664	-49.5504		-65.9619	-73.8049	-59.4006	-48.4601	-59.2633	-43.7909
1.51	-63.7952	-47.8345	-56.1353	-54.1516	-61.5063	-60.5908	-48.8416	-55.5859	-58.1189	-49.0552	-48.9941	-56.3794	-65.26	-64.3431	-61.1845	-61.1083	-56.7137	-69.0479	-56.2254	-60.091	-51.2307	-59.3001	-60.0218	-53.8756	-57.9192	-48.4115	-65.7251	-62.0935	-61.4221		-63.6731	-55.6012	-55.296	-61.5674	-66.0535	-64.2529	-75.697	-66.2061	-63.9783	-70.4785	-63.4562	-49.3266		-66.2823	-73.866	-59.3243	-48.9178	-59.2328	-43.1042
1.52	-63.6731	-47.7734	-55.8301	-54.2432	-61.3843	-61.6895	-49.1467	-55.6775	-58.0273	-48.8721	-48.9026	-56.2878	-65.4126	-64.2516	-61.2914	-61.1998	-56.7748	-69.2005	-56.2193	-60.1317	-51.068	-59.0865	-59.8631	-53.8756	-57.9955	-48.2589	-65.8319	-62.0426	-61.4832		-63.7799	-55.7538	-55.174	-60.9418	-65.7483	-64.436	-75.6665	-66.0535	-63.8867	-70.5548	-63.4562	-49.235		-66.5112	-73.9575	-59.3396	-48.75	-59.2938	-42.7686
1.53	-63.6121	-47.7124	-55.647	-54.1211	-61.5369	-61.72	-49.2078	-55.7996	-58.241	-48.7195	-49.1162	-56.3184	-65.321	-63.9769	-61.3982	-61.0625	-56.7137	-69.1344	-56.3231	-59.9689	-50.9662	-59.0941	-59.8814	-53.7739	-58.0565	-48.1673	-65.8929	-62.0121	-61.4221		-63.5968	-56.059	-54.9146	-61.0181	-66.2061	-64.2224	-75.8496	-66.2061	-63.9783	-70.5548	-63.4969	-48.7671		-66.1755	-73.9423	-59.4159	-49.0552	-59.4312	-42.5397
1.54	-63.49	-47.8345	-55.4944	-54.4263	-61.5674	-61.5063	-49.7876	-55.8911	-58.241	-48.811	-49.2078	-56.0437	-65.3516	-64.1295	-61.5202	-60.9709	-56.8663	-69.2768	-56.317	-59.8163	-50.6611	-59.0483	-59.857	-53.8451	-58.1175	-48.0758	-65.9082	-62.0121	-61.239		-63.6121	-56.181	-54.9451	-60.4077	-66.3586	-64.4971	-75.7581	-66.1145	-63.8257	-70.5853	-63.4867	-48.5433		-66.0687	-74.0643	-59.3091	-48.9331	-59.3701	-41.8225
1.55	-63.6121	-47.926	-55.4333	-54.4263	-61.72	-61.4453	-49.8792	-55.6165	-58.4241	-49.2383	-49.2688	-55.9216	-65.0464	-64.1295	-61.7644	-60.5742	-57.1715	-69.3887	-56.1156	-59.7248	-51.0171	-58.9262	-59.796	-53.9061	-58.1328	-47.9944	-66.015	-61.7883	-60.8423		-63.5205	-56.1505	-54.6704	-60.4382	-66.7249	-64.314	-75.8801	-66.2671	-63.9172	-70.5396	-63.5274	-48.0957		-66.2823	-74.0186	-59.0649	-48.8721	-59.4617	-41.5936
1.56	-63.5205	-47.9565	-55.2197	-54.3652	-61.72	-61.2622	-49.9707	-55.8606	-58.0884	-49.2993	-48.811	-55.647	-65.0464	-64.1905	-61.917	-60.3911	-57.3546	-69.4396	-56.0301	-59.7299	-51.129	-59.0407	-59.8998	-53.8654	-58.2091	-47.9333	-66.1523	-61.6154	-60.9033		-63.5663	-56.2726	-54.3652	-59.6448	-66.8164	-64.4666	-75.7581	-66.1145	-63.8867	-70.6769	-63.5579	-47.8312		-66.4197	-74.0338	-58.5919	-49.0094	-59.4159	-41.4258
1.57	-63.3374	-47.804	-55.0366	-54.1821	-61.781	-61.0181	-49.8486	-56.0437	-58.241	-49.4214	-48.75	-55.6775	-65.0159	-64.1905	-61.8407	-60.269	-57.4767	-69.4853	-56.256	-59.8113	-50.9968	-59.0865	-59.9852	-53.8451	-58.2549	-47.9333	-66.488	-61.2797	-60.9033		-63.2916	-56.4099	-54.1058	-59.8279	-67.3352	-64.0393	-75.8191	-66.2366	-63.9478	-70.6616	-63.5274	-47.2819		-66.0382	-73.7897	-58.0579	-49.2535	-59.6448	-41.4716
1.58	-63.0933	-47.7429	-54.762	-54.3347	-61.6589	-60.6824	-50.0623	-56.4709	-57.8137	-49.2078	-48.3228	-55.769	-64.9854	-64.0379	-61.7644	-59.9181	-57.4156	-69.4396	-56.5978	-59.8418	-50.8645	-58.9339	-59.9486	-53.8044	-58.3312	-47.7909	-66.5948	-61.2288	-61.1475		-63.3832	-56.3336	-53.9075	-59.7821	-67.3047	-64.0393	-75.6055	-66.1755	-63.9172	-70.8752	-63.5274	-46.58		-65.6873	-73.9423	-57.4933	-49.2841	-59.538	-41.1053
1.59	-63.0933	-47.5293	-54.4568	-54.3652	-61.6589	-60.4077	-50.2148	-56.3794	-58.1189	-49.4824	-48.4753	-55.769	-64.7717	-63.8243	-61.3982	-60.0859	-57.202	-69.3429	-56.6893	-59.8316	-50.9764	-59.0941	-60.1195	-53.5806	-58.3312	-47.8418	-66.7322	-60.9542	-60.9644		-63.0933	-56.2726	-53.5413	-60.072	-67.6709	-63.6426	-75.6055	-66.2061	-63.9783	-70.799	-63.5376	-46.1528		-66.145	-73.9423	-57.417	-49.0857	-59.5837	-40.968
1.6	-62.9712	-47.2546	-53.6328	-54.7925	-61.5369	-60.072	-51.2219	-56.3794	-57.9663	-49.4214	-48.4143	-55.7996	-64.6497	-63.5802	-61.1235	-60.4216	-57.141	-69.3378	-56.6527	-59.9028	-50.8442	-59.1017	-60.1439	-53.5094	-58.2091	-47.8316	-66.7627	-60.8016	-60.7812		-63.017	-55.9369	-53.1903	-60.0415	-67.6709	-63.9478	-75.5444	-66.1755	-63.902	-70.9058	-63.4969	-45.5933		-66.5265	-74.1864	-56.944	-49.162	-59.7211	-40.5103
1.61	-63.2458	-47.1326	-52.8699	-54.762	-61.4148	-60.4077	-51.1609	-56.2268	-58.1494	-49.5435	-48.5059	-55.8606	-64.4971	-63.5191	-60.6505	-60.2232	-56.8053	-69.2514	-56.8297	-60.1012	-50.8238	-59.2772	-60.0951	-53.3364	-58.0718	-47.7299	-66.778	-60.6999	-60.3235		-62.6965	-55.6012	-52.9767	-60.072	-68.2507	-63.7036	-75.636	-66.3892	-63.963	-70.921	-63.4664	-45.1152		-66.8622	-74.0643	-57.0355	-49.1925	-59.6753	-39.6252
1.62	-63.3984	-47.2852	-53.0835	-55.1892	-61.2622	-60.1636	-51.3135	-56.1047	-58.0579	-49.5435	-48.3838	-55.9521	-64.375	-63.3055	-60.62	-60.269	-56.5917	-69.2564	-56.8297	-60.0401	-50.7831	-59.4756	-59.7411	-53.367	-58.0565	-47.4858	-66.7322	-60.5676	-60.6592		-62.5439	-55.4333	-52.6868	-60.1788	-68.1897	-63.7646	-75.575	-66.3586	-63.8867	-70.9058	-63.5274	-44.932		-67.2284	-74.2932	-56.8829	-49.2688	-59.5837	-38.9539
1.63	-63.6121	-47.1936	-53.114	-55.1282	-61.2622	-60.3467	-51.283	-55.647	-58.1189	-49.7266	-48.4753	-55.708	-64.3445	-63.1529	-60.5589	-60.1012	-56.4696	-69.4497	-56.7564	-60.0554	-50.9256	-59.59	-59.5519	-53.4789	-58.1786	-47.3027	-66.6406	-60.415	-60.6592		-62.4677	-55.2045	-52.6257	-60.5603	-68.5559	-63.5205	-75.6055	-66.5112	-63.9172	-70.6158	-63.5071	-44.4132		-67.2894	-74.1559	-56.6541	-49.4824	-59.3549	-38.847
1.64	-63.5815	-47.1021	-53.0225	-55.1282	-61.0791	-60.1941	-51.283	-55.4639	-57.7222	-49.6045	-48.2312	-55.4639	-64.2529	-63.1224	-60.4826	-59.7197	-56.6222	-69.6583	-56.5733	-60.0707	-50.7933	-59.6892	-59.6861	-53.5094	-58.2396	-47.1195	-66.5643	-60.3845	-60.7812		-62.4219	-55.4486	-52.8546	-60.4382	-68.6475	-63.6426	-75.1782	-66.5417	-63.8257	-70.5243	-63.5071	-44.1284		-67.1674	-74.2932	-56.5015	-48.9484	-59.3854	-38.6792
1.65	-63.6121	-47.0105	-53.2971	-54.884	-61.1401	-60.2551	-50.9167	-55.4639	-57.5391	-49.7266	-48.2007	-55.3723	-63.9172	-63.214	-60.3453	-59.6434	-56.6527	-69.8465	-56.4452	-60.0452	-50.8238	-59.8341	-59.7716	-53.3568	-58.3922	-47.028	-66.6101	-60.0387	-60.9644		-62.3456	-55.6775	-53.0072	-59.9805	-68.7085	-63.6426	-75.1782	-66.7249	-63.9325	-70.1886	-63.4867	-43.9555		-66.8317	-74.2322	-56.2421	-48.0176	-59.4617	-38.252
1.66	-63.551	-46.8884	-53.0225	-55.0366	-60.9875	-60.1636	-51.0388	-55.6165	-56.9592	-49.5129	-48.0176	-55.3113	-63.7646	-63.275	-60.1164	-59.9638	-56.6832	-69.8312	-56.433	-59.9893	-50.6407	-59.8341	-59.7411	-53.5602	-58.3769	-46.7228	-66.5186	-59.9573	-61.0864		-62.5134	-55.6622	-53.3734	-59.7211	-68.4949	-64.0393	-74.9341	-66.7249	-63.8104	-69.9445	-63.5071	-43.9555		-66.6943	-74.4611	-56.059	-47.4988	-59.248	-38.4656
1.67	-63.5205	-46.8274	-53.053	-54.8535	-61.0486	-59.7668	-51.0693	-55.4944	-57.0508	-49.6045	-47.926	-55.2502	-63.5205	-63.1834	-60.1164	-59.8876	-56.317	-69.8922	-56.3048	-59.9282	-50.6611	-59.9333	-59.973	-53.6823	-58.2701	-46.7737	-66.5491	-59.7945	-60.9949		-62.4066	-55.5249	-53.5413	-59.8584	-68.8	-63.9783	-74.9951	-66.9385	-63.8867	-69.6545	-63.5071	-44.0979		-66.557	-74.2627	-55.5859	-47.4683	-59.0344	-38.5266
1.68	-63.49	-46.98	-52.9614	-54.823	-60.896	-58.9734	-51.3745	-55.3723	-56.6846	-49.5129	-47.6208	-55.1282	-63.5205	-63.1224	-60.4826	-60.0249	-56.256	-69.76	-56.3353	-59.974	-50.3966	-59.9104	-60.2171	-54.0383	-58.3922	-46.7635	-66.5491	-59.5707	-61.0254		-62.5745	-55.4791	-53.7854	-60.0262	-68.5864	-64.2834	-74.8425	-66.9995	-63.9325	-69.3951	-63.5173	-44.1386		-66.4502	-74.1254	-54.9146	-47.7887	-58.4241	-38.8318
1.69	-63.3984	-46.9495	-53.053	-54.5789	-61.0791	-58.7292	-51.0999	-55.2502	-56.7761	-49.4824	-47.4377	-55.1587	-63.2764	-63.2445	-60.5742	-59.9181	-56.5611	-69.7854	-56.3353	-60.0757	-50.4068	-59.6968	-60.3026	-54.1706	-58.3312	-46.5499	-66.5033	-59.235	-60.7812		-62.4066	-55.6165	-54.0143	-60.3925	-68.6169	-64.2224	-74.9036	-67.1521	-64.0546	-68.3881	-63.5173	-44.0776		-66.5112	-73.988	-54.4568	-47.9413	-57.6306	-38.6334
1.7	-63.3679	-46.98	-52.6868	-54.7925	-61.0486	-57.9663	-50.9778	-55.4639	-56.2878	-49.4519	-46.8274	-54.8535	-63.1848	-63.3971	-60.6505	-59.9333	-56.8968	-69.8414	-56.433	-60.1113	-50.3762	-59.5366	-60.4857	-54.2825	-58.1938	-46.2142	-66.3049	-59.1638	-61.0254		-62.4829	-55.8148	-53.8922	-59.8889	-68.6169	-64.2834	-74.6899	-67.03	-63.9935	-67.4573	-63.5885	-44.0979		-66.557	-74.0948	-53.7549	-47.9871	-57.417	-38.8165
1.71	-63.3984	-46.9189	-52.168	-54.5789	-61.0181	-57.4475	-50.7642	-55.3723	-56.3489	-49.635	-46.7358	-54.6094	-63.3984	-63.1834	-60.62	-59.9181	-56.8663	-70.0245	-56.4024	-60.1266	-50.478	-59.651	-60.7848	-54.0994	-58.0412	-45.7666	-66.1523	-59.0417	-60.8728		-62.2998	-55.6927	-53.7701	-59.4922	-68.8	-63.7646	-74.6899	-67.2131	-64.0546	-66.1908	-63.6088	-44.1488		-66.6791	-74.0796	-53.0072	-47.7887	-57.1423	-38.2977
1.72	-63.2764	-46.8579	-51.8018	-54.4873	-61.0486	-58.0579	-50.8252	-55.6775	-55.8606	-49.7266	-46.6748	-54.5178	-63.7952	-63.0309	-60.7726	-60.1469	-57.1105	-70.1923	-56.2315	-60.1215	-50.5288	-59.3611	-60.8214	-54.1401	-57.9344	-45.5123	-65.9998	-59.0926	-61.178		-62.1014	-55.647	-53.6786	-58.2562	-68.5864	-63.7646	-74.3237	-66.969	-64.024	-65.4736	-63.6902	-43.8232		-66.969	-74.2932	-52.1222	-47.8955	-56.7914	-38.2062
1.73	-63.3069	-46.7969	-51.6492	-54.3652	-61.1707	-57.9053	-50.52	-55.4944	-56.0437	-49.9402	-46.7664	-54.4568	-63.8867	-63.0614	-60.5437	-60.1775	-57.5072	-70.6196	-56.2132	-60.1012	-50.5797	-59.2619	-60.8763	-54.0892	-57.8276	-45.6649	-65.9082	-59.0926	-61.1169		-61.781	-55.4639	-53.5718	-58.241	-68.8	-63.5815	-74.1711	-67.1521	-64.2682	-64.5276	-63.6698	-43.3044		-67.2437	-74.339	-51.4203	-48.338	-56.6998	-38.4961
1.74	-63.3069	-46.7664	-51.3135	-54.5789	-61.1401	-58.0884	-50.1843	-55.5554	-55.647	-49.9097	-46.6443	-54.3652	-64.0698	-63.336	-60.5437	-60.0249	-57.6292	-70.7518	-56.1034	-60.0707	-50.5593	-58.9797	-60.974	-53.9163	-57.7513	-45.6547	-65.9235	-58.9095	-61.3		-61.6589	-55.2502	-53.6023	-58.0273	-68.739	-63.9478	-73.8354	-66.9995	-64.2224	-63.7646	-63.6698	-43.0908		-67.4878	-74.5526	-50.3674	-48.4143	-56.8066	-38.2825
1.75	-63.3069	-46.7664	-51.0388	-54.5789	-61.2622	-58.302	-49.9402	-55.3723	-55.8911	-49.9097	-46.8274	-54.1211	-63.9783	-63.214	-60.5284	-59.8876	-57.5682	-70.5484	-56.4085	-60.1012	-50.7628	-58.7584	-60.9679	-53.7128	-57.8581	-45.6038	-66.1066	-58.645	-61.3916		-61.369	-55.0977	-53.5718	-57.951	-69.0137	-63.551	-73.927	-67.0911	-64.314	-63.0017	-63.6495	-42.8263		-67.6709	-74.4916	-48.7805	-48.8263	-56.8982	-38.3282
1.76	-63.2458	-46.8274	-50.8252	-54.4568	-61.1707	-57.6611	-49.9707	-55.4028	-55.5859	-49.7876	-46.8579	-53.7244	-63.8867	-63.2445	-60.681	-59.5671	-57.9649	-70.4314	-56.5978	-60.0045	-50.7933	-58.6058	-60.9984	-53.5297	-57.9497	-45.3902	-66.1066	-58.5636	-61.239		-60.7434	-55.0977	-53.6176	-58.1952	-69.0747	-63.7036	-73.7744	-66.9995	-64.2072	-62.1472	-63.7105	-42.6229		-67.4115	-74.6747	-47.7887	-48.9026	-56.9745	-38.313
1.77	-63.1543	-47.0105	-50.6116	-54.1211	-61.2012	-57.2949	-49.7571	-55.4333	-55.6775	-49.7876	-46.8884	-53.5718	-63.7341	-63.2445	-60.6657	-59.6434	-58.3312	-70.3144	-56.787	-59.8062	-50.9052	-58.4074	-60.8824	-53.2652	-58.148	-45.2681	-66.2592	-58.3602	-61.3		-59.6143	-55.1892	-53.5565	-58.4698	-69.2883	-63.551	-73.5303	-66.9995	-64.3292	-61.2927	-63.6902	-42.1956		-67.5031	-74.5831	-47.1936	-48.8721	-56.7761	-37.8247
1.78	-63.1543	-47.0715	-50.3369	-54.2432	-61.1096	-56.593	-49.9707	-55.5554	-55.3418	-49.696	-46.7664	-53.3276	-63.7036	-63.3666	-60.8641	-59.8418	-58.7279	-70.1618	-56.6832	-59.6994	-50.834	-58.3998	-60.6627	-53.0414	-58.3769	-45.2885	-66.3812	-58.3297	-61.4526		-58.3173	-55.1434	-53.7854	-58.241	-69.1357	-63.9172	-73.2251	-66.969	-64.1919	-60.6976	-63.7105	-41.9108		-67.1216	-74.7815	-46.9647	-48.6584	-56.9287	-37.9773
1.79	-63.1848	-47.1021	-50.0623	-54.2126	-61.2012	-56.1963	-50.0012	-55.3723	-55.5859	-49.7876	-46.7358	-52.9614	-63.3069	-63.1224	-60.8031	-60.0707	-58.5143	-70.2076	-56.6039	-59.6943	-50.8645	-58.5371	-60.6505	-53.0414	-58.499	-45.1257	-66.4728	-58.2381	-61.0559		-57.1271	-55.174	-53.8007	-58.5614	-69.3188	-63.8257	-73.1641	-66.9995	-64.3597	-59.95	-63.7309	-41.8091		-66.8622	-74.6747	-46.6901	-48.7958	-56.9897	-37.55
1.8	-63.1543	-47.0715	-50.3674	-54.2126	-61.2622	-55.708	-50.3979	-55.4028	-55.1892	-49.696	-46.5527	-52.4121	-63.2458	-63.4886	-60.8641	-60.3301	-58.4227	-69.9736	-56.732	-59.7197	-50.895	-58.5295	-60.5101	-52.9397	-58.3617	-44.8918	-66.4575	-58.2381	-60.9644		-56.0132	-55.0214	-53.587	-58.5004	-69.2273	-63.9478	-72.9504	-66.8469	-64.2834	-59.126	-63.7512	-41.6768		-66.6943	-74.7815	-46.0492	-48.5516	-56.9287	-37.5195
1.81	-63.5815	-47.1021	-50.3674	-54.0295	-61.3538	-55.3418	-50.459	-54.9756	-55.4333	-49.7266	-46.7358	-52.0154	-63.0322	-63.9159	-61.1693	-60.4216	-57.9955	-70.0346	-56.9762	-59.7553	-50.9662	-58.5524	-60.6627	-52.9702	-58.2396	-44.8918	-66.4575	-58.0245	-60.6592		-55.1129	-55.1129	-53.2056	-58.0579	-69.5935	-63.6121	-72.9504	-66.8774	-64.314	-58.5461	-63.7309	-41.4327		-65.5499	-74.5679	-45.4236	-48.4296	-57.1118	-37.1686
1.82	-63.551	-46.98	-50.9473	-54.0906	-61.2927	-54.3652	-50.3369	-54.9451	-55.3723	-49.7876	-46.3696	-51.1914	-62.8186	-64.3126	-61.5202	-60.3148	-57.9955	-70.2534	-57.0189	-59.6282	-51.0476	-58.5677	-60.62	-53.0414	-58.2701	-44.7392	-66.4423	-57.9329	-60.8423		-54.0448	-55.3876	-52.8851	-57.3865	-69.3494	-63.7952	-72.7979	-66.7859	-64.1919	-57.7374	-63.6597	-41.5243		-65.26	-74.4763	-45.1642	-48.3838	-57.1423	-37.077
1.83	-63.551	-46.8884	-51.4966	-54.1516	-61.3843	-54.1821	-50.4285	-54.5789	-55.708	-50.0928	-46.8884	-50.459	-62.605	-64.4347	-61.7644	-60.3911	-57.7208	-70.2076	-56.9273	-59.6027	-51.1595	-59.1933	-60.6322	-53.0618	-58.2701	-44.7595	-66.3354	-57.7295	-60.7507		-52.9767	-55.4181	-52.7936	-57.4323	-69.563	-63.49	-72.9504	-66.9385	-64.2682	-57.2186	-63.6292	-41.6768		-65.199	-74.2932	-44.4318	-48.4143	-57.1729	-37.2449
1.84	-63.429	-46.8579	-51.7102	-54.1821	-61.2622	-54.2126	-50.3979	-54.4873	-55.647	-50.0928	-47.2241	-50.0317	-62.605	-65.0755	-62.0085	-60.681	-57.5682	-70.2635	-56.7687	-59.6332	-51.1799	-59.3001	-60.6139	-53.194	-58.2396	-44.5357	-66.2134	-57.5362	-60.9644		-52.58	-55.5402	-52.9156	-56.8219	-69.4104	-63.6121	-72.8284	-66.8469	-64.1614	-56.7456	-63.6495	-41.4124		-65.0159	-74.1864	-44.4012	-48.9941	-57.2186	-37.7942
1.85	-63.2764	-46.98	-51.8628	-53.9685	-61.4148	-53.6328	-50.3064	-54.1211	-56.2573	-50.2454	-47.4072	-49.696	-62.3608	-65.1366	-62.0543	-60.3758	-57.7208	-70.4009	-56.6344	-59.6485	-51.363	-59.2085	-60.504	-53.2144	-58.1023	-44.4035	-66.3354	-57.3429	-61.1475		-52.0154	-55.9216	-52.6868	-56.4252	-69.6545	-63.1848	-72.8894	-67.03	-64.2682	-56.12	-63.6698	-41.6158		-65.0006	-73.927	-44.6454	-49.4519	-57.4475	-38.1451
1.86	-63.1238	-46.9495	-51.5271	-53.7549	-61.3538	-53.4497	-50.6726	-53.9685	-56.1047	-50.2759	-47.4377	-49.3909	-62.4219	-65.0755	-62.039	-60.3301	-58.148	-70.2178	-56.5367	-59.8011	-51.2307	-59.3306	-60.3819	-53.0414	-58.0565	-44.2407	-66.2897	-57.2921	-61.3		-51.7865	-56.1658	-52.7478	-56.3031	-69.3188	-63.2764	-72.5537	-66.908	-64.1309	-55.9674	-63.6495	-41.9617		-65.3363	-73.8812	-44.7675	-49.4061	-57.6154	-38.0994
1.87	-63.0322	-46.8579	-51.0693	-53.4802	-61.5063	-53.938	-50.4285	-54.0295	-56.6846	-50.3979	-47.7124	-48.9636	-62.2998	-65.1671	-61.7796	-60.2385	-58.026	-70.116	-56.4452	-60.1266	-51.0578	-59.3993	-60.4857	-52.7159	-58.1328	-44.4035	-66.3507	-57.2819	-61.178		-51.1151	-56.4557	-52.4579	-56.1963	-69.563	-63.1543	-72.5232	-67.03	-64.1919	-54.9756	-63.6292	-42.4601		-65.4279	-73.7744	-44.9353	-49.7418	-57.9968	-37.962
1.88	-62.7576	-46.7969	-51.1304	-53.7549	-61.3843	-54.2126	-50.4285	-54.3042	-56.7151	-50.2454	-47.7734	-49.7571	-62.2388	-65.1976	-61.5355	-59.9638	-58.026	-70.0397	-56.0301	-60.152	-50.9968	-59.2391	-60.4491	-52.6752	-58.1938	-44.4035	-66.366	-57.2412	-61.4832		-51.0999	-56.5167	-51.8323	-56.3031	-69.4104	-63.3984	-72.2791	-66.9385	-64.0698	-54.8383	-63.6597	-43.0908		-65.3516	-74.0033	-45.3473	-49.8486	-58.1189	-38.0841
1.89	-62.7576	-46.8274	-51.4355	-53.5413	-61.2927	-54.5789	-50.1233	-54.3958	-57.0203	-50.3064	-47.804	-49.5129	-62.0251	-65.3807	-61.2608	-60.1012	-57.7208	-69.8261	-56.0484	-60.0351	-51.0069	-59.5061	-60.3209	-52.8482	-58.1328	-44.6375	-66.366	-57.109	-61.3611		-50.8557	-56.4252	-51.5576	-56.6541	-69.8071	-63.3374	-72.218	-66.9995	-64.2072	-54.2279	-63.619	-43.3858		-65.3668	-74.0186	-45.8661	-50.0012	-57.9358	-37.7942
1.9	-62.605	-46.7358	-51.405	-53.4802	-60.957	-54.7009	-50.2148	-54.5178	-56.8066	-50.0317	-47.8345	-48.8721	-62.0251	-65.3807	-60.8946	-60.1469	-58.026	-69.5667	-56.1217	-59.9537	-50.9561	-59.4298	-60.1805	-52.9499	-58.2396	-44.668	-66.2897	-56.8445	-61.3		-50.1996	-56.4099	-51.4966	-56.1353	-69.563	-63.5815	-72.0044	-66.8774	-64.0546	-53.9838	-63.6495	-43.8741		-65.2295	-74.1406	-46.2323	-50.0012	-58.0121	-37.6569
1.91	-62.5439	-46.6748	-51.2524	-53.3887	-60.957	-55.0977	-50.0317	-54.4873	-56.9592	-50.0012	-47.865	-48.5974	-61.8726	-65.4112	-60.7878	-60.208	-57.7818	-69.4853	-56.2438	-59.7757	-51.0171	-59.4069	-60.1378	-53.0008	-58.148	-44.3933	-66.427	-56.5698	-61.178		-49.1315	-56.3794	-51.4203	-55.8759	-70.0818	-63.3374	-71.6077	-66.969	-64.1309	-53.5718	-63.7207	-44.047		-65.2448	-74.1406	-46.7969	-49.8792	-57.9205	-37.6111
1.92	-62.5745	-46.6443	-51.0388	-53.2971	-60.896	-55.1282	-49.8181	-54.5178	-56.532	-49.9097	-47.5293	-48.3838	-61.8726	-65.1976	-61.2303	-60.269	-57.3241	-69.8108	-56.3231	-59.7757	-51.0578	-59.5824	-60.1683	-53.072	-58.1786	-43.9661	-66.5796	-56.2748	-61.3306		-47.7582	-56.3489	-51.4661	-55.9521	-69.8682	-63.6426	-71.4246	-66.8774	-64.024	-53.0377	-63.7309	-44.0572		-65.0006	-74.339	-46.8427	-49.223	-57.8595	-37.7789
1.93	-62.605	-46.5527	-51.2219	-53.175	-60.6824	-55.0671	-49.696	-54.7009	-56.7151	-49.9402	-47.7429	-47.926	-61.72	-65.0755	-61.4897	-60.4521	-56.8663	-69.7956	-56.5489	-59.6485	-51.2714	-59.7426	-60.1378	-53.1839	-58.1023	-43.9864	-66.5796	-56.0409	-61.1475		-47.3309	-56.3489	-51.3898	-56.5167	-70.2649	-63.49	-71.5771	-66.969	-64.1309	-52.8241	-63.68	-43.9758		-64.7565	-74.2322	-47.0868	-48.9178	-57.7222	-37.6874
1.94	-62.5745	-46.3696	-51.4661	-53.4802	-60.4077	-54.884	-49.7266	-54.7925	-56.4709	-49.696	-47.5598	-47.4072	-61.6895	-64.923	-61.6118	-60.8183	-57.0494	-69.8465	-56.6527	-59.4908	-51.4037	-59.6358	-60.0462	-53.428	-57.9802	-43.905	-66.4728	-55.7153	-61.1475		-47.1936	-56.1047	-51.3593	-56.7456	-70.1733	-63.7952	-71.6687	-66.9995	-64.0546	-52.8546	-63.6698	-43.8639		-64.726	-74.3542	-47.4988	-48.7653	-57.6459	-37.3975
1.95	-62.5134	-46.217	-51.6187	-53.5107	-60.4077	-55.0366	-49.6655	-54.7314	-56.8066	-49.635	-47.8345	-47.7429	-61.6589	-65.0145	-61.7033	-60.8641	-57.2325	-69.8261	-56.7259	-59.384	-51.6071	-59.7426	-60.0401	-53.4382	-57.9039	-43.7219	-66.4423	-55.8069	-61.0254		-46.5527	-56.059	-51.0083	-57.1729	-70.4175	-63.5205	-71.9739	-67.0911	-64.1614	-52.3511	-63.6495	-43.6808		-64.9091	-74.2169	-47.8802	-49.574	-57.5696	-37.7332
1.96	-62.4829	-46.4001	-51.5576	-53.7244	-60.1941	-54.7925	-50.0317	-54.762	-56.6541	-49.4824	-47.865	-48.0176	-61.7505	-64.7093	-61.7949	-60.8183	-57.2325	-70.0143	-56.7564	-59.5468	-51.6478	-59.9562	-60.1317	-53.3568	-57.7055	-43.6711	-66.2744	-55.9595	-61.178		-46.4459	-56.1658	-50.9778	-57.2644	-70.2344	-63.7036	-72.0654	-66.969	-64.0851	-52.1222	-63.6393	-43.5994		-65.2142	-74.3085	-48.3685	-49.7876	-57.5543	-38.3435
1.97	-62.5134	-46.3391	-51.5881	-53.7244	-60.1636	-54.3652	-49.8792	-54.7009	-57.0813	-49.7876	-48.0786	-47.9565	-61.842	-64.4652	-61.6881	-61.0014	-57.2325	-69.9685	-56.61	-59.3993	-51.7699	-59.9028	-60.0035	-53.2958	-57.6292	-43.8338	-66.4117	-56.0307	-61.178		-46.1255	-56.3641	-51.2067	-57.6459	-70.4175	-63.3984	-72.3096	-66.969	-64.2072	-51.8781	-63.6698	-43.7012		-65.3516	-74.1559	-48.6432	-49.986	-57.478	-38.3588
1.98	-62.3303	-46.2476	-51.9238	-53.9685	-59.8889	-53.877	-49.9097	-54.6094	-57.0813	-49.9707	-48.4448	-47.7429	-61.9336	-64.5873	-61.7949	-61.3219	-57.4156	-69.6786	-56.5123	-59.4806	-51.5664	-59.9257	-59.9913	-53.3059	-57.9344	-43.783	-66.427	-56.0205	-61.2085		-45.8051	-56.4709	-51.4355	-57.7069	-70.2039	-63.6731	-72.218	-66.9385	-64.1156	-52.1527	-63.68	-43.9148		-65.4889	-74.3848	-48.8263	-50.0165	-57.5543	-37.8552
1.99	-62.2693	-46.095	-52.0459	-53.8464	-59.5227	-53.7549	-49.574	-54.4568	-57.478	-49.9097	-48.6279	-47.8345	-61.9336	-64.5262	-61.9475	-61.3219	-57.202	-69.8617	-56.4024	-59.501	-51.6173	-59.8647	-60.0523	-53.3975	-57.9649	-43.783	-66.2897	-55.9696	-61.0559		-45.7135	-56.3184	-51.5271	-57.7069	-70.2954	-63.429	-72.3706	-67.1521	-64.2072	-52.2748	-63.6597	-44.0776		-65.6567	-74.278	-49.1315	-49.9554	-57.6306	-37.0923
2	-62.1777	-45.9729	-51.9849	-54.0906	-58.7292	-53.175	-49.5435	-54.6094	-57.4475	-49.9097	-48.6584	-47.4988	-62.3914	-64.4347	-61.8712	-61.1388	-57.263	-69.6074	-56.4513	-59.5671	-51.485	-59.7273	-59.9425	-53.6009	-57.9955	-43.7931	-66.0303	-56.0103	-61.3916		-45.3625	-56.0895	-51.344	-57.9358	-70.2649	-63.8257	-72.3706	-67.0605	-64.2377	-52.1375	-63.7004	-44.3522		-65.6873	-74.3085	-49.3146	-50.1385	-57.7069	-37.3822
2.01	-62.2693	-45.7593	-51.8628	-53.9075	-58.6987	-53.6938	-49.2383	-54.4263	-57.8442	-50.0317	-48.7805	-46.9189	-62.3914	-64.4957	-61.4897	-61.1693	-57.2325	-69.6583	-56.3597	-59.5671	-51.424	-59.6739	-59.9181	-53.723	-57.9649	-43.7016	-65.9387	-55.8577	-61.0254		-44.92	-56.2115	-50.8405	-58.1952	-70.387	-63.7952	-72.6453	-67.0605	-64.4513	-51.756	-63.6902	-44.5557		-65.5652	-74.3237	-49.7113	-50.52	-57.7069	-37.3059
2.02	-62.1777	-45.8508	-51.7407	-53.938	-58.6682	-53.9075	-49.5129	-54.3958	-57.3865	-49.9707	-48.8721	-46.4612	-62.2998	-64.5262	-61.2914	-61.1693	-57.3546	-69.4853	-56.317	-59.5925	-51.1595	-59.6358	-59.7105	-53.6416	-57.9802	-43.7016	-65.7709	-55.5627	-60.9949		-44.7522	-56.0437	-50.6726	-58.1036	-70.2344	-64.0393	-72.6758	-66.8164	-64.4055	-51.4661	-63.6698	-44.9219		-65.5499	-74.4458	-50.0623	-50.4285	-57.7374	-37.5958
2.03	-62.2693	-45.8508	-51.5271	-53.7549	-58.8513	-53.8464	-49.3909	-53.999	-57.6001	-50.0317	-49.0552	-46.2476	-62.1472	-64.3126	-61.1388	-61.2151	-57.5377	-69.5565	-55.9935	-59.7146	-51.2409	-59.3916	-59.8998	-53.4483	-58.0107	-43.4981	-65.8167	-55.3288	-60.5371		-44.325	-55.8759	-50.6421	-58.3325	-70.387	-63.7646	-72.981	-66.9385	-64.5581	-51.6492	-63.619	-45.0439		-65.672	-74.339	-50.459	-49.4824	-57.829	-38.313
2.04	-62.3303	-45.7288	-51.3135	-53.877	-58.8208	-53.877	-49.4824	-53.877	-57.2339	-49.9402	-48.811	-46.1865	-62.0557	-64.4042	-61.1845	-61.1083	-57.6292	-69.7854	-55.7188	-59.7248	-51.0781	-59.178	-59.9242	-53.3873	-57.9955	-43.1624	-65.6946	-55.2677	-60.415		-43.4705	-55.7996	-50.3217	-57.4475	-70.0513	-63.7341	-72.9199	-66.7859	-64.436	-51.6492	-63.6088	-45.0745		-65.9161	-74.4458	-50.8557	-49.2383	-57.7679	-38.1451
2.05	-62.5134	-45.6677	-50.8557	-53.877	-58.9429	-54.7009	-49.4824	-53.7854	-57.5085	-50.0012	-48.811	-46.217	-61.9031	-64.8009	-61.1083	-61.1845	-57.4461	-69.9482	-55.5663	-59.7095	-50.8849	-58.8881	-60.034	-53.2245	-57.9649	-42.9692	-65.6488	-55.1864	-59.9573		-43.1653	-55.8911	-50.0775	-57.4933	-69.9902	-63.49	-73.042	-66.8469	-64.5581	-51.5118	-63.5986	-44.8303		-66.084	-74.3237	-51.4508	-48.8873	-57.951	-38.0536
2.06	-62.7881	-45.7593	-51.1304	-54.0295	-58.9124	-54.6094	-49.5129	-53.6938	-57.2949	-49.8486	-48.8416	-45.6982	-61.4758	-64.7704	-61.093	-60.9709	-57.4767	-70.1923	-55.6639	-59.562	-50.7018	-58.5143	-60.2232	-53.2652	-57.9344	-42.8166	-65.6946	-55.0745	-60.0183		-43.0737	-56.0895	-50.0775	-57.6306	-69.7156	-63.9172	-73.0115	-66.7249	-64.436	-51.4813	-63.5681	-44.6269		-66.1755	-74.3542	-52.0459	-48.5822	-57.9358	-37.84
2.07	-62.8186	-45.7898	-51.4661	-53.9075	-58.4851	-55.0366	-49.2993	-53.5107	-57.356	-49.9402	-48.9026	-45.8203	-61.0486	-64.7704	-61.0014	-60.7115	-57.3546	-69.9482	-55.5113	-59.5569	-50.7119	-58.2701	-60.266	-53.2551	-58.0107	-42.9183	-65.6488	-54.871	-59.8657		-42.3871	-56.2573	-49.986	-57.6459	-69.7461	-63.7646	-73.3472	-66.8164	-64.5276	-51.3745	-63.4969	-44.515		-66.3434	-74.1711	-52.3663	-49.0704	-57.89	-37.9163
2.08	-62.8796	-45.4846	-51.5576	-53.999	-57.8442	-55.3113	-49.2078	-53.3276	-57.0508	-49.8181	-48.7805	-46.0339	-60.7129	-64.8009	-60.9557	-60.6352	-57.3241	-69.7956	-55.548	-59.4094	-50.7424	-58.0946	-60.2232	-53.2347	-58.1633	-43.0404	-65.542	-54.6472	-60.1099		-42.2498	-56.3641	-50.047	-57.2339	-69.3494	-64.0698	-73.1641	-66.5723	-64.4513	-51.4203	-63.4867	-44.637		-66.145	-74.2627	-52.7173	-49.2535	-57.951	-37.7332
2.09	-62.8491	-45.6067	-51.3745	-53.877	-57.7222	-55.4028	-49.1772	-53.0225	-57.2644	-49.9402	-48.9026	-45.332	-60.4993	-64.7704	-60.8641	-60.5895	-57.2936	-69.6176	-55.6517	-59.3688	-50.773	-57.9955	-60.2904	-53.0618	-58.2549	-43.02	-65.5267	-54.5557	-59.9573		-42.1887	-56.6235	-49.986	-57.4323	-69.502	-63.551	-73.1946	-66.6028	-64.5428	-51.1761	-63.4766	-44.7896		-66.0229	-74.1559	-53.053	-48.9331	-58.0121	-37.428
2.1	-62.8796	-45.7593	-50.8557	-53.9685	-57.6306	-55.1587	-49.1772	-52.9919	-56.9592	-49.5129	-48.5974	-45.3625	-60.5298	-64.5873	-61.0167	-60.5589	-57.202	-69.409	-55.9142	-59.3738	-50.834	-58.0412	-60.6932	-53.1228	-58.3617	-42.9997	-65.603	-54.4946	-60.1099		-42.3413	-56.8372	-50.0775	-57.6611	-69.1357	-63.6121	-73.0725	-66.4807	-64.4055	-51.1914	-63.4766	-44.7083		-66.0229	-74.3085	-53.053	-49.0857	-58.0884	-37.1991
2.11	-62.7881	-45.8813	-50.9167	-53.7244	-57.7527	-55.4333	-48.9636	-52.8088	-57.356	-49.4214	-48.4753	-45.4846	-60.2246	-64.5873	-60.8946	-60.5132	-56.8358	-69.3582	-56.2071	-59.5061	-50.9459	-58.232	-60.8885	-53.1635	-58.3769	-42.8471	-65.6946	-54.3827	-60.0183		-42.6923	-56.8524	-50.0165	-58.1494	-69.3799	-63.2764	-73.2251	-66.5417	-64.4513	-51.0388	-63.4969	-44.6065		-66.1603	-74.1101	-52.9614	-49.3146	-58.0884	-37.5348
2.12	-62.5134	-45.9729	-51.3135	-53.7549	-57.5696	-55.3113	-49.0552	-52.9309	-57.0813	-49.2688	-48.2922	-45.5151	-60.3467	-64.6178	-60.7726	-60.4521	-56.5917	-69.0377	-56.2926	-59.5061	-51.0476	-58.2091	-60.8824	-53.1432	-58.3464	-43.1726	-65.6183	-54.1895	-60.0793		-43.6688	-56.7456	-50.2759	-58.1189	-69.2883	-63.1543	-73.1335	-66.3281	-64.3903	-50.9167	-63.4257	-44.932		-65.8093	-74.1864	-52.3663	-49.5587	-58.1189	-37.55
2.13	-62.2998	-45.8813	-51.4355	-53.6633	-57.2949	-55.6775	-48.9026	-52.6868	-57.2644	-49.4824	-48.3533	-46.1255	-60.1331	-64.8619	-60.8183	-60.2538	-56.2254	-68.819	-56.4513	-59.4857	-51.2104	-58.1786	-60.8031	-53.2652	-58.5143	-43.3659	-65.3894	-53.9962	-60.1709		-44.2029	-56.3641	-50.3064	-58.6224	-69.4409	-62.8186	-73.2251	-66.4197	-64.436	-50.9167	-63.4054	-45.1558		-66.0992	-74.0796	-51.7712	-50.1996	-58.2562	-37.55
2.14	-62.1167	-45.9119	-51.5271	-53.7549	-56.8372	-56.1353	-48.8416	-52.6868	-57.0508	-49.4519	-48.2617	-45.9119	-60.4688	-64.8314	-60.8183	-60.2385	-56.2254	-68.9055	-56.6649	-59.6892	-51.4037	-58.1862	-60.6566	-53.3771	-58.6516	-43.3252	-65.2216	-53.8232	-60.5371		-44.6606	-55.9521	-50.2148	-58.6682	-69.0442	-62.9407	-73.1641	-66.145	-64.375	-51.0083	-63.4155	-44.9829		-65.6567	-74.1254	-51.7102	-50.047	-58.1647	-37.7637
2.15	-62.0862	-45.9424	-51.405	-53.6023	-56.8066	-56.2268	-48.6584	-52.4426	-57.2034	-49.6045	-48.3838	-46.0034	-60.4688	-64.7093	-60.8489	-60.269	-56.5306	-69.1649	-57.2813	-59.7909	-51.5868	-58.766	-60.6932	-53.6213	-58.7584	-43.3252	-65.1605	-53.7215	-60.5981		-44.9811	-55.5249	-50.108	-58.9886	-69.0442	-62.6965	-73.3167	-66.2671	-64.2987	-51.0388	-63.385	-45.0745		-65.5042	-73.8507	-51.7407	-49.5282	-58.3325	-37.5195
2.16	-61.9946	-45.8508	-51.0693	-53.877	-56.4709	-56.593	-48.8721	-52.29	-56.7761	-49.3298	-48.2922	-46.1255	-60.3162	-64.7704	-60.9709	-60.1469	-56.6222	-69.2564	-57.2386	-59.9079	-51.5563	-58.9186	-60.6261	-53.5094	-58.7279	-43.4066	-64.9927	-53.4672	-60.9033		-44.4012	-55.4486	-49.9554	-59.0802	-68.739	-62.8186	-73.4692	-66.145	-64.2072	-51.4508	-63.446	-44.9524		-65.3668	-73.927	-51.9238	-49.1315	-58.3478	-37.8552
2.17	-61.9641	-45.6372	-50.6116	-53.5718	-56.4099	-58.0273	-48.7805	-52.0459	-56.8066	-49.4519	-48.6584	-45.9424	-60.3162	-64.8009	-60.9557	-60.2232	-56.5917	-69.2463	-57.2081	-59.8977	-51.7495	-59.1475	-60.7054	-53.367	-58.7126	-43.3049	-65.0842	-53.1722	-60.6592		-44.5844	-55.4028	-50.047	-59.1718	-69.0747	-63.0933	-73.5913	-66.145	-64.1614	-51.5729	-63.4155	-44.1996		-65.2448	-73.8507	-51.9238	-49.3451	-58.3936	-38.3435
2.18	-62.2998	-45.6677	-50.3064	-53.7549	-56.2268	-58.3325	-48.7805	-52.5647	-56.4404	-49.2993	-48.5974	-45.5762	-60.6519	-64.7398	-60.8336	-60.4521	-56.9884	-69.1293	-57.1898	-60.1368	-51.8207	-59.0102	-60.8885	-53.3263	-58.7584	-43.3659	-65.0079	-53.1824	-60.6592		-45.1489	-55.5859	-50.0012	-59.0497	-69.1357	-63.6426	-73.4692	-66.1145	-64.0393	-51.8475	-63.3748	-43.8029		-65.1379	-74.0033	-52.0154	-49.7571	-58.241	-38.0536
2.19	-62.5439	-45.6067	-49.9707	-53.4497	-55.9521	-58.6377	-48.5974	-52.8394	-56.3794	-49.4214	-48.7805	-45.21	-60.5298	-64.4652	-60.3911	-60.5589	-57.2936	-69.17	-57.2691	-60.2487	-51.8309	-58.972	-60.9679	-53.1432	-58.7279	-43.2133	-65.1453	-53.2129	-60.415		-45.0879	-55.7538	-49.8944	-59.248	-69.1357	-63.49	-73.6829	-66.2366	-64.1461	-51.4661	-63.385	-43.752		-64.9548	-74.0033	-52.2595	-50.0775	-58.2867	-38.2977
2.2	-62.4219	-45.4541	-49.696	-53.3887	-55.6165	-58.5461	-48.5364	-52.6868	-56.3489	-49.2078	-48.75	-45.0269	-60.4993	-64.5873	-60.1775	-60.4216	-57.3546	-69.2768	-57.3607	-60.2182	-51.7088	-58.6668	-61.0106	-52.899	-58.6211	-43.254	-65.2368	-53.3248	-60.5066		-45.683	-55.9827	-49.8639	-59.2938	-68.8611	-63.6731	-73.5303	-66.1145	-64.1003	-51.6644	-63.4664	-43.925		-64.6802	-74.278	-51.8475	-49.696	-58.3936	-38.3893
2.21	-62.3914	-45.3931	-49.8486	-53.2056	-55.5249	-58.5461	-48.2312	-52.6562	-56.3184	-49.4519	-48.9026	-44.6301	-60.2856	-64.6788	-59.9944	-60.742	-57.6292	-69.3683	-57.5011	-60.1012	-51.8411	-58.4074	-61.0106	-52.777	-58.6211	-43.2133	-65.4504	-53.2332	-60.3845		-45.9729	-56.1047	-49.8334	-59.1107	-68.9221	-63.49	-73.6829	-66.2366	-64.1156	-51.756	-63.4867	-44.3319		-64.6039	-74.2017	-51.0083	-49.3604	-58.5004	-37.9163
2.22	-62.2693	-45.4846	-49.9097	-53.4192	-55.5859	-58.4546	-48.3533	-52.6868	-56.1963	-49.3298	-48.9026	-44.8438	-60.3162	-64.6788	-60.1927	-60.6505	-58.4532	-69.7549	-57.6109	-60.0452	-51.6681	-58.3235	-60.7237	-52.9397	-58.6668	-42.8776	-65.7251	-53.2129	-60.415		-46.2018	-56.2878	-49.8181	-58.5004	-68.7085	-63.7952	-73.6218	-66.145	-63.9783	-52.0154	-63.5173	-44.6879		-64.4666	-74.3848	-50.6573	-49.3604	-58.3783	-38.4198
2.23	-62.1472	-45.4846	-50.2759	-53.2056	-55.6775	-58.4546	-48.3228	-52.6257	-56.532	-49.4214	-49.2688	-44.386	-59.7668	-64.8314	-60.269	-60.5437	-58.6668	-70.1109	-57.8185	-59.9384	-51.5766	-58.4761	-60.4247	-53.0516	-58.5753	-42.5724	-65.8624	-53.1315	-60.2625		-46.2018	-56.4404	-49.7723	-58.1952	-69.0442	-63.7952	-73.6829	-66.3281	-64.0851	-52.2137	-63.4867	-45.2474		-64.6649	-74.1559	-49.8639	-49.0094	-58.5767	-38.4656
2.24	-61.9946	-45.4541	-50.4895	-53.3887	-55.647	-58.302	-48.4753	-52.7173	-56.2268	-49.1772	-49.4519	-44.2029	-59.8889	-64.8314	-60.2843	-60.1622	-58.6363	-70.2381	-57.8795	-59.9994	-51.4545	-58.4761	-60.3819	-53.2652	-58.3617	-42.6538	-65.8319	-53.1112	-60.3845		-46.0797	-56.6235	-49.8181	-57.5848	-68.8611	-64.2529	-73.6218	-66.2976	-64.0393	-52.2443	-63.4664	-45.4305		-64.7565	-74.3237	-49.3451	-49.0094	-58.4851	-38.1909
2.25	-61.9336	-45.3625	-50.3064	-53.2056	-55.8301	-58.302	-48.4448	-52.6257	-56.593	-49.0247	-49.5129	-44.3555	-60.072	-64.7398	-60.0401	-59.8418	-58.7584	-70.3144	-57.9466	-59.9791	-51.5257	-58.3998	-60.4063	-53.2551	-58.3312	-42.725	-65.603	-52.9382	-60.3235		-45.4083	-56.7609	-49.986	-57.951	-68.8916	-64.2224	-73.8049	-66.3586	-64.1614	-52.1527	-63.4664	-45.5729		-64.848	-74.3848	-49.2383	-49.3909	-58.4393	-38.2062
2.26	-61.781	-45.4846	-50.3979	-53.2056	-55.647	-58.4546	-48.4143	-52.9004	-56.4099	-48.5364	-49.7266	-43.9282	-60.072	-64.6483	-60.1775	-59.735	-58.85	-69.9227	-58.0748	-59.8469	-51.3833	-58.4609	-60.2904	-53.5094	-58.148	-42.6843	-65.3589	-52.9179	-60.2625		-45.4999	-56.8677	-50.3522	-58.0884	-68.739	-64.4666	-73.8049	-66.2061	-64.0393	-52.2137	-63.4155	-45.7052		-64.6497	-74.5374	-49.0704	-49.7266	-58.3325	-38.6029
2.27	-61.72	-45.4236	-50.1843	-53.0835	-55.7385	-58.6682	-48.3228	-52.7173	-56.6541	-48.4753	-50.2454	-43.4399	-59.7974	-64.8314	-60.4674	-59.5366	-58.9415	-69.8159	-58.1419	-59.5722	-51.4749	-58.438	-60.5406	-53.7739	-58.2701	-42.6843	-65.2216	-53.0094	-60.0183		-45.8508	-56.9287	-50.6879	-58.5004	-69.1357	-64.314	-73.9575	-66.2976	-64.1614	-52.3053	-63.3952	-45.7967		-64.8938	-74.5068	-48.8416	-49.7876	-58.3478	-38.725
2.28	-61.5369	-45.4541	-50.4285	-53.0835	-55.6165	-58.5156	-48.3228	-53.114	-56.5625	-48.5059	-50.3979	-42.8296	-59.7974	-64.8924	-60.6505	-59.4298	-59.0941	-69.7549	-58.1053	-59.5773	-51.4749	-58.3617	-60.7115	-53.8858	-58.4227	-42.664	-65.1758	-52.9281	-59.9573		-46.3849	-57.0355	-50.7489	-58.363	-69.3188	-64.4055	-73.927	-66.145	-64.0851	-52.1069	-63.3647	-46.0002		-64.5123	-74.5831	-48.689	-50.047	-58.5614	-39.1217
2.29	-61.3843	-45.5457	-50.7947	-52.8699	-55.1587	-58.6377	-48.3533	-53.4192	-56.8982	-48.7805	-50.3369	-43.0127	-59.95	-64.7093	-60.62	-59.4756	-58.6363	-69.7752	-57.9466	-59.5417	-51.3833	-58.3083	-60.8031	-53.9875	-58.4837	-42.7555	-65.4047	-52.8467	-59.7742		-47.0105	-57.2034	-50.7642	-58.4393	-69.4714	-64.2529	-74.1101	-66.2976	-64.1309	-52.0459	-63.2935	-46.1629		-64.2987	-74.4611	-48.4296	-50.8099	-58.5614	-39.6558
2.3	-61.3232	-45.6372	-50.8557	-52.8394	-55.1892	-58.4241	-48.4753	-53.8464	-56.8982	-48.6584	-50.1233	-43.1042	-60.0415	-64.4957	-60.681	-59.7807	-58.4837	-69.8261	-57.8307	-59.4908	-51.2612	-57.9726	-60.6871	-54.079	-58.4837	-42.7454	-65.4352	-52.7653	-59.8047		-47.7124	-57.3865	-50.9625	-58.3325	-69.3799	-64.5581	-74.0186	-66.145	-63.9935	-51.9086	-63.3036	-46.5393		-64.436	-74.4916	-48.5669	-51.2219	-58.653	-39.7778
2.31	-61.2012	-45.4541	-50.7031	-52.7173	-55.3113	-58.1799	-48.3533	-53.7244	-57.3865	-48.9026	-50.0928	-43.1042	-59.95	-64.3126	-60.7268	-59.9638	-58.7279	-69.8821	-58.1419	-59.501	-51.2206	-57.7971	-60.6444	-54.0689	-58.3159	-42.664	-65.5725	-52.7043	-59.6216		-48.2007	-57.6154	-51.1151	-58.5156	-69.8987	-64.0698	-73.9575	-66.2671	-64.0851	-51.817	-63.2935	-46.9157		-64.726	-74.339	-48.7347	-51.344	-58.8208	-39.1217
2.32	-61.0791	-45.3015	-50.0012	-53.114	-55.3418	-58.363	-48.2007	-53.8159	-57.2949	-48.9026	-49.9707	-43.0432	-60.1941	-64.3126	-60.7115	-59.9791	-58.7889	-69.9889	-58.2762	-59.4298	-51.2409	-57.553	-60.3636	-54.2316	-58.1633	-42.5623	-65.5267	-52.6432	-59.7131		-48.9178	-57.8748	-51.1914	-58.653	-69.8682	-64.314	-73.8354	-66.145	-63.9935	-51.6797	-63.3341	-47.17		-64.8785	-74.3542	-48.6279	-51.4203	-58.9886	-39.2133
2.33	-60.957	-44.9963	-50.5811	-52.9614	-55.2502	-58.5767	-47.6208	-53.6023	-57.6306	-48.8721	-49.9707	-42.4634	-60.1636	-64.5262	-60.5589	-59.5671	-58.3617	-69.8465	-58.3861	-59.4857	-51.2612	-57.2096	-60.1805	-54.0485	-57.9802	-42.5623	-65.6488	-52.7144	-59.6826		-48.8568	-57.9053	-50.5811	-58.9886	-69.9902	-63.9172	-74.1711	-66.2671	-64.0851	-51.5118	-63.2935	-47.5667		-64.9243	-74.1406	-48.0481	-51.4355	-59.0344	-39.7321
2.34	-60.6824	-44.8743	-50.5505	-53.175	-55.3113	-58.4851	-47.3767	-53.7244	-57.5085	-48.4448	-49.8486	-42.3108	-60.2551	-64.6788	-60.5437	-59.4756	-58.2091	-69.8414	-58.2396	-59.5722	-51.2714	-57.0036	-60.1927	-53.8044	-57.8581	-42.2367	-65.6793	-52.9179	-59.5911		-48.3533	-57.8442	-49.7723	-58.9124	-69.9597	-63.9783	-74.1711	-65.9619	-63.9783	-51.5118	-63.2528	-47.109		-64.9854	-74.0033	-47.4377	-51.3135	-59.0039	-39.7168
2.35	-60.5908	-44.8438	-50.52	-53.2666	-55.6165	-58.7598	-47.4683	-53.8159	-57.8442	-48.3533	-49.7571	-42.2192	-60.1025	-64.984	-60.3911	-59.3993	-57.7818	-69.7295	-58.0992	-59.5366	-51.3731	-56.7366	-60.1012	-53.6823	-57.7818	-42.3486	-65.8014	-52.8467	-59.469		-47.392	-57.7985	-49.8944	-59.2175	-70.2649	-63.4595	-74.2627	-65.9619	-64.0546	-51.1609	-63.2121	-46.8241		-64.9854	-73.9728	-46.629	-51.4813	-59.0649	-39.4421
2.36	-60.4077	-44.6606	-50.8557	-53.4802	-55.5859	-58.7292	-47.7124	-54.0295	-57.6611	-47.804	-49.6655	-42.2498	-60.2856	-64.923	-60.208	-59.0788	-57.6292	-69.5769	-58.1053	-59.44	-51.3426	-56.5382	-60.0401	-53.8451	-57.7361	-42.3588	-65.7404	-52.7653	-59.4995		-47.2699	-57.7832	-50.108	-59.4922	-70.1428	-63.5205	-74.2322	-65.8093	-63.9325	-51.1609	-63.2121	-46.7326		-64.9701	-74.1711	-46.0339	-51.4508	-59.0344	-39.0912
2.37	-60.1331	-44.447	-50.7947	-53.6633	-55.6775	-58.6072	-47.6819	-53.999	-57.8748	-47.3767	-49.696	-42.1582	-60.4077	-64.7704	-60.0096	-58.8652	-57.4461	-69.2921	-58.0199	-59.3484	-51.2511	-56.5077	-59.9913	-53.7433	-57.7361	-42.4809	-65.6488	-52.6534	-59.3164		-47.1783	-57.6611	-50.2606	-59.8737	-70.1733	-63.2458	-74.3848	-65.8704	-64.0698	-50.7031	-63.2629	-46.7122		-65.0922	-74.2017	-45.8966	-50.871	-59.0039	-39.4269
2.38	-59.8279	-44.1418	-50.4895	-53.999	-55.2197	-58.4546	-48.0481	-53.9075	-57.5696	-47.4377	-49.574	-41.6394	-60.5603	-64.5873	-59.9333	-58.3006	-57.6903	-69.0581	-57.9527	-59.3331	-51.2206	-56.6222	-59.8509	-53.7027	-57.614	-42.3385	-65.6793	-52.4398	-59.4995		-47.3157	-57.7832	-50.3827	-60.0568	-69.8987	-63.429	-74.2322	-65.7483	-64.0088	-50.8862	-63.3036	-46.814		-65.4584	-74.278	-45.4541	-51.0083	-59.0497	-39.0454
2.39	-59.6448	-44.386	-50.7642	-54.1211	-55.5859	-58.302	-48.2007	-53.6023	-57.9053	-47.5598	-49.635	-41.4563	-60.3772	-64.6788	-59.8265	-58.3006	-57.4767	-68.9004	-57.9527	-59.2416	-51.3019	-56.996	-59.5946	-53.8552	-57.7818	-42.2266	-65.6946	-52.0125	-59.4385		-47.392	-57.829	-50.6421	-60.3009	-69.9902	-63.1238	-74.3237	-65.8704	-64.1156	-51.0083	-63.2833	-46.9157		-65.3973	-74.1864	-45.1642	-51.4508	-59.0039	-39.3964
2.4	-59.5227	-44.386	-50.8862	-54.1821	-55.5249	-57.8748	-48.2617	-53.4192	-57.5391	-47.3157	-49.6045	-41.2427	-60.4688	-64.6788	-59.6434	-58.2396	-57.4156	-69.1751	-57.8246	-59.2823	-51.2918	-57.5758	-59.6678	-53.9671	-57.9192	-42.1655	-65.7709	-52.0431	-59.408		-47.392	-57.8748	-50.9473	-60.2094	-69.7156	-63.49	-74.1101	-65.8093	-63.9935	-50.9167	-63.385	-46.9767		-65.2905	-74.3085	-45.1489	-51.817	-59.0344	-39.2438
2.41	-59.4617	-44.2944	-50.9778	-53.9685	-55.6165	-57.478	-48.1091	-53.2666	-57.7222	-47.2852	-49.4214	-41.3953	-60.4077	-64.6788	-59.5976	-58.4074	-57.3546	-69.4294	-57.7147	-59.3077	-51.4138	-57.8429	-59.6739	-53.9468	-58.0107	-42.2266	-65.7404	-52.0939	-59.2249		-47.3004	-57.4933	-51.0693	-60.3162	-69.9902	-63.0322	-74.1406	-65.9314	-64.1309	-51.1151	-63.3952	-47.0886		-65.2142	-74.1711	-45.2405	-52.5647	-58.9734	-39.1064
2.42	-59.187	-44.1724	-50.9473	-53.877	-55.4028	-56.8982	-48.3533	-53.3582	-57.2949	-47.4072	-49.0552	-40.9985	-60.4077	-64.8009	-59.4145	-58.4532	-57.2325	-69.6633	-57.5316	-59.4501	-51.5563	-57.6521	-59.6068	-53.8858	-58.1328	-42.4605	-65.603	-52.0125	-59.1638		-47.7124	-57.0508	-51.405	-60.2399	-69.8071	-63.3374	-74.1406	-65.7788	-64.1003	-51.0999	-63.3545	-46.9259		-64.7565	-74.4	-44.9506	-52.7783	-58.9276	-39.3048
2.43	-59.0039	-44.1418	-50.8252	-53.4802	-55.5554	-56.8677	-48.4448	-53.4802	-57.3865	-47.5598	-48.9636	-41.5479	-60.1025	-64.8924	-59.2314	-58.85	-56.9273	-69.6837	-57.4584	-59.4552	-51.5664	-57.4156	-59.5091	-53.7433	-58.1023	-42.6335	-65.6335	-51.4327	-59.0417		-47.7734	-57.066	-51.6187	-60.3925	-69.9292	-63.2764	-74.3848	-65.7788	-64.2377	-50.993	-63.324	-46.9564		-64.5123	-74.339	-44.8132	-53.0377	-58.775	-39.5947
2.44	-58.8818	-44.1418	-50.3064	-53.5107	-55.3723	-57.0508	-48.4448	-53.6023	-56.4404	-47.2852	-49.0552	-41.2427	-59.7363	-64.984	-59.323	-58.9568	-56.8053	-69.8312	-57.5865	-59.4247	-51.5868	-57.1639	-59.3138	-53.5297	-58.0412	-42.5216	-65.3894	-51.626	-59.1638		-47.7429	-57.3407	-51.8018	-59.7516	-69.8071	-63.6121	-74.2017	-65.6567	-64.1614	-51.1151	-63.3138	-47.2616		-64.2224	-74.2932	-44.5081	-53.3124	-58.6072	-39.549
2.45	-58.8208	-44.1418	-50.2148	-53.2971	-55.0366	-57.0203	-48.3228	-53.4802	-56.6235	-47.3767	-49.1467	-41.5173	-59.4617	-65.1671	-59.2314	-59.0483	-56.7137	-69.7905	-57.5804	-59.3331	-51.6275	-57.0113	-59.3993	-53.3466	-58.0107	-42.6436	-64.9622	-51.7175	-59.1333		-47.3157	-57.6611	-51.7712	-59.8889	-69.9597	-63.2764	-74.3542	-65.8093	-64.2682	-50.6726	-63.2935	-47.4548		-64.2834	-73.9423	-44.4165	-53.3124	-58.4698	-39.5795
2.46	-58.4546	-44.1724	-50.6726	-53.3582	-54.7009	-56.7151	-48.4143	-53.4192	-56.4709	-47.2852	-49.2078	-41.0901	-59.6143	-65.045	-59.2314	-59.0788	-56.378	-69.704	-57.6659	-59.2111	-51.5969	-56.8205	-59.5213	-53.3364	-57.8429	-42.5114	-64.7028	-51.8701	-59.1943		-46.8121	-58.0121	-51.9391	-59.7058	-68.7085	-63.0933	-74.1711	-65.8093	-64.2377	-50.5505	-63.2935	-47.6176		-64.0851	-74.0033	-44.7827	-53.4344	-58.4698	-39.9304
2.47	-58.0579	-44.1724	-50.9778	-53.0225	-54.9451	-56.8372	-48.2007	-53.3582	-56.9592	-47.3767	-49.2383	-41.1206	-59.126	-64.7704	-59.0483	-59.2619	-56.317	-69.9227	-57.5804	-59.0483	-51.719	-56.584	-59.5152	-53.3263	-57.9344	-42.3792	-64.6112	-51.7379	-59.1333		-46.9342	-58.241	-51.9086	-59.5837	-68.4338	-62.5134	-74.4153	-66.0229	-64.3597	-50.8252	-63.3138	-47.8821		-63.9325	-73.9423	-45.4846	-53.8159	-58.5004	-40.1593
2.48	-57.8137	-44.2334	-50.7642	-53.0835	-54.762	-56.3794	-48.0786	-53.6023	-56.9287	-47.1326	-48.9941	-41.2122	-59.0649	-64.4957	-59.2772	-59.2925	-55.9203	-69.8617	-57.5011	-58.9466	-51.6173	-56.4696	-59.9303	-53.3568	-57.5682	-42.43	-64.3365	-51.7887	-59.2249		-47.2699	-58.2257	-51.9696	-59.3243	-68.1592	-62.7271	-74.3542	-65.9619	-64.2529	-50.5963	-63.2935	-48.1669		-63.963	-74.0033	-45.6067	-54.0906	-58.6072	-40.0525
2.49	-57.6306	-44.1418	-51.2219	-52.7783	-54.4568	-56.3794	-47.9871	-53.7244	-57.417	-47.041	-48.7195	-40.8765	-58.4851	-64.4957	-58.911	-59.445	-55.7066	-69.6786	-57.6048	-59.0788	-51.485	-56.256	-59.9913	-53.5297	-57.5072	-42.3792	-64.1687	-51.7379	-59.2554		-47.4988	-58.363	-52.0764	-59.4617	-68.3423	-62.3608	-74.4153	-66.0535	-64.314	-50.5505	-63.3341	-48.1364		-64.024	-73.7592	-45.1642	-54.5026	-58.6987	-40.6781
2.5	-57.5391	-44.386	-51.344	-52.9004	-54.3652	-56.1658	-48.3838	-53.7244	-57.5085	-46.7969	-48.5364	-41.1816	-58.4851	-64.4042	-58.5906	-59.4756	-56.1644	-69.5871	-57.5926	-59.44	-51.2612	-56.3628	-60.1439	-53.5908	-57.553	-42.0536	-64.1687	-51.6463	-59.2249		-47.9871	-58.5309	-52.0764	-59.248	-68.4033	-62.3303	-74.4153	-65.9314	-64.2682	-50.4132	-63.324	-48.3907		-64.2377	-73.7744	-45.0726	-54.7009	-58.8971	-40.9222
2.51	-57.417	-44.5081	-51.6492	-52.6868	-54.1516	-56.0437	-48.1702	-53.4802	-57.8137	-46.8579	-48.4753	-41.5784	-58.4851	-64.4042	-58.2701	-59.5366	-56.4696	-69.2768	-57.6781	-59.562	-51.2511	-56.3857	-60.2171	-53.6314	-57.614	-41.5857	-64.3976	-51.5548	-58.9502		-48.2007	-58.6835	-52.229	-59.0649	-68.7085	-62.0862	-74.6594	-66.1145	-64.2682	-50.2606	-63.3138	-48.0042		-64.2529	-73.5455	-44.3707	-54.5941	-58.9429	-40.7239
2.52	-57.2034	-44.5081	-51.283	-52.9004	-54.2126	-56.1047	-48.2312	-53.6633	-57.5696	-46.7969	-48.1091	-41.5173	-58.6377	-64.6178	-58.3922	-59.6587	-56.9884	-69.0174	-57.6598	-59.7095	-51.1087	-56.2788	-60.3209	-53.8451	-57.6292	-41.8298	-64.2297	-51.5243	-58.9502		-48.5364	-58.6224	-52.3206	-58.9581	-68.4644	-62.1167	-74.4763	-65.9314	-64.1003	-50.5505	-63.2426	-47.6074		-64.2987	-73.6066	-44.7217	-54.5636	-59.2023	-41.2579
2.53	-57.417	-44.325	-50.6116	-52.7783	-54.0906	-56.593	-48.1702	-53.5413	-57.8137	-47.1326	-48.0481	-42.0972	-58.5156	-64.5873	-58.3159	-59.7807	-57.202	-68.7987	-57.3912	-59.6892	-51.19	-56.7214	-60.443	-53.8756	-57.4309	-41.9722	-64.306	-51.3106	-58.8892		-48.4753	-58.5004	-52.4426	-58.9429	-68.5559	-62.0557	-74.5984	-66.0535	-64.2224	-50.6726	-63.2528	-47.5871		-64.436	-73.6218	-45.8813	-54.5178	-59.4769	-41.5784
2.54	-57.7832	-44.325	-50.5811	-52.8088	-54.1516	-56.6846	-48.2007	-53.3582	-57.7222	-47.2241	-47.865	-42.3413	-58.6682	-64.6483	-58.8042	-60.0859	-57.141	-68.702	-57.3363	-59.5925	-51.2206	-56.6679	-60.4552	-53.6213	-57.3241	-42.0435	-64.3518	-51.3717	-59.1943		-48.7347	-58.0884	-52.4274	-58.9886	-68.4949	-62.3608	-74.5374	-65.8704	-64.1461	-51.0236	-63.2833	-47.5769		-64.4208	-73.8049	-46.1407	-54.5941	-59.7363	-41.7767
2.55	-57.9358	-44.325	-50.7031	-52.5952	-53.999	-56.8677	-48.4753	-53.114	-58.0579	-47.4683	-47.804	-42.4023	-58.6682	-64.5873	-59.0178	-60.269	-57.2325	-68.5189	-57.318	-59.5976	-51.1697	-56.462	-60.443	-53.4382	-57.5377	-42.3588	-64.5044	-51.4632	-59.1943		-48.7958	-57.9663	-52.5952	-59.2938	-68.8916	-62.2998	-74.7815	-65.8398	-64.1614	-51.3745	-63.2324	-47.6074		-64.6802	-73.7744	-46.3696	-54.884	-59.7363	-41.8225
2.56	-57.8137	-44.386	-50.5811	-52.5952	-53.8159	-56.1047	-48.6584	-52.9614	-57.9358	-47.3462	-47.6208	-42.3718	-58.7598	-64.3126	-59.1704	-60.1775	-57.3546	-68.1222	-57.2447	-59.6434	-51.2612	-56.2636	-60.6627	-53.4077	-57.6903	-42.3995	-64.6722	-51.4327	-59.3164		-48.7805	-58.1189	-52.8241	-59.0802	-68.9221	-62.3914	-74.6289	-65.7178	-64.1003	-51.6492	-63.1816	-47.3022		-64.726	-74.0033	-47.4835	-54.8383	-59.8737	-42.2498
2.57	-57.8748	-44.4165	-49.8792	-52.29	-53.4497	-56.5015	-48.75	-52.8088	-58.3325	-47.4072	-47.4683	-42.2192	-58.6682	-64.2821	-59.2314	-60.3301	-57.141	-68.0154	-57.2081	-59.5264	-51.3223	-56.3704	-60.6749	-53.489	-57.8276	-42.369	-64.7333	-51.1784	-59.2859		-48.4448	-58.2257	-52.8088	-59.126	-69.1663	-62.2693	-74.6594	-65.7788	-64.1461	-51.7255	-63.1307	-47.231		-64.9091	-73.9728	-47.6514	-55.1129	-59.7821	-42.9669
2.58	-57.8442	-44.386	-50.1538	-52.229	-53.3582	-56.9287	-48.8416	-52.9919	-58.1189	-47.4072	-47.1326	-42.7991	-58.5461	-64.2821	-59.323	-60.5132	-57.202	-68.0154	-57.0799	-59.5112	-51.19	-56.4925	-60.8275	-53.4687	-57.7666	-42.3181	-64.6722	-51.1987	-59.4995		-48.3228	-58.4546	-52.9309	-59.5227	-69.1052	-62.4219	-74.3542	-65.8093	-64.1003	-52.0306	-63.1307	-47.3836		-64.787	-74.2017	-48.3075	-55.2197	-59.5685	-43.2568
2.59	-57.7222	-44.2029	-50.2454	-51.9238	-53.0835	-57.1423	-48.9636	-52.7173	-58.241	-47.6208	-47.1631	-42.8296	-58.3936	-64.2516	-59.323	-60.5437	-57.0494	-67.8679	-57.1532	-59.445	-51.2612	-56.3017	-61.035	-53.367	-57.8734	-42.4097	-64.6875	-51.097	-59.53		-47.804	-58.5309	-52.9614	-60.1025	-69.3188	-62.3914	-74.3848	-65.9619	-64.2377	-51.8781	-63.1002	-47.3328		-64.9701	-74.0796	-48.8873	-55.8148	-59.538	-43.2263
2.6	-57.2034	-44.5081	-50.2759	-51.9849	-53.0225	-56.8982	-49.3298	-52.9004	-57.8137	-47.7124	-46.9495	-42.6465	-58.241	-64.0379	-58.9262	-60.6657	-56.7442	-67.7306	-57.4217	-59.3586	-51.2714	-56.2178	-61.1754	-53.4077	-57.9497	-42.3893	-64.7333	-50.9851	-59.7742		-47.6666	-58.7598	-53.2056	-60.3772	-69.0442	-62.605	-74.3542	-65.8704	-64.1766	-51.7712	-63.0086	-47.3022		-64.9243	-74.0796	-48.8263	-56.3031	-59.5532	-43.0432
2.61	-56.9287	-44.5996	-50.5505	-51.6797	-52.5647	-56.7761	-49.5129	-52.8088	-57.9358	-47.7734	-47.041	-42.8906	-57.9663	-63.6412	-58.911	-60.4826	-56.8053	-67.7102	-57.617	-59.2619	-51.3731	-57.202	-61.2547	-53.4178	-57.9192	-42.4402	-64.4128	-50.8223	-59.8352		-47.9108	-58.8055	-53.2971	-60.2551	-69.1052	-62.4829	-74.3848	-66.1145	-64.2682	-51.8475	-63.0188	-47.2005		-65.3821	-73.988	-48.5974	-56.6998	-59.4617	-43.2111
2.62	-56.7761	-44.6301	-50.9778	-51.8018	-52.6257	-56.4709	-50.0012	-52.9004	-57.6306	-47.5293	-47.0715	-42.677	-57.6611	-63.4276	-58.9415	-60.4063	-56.9273	-67.5678	-57.6292	-59.4044	-51.2206	-57.8505	-61.1571	-53.367	-57.9955	-42.5317	-64.2755	-50.4561	-59.8657		-48.399	-58.8666	-53.2971	-60.1788	-69.0137	-62.7576	-73.927	-65.9314	-64.2072	-52.1375	-62.9883	-47.0886		-64.7565	-74.1559	-48.4448	-56.7456	-59.3701	-43.7604
2.63	-56.6541	-44.6606	-51.2219	-51.5271	-52.4731	-56.3794	-49.6655	-53.5107	-57.8748	-47.804	-47.1936	-42.5244	-57.0813	-63.3971	-58.911	-60.1164	-56.9884	-67.344	-57.6292	-59.3433	-51.2409	-57.9497	-60.8641	-53.5195	-57.7971	-42.5724	-64.3518	-50.1917	-59.6826		-48.6127	-58.5767	-53.1598	-60.4993	-68.8611	-62.4219	-73.927	-66.0229	-64.314	-52.4426	-62.9069	-46.6207		-65.0464	-74.0643	-47.7582	-56.8982	-59.2786	-44.6301
2.64	-56.4709	-44.9353	-51.0999	-51.5271	-51.8933	-56.0437	-49.696	-53.877	-57.5391	-47.804	-46.98	-42.0667	-56.6846	-63.6107	-58.9415	-60.0859	-57.0799	-67.3847	-57.6109	-59.5264	-51.3019	-57.7361	-60.6993	-53.7433	-57.7666	-42.5317	-64.3823	-49.7847	-59.53		-49.101	-58.302	-52.8394	-60.6061	-68.4644	-62.3914	-73.7744	-65.8398	-64.2987	-52.8851	-62.8662	-46.4172		-65.0311	-74.278	-48.0786	-57.2797	-59.248	-45.4999
2.65	-57.356	-45.0574	-51.344	-51.3745	-52.1985	-55.9521	-49.9402	-53.8464	-57.6306	-48.0481	-46.98	-41.7615	-56.4404	-63.6107	-59.1551	-59.9944	-56.9884	-67.4813	-57.6903	-59.5468	-51.3121	-57.5148	-60.7298	-54.1502	-57.7055	-42.4809	-64.4739	-49.7644	-59.1028		-48.7347	-57.8748	-52.6868	-60.9875	-68.8611	-62.3303	-73.7439	-65.9619	-64.4666	-52.9309	-62.8459	-46.3562		-65.2448	-74.1101	-48.2007	-57.4475	-59.1412	-46.3696
2.66	-57.7222	-45.1184	-51.8933	-51.4966	-52.0764	-55.5249	-50.2148	-53.6633	-57.4475	-47.7734	-46.9189	-41.6089	-56.4404	-63.5191	-59.1704	-60.1164	-57.0494	-67.6085	-57.8795	-59.7807	-51.3019	-57.3851	-60.7787	-54.3639	-57.7361	-42.2978	-64.5654	-49.7339	-59.1943		-48.9789	-57.7832	-52.8088	-61.2012	-68.8	-62.5745	-73.6218	-65.8398	-64.436	-53.2056	-62.7747	-46.0917		-65.3363	-74.2932	-47.6056	-57.3712	-59.0649	-46.4459
2.67	-57.6306	-45.1489	-52.0459	-51.3135	-52.0154	-55.2502	-50.2148	-53.9685	-57.8137	-47.7734	-46.7358	-41.5173	-56.2573	-63.5802	-59.2772	-60.2385	-56.9579	-67.5831	-58.1297	-60.0961	-51.363	-57.1257	-60.7542	-54.3944	-57.5072	-42.3385	-64.718	-49.9984	-59.1333		-48.6737	-57.7069	-53.053	-61.781	-68.9832	-62.2388	-73.6218	-65.9314	-64.436	-53.2971	-62.7136	-45.8883		-65.3668	-74.1711	-47.2241	-57.5543	-59.248	-46.5527
2.68	-57.4475	-45.271	-51.5576	-51.5271	-51.7712	-54.4263	-50.1538	-53.938	-57.4475	-47.6208	-46.4001	-41.3037	-56.2573	-63.7022	-59.735	-60.1927	-56.8968	-67.522	-58.3373	-60.3606	-51.3019	-56.9426	-60.5345	-54.4656	-57.4156	-42.4402	-64.8248	-50.1611	-59.1943		-48.1702	-57.8442	-53.3734	-61.7047	-68.6475	-62.5134	-73.5913	-65.7178	-64.375	-53.6938	-62.6831	-45.9696		-65.3516	-74.3695	-47.3462	-57.7679	-59.248	-46.4459
2.69	-57.2644	-45.3015	-51.4355	-51.3745	-51.7407	-53.7549	-50.0012	-53.5413	-57.3254	-47.4988	-46.4917	-41.2732	-56.0132	-63.5191	-59.7502	-59.9638	-56.4696	-67.1151	-58.5692	-60.4114	-51.4138	-56.7595	-60.4063	-54.4554	-57.5072	-42.6029	-64.8096	-50.0594	-58.9197		-48.2922	-57.7069	-53.587	-62.0404	-68.6475	-62.2693	-73.5608	-65.7788	-64.4818	-54.0143	-62.561	-45.8374		-65.0464	-74.4763	-45.744	-58.1036	-59.248	-46.5375
2.7	-56.9592	-45.21	-51.1304	-51.6187	-51.3745	-52.9919	-50.2454	-53.2056	-56.7761	-47.1021	-46.3086	-41.4258	-55.7996	-63.6412	-59.7044	-59.8418	-56.4085	-67.1304	-58.5814	-60.5488	-51.3731	-56.6832	-60.2416	-54.608	-57.4614	-42.5216	-64.6112	-50.151	-58.8281		-48.75	-57.5696	-53.6786	-62.1472	-68.3118	-62.6355	-73.4998	-65.6262	-64.4055	-54.3042	-62.5305	-45.8171		-64.6954	-74.5526	-45.1031	-57.89	-59.3854	-46.6901
2.71	-56.8066	-45.2405	-51.0999	-51.6187	-51.2524	-52.9004	-50.0317	-52.8088	-56.8982	-47.1631	-46.156	-41.5784	-54.884	-63.8548	-59.5366	-60.0554	-56.5001	-67.0083	-58.6485	-60.4979	-51.4138	-56.5459	-60.1683	-54.8013	-57.5835	-42.3181	-64.657	-50.4154	-58.7366		-49.2993	-57.8595	-53.8464	-62.3761	-68.5254	-62.5745	-73.4998	-65.6567	-64.5123	-54.1058	-62.4288	-45.7458		-64.5581	-74.4611	-45.4694	-57.9816	-59.4159	-47.1173
2.72	-56.5625	-45.3625	-51.0388	-51.4355	-50.9778	-52.6562	-49.7266	-52.6562	-56.532	-47.041	-45.9729	-42.2498	-55.3723	-63.6717	-59.5824	-60.2995	-56.5001	-67.2525	-58.9232	-60.4725	-51.4545	-56.5077	-60.2355	-54.8521	-57.7818	-42.2367	-64.7028	-50.7206	-58.8281		-49.8181	-58.2104	-54.1669	-62.0557	-68.2507	-62.9407	-73.2251	-65.5042	-64.3445	-54.1516	-62.4084	-45.6034		-64.436	-74.6136	-45.8051	-57.8748	-59.4617	-47.7277
2.73	-56.3794	-45.3625	-51.3135	-51.0999	-50.9473	-52.3206	-49.574	-52.229	-56.9287	-46.9189	-46.156	-42.5854	-55.5249	-63.4581	-59.5519	-60.2995	-56.4085	-67.3745	-58.9903	-60.442	-51.5461	-56.4848	-60.3819	-54.7199	-58.026	-42.2978	-64.6112	-50.863	-58.8586		-49.3451	-58.2867	-54.4263	-62.0557	-68.3423	-62.8186	-73.1946	-65.6262	-64.4666	-53.6633	-62.3779	-45.461		-64.5581	-74.6136	-46.6138	-57.7832	-59.4769	-47.9871
2.74	-55.9216	-45.5151	-51.3745	-51.2524	-50.9167	-51.8323	-49.3298	-52.0154	-57.2034	-46.6138	-46.1865	-42.2803	-55.708	-63.336	-59.4908	-60.1622	-56.5306	-67.105	-58.7157	-60.3606	-51.3325	-56.4085	-60.2416	-54.5673	-58.0718	-42.2062	-64.4891	-50.8223	-59.0723		-49.4519	-58.4088	-54.6552	-61.9183	-68.3423	-62.8186	-72.8894	-65.4736	-64.4055	-53.587	-62.266	-45.3186		-64.5734	-74.7357	-47.1783	-58.0121	-59.4464	-48.1854
2.75	-55.708	-45.271	-51.405	-50.8252	-50.6726	-51.8323	-49.2078	-51.6187	-57.6001	-46.4612	-46.7053	-42.2498	-55.7996	-63.0919	-59.4603	-59.9944	-56.5306	-66.7438	-58.5814	-60.3148	-51.4138	-56.5459	-60.034	-54.4859	-57.7818	-42.0638	-64.4891	-50.9749	-59.0723		-49.4824	-58.6682	-54.762	-62.2388	-68.5559	-62.3303	-72.9199	-65.321	-64.5581	-53.3276	-62.205	-45.0236		-64.9091	-74.4611	-47.6056	-58.2104	-59.4312	-47.865
2.76	-55.5859	-45.271	-50.9473	-50.52	-50.5505	-51.7102	-49.6045	-51.344	-57.2949	-46.0034	-46.8274	-42.3413	-55.9521	-63.0614	-59.445	-59.9333	-56.6527	-66.5455	-58.6241	-60.1419	-51.2612	-56.5154	-59.9181	-54.374	-57.7666	-42.1147	-64.245	-51.2598	-59.2249		-49.7113	-58.7598	-54.7925	-62.1625	-68.4949	-62.5745	-72.7368	-65.1685	-64.5428	-53.5565	-62.144	-44.7591		-64.9243	-74.4153	-47.5293	-58.5919	-59.5227	-47.5446
2.77	-55.6165	-45.5151	-50.8252	-50.3674	-50.1233	-51.6797	-49.7266	-50.9778	-57.417	-45.6982	-46.98	-42.4939	-55.8606	-63.0003	-59.3535	-59.9944	-57.3851	-66.4692	-58.6058	-60.2232	-51.3121	-56.5306	-60.1073	-54.2723	-57.9344	-42.0129	-64.2297	-51.3411	-59.2554		-48.9484	-58.5919	-54.9146	-62.132	-68.739	-62.4829	-72.7979	-65.26	-64.6954	-53.9532	-62.0626	-44.1081		-64.8633	-74.2017	-46.7969	-58.8513	-59.7363	-47.3004
2.78	-55.5249	-45.6677	-50.9778	-50.3979	-50.2148	-51.1304	-49.9402	-50.8252	-56.8372	-45.4541	-47.2241	-42.4634	-55.9216	-63.0003	-59.2925	-59.8723	-57.3241	-66.2861	-58.673	-60.3555	-51.4342	-56.4925	-59.9364	-54.0383	-57.9802	-41.4535	-64.1992	-50.9851	-59.5605		-48.8873	-58.1494	-54.8688	-61.9336	-68.6475	-62.8796	-72.5842	-65.199	-64.6497	-54.6246	-62.0015	-43.7724		-64.8175	-74.2474	-46.8732	-58.9581	-59.8889	-46.9189
2.79	-55.3723	-45.6067	-50.8252	-50.0623	-49.9402	-51.2524	-50.1843	-50.52	-56.9592	-45.271	-47.4988	-42.1887	-55.8911	-63.0614	-59.2314	-60.0249	-57.4461	-66.1335	-58.6974	-60.3301	-51.5461	-56.5077	-59.7472	-53.8959	-57.9649	-42.0638	-64.0161	-50.9139	-59.469		-49.0704	-57.9205	-54.9756	-62.1472	-68.8916	-62.5134	-72.8589	-65.3516	-64.787	-54.6399	-61.8896	-44.1589		-64.787	-74.1254	-47.1021	-59.3243	-60.0873	-46.98
2.8	-55.4333	-45.6067	-50.7031	-49.9402	-49.9402	-51.1609	-50.4895	-50.2454	-56.6235	-45.1794	-47.5293	-42.1582	-56.0132	-62.9088	-59.1399	-59.9333	-57.4767	-67.0337	-58.8561	-60.2945	-51.4749	-56.5535	-59.7167	-53.8552	-57.9344	-42.3283	-64.1077	-51.1072	-59.5911		-49.6808	-57.9053	-55.0366	-61.9031	-68.678	-63.0017	-72.7368	-65.199	-64.787	-55.0061	-61.7778	-44.4539		-64.5734	-74.1406	-46.4764	-59.4922	-60.1941	-47.3615
2.81	-55.2502	-45.3931	-50.3369	-49.7266	-49.8181	-51.283	-50.52	-49.8486	-56.8372	-45.3931	-47.8955	-41.9141	-55.6165	-63.0614	-59.1094	-59.9638	-57.263	-67.0694	-59.0147	-60.2843	-51.4952	-56.5535	-59.7228	-53.6213	-57.9192	-42.4605	-63.9398	-51.1377	-59.6826		-49.8334	-57.9663	-55.0671	-62.3151	-69.0137	-62.7576	-72.7368	-65.2295	-64.9548	-55.0519	-61.7574	-44.6269		-64.5734	-73.9117	-46.7664	-59.9347	-60.2856	-47.7277
2.82	-54.8535	-45.5457	-50.3064	-49.7876	-50.0012	-51.4661	-50.6726	-49.6045	-56.593	-44.8743	-48.0176	-41.5479	-55.2197	-63.214	-59.1399	-60.1927	-57.0494	-67.0795	-58.9354	-60.325	-51.363	-56.5764	-59.7044	-53.4687	-57.8734	-42.7454	-63.5889	-51.0055	-59.6216		-50.0775	-58.0579	-55.1434	-62.4524	-69.0747	-62.9712	-72.3706	-65.0464	-64.9548	-55.2808	-61.7574	-44.5862		-64.4208	-74.0643	-46.8579	-60.1025	-60.3162	-47.9565
2.83	-54.4263	-45.6372	-50.3369	-49.4214	-50.0928	-51.4661	-50.3674	-49.2688	-56.6541	-45.6677	-48.3228	-41.3037	-54.9756	-63.336	-59.5366	-60.3301	-56.4085	-66.6065	-58.9537	-60.0757	-51.2918	-56.5459	-59.4969	-53.5602	-57.9039	-43.0404	-63.4058	-50.9037	-59.53		-49.986	-58.3936	-55.2655	-62.7118	-69.4409	-62.666	-72.4011	-65.0769	-65.0159	-55.6165	-61.7269	-44.6574		-64.4513	-74.0186	-47.2394	-60.2094	-60.4535	-47.9413
2.84	-54.0601	-45.4846	-49.6655	-49.1467	-50.1538	-51.8933	-50.4285	-49.3298	-56.3184	-45.9119	-48.3533	-41.2122	-55.1892	-63.7022	-59.6739	-60.1622	-56.2865	-66.6421	-59.027	-59.8265	-51.0985	-56.6298	-59.6556	-53.6111	-57.7971	-43.4167	-63.4515	-51.0055	-59.7131		-50.0623	-58.6377	-55.0977	-62.254	-69.502	-63.1543	-72.2791	-64.8938	-64.8938	-55.8453	-61.7371	-44.7795		-64.4971	-74.1711	-47.3462	-60.0415	-60.4382	-47.9565
2.85	-53.938	-45.4846	-49.8486	-48.9636	-50.1843	-52.2595	-50.0928	-49.1162	-56.4709	-46.217	-48.4143	-41.1816	-55.2808	-64.3126	-59.6282	-59.9028	-55.7372	-66.6675	-59.204	-59.8418	-51.2104	-56.9197	-59.5824	-53.4382	-57.675	-43.4676	-63.5889	-50.7817	-59.4385		-50.0623	-58.6072	-55.0214	-62.0099	-69.8071	-62.8796	-72.3096	-64.8938	-65.0311	-55.9674	-61.7574	-44.515		-64.6802	-74.0948	-48.3075	-59.95	-60.4535	-47.8192
2.86	-53.7244	-45.5457	-49.8486	-49.7266	-50.0928	-52.4426	-49.7876	-48.9941	-55.9827	-46.156	-48.5364	-40.907	-55.3418	-64.5262	-60.2385	-60.1622	-55.6456	-66.2454	-59.027	-59.8672	-51.19	-56.8892	-59.6983	-53.5602	-57.5072	-43.3761	-63.7415	-51.1072	-59.3469		-49.9707	-58.1647	-55.174	-61.9031	-69.7156	-63.0933	-72.2791	-64.7717	-65.0311	-55.769	-61.7879	-44.2098		-64.8022	-74.278	-49.0552	-59.9042	-60.3925	-48.1396
2.87	-53.5718	-45.5151	-50.4285	-49.9707	-49.8792	-52.7783	-49.6045	-48.6279	-56.1658	-46.3391	-48.6279	-40.9375	-55.2197	-64.4042	-60.1469	-60.3758	-55.432	-66.0724	-59.0575	-59.9232	-51.1494	-56.6908	-60.0462	-53.5094	-57.614	-43.3354	-63.8635	-51.5344	-59.2554		-49.6045	-57.9358	-55.2655	-61.9641	-69.9902	-62.8186	-72.3096	-64.8633	-65.1074	-55.3113	-61.7167	-43.9351		-64.9243	-74.0643	-49.6198	-60.072	-60.3314	-48.8873
2.88	-53.4192	-45.4846	-50.6421	-50.2454	-49.7571	-52.5037	-49.6655	-48.5669	-55.647	-46.3086	-48.811	-41.3342	-55.2808	-64.4957	-60.1622	-60.4369	-55.5235	-66.4031	-59.2528	-60.0045	-51.0883	-56.5611	-60.2721	-53.367	-57.5072	-43.2947	-63.9551	-51.6056	-59.2859		-49.986	-57.8442	-55.2808	-61.842	-69.9292	-62.8796	-72.218	-64.7107	-65.0616	-55.1282	-61.676	-44.281		-65.0006	-73.9575	-50.0928	-60.0415	-60.423	-49.0399
2.89	-53.3887	-45.271	-50.5811	-50.0623	-49.7876	-52.9919	-49.574	-48.2007	-56.1047	-46.4612	-48.9636	-41.8225	-54.9756	-64.1905	-60.0401	-60.3301	-55.5235	-66.6574	-59.5335	-60.0096	-51.2206	-56.6145	-60.3392	-53.2347	-57.5224	-43.2947	-64.1077	-51.4225	-59.1028		-50.2759	-57.89	-55.3265	-62.0404	-70.0208	-62.5134	-72.3706	-64.7412	-65.1532	-55.0214	-61.6252	-44.6574		-65.3668	-73.7897	-50.1843	-59.8889	-60.3009	-49.1315
2.9	-53.053	-45.332	-49.8486	-49.9707	-49.5129	-53.0835	-49.9707	-48.1091	-55.9216	-46.3086	-48.689	-42.1887	-55.1282	-63.9464	-60.269	-60.4369	-55.7066	-66.3115	-59.8265	-60.03	-51.1595	-56.7061	-59.9913	-53.0414	-58.1175	-43.2235	-64.3365	-51.1682	-59.1028		-50.6573	-57.951	-55.5249	-61.8726	-69.8987	-62.5134	-72.2485	-64.7412	-65.1532	-55.4181	-61.5133	-44.8405		-65.321	-73.8049	-50.1691	-60.2704	-60.2246	-49.5892
2.91	-53.114	-45.1184	-50.459	-49.8792	-49.696	-52.8394	-49.9402	-47.926	-56.1963	-46.156	-48.5974	-42.3413	-54.7925	-63.8548	-60.2843	-60.6352	-55.7372	-66.1131	-60.1683	-60.1317	-51.2816	-56.7137	-59.9364	-52.8075	-58.3617	-43.2133	-64.306	-51.0055	-58.8892		-50.7642	-58.0121	-55.708	-62.1167	-70.0513	-62.3303	-72.3096	-64.9548	-65.3363	-55.5859	-61.4217	-44.871		-65.3516	-73.7592	-50.8405	-60.5908	-60.3467	-50.0012
2.92	-53.1445	-45.3625	-50.7947	-50.3369	-49.2993	-52.6257	-50.0623	-47.9565	-55.9521	-45.4541	-48.4448	-42.1582	-54.2126	-63.7633	-60.0554	-60.5895	-55.9508	-65.4468	-60.1439	-60.1978	-51.3935	-56.5764	-60.1866	-52.9194	-58.8957	-43.0709	-64.1077	-50.9546	-58.8892		-51.2677	-58.1799	-55.9064	-62.2998	-69.7156	-62.3914	-72.1875	-64.7412	-65.2905	-56.0742	-61.3403	-45.1457		-65.1074	-73.927	-51.0846	-60.7587	-60.3162	-50.0928
2.93	-53.5107	-45.3015	-51.0083	-50.6116	-49.3909	-52.9614	-50.1538	-47.7124	-56.1047	-45.8203	-48.4143	-42.0361	-54.4568	-63.6107	-59.8723	-60.4521	-55.9813	-65.4163	-59.973	-60.2385	-51.4037	-56.8434	-60.1073	-53.133	-58.9568	-42.8979	-64.1382	-51.0055	-59.0112		-51.3287	-58.241	-55.9827	-62.7423	-69.7461	-61.9031	-72.3096	-64.7717	-65.3821	-56.3336	-61.2386	-45.3898		-65.0311	-73.8965	-51.1304	-60.896	-60.545	-49.5129
2.94	-53.6633	-45.1794	-51.4355	-51.1304	-48.9941	-52.8088	-50.3064	-47.9565	-55.8301	-45.7898	-48.4753	-41.6089	-54.4568	-63.7328	-59.8265	-60.2995	-56.1034	-65.1162	-59.8692	-60.269	-51.4749	-57.3622	-59.9425	-53.1635	-58.9568	-42.6538	-64.1077	-51.2394	-59.2554		-51.6644	-58.3783	-56.1047	-63.0017	-69.4409	-62.0251	-72.5232	-64.6191	-65.321	-56.5625	-61.1369	-45.8984		-64.8022	-73.988	-51.0999	-61.0638	-60.6671	-49.1162
2.95	-53.7549	-44.9963	-51.7712	-51.344	-48.9636	-52.9919	-50.2454	-48.3228	-55.9827	-46.0034	-48.5669	-41.9141	-54.5178	-63.8854	-59.5213	-60.1469	-56.1644	-65.0196	-59.7105	-60.0198	-51.5461	-57.4156	-59.9547	-53.0821	-58.8805	-42.5928	-64.1382	-51.2801	-59.2554		-51.4966	-58.4546	-56.1047	-63.2916	-69.502	-61.8115	-72.7979	-64.7107	-65.3973	-56.7303	-61.0962	-46.0103		-64.4666	-73.9117	-51.4661	-61.4301	-60.6213	-49.4672
2.96	-53.6938	-44.7522	-51.283	-51.5576	-48.5974	-53.2666	-50.459	-48.3533	-55.647	-46.0034	-48.5364	-41.853	-54.8535	-63.8548	-59.5213	-59.735	-56.2865	-65.0908	-59.5519	-59.9028	-51.4545	-57.3164	-59.8876	-52.7871	-58.7584	-42.3995	-63.9551	-51.5243	-59.5605		-51.4661	-58.653	-56.0742	-63.2153	-69.2578	-62.2083	-72.7979	-64.4666	-65.2448	-56.9287	-61.0148	-46.1222		-64.2377	-73.866	-51.8781	-61.4911	-60.6824	-49.4977
2.97	-53.8159	-44.9048	-50.8557	-51.4355	-48.8416	-54.0295	-50.2148	-48.0176	-55.6165	-46.1255	-48.6584	-42.0361	-55.0671	-63.7938	-59.3993	-59.7197	-56.1949	-64.8975	-59.1612	-59.7655	-51.4647	-57.1486	-59.9974	-52.5125	-58.6668	-42.3385	-63.8025	-51.5751	-59.3469		-51.4966	-58.6682	-55.9521	-63.5663	-69.502	-62.4219	-72.9504	-64.5276	-65.3821	-56.7914	-61.025	-46.3867		-64.1919	-73.6981	-52.0612	-61.4911	-60.6976	-49.8639
2.98	-53.7244	-45.1489	-50.5811	-51.5271	-48.75	-54.2432	-50.5505	-47.9565	-55.2197	-46.1255	-49.0247	-41.2732	-55.4639	-63.5802	-59.2772	-60.0249	-56.1949	-65.0094	-58.795	-59.9944	-51.3731	-57.057	-59.7594	-52.3497	-58.6211	-42.1147	-63.9093	-51.7379	-59.5605		-51.8628	-58.775	-56.0437	-63.7646	-69.4104	-62.9102	-72.7979	-64.4971	-65.321	-56.8219	-61.0148	-46.5291		-63.9935	-73.7439	-52.1069	-61.6437	-60.6976	-50.1538
2.99	-53.7549	-45.1489	-50.7642	-51.3745	-49.1162	-54.4263	-50.2759	-47.7124	-55.3113	-46.2476	-49.3909	-41.792	-55.5249	-63.5802	-59.1856	-60.2538	-56.256	-65.0399	-58.1786	-60.0452	-51.4037	-56.8739	-59.6495	-52.248	-58.4837	-41.6467	-63.8025	-51.7277	-59.4385		-52.0154	-58.9124	-56.1047	-64.1766	-69.5935	-62.7576	-73.042	-64.4971	-65.4279	-56.8982	-61.0046	-46.4783		-64.2834	-73.3777	-51.5881	-61.8115	-60.835	-50.4895
3	-53.6023	-44.9658	-50.4285	-51.3745	-48.75	-54.4568	-50.4895	-48.0481	-54.823	-46.095	-49.2993	-42.3413	-55.769	-63.9159	-59.3535	-60.1622	-56.6527	-64.9891	-58.2335	-60.2283	-51.1697	-56.6756	-59.6434	-52.4006	-58.3159	-41.9519	-63.5736	-51.8701	-59.5911		-52.2748	-59.0039	-56.181	-64.3292	-69.3494	-63.1848	-73.1946	-64.314	-65.3516	-57.005	-60.9233	-46.5088		-64.2224	-73.5455	-50.8405	-61.7963	-60.896	-50.9625
3.01	-53.5718	-45.271	-50.0928	-51.1304	-49.1772	-54.3347	-50.3064	-47.865	-55.0671	-46.3391	-49.2078	-42.1887	-55.769	-64.099	-59.2925	-60.0401	-57.0799	-64.8568	-58.3556	-60.0198	-51.0069	-56.6069	-59.7533	-52.5735	-58.2701	-41.8298	-63.1311	-51.5446	-59.4385		-51.8933	-59.1107	-56.0437	-64.7107	-69.3494	-63.0627	-73.2861	-64.2529	-65.4126	-57.1729	-60.9334	-46.4478		-64.2224	-73.3929	-50.2759	-61.8573	-60.9875	-51.344
3.02	-53.3887	-45.3015	-50.3979	-50.9167	-48.7805	-53.9075	-50.1843	-47.865	-54.6704	-46.3391	-48.9636	-42.4023	-55.9521	-64.0074	-59.1246	-59.796	-56.8053	-64.6636	-58.4776	-60.0249	-50.9052	-56.8053	-59.6617	-52.5837	-58.56	-41.6671	-63.009	-51.2394	-59.53		-52.0764	-59.1412	-56.12	-64.6802	-69.1663	-63.2764	-73.1641	-64.1003	-65.3058	-57.4017	-60.9334	-46.4783		-63.7799	-73.5303	-50.5505	-62.0709	-60.9723	-51.6034
3.03	-53.4802	-45.3931	-50.3674	-50.5505	-49.2383	-54.1211	-50.0928	-47.4988	-54.7009	-46.4001	-49.0247	-43.0127	-55.8911	-64.221	-59.2619	-59.7502	-56.5917	-64.75	-58.5387	-59.8163	-51.129	-56.729	-59.8082	-52.7057	-58.6516	-42.0028	-63.1158	-51.0461	-59.4995		-52.2595	-59.3091	-56.1353	-65.0311	-69.563	-63.1238	-73.4082	-64.1003	-65.4431	-57.5848	-60.8826	-46.0103		-63.49	-73.2861	-50.5505	-62.3303	-60.8807	-51.8018
3.04	-53.4802	-45.1184	-50.3369	-50.459	-49.0247	-53.6633	-50.0317	-47.3767	-54.4263	-46.0645	-48.9636	-42.7686	-56.0742	-64.3126	-59.2162	-59.7807	-56.6832	-64.7348	-58.4837	-59.6282	-51.068	-56.6527	-59.6739	-52.7057	-58.6058	-42.3079	-63.2532	-51.2598	-59.469		-52.6257	-59.4159	-56.2421	-65.1227	-69.4714	-63.3069	-73.5303	-63.9478	-65.3363	-57.9968	-60.8317	-45.7255		-63.2306	-73.4845	-50.5048	-62.4524	-60.8044	-51.5881
3.05	-53.5107	-45.21	-50.8252	-50.3979	-49.2688	-53.2666	-49.696	-47.0105	-54.5178	-45.9729	-49.1772	-42.7686	-56.2268	-64.4042	-59.0941	-59.6434	-56.256	-64.6788	-58.4593	-59.6078	-51.1392	-56.4772	-59.5824	-52.7261	-58.4685	-42.196	-63.299	-51.5955	-59.4995		-52.4579	-59.4769	-56.181	-65.3821	-69.4409	-63.0933	-73.6523	-64.0698	-65.4279	-58.1189	-60.791	-45.5119		-63.4747	-73.4692	-50.3064	-62.5745	-60.9113	-50.6116
3.06	-53.4192	-45.271	-50.7031	-50.5505	-48.8416	-53.175	-49.7876	-46.8579	-54.3652	-45.7898	-49.1467	-43.3179	-56.3184	-64.7093	-59.0941	-59.8418	-56.256	-64.572	-58.1664	-59.6739	-50.9256	-56.5764	-59.68	-52.7057	-58.3617	-41.8197	-63.299	-51.9515	-59.6521		-52.9309	-59.4617	-56.1658	-65.321	-69.3188	-63.5815	-73.5608	-63.9783	-65.2905	-58.302	-60.7198	-45.7967		-63.4747	-73.5608	-50.0012	-62.7423	-60.7434	-50.3217
3.07	-53.3582	-45.4846	-50.4285	-50.2759	-48.6279	-52.9309	-49.696	-46.6443	-54.823	-45.8508	-49.0552	-43.7146	-56.2573	-64.5567	-59.0788	-60.0096	-56.8358	-64.4296	-58.3678	-59.6638	-50.8543	-56.5993	-59.7594	-52.5735	-58.2854	-41.9824	-63.4363	-51.7379	-59.5605		-53.053	-59.538	-56.1505	-65.4279	-69.2883	-63.49	-73.6523	-63.9478	-65.4584	-58.3783	-60.6588	-46.346		-63.7036	-73.4082	-49.7876	-62.8033	-60.6671	-50.1843
3.08	-53.2666	-45.6067	-50.3369	-49.9402	-48.8416	-52.0459	-49.7571	-46.1255	-54.3652	-45.8203	-48.9026	-43.562	-56.3184	-64.4347	-59.0941	-59.9638	-57.4461	-64.5873	-58.8255	-59.6841	-50.9154	-56.462	-59.5763	-52.3192	-58.0718	-42.2774	-63.36	-51.6972	-59.5605		-53.3276	-59.5227	-55.7843	-65.2448	-68.9221	-63.7952	-73.7134	-63.8257	-65.3821	-58.6835	-60.6486	-46.7631		-63.6731	-73.5303	-49.5892	-62.5897	-60.5908	-50.3979
3.09	-53.114	-45.7898	-50.1233	-49.7876	-48.75	-51.6492	-49.7266	-45.9119	-54.4568	-46.0645	-48.811	-43.1348	-56.4099	-64.5873	-59.0178	-59.857	-57.5072	-64.8721	-59.0086	-59.7757	-51.0985	-56.7671	-59.4969	-52.2785	-57.9344	-42.491	-63.5278	-51.5344	-59.469		-53.2819	-59.4769	-55.5859	-65.321	-69.0442	-63.5205	-73.8965	-64.0088	-65.4279	-58.8818	-60.6079	-47.109		-63.6121	-73.3624	-47.2546	-62.5897	-60.6213	-51.1151
3.1	-52.8088	-45.7593	-50.0012	-49.9097	-48.4753	-51.9543	-49.696	-45.7288	-54.0601	-46.0339	-48.5974	-42.738	-56.4404	-64.4042	-59.1246	-59.8418	-57.5377	-64.9128	-58.7706	-59.9486	-51.0578	-56.5993	-59.326	-52.1971	-57.8734	-42.4402	-63.6346	-51.6463	-59.4995		-53.2971	-59.5074	-55.3265	-65.2448	-68.8916	-63.3984	-73.7134	-63.8562	-65.3973	-59.0955	-60.557	-46.6817		-63.3069	-73.4235	-46.4307	-62.4524	-60.4993	-51.7865
3.11	-52.8699	-45.5762	-50.2148	-49.5129	-48.4753	-52.4731	-49.4214	-45.4236	-54.0906	-46.217	-48.689	-42.3718	-56.4709	-64.16	-59.1856	-59.7502	-57.5377	-65.0145	-58.5143	-59.9842	-51.1799	-56.4543	-59.2833	-52.0445	-57.6445	-42.5724	-63.7109	-51.982	-59.3774		-53.3887	-59.5074	-55.4944	-65.6262	-69.0747	-63.0322	-73.7134	-64.1003	-65.5499	-59.3396	-60.5062	-46.5495		-62.5134	-73.3472	-47.0868	-62.5439	-60.6213	-52.0612
3.12	-52.8088	-45.8813	-50.6726	-49.5435	-48.4753	-52.7173	-49.3909	-45.2405	-53.6633	-46.1255	-48.5364	-42.0056	-56.6541	-63.9769	-59.2314	-59.6434	-57.5072	-65.3197	-58.4898	-60.1164	-51.1799	-56.256	-59.265	-51.9021	-57.6292	-42.7148	-63.4668	-52.2872	-59.3164		-53.8007	-59.5685	-55.5859	-65.9161	-68.8306	-63.2764	-73.4082	-64.0698	-65.5194	-59.6753	-60.4858	-46.7733		-62.4524	-73.4082	-47.4072	-62.4219	-60.5756	-52.1832
3.13	-52.5647	-45.9119	-50.7642	-49.4824	-48.5669	-53.877	-49.4824	-44.9963	-53.938	-45.4846	-48.5364	-42.2803	-56.5625	-63.9464	-59.4603	-59.4756	-57.2325	-65.2586	-58.5448	-60.4623	-51.0578	-56.1263	-59.4176	-51.8106	-57.675	-42.5623	-63.4515	-52.4906	-59.2554		-53.4802	-59.7058	-55.6775	-66.2213	-69.0137	-62.9712	-73.4387	-64.3445	-65.611	-59.9347	-60.4451	-47.2107		-62.5439	-73.1793	-48.1396	-62.1777	-60.5603	-52.58
3.14	-52.29	-45.9424	-50.3369	-49.696	-48.5364	-54.3347	-49.4824	-44.6301	-53.8464	-45.7898	-48.2617	-42.5244	-56.8372	-64.1295	-59.2772	-59.4756	-57.1715	-65.1315	-58.3983	-60.6047	-50.9459	-56.0042	-59.442	-51.8614	-57.5987	-42.3283	-63.4821	-52.5822	-59.3469		-53.6328	-59.7974	-55.8148	-66.2823	-68.9832	-63.2458	-73.2251	-64.2834	-65.4584	-60.2094	-60.4655	-47.6176		-62.5287	-73.3014	-48.6584	-61.781	-60.5145	-52.6715
3.15	-52.229	-45.8203	-49.9402	-49.7876	-48.3838	-54.1211	-49.3298	-44.2334	-53.999	-46.1255	-47.9565	-42.677	-56.8982	-63.8854	-59.1704	-59.6739	-56.8968	-64.7449	-58.203	-60.5844	-51.0171	-55.8287	-59.4786	-52.0038	-57.5987	-42.3486	-63.6499	-52.6534	-59.2554		-53.587	-59.8431	-55.8759	-66.5723	-69.2883	-63.0017	-73.1946	-64.375	-65.4889	-60.3619	-60.435	-47.5057		-62.8491	-73.2098	-49.1162	-61.4911	-60.3925	-52.7325
3.16	-52.0764	-46.156	-49.7571	-50.1538	-48.5059	-53.6328	-49.4214	-43.7146	-53.7549	-46.0645	-47.3767	-42.4329	-56.8982	-63.5802	-59.2619	-59.5213	-57.0189	-64.5822	-58.2396	-60.5386	-50.9561	-55.6151	-59.2345	-52.1666	-57.5987	-41.6569	-63.8025	-52.7856	-59.1638		-53.7091	-59.7516	-56.0132	-66.6028	-69.3494	-63.3069	-72.8894	-64.375	-65.3973	-60.5145	-60.435	-46.6817		-63.0627	-73.1793	-49.3909	-61.5063	-60.2856	-52.7783
3.17	-52.1985	-46.3696	-49.7571	-50.0928	-48.2617	-53.114	-49.6655	-42.8906	-54.1516	-46.3086	-47.2546	-42.8906	-56.7456	-63.6412	-59.0025	-59.3993	-56.9884	-64.5923	-58.4227	-60.4165	-50.9968	-55.3709	-59.1063	-52.0445	-57.6598	-42.0129	-63.894	-53.162	-58.9807		-53.7701	-59.8126	-56.0742	-66.8011	-69.8376	-63.1238	-72.9199	-64.4666	-65.3973	-60.6824	-60.3231	-46.2036		-63.3374	-73.0267	-49.7113	-61.5979	-60.2399	-53.1445
3.18	-52.3206	-46.095	-49.7571	-50.3369	-48.3838	-52.229	-49.7571	-42.3718	-53.877	-46.3696	-46.9495	-42.8906	-56.9592	-64.0379	-59.0636	-58.8805	-56.317	-64.5313	-58.2823	-60.6251	-50.9968	-55.3481	-59.0086	-52.1768	-57.7055	-42.2164	-63.894	-53.3553	-59.1333		-54.0295	-59.9652	-56.12	-66.6486	-69.6851	-63.7036	-72.9504	-64.375	-65.3058	-61.0638	-60.1908	-45.9391		-63.3221	-73.2404	-49.9402	-61.6589	-60.2856	-53.2819
3.19	-52.4426	-46.2476	-49.635	-50.0317	-48.6279	-51.7712	-49.574	-42.4023	-53.8464	-46.6138	-46.8884	-42.8601	-56.9287	-64.2821	-59.1551	-58.2243	-56.378	-64.516	-58.2335	-60.5539	-51.2511	-55.2184	-59.1246	-52.5023	-57.9344	-41.9926	-63.772	-53.3044	-58.9197		-53.938	-59.9652	-55.9979	-66.7859	-69.7156	-63.551	-73.2556	-64.3445	-65.3363	-61.2775	-60.0077	-45.6034		-63.5205	-73.2404	-50.0623	-61.7047	-60.1941	-53.587
3.2	-52.3511	-46.2476	-49.3909	-50.0928	-48.7805	-51.9238	-49.696	-42.4939	-53.3582	-46.6748	-47.0715	-42.9517	-57.2034	-63.9769	-59.6587	-58.5295	-56.5611	-64.4347	-57.9466	-60.503	-51.2612	-55.432	-59.3565	-52.8787	-58.1938	-42.2062	-63.4821	-53.2638	-58.7976		-53.7549	-59.9042	-55.9521	-66.8164	-69.6851	-63.6731	-73.2556	-64.2224	-65.3058	-61.5674	-59.8246	-45.8069		-63.902	-73.454	-50.0317	-61.7047	-60.3009	-53.526
3.21	-52.2595	-46.1865	-49.4824	-50.2148	-48.9636	-52.9919	-49.4519	-42.2498	-53.6328	-46.9495	-46.98	-43.3179	-57.1729	-64.16	-59.8876	-58.7279	-56.256	-64.338	-57.6415	-60.4165	-51.424	-55.6227	-59.5213	-53.0109	-58.3464	-42.4504	-63.3447	-53.3248	-58.7671		-53.587	-59.8279	-55.9216	-67.0148	-69.8071	-63.429	-73.2556	-64.314	-65.3973	-61.6589	-59.7738	-46.0409		-64.0851	-73.4845	-50.2606	-61.5521	-60.3925	-53.5413
3.22	-52.29	-46.095	-48.7805	-50.5811	-48.6279	-54.5483	-49.635	-42.3413	-53.5413	-46.8884	-46.6443	-43.8062	-57.0203	-64.4347	-59.8265	-58.3006	-56.4085	-63.9362	-57.617	-60.442	-51.3528	-55.5998	-59.5091	-53.0008	-58.3769	-42.43	-63.2837	-53.6198	-59.1943		-53.6176	-59.4922	-55.9674	-66.9843	-69.4714	-63.6121	-73.2251	-64.1003	-65.2905	-62.0709	-59.7127	-46.5698		-64.2682	-73.6829	-50.6116	-61.5216	-60.484	-53.8617
3.23	-52.4121	-45.9424	-49.4519	-50.5811	-48.7805	-54.5789	-49.696	-42.3108	-53.6938	-47.2546	-46.4612	-44.386	-56.4709	-64.3736	-60.269	-58.148	-56.6527	-63.7633	-57.4828	-60.1419	-51.424	-55.5159	-59.3443	-53.0414	-58.3617	-42.6538	-63.4363	-53.8131	-59.469		-53.5565	-59.3854	-55.7996	-67.2742	-69.4409	-63.5205	-73.2861	-64.1003	-65.3363	-62.3456	-59.6313	-46.875		-64.5734	-73.6218	-51.1304	-61.5216	-60.4535	-54.0448
3.24	-52.3816	-45.7898	-49.696	-50.9167	-48.4448	-54.2432	-49.6655	-42.1582	-53.2361	-47.1936	-46.2781	-44.5081	-56.1658	-64.16	-60.0096	-57.8429	-56.378	-63.6209	-57.4034	-60.0605	-51.3019	-55.5083	-59.0697	-52.9906	-58.1938	-42.8471	-63.4363	-54.0572	-59.5911		-54.0143	-59.4922	-55.8453	-67.2131	-69.2273	-63.5815	-73.1335	-63.8562	-65.1837	-62.7423	-59.6415	-47.2921		-64.4055	-73.7134	-50.9625	-61.2775	-60.3772	-53.9532
3.25	-52.29	-45.8203	-49.5129	-50.8557	-48.1396	-55.5249	-49.5129	-41.8835	-53.175	-47.041	-46.2781	-44.0198	-55.9216	-64.2821	-59.7197	-57.5835	-56.317	-63.5954	-57.0189	-60.0503	-51.4037	-55.7143	-59.027	-52.8176	-58.0718	-43.0404	-63.4973	-54.1284	-59.4385		-54.2889	-59.6295	-55.6622	-67.4115	-68.7085	-63.1848	-73.042	-63.8867	-65.2295	-62.9712	-59.6212	-47.5159		-64.6191	-73.3319	-50.6421	-61.2164	-60.4535	-54.0143
3.26	-52.29	-45.5762	-49.1772	-50.8252	-48.2312	-56.2268	-49.6045	-41.5479	-52.9309	-46.9495	-46.3086	-43.2263	-56.2268	-64.3126	-59.796	-57.4309	-56.1339	-63.7684	-56.9762	-59.8672	-51.5257	-55.76	-58.8561	-52.6142	-57.8734	-42.8979	-63.5431	-54.2098	-59.5605		-54.6399	-59.9652	-55.6927	-67.2131	-68.1897	-63.49	-72.981	-63.6426	-65.0311	-63.0627	-59.5907	-47.6074		-64.5886	-73.2861	-50.3674	-61.0944	-60.4382	-54.0448
3.27	-51.9543	-45.6982	-49.3298	-50.52	-48.2617	-56.1658	-49.0552	-41.1816	-53.4802	-47.0105	-46.2781	-43.2874	-55.8911	-64.3126	-59.796	-57.6292	-55.8287	-63.7735	-56.9457	-59.7807	-51.6071	-55.6532	-58.9476	-52.4311	-57.6903	-42.8267	-63.6804	-54.2505	-59.53		-54.7009	-60.1636	-55.6775	-67.381	-68.0981	-63.1238	-73.0115	-63.7341	-65.0769	-63.1085	-59.6212	-47.8617		-64.6039	-72.9504	-49.986	-61.2775	-60.5603	-53.9685
3.28	-51.8628	-45.7288	-49.0552	-50.5505	-48.5669	-56.8372	-48.9026	-41.4258	-53.5413	-46.7664	-46.1865	-43.0127	-55.8606	-64.1905	-59.735	-57.7666	-55.6761	-63.7022	-56.6771	-59.8163	-51.6885	-55.5388	-58.7279	-52.3395	-57.614	-42.8369	-63.8025	-54.2912	-59.7131		-55.1129	-60.3467	-55.769	-67.1826	-68.1592	-63.6426	-72.8894	-63.551	-64.9548	-63.3221	-59.5805	-47.9736		-64.1461	-72.8436	-50.0165	-61.4911	-60.5603	-54.3347
3.29	-51.8628	-45.7288	-48.8721	-50.6116	-48.5974	-57.6306	-48.5974	-41.2427	-53.7244	-46.6443	-46.1865	-43.0737	-55.8911	-64.1295	-59.6892	-57.6292	-55.6456	-63.8243	-56.6222	-59.7655	-51.6885	-55.4625	-58.7523	-52.1869	-57.4919	-43.1828	-63.7262	-54.1895	-59.7131		-55.3723	-60.4688	-55.647	-67.2742	-68.5254	-63.5205	-72.9504	-63.8257	-64.9701	-63.5358	-59.4482	-47.9533		-63.9172	-72.2485	-49.4672	-61.72	-60.5603	-54.6094
3.3	-51.8323	-45.7288	-49.2078	-50.8557	-48.689	-58.2104	-48.689	-40.968	-53.5413	-46.5222	-46.0034	-42.8601	-55.9827	-64.0379	-59.3535	-57.614	-55.7372	-63.4835	-56.4879	-59.7757	-51.6681	-55.4701	-58.5265	-51.8716	-57.5377	-43.3455	-63.4821	-54.3115	-59.6826		-55.7385	-60.5603	-55.7996	-67.2131	-68.678	-63.9172	-72.8894	-63.9172	-64.8022	-63.5358	-59.4482	-47.9838		-63.8867	-72.0654	-49.8639	-61.7047	-60.6519	-55.0061
3.31	-51.8628	-45.6982	-49.4519	-50.7642	-49.1467	-57.478	-48.9636	-40.907	-53.877	-46.7664	-45.9119	-42.8296	-55.8301	-64.1295	-59.3535	-57.7666	-55.7066	-63.4581	-56.6649	-59.9689	-51.7292	-55.5235	-58.7584	-51.9123	-57.5987	-43.315	-62.948	-54.3217	-59.4995		-55.9521	-60.6519	-55.9521	-67.5183	-69.1357	-63.6121	-72.981	-64.0393	-64.8328	-63.3832	-59.4584	-48.2585		-63.7646	-71.8823	-50.0012	-62.1167	-60.7739	-55.174
3.32	-51.9238	-45.6067	-49.5129	-50.5811	-48.9331	-56.3794	-49.0552	-40.9985	-53.5718	-46.7969	-45.9119	-43.0432	-55.769	-64.0074	-59.2009	-57.9344	-55.3709	-62.7613	-56.4818	-60.6403	-51.6783	-55.493	-58.7035	-51.8818	-57.614	-43.2947	-62.8259	-54.2505	-59.7131		-56.2421	-60.6213	-56.1353	-67.5641	-68.9526	-63.8562	-72.981	-64.0088	-64.726	-63.5052	-59.4279	-48.1567		-63.8104	-72.0044	-49.2078	-62.1167	-60.8044	-55.1282
3.33	-51.9849	-45.3931	-49.8486	-50.3369	-49.1467	-55.1282	-48.9026	-41.1511	-53.7244	-47.1326	-46.1865	-42.9517	-55.1587	-63.7633	-59.0483	-57.9192	-55.432	-62.9647	-56.8297	-60.9302	-51.5664	-55.5159	-58.7523	-51.4444	-57.5377	-43.4066	-63.1158	-54.3726	-59.9573		-56.4099	-60.6061	-56.181	-67.7625	-68.9221	-63.3984	-73.103	-64.2224	-64.6649	-63.4747	-59.377	-47.8923		-63.8104	-71.9434	-49.3146	-62.2388	-60.6061	-55.2502
3.34	-51.8933	-45.5151	-50.0012	-50.1538	-48.75	-53.8159	-49.1772	-41.2732	-53.6938	-47.1326	-45.9729	-42.5549	-55.6775	-63.4581	-58.8042	-57.9955	-55.2489	-62.9647	-57.1776	-61.0574	-51.4037	-55.4549	-58.4898	-51.2511	-57.3546	-43.1726	-63.2227	-54.22	-59.8047		-56.7151	-60.8197	-56.3947	-67.8235	-68.8306	-63.6121	-72.9199	-64.1003	-64.4971	-63.7036	-59.3567	-47.9024		-64.0851	-72.0197	-49.6198	-62.2235	-60.5603	-55.4181
3.35	-51.8933	-45.7898	-50.1843	-49.8181	-48.6279	-53.3582	-49.0857	-41.6089	-53.999	-47.2241	-45.8813	-43.7146	-56.0742	-63.3971	-58.3769	-58.2243	-55.0047	-62.8071	-57.2875	-61.0421	-51.3528	-55.638	-58.1603	-51.1595	-57.4614	-42.9895	-63.1616	-54.1182	-59.5911		-56.7303	-61.0028	-56.4252	-68.0371	-69.2578	-63.3374	-73.1641	-64.3445	-64.5123	-63.902	-59.2244	-47.8109		-64.2682	-71.9586	-50.2301	-62.3608	-60.7281	-55.9674
3.36	-51.8323	-45.7288	-50.2148	-49.8486	-48.1396	-52.8699	-48.6584	-41.5479	-54.0601	-47.1631	-45.8508	-43.623	-56.4404	-63.0919	-58.0718	-58.438	-54.8521	-62.685	-57.1593	-61.1184	-51.2511	-55.8058	-58.1969	-51.19	-57.7513	-43.1828	-62.948	-54.1386	-59.53		-57.0355	-61.1554	-56.1658	-68.1287	-69.1663	-63.2458	-73.1946	-64.2224	-64.3903	-63.9325	-59.1125	-47.8414		-64.2072	-71.9434	-51.0236	-62.6355	-60.5756	-56.2268
3.37	-51.9238	-45.6067	-51.0083	-49.5435	-48.5059	-53.2056	-48.3228	-41.5479	-54.3958	-47.1326	-46.1255	-43.4705	-56.4099	-62.8783	-58.148	-58.4532	-54.8827	-62.3646	-56.8846	-61.1693	-51.2206	-55.6838	-58.264	-51.1087	-57.9497	-43.3049	-62.9327	-54.2505	-59.2249		-57.0813	-61.0638	-56.0132	-68.4949	-69.502	-63.0322	-73.4387	-64.2224	-64.4055	-63.9935	-59.0007	-48.1466		-64.0698	-71.8671	-51.8323	-62.8491	-60.4993	-56.5625
3.38	-51.8933	-45.6677	-51.2524	-49.3298	-48.4753	-52.6562	-48.4448	-41.3953	-53.999	-46.8274	-46.095	-43.8977	-56.4404	-62.8172	-57.9649	-58.3006	-54.9742	-62.2527	-56.7442	-61.1693	-51.129	-55.5846	-58.1053	-51.068	-58.0718	-43.2845	-62.9633	-54.3827	-59.0723		-57.4017	-61.1401	-55.8911	-68.266	-69.4409	-63.1543	-73.3167	-64.1003	-64.2987	-64.1919	-58.8989	-48.2483		-64.375	-72.0197	-52.702	-62.8644	-60.484	-56.8066
3.39	-51.9543	-45.6982	-51.1609	-48.7195	-48.4753	-52.3816	-48.4753	-41.0291	-54.4568	-47.041	-46.0645	-43.2568	-56.1047	-62.5426	-57.7971	-58.148	-55.1573	-62.0848	-56.2804	-61.1083	-51.2612	-55.6609	-58.0565	-51.068	-58.0565	-43.4574	-63.1921	-54.4438	-58.8281		-57.6001	-61.1859	-55.7843	-68.3728	-69.4104	-62.9102	-73.3777	-64.1309	-64.2834	-64.1003	-58.8481	-48.3398		-64.6191	-71.8976	-53.3124	-63.1543	-60.3314	-57.0508
3.4	-51.8628	-45.5457	-50.9778	-48.9331	-48.4143	-52.4426	-48.7805	-40.6934	-54.3042	-47.2241	-45.6372	-43.7756	-56.4099	-62.3595	-57.9192	-57.8124	-55.3709	-61.7084	-56.0301	-61.0523	-51.19	-55.6609	-57.8795	-50.8442	-57.8276	-43.5897	-63.1311	-54.3115	-58.9197		-58.2104	-61.2775	-55.6622	-68.2507	-69.0442	-63.0017	-73.2861	-64.0393	-64.2072	-64.2987	-58.8074	-48.3195		-64.3597	-72.0654	-53.8007	-63.1848	-60.072	-56.9135
3.41	-51.9543	-45.5762	-50.6726	-48.811	-48.5364	-53.9685	-48.9941	-40.968	-54.5789	-47.4377	-45.4846	-43.7146	-56.4709	-62.5731	-57.8581	-57.4919	-55.493	-61.4745	-56.1766	-60.9201	-51.2206	-55.5312	-57.8063	-50.8442	-57.7208	-43.7524	-62.8259	-53.9962	-58.8892		-58.4088	-61.2012	-55.5402	-68.2812	-69.2883	-62.605	-73.3167	-64.2529	-64.2224	-64.4055	-58.787	-48.4619		-64.2072	-72.1875	-53.9075	-63.3984	-60.1636	-56.7303
3.42	-51.8018	-45.6982	-49.7266	-49.0857	-48.3838	-54.4568	-49.0857	-40.9375	-54.4568	-47.4683	-45.5151	-44.1113	-56.5625	-62.5731	-57.7361	-57.0647	-55.4015	-61.5457	-56.1705	-60.9506	-51.2104	-55.5006	-57.8124	-50.3966	-57.614	-43.8033	-62.5055	-54.2607	-58.9807		-58.8208	-61.308	-55.5249	-68.0829	-69.1357	-62.7881	-73.1641	-64.2529	-64.0698	-64.726	-58.7463	-48.4823		-63.963	-72.2943	-53.8007	-63.5815	-60.1788	-56.6998
3.43	-51.8018	-45.6372	-50.6726	-49.0247	-48.6584	-54.6704	-49.2383	-40.7239	-54.5178	-47.6514	-45.5151	-43.562	-56.3489	-62.2069	-57.4461	-56.79	-55.2489	-61.5202	-56.4513	-61.0625	-51.2918	-56.0957	-57.9894	-50.5187	-57.5072	-43.8033	-62.1851	-54.1793	-58.7976		-58.6224	-61.5521	-55.4028	-68.3575	-69.2273	-62.4829	-73.1946	-64.314	-64.1156	-64.8175	-58.6548	-48.7162		-63.9783	-72.3401	-53.8159	-63.6884	-60.2246	-56.7151
3.44	-51.405	-45.7593	-50.9473	-49.2993	-48.6584	-54.4568	-49.2688	-41.0291	-53.999	-47.5598	-45.6067	-43.5315	-56.3489	-62.0848	-56.9579	-56.7595	-55.2184	-61.7237	-56.787	-60.9964	-51.2511	-56.2788	-58.087	-50.9256	-57.2936	-43.8236	-62.1088	-54.1895	-59.1333		-58.4698	-61.7352	-55.3113	-68.327	-69.0747	-62.7576	-72.981	-64.1614	-63.9783	-65.0006	-58.5531	-49.0824		-63.5663	-72.218	-53.6328	-63.8104	-60.2551	-56.6846
3.45	-51.283	-45.7288	-50.6116	-49.4214	-48.5974	-54.1516	-49.2383	-41.2732	-54.2432	-47.4988	-45.5457	-43.4094	-56.2573	-61.8102	-56.8663	-56.7595	-55.1268	-61.8712	-56.7015	-60.8031	-51.2002	-56.2331	-58.1114	-50.9968	-57.2783	-43.783	-62.0935	-54.1793	-59.2859		-58.3478	-61.8268	-55.4181	-68.4186	-69.563	-62.8796	-72.9504	-64.375	-64.0088	-65.1837	-58.4513	-49.235		-63.2764	-72.0197	-53.3887	-63.7646	-60.3314	-56.9135
3.46	-51.1609	-45.8813	-50.3064	-49.5435	-48.6584	-53.5413	-49.2383	-41.2122	-54.2126	-47.2546	-45.4846	-43.562	-56.1353	-61.6271	-56.6222	-56.6985	-55.2794	-61.917	-56.2987	-60.7268	-51.1494	-55.966	-58.0748	-51.129	-57.3241	-44.1187	-61.8799	-54.2403	-59.4385		-58.653	-61.9031	-55.4791	-68.4033	-69.5935	-63.0627	-72.7979	-64.2224	-63.9783	-65.4584	-58.3191	-49.408		-62.9407	-72.157	-53.0988	-63.5663	-60.3314	-57.0203
3.47	-51.283	-46.0034	-50.3979	-49.1772	-48.5974	-52.9309	-49.0552	-40.3271	-54.3652	-47.3767	-45.8508	-43.9893	-55.8606	-61.5965	-56.5459	-57.0647	-55.2489	-61.9068	-56.024	-60.6861	-51.1494	-55.7753	-58.2213	-51.2002	-57.1105	-44.1695	-62.002	-54.3827	-59.53		-58.7903	-61.7505	-55.4639	-68.5254	-69.7156	-63.0322	-72.8589	-64.375	-64.024	-65.672	-58.2682	-49.1028		-62.6813	-71.9434	-53.3276	-63.6273	-60.4382	-56.9745
3.48	-51.2219	-46.0034	-50.4895	-49.1162	-48.9331	-52.5342	-49.0857	-40.2356	-53.938	-47.3767	-45.7593	-43.4399	-55.8911	-61.5355	-56.729	-57.2173	-55.2489	-62.0797	-55.548	-60.5233	-51.0883	-55.7524	-58.2335	-51.2104	-57.1562	-44.0373	-62.124	-54.8405	-59.6521		-59.2786	-61.6132	-55.5249	-68.4186	-69.7461	-63.2764	-72.7673	-64.2834	-63.902	-65.8246	-58.1462	-48.9502		-62.8033	-72.3096	-52.8699	-63.6426	-60.3619	-56.9592
3.49	-50.8557	-45.9424	-50.7031	-48.811	-48.75	-52.0764	-48.8416	-40.144	-54.0295	-47.5903	-45.4846	-43.9282	-55.8301	-61.2914	-56.9579	-57.4156	-55.432	-61.917	-55.1939	-60.7217	-50.9154	-55.7295	-58.1297	-51.3019	-57.0494	-43.7219	-62.4597	-54.9727	-59.6216		-59.4159	-61.781	-55.5402	-68.5406	-69.8071	-62.8796	-72.7673	-64.3445	-63.902	-65.6873	-57.9631	-48.7264		-62.8033	-72.3553	-51.8933	-63.5052	-60.3925	-57.0508
3.5	-50.5811	-45.6372	-50.3979	-48.811	-48.9636	-50.7947	-48.9331	-39.5947	-53.5107	-47.5598	-45.2405	-43.7756	-56.0437	-61.4745	-56.7442	-57.4614	-55.8897	-61.5965	-54.7179	-60.8336	-50.8849	-55.638	-58.1969	-51.2511	-56.4696	-43.549	-62.5665	-55.0236	-59.7131		-59.7668	-61.9641	-55.6165	-68.5101	-69.5935	-63.0933	-72.5537	-64.2529	-63.7799	-65.6873	-57.7698	-48.8892		-62.605	-72.5385	-51.405	-63.3984	-60.4688	-56.8982
3.51	-50.6726	-45.8508	-50.4895	-48.9941	-48.6584	-49.6655	-48.811	-39.5337	-53.114	-47.5598	-45.0574	-43.2568	-56.2573	-61.505	-56.5154	-57.3088	-56.0423	-61.566	-54.4615	-60.4521	-50.9764	-55.4625	-58.1969	-51.1799	-56.2865	-43.4066	-62.5818	-55.1965	-59.53		-59.9652	-61.9183	-55.6622	-68.8153	-69.4714	-62.9407	-72.6758	-64.3445	-63.7952	-65.7483	-57.5053	-49.0621		-62.5287	-72.4774	-49.9554	-63.49	-60.3162	-56.7609
3.52	-50.4285	-45.8203	-50.6116	-49.0857	-49.0552	-48.4753	-48.9026	-39.5642	-52.4426	-47.4072	-44.9963	-43.2874	-56.3489	-61.3219	-56.5917	-57.5224	-55.9508	-61.4134	-54.1747	-60.1317	-51.0476	-55.2947	-58.0382	-51.1595	-56.4391	-43.0811	-62.063	-55.0948	-59.5911		-60.2399	-61.9946	-55.708	-68.8	-69.3188	-63.2458	-72.4316	-64.2224	-63.6578	-65.9619	-57.3425	-49.3266		-62.5134	-72.4469	-49.2841	-63.3527	-60.2246	-57.2797
3.53	-49.7571	-45.7593	-50.7947	-48.6279	-48.7805	-47.4377	-48.811	-38.9844	-52.229	-47.3767	-44.8743	-43.7451	-56.3489	-61.2914	-56.4696	-57.5835	-55.9203	-61.1388	-54.0343	-59.8062	-51.1494	-55.1955	-58.2274	-50.8137	-56.4391	-43.0404	-61.6052	-55.0033	-59.5605		-60.3162	-62.1472	-55.6927	-68.9526	-69.7156	-62.666	-72.4927	-64.1614	-63.5968	-66.084	-57.1899	-49.3774		-62.5439	-72.569	-49.2383	-63.3069	-60.2856	-57.7374
3.54	-49.6045	-45.9729	-51.1609	-48.5974	-49.0857	-47.5903	-48.7195	-38.6487	-51.5576	-47.2852	-44.6912	-43.6536	-56.4709	-61.2914	-55.9813	-57.6903	-56.0423	-61.2456	-54.2357	-59.735	-51.0883	-55.0124	-58.3189	-50.7018	-56.3475	-42.9081	-61.0559	-55.3288	-59.6216		-60.4382	-61.8878	-55.5249	-68.9374	-69.624	-63.0933	-72.4927	-63.9783	-63.49	-66.2213	-57.0577	-49.3571		-62.7423	-72.7673	-49.6808	-63.078	-60.1941	-58.2257
3.55	-49.574	-45.7898	-51.283	-48.4143	-48.9026	-47.9565	-48.4753	-38.252	-51.4661	-47.4072	-44.7522	-43.1042	-56.5625	-60.9251	-56.0118	-57.9955	-55.7372	-61.2558	-54.0038	-59.7807	-51.0578	-54.8216	-58.3251	-50.4881	-56.0423	-42.9386	-61.2543	-55.2677	-59.6826		-60.4382	-61.8726	-55.2045	-68.9526	-69.9292	-62.8491	-72.5232	-64.0698	-63.429	-66.3434	-56.9255	-49.6012		-62.5134	-72.8131	-49.8486	-63.0322	-60.4382	-58.3173
3.56	-49.574	-45.8813	-51.1914	-48.8416	-48.5974	-50.3979	-48.5974	-38.252	-50.9167	-47.4072	-44.4165	-42.5854	-56.8677	-60.7726	-56.0271	-58.3922	-55.432	-61.3575	-53.5338	-59.6739	-51.0069	-54.6996	-58.2762	-50.4169	-55.7372	-42.9183	-61.239	-55.3695	-59.9878		-60.7129	-61.9031	-54.9146	-68.8458	-69.7156	-62.9102	-72.3706	-63.8562	-63.2306	-66.5112	-56.783	-49.6521		-62.3608	-72.9199	-49.5282	-62.8339	-60.3009	-58.5767
3.57	-49.7571	-45.8813	-50.9778	-48.811	-48.811	-50.8252	-48.3838	-38.1604	-50.9167	-47.5598	-44.6606	-43.1348	-56.7456	-60.8031	-56.3628	-58.4837	-55.0658	-61.4846	-53.3934	-59.4654	-51.068	-54.4783	-58.2335	-50.2542	-55.5998	-42.9183	-61.0864	-55.3491	-59.7437		-60.6671	-61.9489	-54.823	-69.1205	-69.6545	-61.781	-72.4316	-63.8867	-63.139	-66.5265	-56.6711	-49.4181		-62.3151	-72.9199	-49.1467	-62.7576	-60.2399	-58.714
3.58	-49.6045	-45.7593	-50.52	-49.0247	-48.9636	-50.6421	-48.2312	-37.9468	-50.2454	-47.4377	-44.5691	-43.3789	-56.2878	-60.62	-56.1797	-58.3312	-54.9132	-61.6983	-53.4239	-59.4349	-51.0273	-54.5165	-58.026	-50.2949	-55.5541	-43.0098	-60.9644	-55.4	-59.8657		-60.9418	-61.9641	-54.7925	-68.8611	-69.1052	-61.6895	-72.4316	-63.7036	-62.8949	-66.6791	-56.6508	-49.2249		-62.1014	-73.0573	-48.7653	-62.6965	-60.1483	-59.1107
3.59	-49.4519	-45.7898	-50.8557	-49.1772	-48.7805	-50.0623	-48.1702	-37.9468	-50.0623	-47.5598	-44.5996	-43.3484	-55.3113	-60.5895	-56.0881	-58.2396	-54.4859	-62.0289	-53.4422	-59.3077	-51.0273	-54.4707	-57.8978	-50.3864	-55.3709	-43.315	-61.0406	-55.5729	-59.5605		-60.7281	-61.781	-54.823	-68.8	-69.3188	-61.2012	-72.3706	-63.7646	-62.7728	-66.9995	-56.4168	-49.0723		-62.3761	-72.8894	-49.0247	-62.8796	-59.95	-59.3701
3.6	-49.2383	-45.9119	-50.8557	-49.4214	-48.811	-49.7266	-48.2312	-38.7097	-49.4519	-47.4072	-44.3555	-43.0432	-55.4333	-60.2843	-56.5001	-58.1633	-54.2113	-61.9322	-53.1676	-59.1094	-51.1595	-54.402	-57.8734	-50.1016	-55.2489	-43.5286	-60.9796	-55.6543	-59.7131		-60.8197	-61.7963	-54.7162	-68.739	-69.2883	-61.5063	-72.2791	-63.551	-62.4982	-67.3962	-56.2541	-48.8586		-61.9946	-73.1183	-48.9331	-62.7881	-59.8737	-59.6143
3.61	-48.6584	-45.6372	-51.0693	-49.2993	-48.8416	-49.7571	-48.0786	-38.7708	-49.3909	-47.5598	-44.325	-42.738	-54.762	-60.0401	-56.378	-58.3464	-53.9671	-62.0187	-52.6549	-58.7177	-51.3935	-54.3028	-57.7208	-50.0609	-54.9437	-43.8135	-60.9796	-55.4508	-59.53		-60.8655	-61.6132	-54.6094	-68.9679	-69.502	-61.3843	-72.1265	-63.429	-62.4982	-67.5488	-56.1727	-48.9909		-61.9336	-73.0878	-48.8263	-63.1543	-59.7668	-59.5837
3.62	-48.6584	-45.6677	-51.2524	-49.6045	-48.811	-49.7266	-48.2617	-38.8013	-48.9941	-47.1936	-44.0198	-42.4329	-54.3958	-59.9791	-56.1644	-58.4685	-53.9061	-62.0492	-52.661	-58.321	-51.4138	-54.3715	-57.2386	-50.2949	-54.7606	-43.9457	-60.0488	-55.4102	-59.5605		-61.0028	-61.4453	-54.472	-68.5864	-69.3494	-61.9946	-71.8213	-63.1543	-62.2845	-67.5488	-56.0608	-49.2249		-62.0404	-73.3167	-48.8263	-63.4747	-59.7516	-59.7058
3.63	-48.8416	-45.5457	-50.3979	-49.9402	-48.7805	-49.7266	-48.0481	-37.9468	-50.3064	-46.8579	-44.2334	-42.3108	-53.4802	-59.6434	-56.0118	-58.6058	-53.8146	-62.0543	-52.3192	-58.0005	-51.5563	-54.3562	-57.2386	-50.1219	-54.074	-44.2204	-59.9115	-55.0236	-59.3774		-61.0486	-61.4148	-54.2584	-68.3118	-68.8306	-62.2693	-71.8213	-62.7881	-62.1625	-67.4268	-55.9591	-49.2655		-62.1472	-73.4387	-49.4519	-63.7189	-59.6295	-59.7516
3.64	-48.8416	-45.21	-50.7336	-50.3979	-48.6584	-49.1772	-47.9565	-39.137	-50.1843	-46.7664	-43.9893	-42.0056	-53.7549	-59.7044	-55.5998	-58.6974	-53.6314	-61.8814	-51.9164	-57.6699	-51.6376	-54.3868	-57.0799	-50.0609	-54.1197	-44.434	-59.7589	-54.4641	-59.3469		-61.2927	-61.4606	-54.0448	-68.0066	-68.3423	-63.0017	-71.6382	-62.3303	-61.9183	-67.442	-55.9489	-49.2655		-61.8726	-73.5303	-50.6268	-63.5968	-59.599	-59.8431
3.65	-49.574	-45.332	-51.0388	-50.5505	-49.0247	-48.9941	-47.6819	-40.2356	-51.3135	-47.1326	-43.6536	-43.1653	-53.7854	-59.4298	-55.5541	-58.4837	-53.5094	-61.8661	-51.8309	-57.5123	-51.5868	-54.3028	-57.0677	-49.9693	-53.9214	-44.6781	-59.9268	-54.0877	-59.9878		-61.1401	-61.1096	-53.6481	-67.4725	-68.3423	-62.666	-71.4246	-62.0862	-61.72	-67.4725	-55.7353	-49.0926		-61.8573	-73.4998	-51.1761	-63.6884	-59.5074	-59.8889
3.66	-50.1843	-45.1794	-51.0693	-50.6421	-48.7805	-47.8955	-47.926	-41.853	-51.0693	-46.9495	-43.8672	-43.3789	-53.6633	-59.3077	-55.5083	-58.3922	-53.7535	-62.1052	-51.6478	-57.4919	-51.3426	-54.1731	-56.7931	-49.7252	-53.8603	-44.9121	-59.5758	-54.342	-60.5981		-61.0791	-60.5603	-53.5718	-67.2131	-67.5793	-63.0322	-71.2415	-61.7505	-61.5521	-67.5946	-55.5115	-49.2249		-61.1859	-73.6218	-51.283	-63.7341	-59.3701	-59.7211
3.67	-50.459	-45.2405	-50.8557	-49.9097	-48.8721	-47.9871	-47.9565	-42.6465	-50.3369	-46.7358	-44.2334	-42.9517	-53.6938	-59.1856	-55.5998	-58.3769	-53.662	-62.0899	-51.2084	-57.2122	-51.2206	-54.135	-56.9823	-49.8371	-53.8756	-44.9325	-59.0723	-54.4132	-60.6287		-60.7129	-60.2856	-53.6328	-66.8317	-67.7625	-62.8796	-71.2415	-61.72	-61.4606	-67.7014	-55.3385	-48.9502		-61.1859	-73.6981	-51.3135	-63.7341	-59.3854	-59.6295
3.68	-50.3979	-45.332	-51.1914	-49.6045	-48.5669	-47.2852	-47.804	-42.738	-49.1162	-46.4001	-44.2639	-42.4023	-53.7549	-58.8805	-55.6914	-58.2701	-53.3873	-61.9577	-50.9276	-57.0392	-51.0273	-53.8756	-56.8724	-49.6438	-53.6772	-44.8714	-58.8281	-54.5557	-60.7507		-60.7892	-60.1941	-53.4497	-66.145	-67.3352	-63.429	-71.0278	-61.6589	-61.2012	-67.9913	-55.0741	-48.5331		-61.4606	-73.8507	-51.1151	-63.7341	-59.2023	-59.8279
3.69	-50.6726	-45.4541	-51.5576	-49.2383	-48.5974	-46.7358	-47.5598	-42.3108	-49.3298	-45.7288	-44.447	-42.4939	-53.0225	-58.85	-55.6303	-58.4685	-53.2652	-61.744	-51.068	-57.0138	-51.0171	-53.5552	-56.9212	-49.3997	-53.6467	-44.5459	-58.9044	-54.1488	-60.8118		-60.2704	-60.1483	-53.1903	-65.8398	-67.3047	-63.0627	-70.7227	-61.6589	-61.1096	-68.1592	-54.9418	-47.9736		-61.6895	-73.8507	-50.8557	-63.8562	-59.1718	-60.3162
3.7	-50.8862	-45.7593	-51.7407	-49.6045	-48.2617	-46.4612	-47.5903	-42.1277	-48.3533	-46.095	-44.5386	-42.2498	-52.9919	-58.4532	-55.5235	-58.5295	-53.4483	-61.6271	-51.0802	-56.8561	-50.8849	-53.4102	-56.8358	-49.2573	-53.7993	-44.7392	-58.9502	-54.1284	-60.8118		-59.8584	-59.9805	-52.58	-65.4126	-66.9385	-63.3374	-70.1123	-61.3843	-60.957	-68.327	-54.5451	-47.6685		-61.7657	-73.927	-50.7642	-63.6426	-58.7598	-60.5298
3.71	-50.8557	-45.9119	-51.7712	-49.2993	-48.7195	-45.8203	-47.5598	-41.7615	-47.7734	-46.2476	-44.6301	-42.9822	-52.6257	-58.1175	-55.0353	-58.438	-52.9601	-61.3778	-51.1046	-56.729	-50.7018	-53.0745	-57.0677	-49.2267	-53.723	-44.9019	-59.3622	-53.6605	-60.5371		-58.8666	-59.7516	-52.0459	-64.8633	-66.6943	-63.0627	-69.7766	-61.4148	-60.8655	-68.2812	-54.1178	-47.5769		-61.4758	-73.5913	-50.7184	-63.6273	-58.4241	-60.5908
3.72	-50.5505	-45.8813	-51.5271	-49.2993	-48.5059	-44.9658	-47.9565	-41.3953	-47.1326	-46.1255	-44.7522	-42.4329	-52.9004	-58.148	-54.1197	-58.2243	-52.7159	-61.1439	-51.0924	-56.6883	-50.4576	-52.8075	-57.1043	-48.9826	-53.311	-45.0444	-59.4537	-53.3146	-60.3235		-58.6072	-59.3243	-51.7407	-63.7036	-66.2366	-63.0322	-69.563	-61.1707	-60.545	-68.2812	-53.7008	-46.936		-61.4301	-73.866	-50.6879	-63.7646	-58.2104	-60.6671
3.73	-50.0317	-46.0034	-51.2524	-49.2383	-48.2922	-45.8203	-47.9565	-41.3342	-46.8884	-46.1255	-44.7522	-42.3108	-53.053	-57.8734	-54.1045	-58.0718	-51.4647	-61.1184	-50.6957	-56.6018	-50.4068	-52.4718	-57.2142	-48.7792	-52.9601	-45.258	-59.5911	-53.2434	-59.8352		-57.9205	-58.5004	-51.4966	-63.4137	-65.9009	-62.666	-69.4409	-61.1707	-60.3619	-68.0524	-53.3752	-46.4071		-61.842	-73.9423	-50.8252	-64.0393	-58.1647	-60.6976
3.74	-49.7876	-46.1255	-50.6421	-49.2078	-48.0481	-44.7522	-47.926	-42.3718	-45.8203	-45.8203	-44.4775	-42.3413	-52.8394	-57.5987	-54.2113	-57.8734	-50.6712	-61.1133	-50.2318	-56.3628	-50.1931	-52.1361	-57.2264	-48.83	-53.0058	-45.3394	-59.53	-53.2943	-59.3164		-57.6459	-58.0121	-51.405	-62.6965	-65.4736	-62.7881	-69.1357	-60.9265	-59.9957	-68.1134	-53.1209	-45.3389		-62.1014	-74.2322	-50.5963	-64.024	-57.9358	-60.3772
3.75	-49.3298	-46.1255	-50.8862	-48.5974	-48.2617	-46.2476	-47.7124	-42.7991	-45.2405	-45.9424	-44.5081	-42.1887	-52.3206	-57.263	-54.4096	-57.8276	-49.8473	-60.6861	-50.1646	-55.9762	-50.3254	-51.7546	-56.9884	-48.535	-52.5023	-45.3495	-59.6521	-52.7958	-58.7366		-57.3254	-57.5085	-51.3745	-62.2998	-65.321	-62.6355	-68.5559	-60.9265	-59.7516	-68.1439	-52.9683	-44.22		-62.2388	-74.2017	-50.4132	-63.902	-57.6306	-60.4688
3.76	-48.9941	-46.095	-50.7336	-48.6584	-47.4683	-45.271	-47.6514	-42.4023	-45.0269	-45.7593	-44.0503	-42.7686	-52.7478	-56.9884	-54.3944	-57.4004	-48.7486	-60.6912	-49.6581	-55.8236	-50.4271	-51.7851	-56.732	-48.4129	-51.9682	-45.4106	-59.2401	-51.8599	-58.6755		-57.1576	-56.7761	-51.2982	-61.7657	-65.0464	-63.0322	-68.2202	-60.1636	-59.4006	-68.0981	-52.714	-43.3248		-62.5287	-74.3542	-50.6116	-63.7646	-57.417	-60.423
3.77	-48.4143	-46.0034	-50.3064	-49.0857	-47.926	-45.6677	-47.6208	-42.7991	-45.2405	-46.0645	-44.0503	-43.2568	-52.5037	-56.6832	-53.662	-57.2173	-48.6266	-61.332	-49.9693	-55.7931	-50.5593	-51.5639	-56.5733	-48.1891	-51.3884	-45.4004	-59.118	-50.9749	-58.4009		-56.3184	-56.1963	-51.3135	-61.5674	-65.1379	-62.7881	-68.0981	-59.95	-59.2786	-67.854	-52.4495	-41.982		-62.6508	-74.2932	-50.1843	-63.902	-57.1576	-60.3467
3.78	-48.3533	-46.095	-50.1538	-48.6584	-47.4988	-44.5386	-47.9871	-44.1724	-44.2944	-45.7898	-43.8672	-42.9211	-52.3511	-56.7748	-53.7688	-56.9273	-49.9083	-61.7796	-50.0182	-55.7117	-50.6306	-51.6325	-56.8358	-47.9348	-51.5563	-45.5428	-58.7976	-50.4154	-58.6755		-55.9674	-55.9369	-51.4508	-61.4911	-63.8562	-62.5439	-67.5183	-59.2786	-58.9886	-67.7472	-51.9511	-40.9342		-62.6965	-74.2932	-50.2606	-63.5968	-56.8677	-60.2399
3.79	-48.2007	-46.1255	-50.459	-48.6584	-47.5293	-44.0808	-47.6819	-44.7827	-44.447	-46.7664	-44.0198	-42.616	-52.3511	-56.9273	-54.135	-56.9426	-51.068	-61.449	-50.0426	-55.5693	-50.834	-51.4418	-57.0982	-47.7721	-51.6478	-45.8683	-58.9349	-49.6525	-58.7061		-55.3571	-55.6927	-51.2677	-61.4301	-63.6426	-62.2693	-67.0911	-59.0649	-58.653	-67.6099	-51.4526	-39.7746		-62.5592	-73.9117	-50.4437	-63.5815	-56.7303	-60.2246
3.8	-48.0176	-46.3391	-50.8252	-49.2993	-46.98	-43.3179	-47.6208	-44.3555	-44.0198	-47.5598	-44.447	-42.2803	-52.229	-56.1339	-54.0129	-56.8968	-51.0375	-61.3778	-50.1158	-55.0861	-50.8849	-51.5257	-57.1898	-47.5788	-51.2511	-45.909	-58.8434	-49.7644	-58.7976		-54.9146	-55.5249	-50.7184	-61.0028	-63.2458	-62.2998	-66.6638	-58.2104	-57.8137	-67.5488	-51.2187	-38.4521		-62.1472	-73.6829	-50.0775	-63.3832	-56.532	-60.1788
3.81	-47.8955	-46.5222	-51.2524	-49.2993	-47.5903	-43.9282	-47.3462	-44.0503	-44.1418	-47.4683	-44.6912	-42.0667	-52.6868	-55.1878	-53.4331	-57.0952	-50.3966	-61.2202	-50.0914	-54.8827	-50.9154	-51.6554	-57.2142	-47.5686	-51.9682	-46.1023	-58.8129	-49.1744	-58.8586		-53.8464	-55.3418	-49.9554	-60.7281	-62.3608	-61.3232	-66.5112	-57.8748	-57.5391	-67.5336	-51.0661	-37.3637		-62.0862	-73.4998	-49.3756	-63.429	-56.4404	-60.1178
3.82	-47.3767	-46.7053	-51.344	-50.4895	-48.3838	-44.2029	-47.0715	-44.1113	-43.7451	-47.041	-44.2334	-42.7686	-52.29	-55.0047	-53.5552	-57.0799	-50.2135	-60.8845	-49.9876	-55.4472	-50.7221	-51.8233	-57.318	-47.3957	-52.2276	-46.3871	-59.1028	-49.3066	-58.7671		-53.5718	-55.1587	-49.4519	-60.3009	-60.9875	-60.7129	-66.2976	-57.2949	-57.2491	-67.4115	-50.8423	-36.2142		-62.2998	-73.2861	-49.162	-63.017	-56.4252	-59.8126
3.83	-47.6514	-46.8884	-51.1609	-51.0083	-48.9636	-42.8906	-46.8884	-44.5691	-43.562	-47.1021	-44.6606	-42.5854	-52.5342	-54.4249	-54.0282	-56.8205	-49.5421	-60.5589	-50.1585	-56.4696	-50.5187	-51.9454	-57.4584	-47.3753	-51.9072	-46.7533	-59.408	-50.1001	-58.7976		-52.8394	-55.0214	-48.9026	-60.0873	-60.7129	-60.0415	-65.9619	-57.1118	-57.066	-67.2131	-50.6388	-34.6273		-61.8268	-73.1335	-49.7876	-62.7576	-56.2115	-59.6448
3.84	-47.6819	-46.7969	-50.8252	-50.7336	-48.9636	-43.1348	-47.1631	-45.6067	-43.1348	-46.8579	-45.0269	-42.5244	-52.3511	-54.1502	-53.2652	-56.6374	-48.6571	-60.4826	-49.6886	-56.5713	-50.539	-52.4184	-57.4217	-47.5178	-51.4342	-46.9771	-59.7894	-51.1275	-58.9807		-52.1985	-54.6094	-48.4448	-59.0192	-60.4688	-59.9194	-64.9548	-56.6235	-56.6541	-66.9995	-50.4049	-33.7931		-61.0486	-72.9504	-49.7723	-62.4982	-56.0132	-59.2938
3.85	-47.7734	-46.4612	-50.6116	-50.8557	-49.574	-44.5691	-46.8884	-45.6982	-42.7075	-46.9495	-44.8132	-42.4023	-52.3816	-54.0587	-52.8532	-56.7137	-47.5279	-60.5081	-49.9876	-57.0748	-50.7323	-52.9143	-57.4278	-47.8128	-51.4952	-46.9975	-59.9878	-51.5955	-59.0112		-51.1609	-54.5026	-47.9413	-58.5767	-59.95	-59.2175	-63.9783	-56.4099	-56.3489	-66.2823	-49.9776	-33.5999		-61.1096	-72.5842	-49.1772	-62.193	-55.9521	-58.8818
3.86	-48.2007	-46.7358	-50.7336	-51.9238	-49.8792	-45.0269	-47.1936	-46.2476	-42.5244	-47.0715	-44.5996	-43.0127	-53.6328	-53.4483	-52.6244	-56.5917	-46.6124	-60.7268	-49.8534	-57.0901	-50.6306	-53.7611	-57.7086	-48.769	-51.8919	-46.9873	-60.1404	-53.5486	-59.2249		-50.9473	-53.8617	-47.7277	-57.8748	-59.248	-59.3396	-62.9102	-56.2268	-55.7233	-65.6873	-49.764	-33.0302		-60.8655	-72.4469	-49.0857	-61.6589	-55.6775	-58.241
3.87	-49.0247	-46.8579	-50.7947	-51.8628	-50.3979	-44.9048	-48.8721	-47.2241	-42.7686	-47.1631	-44.9963	-43.0127	-54.6704	-52.6549	-53.5094	-55.9355	-46.3683	-61.332	-50.3539	-56.9629	-50.5899	-54.0358	-57.5926	-49.888	-51.8004	-47.2416	-60.2625	-54.637	-59.2249		-50.5811	-53.2361	-47.6208	-57.6459	-58.4546	-59.3701	-61.8726	-56.3184	-55.3723	-65.1379	-49.53	-32.7861		-60.9723	-72.1417	-48.5059	-61.2469	-55.6622	-57.5391
3.88	-49.7876	-46.9189	-51.2219	-53.0225	-51.0999	-45.21	-49.3298	-48.0176	-42.3413	-47.1936	-44.9048	-45.1184	-55.8911	-54.5165	-54.8827	-56.8968	-46.3988	-61.7949	-50.5492	-57.2325	-50.4576	-54.2647	-58.1847	-50.3559	-51.9072	-47.6078	-60.6439	-55.7865	-59.2554		-50.3369	-52.6715	-47.5446	-56.7761	-57.8748	-59.5227	-61.0181	-56.1353	-55.0061	-64.024	-49.1638	-31.6671		-60.5908	-71.8365	-47.8955	-60.6671	-55.296	-56.9287
3.89	-51.283	-47.2546	-51.8018	-53.938	-51.7102	-48.689	-49.1467	-48.2617	-42.9822	-47.3462	-45.0574	-46.0034	-56.593	-56.256	-56.5154	-57.3851	-45.7274	-62.2832	-51.0985	-58.0565	-50.5288	-54.7148	-58.618	-51.0273	-52.1819	-48.6556	-60.8881	-56.4274	-60.2319		-48.8721	-52.0459	-47.2699	-57.0355	-58.302	-58.4851	-60.5603	-55.8301	-54.6704	-62.9712	-48.6857	-30.4871		-60.6671	-71.5161	-47.7582	-60.2399	-55.4944	-56.3489
3.9	-52.0459	-47.7429	-52.29	-54.762	-51.9238	-51.7102	-48.9941	-48.9636	-43.2263	-47.7124	-45.332	-46.7358	-57.0813	-57.5072	-58.087	-57.9497	-47.2838	-63.3818	-51.3182	-59.3738	-50.6	-55.2718	-59.0331	-51.7495	-52.7312	-49.266	-61.1017	-58.3195	-60.9033		-48.1549	-51.4203	-46.7358	-56.6693	-58.0884	-57.8748	-59.0344	-55.3723	-54.2432	-61.9489	-48.2483	-28.6865		-60.1178	-71.0431	-47.5598	-59.5227	-55.2197	-55.8148
3.91	-52.7478	-48.1091	-52.5037	-55.7385	-52.1985	-52.5952	-48.9026	-49.5129	-43.2263	-48.0481	-45.6677	-47.2546	-56.9287	-58.911	-59.1856	-57.3088	-50.0609	-63.3513	-51.4281	-59.7299	-50.6102	-55.7524	-59.3688	-52.1666	-53.2805	-49.9475	-61.3153	-60.7202	-61.0559		-46.8732	-50.4285	-45.5914	-56.3489	-57.1729	-56.8066	-58.8208	-55.3723	-53.9532	-60.6366	-47.7295	-27.9846		-59.7363	-70.1886	-46.8884	-58.5919	-54.8993	-55.2655
3.92	-53.3276	-48.3228	-52.7478	-56.3489	-52.6257	-53.999	-49.1467	-49.9097	-42.7991	-47.9871	-46.0034	-47.2241	-57.2339	-59.4298	-60.5895	-57.2173	-51.0375	-63.5141	-51.4098	-60.5793	-50.3966	-56.3323	-59.6922	-53.0313	-53.8603	-50.3951	-61.7426	-62.3682	-61.9104		-46.3696	-49.101	-44.5386	-55.9216	-56.5625	-56.5625	-58.6377	-55.3723	-53.5107	-59.5837	-47.17	-27.3234		-59.3396	-69.7461	-46.5527	-55.7538	-54.5636	-54.8993
3.93	-54.2432	-48.75	-53.4497	-56.4099	-53.2056	-54.5789	-49.2993	-49.8792	-42.8601	-47.9565	-46.4612	-48.2312	-57.8442	-60.9557	-61.154	-56.7442	-53.1737	-63.2648	-51.5196	-61.5711	-50.3152	-56.9273	-59.8509	-53.2958	-54.2876	-50.9037	-62.2156	-63.8635	-62.5208		-44.9963	-47.453	-43.6841	-55.4791	-56.5015	-55.2808	-58.241	-54.9451	-53.1903	-58.5004	-46.6105	-25.9806		-59.0649	-69.4104	-44.6454	-55.0366	-54.2584	-54.4873
3.94	-55.1892	-49.1467	-54.1821	-56.9897	-54.2126	-54.7314	-50.2454	-50.2454	-44.5996	-47.8955	-48.8416	-48.8721	-58.7292	-61.0472	-62.2069	-56.6069	-53.5399	-63.5039	-53.0394	-62.9749	-51.0375	-57.2249	-60.2843	-53.8756	-54.3944	-51.3005	-62.5208	-65.2266	-62.9175		-43.8519	-45.8508	-43.2568	-54.9298	-55.708	-53.877	-57.4475	-53.999	-52.8546	-57.3102	-46.2138	-25.5839		-58.5156	-69.1357	-43.089	-53.9227	-53.938	-54.1211
3.95	-55.7996	-49.5129	-54.762	-57.478	-55.0366	-56.6846	-50.4285	-50.4285	-45.6677	-48.1396	-49.7571	-49.6045	-59.187	-61.9017	-62.9698	-57.1105	-54.1197	-64.6636	-53.7352	-63.6209	-51.7088	-57.8047	-60.5772	-54.1604	-54.1045	-52.3482	-63.009	-66.2032	-62.9175		-42.7991	-44.2944	-42.7838	-54.5941	-55.3723	-51.6797	-56.593	-53.5718	-52.641	-56.181	-45.6645	-25.2889		-58.5461	-69.0289	-42.0514	-52.9614	-52.4884	-53.7549
3.96	-56.1963	-49.9402	-56.1353	-58.1799	-55.3723	-56.6235	-51.1914	-50.4895	-47.3157	-47.0715	-49.8792	-50.0012	-60.1941	-62.39	-63.7022	-57.3546	-54.0587	-65.2586	-54.4981	-63.804	-52.2887	-58.0718	-61.0838	-54.3334	-53.9061	-53.5689	-63.2837	-67.1187	-62.9785		-42.3566	-43.0585	-42.7686	-54.5026	-55.0061	-50.4895	-55.7996	-53.0225	-52.3816	-55.3418	-45.4305	-24.9329		-58.7445	-68.6627	-41.3647	-52.229	-50.8557	-52.8546
3.97	-56.6235	-50.459	-57.2949	-58.3325	-55.9827	-57.2034	-51.0693	-50.3064	-47.8955	-47.3157	-50.7336	-50.1538	-60.1941	-63.0614	-63.6412	-57.7513	-54.4249	-65.4265	-54.8338	-64.3584	-52.5226	-58.2167	-61.1632	-54.4554	-54.4707	-54.3115	-63.9856	-67.841	-63.0701		-41.5784	-41.8378	-42.4329	-53.8007	-55.3418	-49.0552	-54.6704	-52.7478	-52.1985	-54.35	-44.932	-24.058		-57.3712	-68.0066	-40.495	-51.5424	-49.5129	-52.4426
3.98	-57.1118	-50.8252	-58.6377	-58.7598	-56.1963	-57.6306	-51.6797	-50.9778	-48.5364	-47.3767	-51.1609	-50.7031	-60.5908	-63.336	-63.7175	-58.8347	-54.8521	-65.518	-55.4686	-64.7653	-52.2276	-58.5066	-61.1937	-54.7809	-54.8827	-54.9626	-64.6112	-68.7463	-63.6499		-40.7086	-40.5103	-41.8073	-53.3124	-54.4568	-48.1702	-54.2737	-52.168	-51.8933	-53.3887	-44.4845	-23.6715		-56.0895	-67.5793	-39.6558	-50.459	-48.4143	-51.8475
3.99	-57.8442	-51.0693	-60.072	-58.7292	-56.8066	-57.5085	-51.6797	-51.3745	-49.2688	-47.5598	-51.405	-51.3745	-60.896	-64.0074	-63.7633	-59.9638	-55.2794	-66.398	-56.5001	-64.9382	-52.0344	-58.7889	-61.2975	-54.9234	-54.6538	-55.4305	-65.1147	-69.3262	-63.7109		-39.9457	-39.8541	-41.3037	-53.0988	-54.2737	-45.9424	-54.0906	-51.8628	-51.5424	-52.3663	-44.0267	-22.7458		-52.9004	-65.5652	-38.6639	-47.3004	-46.8274	-50.5658
4	-58.302	-51.5271	-60.8044	-59.0955	-57.5696	-57.1729	-51.3745	-51.9543	-49.0552	-47.4683	-51.5881	-51.7407	-61.4148	-64.221	-63.687	-61.3982	-55.7372	-66.6625	-57.2447	-65.1518	-51.78	-58.6897	-61.6026	-54.9132	-55.2489	-56.1629	-65.5725	-69.9976	-64.3213		-39.4421	-38.847	-40.8459	-52.1222	-53.7854	-45.1489	-53.114	-51.5271	-51.0693	-51.9238	-43.7215	-22.8475		-50.108	-63.7799	-37.0007	-46.0034	-44.7827	-48.8416
4.01	-58.6682	-51.8933	-61.1096	-59.2786	-58.2715	-56.9897	-51.0388	-52.6868	-49.3909	-48.4448	-52.0764	-52.8699	-61.5369	-64.5567	-63.7633	-62.1459	-55.9813	-67.5729	-58.0138	-65.1111	-51.5461	-58.8652	-62.1581	-54.964	-55.7066	-56.641	-65.9692	-70.3536	-64.657		-38.9081	-37.962	-40.6628	-51.756	-54.3652	-44.9658	-52.6868	-51.1914	-50.6726	-51.0999	-43.3146	-22.3185		-47.9565	-61.4453	-35.5206	-45.1642	-42.4329	-47.9413
4.02	-58.9124	-52.1985	-61.1401	-59.5532	-59.0955	-56.7761	-51.8628	-52.9614	-49.4214	-50.2454	-52.0459	-53.2666	-61.9336	-64.7398	-63.9006	-62.8325	-56.0118	-67.8221	-58.6852	-65.0806	-51.8207	-58.8042	-62.39	-54.7708	-55.9203	-56.9767	-66.1981	-70.8317	-64.9011		-38.0231	-37.7484	-40.022	-51.0693	-53.7854	-44.6301	-51.9849	-50.9167	-50.2606	-50.5048	-43.0705	-21.8302		-45.9882	-59.4159	-34.8187	-43.974	-41.0443	-46.8579
4.03	-59.3396	-52.4121	-61.5979	-59.5532	-59.3396	-57.0508	-51.8018	-53.0835	-50.6726	-50.7947	-51.9238	-53.3582	-62.2388	-65.3807	-64.1448	-63.4428	-56.2865	-68.9513	-59.4725	-65.223	-51.9021	-58.5371	-62.86	-54.7708	-56.1186	-57.0683	-66.4423	-71.0758	-65.0232		-37.4585	-37.1991	-40.1288	-50.9625	-53.6938	-45.1184	-51.8018	-51.0388	-49.986	-49.9707	-42.6331	-21.3623		-44.8132	-57.0203	-33.7659	-43.2416	-39.4727	-45.5151
4.04	-59.7668	-52.6562	-61.9031	-59.7668	-59.5532	-56.2878	-51.8018	-53.4497	-50.9167	-50.6726	-51.8628	-53.6633	-62.5134	-65.5638	-64.3584	-63.8396	-56.7442	-69.4396	-59.8814	-65.1976	-51.8716	-58.4761	-63.2628	-54.6894	-56.6069	-57.2005	-66.5033	-71.4217	-65.4199		-37.4738	-36.6803	-40.4187	-50.2301	-53.6328	-44.8132	-51.5576	-50.5505	-49.7113	-49.4519	-42.4194	-21.3114		-44.1571	-55.9521	-32.8809	-42.2498	-38.0231	-44.1876
4.05	-60.0415	-52.6868	-61.9946	-59.8584	-60.1331	-55.9521	-51.1609	-53.4802	-51.6797	-51.4355	-51.7407	-54.1211	-62.6965	-65.7774	-64.0532	-64.1905	-56.8968	-69.7498	-60.3575	-65.4367	-52.6549	-58.8957	-63.4215	-54.7809	-57.2173	-57.2616	-66.6559	-71.6659	-65.6335		-36.7719	-36.2988	-40.5103	-50.2148	-53.999	-43.7451	-51.405	-50.5505	-49.4519	-49.0857	-41.9617	-20.9045		-43.9893	-54.1821	-32.5909	-42.0361	-36.7108	-43.3331
4.06	-60.1636	-52.7783	-62.2998	-60.2856	-60.3467	-55.6775	-51.344	-53.999	-51.5271	-51.8628	-51.8628	-54.7314	-63.0322	-65.8385	-63.8396	-64.5873	-56.9884	-70.1262	-60.4552	-65.5486	-53.2449	-59.0178	-63.8304	-54.9234	-57.4461	-57.0988	-66.6101	-71.8184	-66.0303		-36.7413	-35.9174	-39.8999	-49.7876	-54.7314	-43.8977	-50.6726	-50.2759	-49.0552	-48.8263	-41.748	-20.3857		-43.3484	-54.2279	-32.2552	-41.6699	-35.9631	-42.4023
4.07	-60.5908	-52.9614	-62.7576	-60.1636	-60.6213	-55.0977	-51.6492	-53.7549	-52.4731	-52.168	-52.9614	-55.2197	-62.8796	-66.2352	-63.626	-64.511	-57.0189	-70.3551	-60.5284	-65.2739	-53.489	-58.9262	-64.6239	-54.9234	-57.553	-57.1293	-66.839	-71.8693	-65.9692		-36.3751	-35.6122	-39.549	-49.9554	-55.1282	-43.4705	-50.1233	-50.1233	-48.9331	-48.4143	-41.6463	-20.4061		-43.2111	-53.9685	-32.7435	-41.3495	-34.5135	-42.0667
4.08	-60.7739	-53.114	-63.2764	-60.3772	-60.8044	-54.3347	-51.7407	-54.2432	-52.5037	-52.0459	-52.8699	-55.3723	-63.1848	-66.4488	-63.6412	-64.7704	-57.3546	-70.4161	-60.5406	-65.2586	-53.9265	-58.8805	-64.8863	-54.6589	-57.3546	-56.9462	-67.0374	-72.0626	-65.9692		-35.9631	-35.3986	-39.3353	-49.4519	-54.7009	-43.501	-49.635	-50.0928	-48.5364	-48.4753	-41.2801	-19.8975		-42.8906	-52.702	-32.1027	-40.9985	-33.7659	-40.9833
4.09	-60.896	-53.3276	-63.8562	-60.3467	-60.9875	-54.7009	-51.4661	-54.4263	-52.9614	-52.29	-52.6562	-55.9827	-63.3984	-66.4488	-63.3666	-64.8009	-57.5377	-70.6755	-60.6322	-65.2332	-54.0078	-58.8347	-65.0572	-54.8013	-57.5072	-56.8038	-67.251	-72.2457	-65.9998		-35.9784	-34.7577	-38.9081	-49.7418	-55.1587	-42.4329	-49.2688	-50.0928	-48.2617	-48.4906	-41.2394	-19.399		-43.5162	-52.1832	-31.4465	-40.6628	-34.0863	-40.5408
4.1	-61.1096	-53.5413	-64.1003	-60.3772	-61.4453	-54.7009	-51.344	-54.5789	-52.8088	-51.9849	-52.5952	-56.8066	-63.6731	-66.2962	-63.3818	-64.5873	-57.8429	-70.5178	-60.388	-65.3604	-53.784	-58.6363	-65.1427	-54.6996	-57.9802	-56.9157	-67.2662	-72.439	-66.366		-36.0242	-34.834	-38.6945	-49.4977	-55.0977	-43.2568	-49.1467	-50.0623	-48.1702	-48.3685	-40.9139	-19.1854		-43.8367	-52.1375	-31.2482	-41.0596	-33.6591	-40.0983
4.11	-61.2622	-53.6328	-64.375	-60.2551	-61.8115	-55.3113	-51.1304	-54.3958	-52.8699	-52.1985	-52.5342	-57.0813	-63.1238	-66.5099	-63.1834	-64.3889	-57.6598	-70.7111	-60.4247	-65.4468	-53.5806	-58.4151	-65.1793	-54.6182	-57.8886	-56.9157	-67.2662	-72.4593	-66.366		-35.4443	-34.7882	-38.4045	-49.6503	-55.3723	-43.0737	-48.5364	-50.3064	-47.9718	-48.1549	-40.6698	-19.3176		-43.6993	-51.6797	-31.9501	-41.5784	-33.6285	-39.4727
4.12	-61.3538	-53.9075	-64.4055	-60.3772	-61.9336	-56.1047	-51.1914	-54.9451	-52.8088	-52.4121	-52.5952	-56.8066	-63.0322	-66.3268	-63.7022	-64.3736	-57.9039	-70.879	-60.4979	-65.2586	-53.9468	-58.1938	-65.1549	-54.6182	-57.8276	-56.8648	-67.373	-72.4186	-66.7322		-35.6122	-34.8798	-38.2367	-49.6045	-54.7925	-43.1653	-48.2922	-50.3979	-47.7734	-47.9565	-40.6189	-18.7785		-43.7146	-51.7255	-31.828	-40.8612	-33.8269	-39.259
4.13	-61.5979	-54.0295	-64.1309	-60.7434	-62.0557	-57.417	-51.0083	-54.823	-53.3276	-52.9004	-52.4121	-56.9592	-63.2458	-66.3878	-63.3666	-64.0227	-57.7513	-70.6806	-60.5895	-65.2892	-53.8756	-58.1175	-65.4417	-54.6894	-57.7208	-56.7326	-67.373	-72.2864	-66.9153		-35.5054	-35.5054	-37.9926	-49.3604	-55.4944	-43.3789	-48.9026	-50.52	-47.6514	-47.7734	-40.5477	-18.3411		-43.6078	-51.9086	-31.2787	-40.2509	-33.5828	-38.5266
4.14	-61.8115	-54.1821	-63.8867	-60.957	-61.9641	-58.2104	-51.3745	-54.9756	-52.9004	-53.3887	-51.9543	-57.1423	-63.3984	-66.1437	-63.1529	-64.2821	-57.8124	-70.7315	-60.681	-65.3095	-53.4789	-58.0107	-65.5028	-54.7199	-57.8581	-56.6207	-67.3273	-72.2355	-67.1594		-36.1615	-35.4749	-37.8857	-49.7113	-55.5554	-43.3484	-49.0857	-50.6726	-47.4988	-47.7429	-40.6392	-18.0054		-43.3942	-51.8018	-31.416	-40.0525	-32.5299	-37.84
4.15	-61.9641	-54.1821	-64.1003	-60.896	-62.5134	-58.5767	-51.2219	-55.0061	-53.053	-53.3887	-51.5881	-57.3254	-63.0627	-66.2047	-63.0156	-64.221	-57.5072	-70.5687	-60.5834	-65.2536	-53.4178	-57.9726	-65.5089	-54.669	-57.553	-56.6817	-67.3578	-72.2559	-66.8542		-36.5582	-35.5359	-37.7179	-49.8792	-55.1587	-43.6841	-49.1162	-50.8252	-47.5598	-47.7887	-40.3849	-18.1376		-43.913	-51.9849	-32.4689	-40.1746	-32.3621	-37.077
4.16	-61.9336	-54.2737	-63.7646	-61.1096	-62.7576	-58.363	-51.2524	-54.762	-53.0225	-53.3276	-51.6492	-57.4475	-63.4595	-66.1437	-62.8935	-63.9616	-57.3546	-70.3296	-60.3087	-65.1366	-53.1839	-58.0489	-65.5394	-54.7911	-57.3393	-56.7733	-67.2662	-72.1847	-67.0679		-37.0465	-36.1462	-37.5653	-49.5129	-54.8535	-44.1418	-49.0247	-50.5811	-47.4988	-47.6361	-40.4358	-17.8833		-43.4247	-51.8475	-32.6062	-40.2966	-31.8585	-36.8481
4.17	-61.9946	-54.3652	-63.3374	-61.1096	-63.0017	-58.6987	-50.9473	-54.7925	-52.8394	-53.2056	-51.5576	-57.7527	-63.3679	-65.9911	-63.0919	-63.8854	-56.8663	-70.5077	-60.1744	-65.0755	-52.8278	-58.0183	-65.5272	-54.7301	-57.263	-56.7122	-67.1747	-72.1643	-66.8848		-37.1075	-36.7871	-37.6874	-49.635	-55.0671	-43.4705	-48.75	-50.7642	-47.4988	-47.5751	-40.2832	-18.9311		-43.2568	-51.2219	-33.1403	-39.7778	-32.0569	-37.1838
4.18	-62.1472	-54.2737	-63.3984	-60.957	-63.0933	-58.6377	-50.4285	-55.0061	-52.8699	-52.7478	-51.6797	-58.2104	-63.3984	-66.0216	-63.1529	-63.7022	-56.0729	-70.3296	-60.3819	-65.0959	-52.5023	-58.0794	-65.631	-54.7606	-57.263	-56.5291	-66.9611	-71.8896	-66.8542		-37.3975	-37.55	-37.9315	-49.5892	-55.0977	-43.2568	-49.0552	-50.5505	-47.4377	-47.6361	-40.1713	-19.0837		-43.5468	-51.6644	-33.2928	-39.9152	-32.2095	-37.1838
4.19	-62.3303	-54.3042	-63.6121	-61.0181	-63.3069	-59.7668	-49.9402	-55.0977	-52.9309	-52.7783	-51.5576	-58.4241	-62.9712	-66.1131	-63.3055	-63.2597	-55.8592	-70.0194	-60.5223	-65.0501	-52.4311	-58.0031	-65.6737	-54.608	-57.0342	-56.4071	-66.9	-71.5946	-67.0068		-38.313	-38.0536	-38.1604	-50.0928	-55.8911	-43.9282	-49.696	-50.8557	-47.4225	-47.514	-40.2018	-20.2026		-43.9893	-51.6949	-34.422	-39.7626	-31.7975	-37.428
4.2	-62.3303	-54.3652	-62.8796	-61.1401	-63.49	-59.95	-49.8486	-55.1892	-52.7173	-52.5342	-51.1914	-58.5156	-62.9407	-66.1131	-63.2445	-62.9088	-56.3475	-69.7396	-60.4552	-64.8568	-51.8716	-57.9421	-65.9911	-54.5673	-56.79	-56.3765	-66.7932	-71.4726	-67.1899		-38.6334	-38.2977	-38.1757	-50.2148	-56.1353	-44.325	-50.1233	-51.0999	-47.2699	-47.5751	-40.151	-20.7011		-43.9587	-51.5271	-35.0323	-40.0372	-32.3773	-37.1533
4.21	-62.3914	-54.4263	-62.2083	-61.1707	-63.6426	-60.2551	-49.3298	-55.3723	-53.2361	-53.1445	-50.9778	-58.4241	-62.9407	-66.2352	-62.863	-62.7409	-56.2865	-69.6939	-60.2721	-64.9331	-51.6376	-57.6903	-66.0948	-54.7403	-56.6679	-56.3257	-66.8695	-71.3403	-67.2205		-38.8013	-38.0383	-37.962	-50.9167	-56.2268	-44.0198	-50.7336	-51.283	-47.2699	-47.392	-40.1713	-20.7418		-44.5996	-51.9543	-35.0781	-40.8459	-32.9419	-36.9244
4.22	-62.2998	-54.3958	-62.0862	-60.7739	-63.6121	-60.6213	-49.635	-55.4028	-52.9004	-53.3582	-50.9778	-57.9358	-63.0627	-66.4793	-62.7867	-62.9546	-55.8287	-69.6684	-60.211	-64.6992	-51.7088	-57.4309	-66.0582	-54.8115	-56.9731	-56.4071	-67.0984	-71.259	-67.4646		-39.259	-38.2977	-37.6874	-51.2982	-56.532	-43.3179	-51.2219	-51.3745	-47.0868	-47.6514	-40.3137	-21.6471		-45.0574	-51.9696	-35.6427	-40.4492	-33.6133	-36.6803
4.23	-62.4524	-54.3958	-62.3303	-60.4993	-63.7341	-60.8044	-49.5435	-55.5859	-53.114	-53.7854	-50.7947	-57.6001	-62.8491	-65.9605	-62.9088	-62.7104	-55.1573	-69.7549	-60.2965	-64.5618	-51.7394	-57.2554	-65.8446	-54.6589	-57.3241	-56.5088	-67.3425	-71.2183	-67.2205		-39.2896	-38.3435	-37.4127	-51.1914	-57.1729	-42.677	-51.8628	-51.5881	-46.9647	-47.8497	-40.1713	-21.6777		-44.8895	-51.6644	-36.3141	-40.8917	-34.0253	-36.6193
4.24	-62.4524	-54.4263	-62.0251	-60.5908	-63.7036	-61.3232	-50.2148	-55.8301	-53.053	-53.9075	-50.4895	-57.356	-62.9712	-66.1437	-62.8478	-62.5884	-54.7606	-69.4802	-60.1256	-64.3685	-51.4952	-57.2325	-65.6249	-54.4452	-57.3241	-56.3562	-67.4036	-71.1369	-67.5256		-39.4116	-38.9691	-37.7484	-51.2219	-57.1729	-43.8977	-52.0764	-51.7407	-46.9647	-48.2159	-40.3137	-22.1659		-45.271	-51.2067	-36.8176	-40.8765	-34.0253	-36.7719
4.25	-62.5134	-54.4263	-62.0251	-60.6824	-63.7646	-61.5674	-50.3369	-55.8301	-53.2361	-54.0906	-50.52	-57.5391	-62.7271	-65.869	-62.6189	-62.6799	-54.7606	-69.6074	-59.8753	-64.5567	-51.8818	-57.1562	-65.5089	-54.3232	-57.3241	-56.2952	-67.5256	-70.7808	-67.5867		-39.3353	-39.5184	-37.4127	-51.4203	-57.8748	-43.9587	-52.229	-52.3511	-47.0105	-48.0481	-40.1103	-22.6237		-45.8813	-50.7642	-37.3059	-41.1511	-35.1392	-36.9092
4.26	-62.605	-54.5789	-62.0557	-60.7739	-63.8257	-61.3843	-50.2148	-55.647	-52.8699	-53.999	-50.6421	-57.7527	-63.0017	-65.6249	-62.6341	-62.3595	-54.7606	-69.643	-59.8448	-64.633	-52.0649	-57.1486	-65.338	-54.2316	-57.2173	-56.3155	-67.4036	-70.557	-67.4646		-40.0677	-39.0149	-37.3822	-52.0306	-57.9053	-44.2334	-52.0154	-52.6868	-47.0105	-48.1091	-39.8865	-22.6644		-46.568	-51.3287	-37.6569	-41.3647	-35.368	-36.5582
4.27	-62.7576	-54.5483	-62.1472	-60.4688	-63.5815	-61.2927	-50.1843	-55.4333	-52.9614	-54.0295	-50.7642	-57.9358	-62.8796	-65.1366	-62.4968	-62.5273	-54.2723	-69.6074	-59.8448	-64.6025	-52.1157	-57.057	-65.2342	-54.1401	-56.8663	-56.285	-67.5256	-70.4757	-67.5867		-39.8083	-38.9844	-37.2601	-52.4579	-58.1799	-43.7451	-52.29	-53.0835	-47.1021	-48.0939	-40.151	-22.6847		-46.9647	-51.7712	-37.9773	-41.0596	-35.8868	-36.3141
4.28	-62.5745	-54.4568	-62.4829	-60.3772	-63.6121	-61.1707	-50.1233	-55.9827	-52.6257	-54.0906	-50.8252	-57.7222	-63.1543	-65.1061	-62.3747	-62.924	-54.1808	-69.4345	-59.9669	-64.338	-51.9632	-56.935	-65.1549	-54.1096	-56.8816	-56.2341	-67.4646	-70.6079	-67.7393		-40.495	-38.8928	-37.1686	-52.2595	-57.7832	-44.5996	-52.6868	-53.3582	-47.0105	-48.3228	-40.1815	-23.234		-46.6443	-52.0764	-38.4656	-41.1053	-36.1157	-36.131
4.29	-62.5745	-54.4263	-62.5134	-60.1331	-63.7036	-61.3538	-50.3674	-56.1353	-52.4121	-54.4873	-50.7642	-57.8442	-62.9102	-64.984	-62.3747	-63.0003	-53.8451	-69.2768	-59.9791	-63.9973	-51.9021	-56.8129	-65.2586	-54.0587	-56.9426	-56.2138	-67.4799	-70.557	-67.6477		-40.8002	-38.9081	-36.9702	-52.58	-58.1494	-44.9963	-53.5718	-53.6938	-47.0258	-48.2617	-40.273	-24.526		-46.5527	-52.1375	-39.1827	-41.5173	-36.3293	-36.0394
4.3	-62.605	-54.4263	-62.4829	-60.1331	-63.6121	-61.781	-50.3369	-56.3794	-51.8933	-54.3652	-50.7336	-57.9663	-62.9712	-65.0145	-62.6646	-62.6189	-53.6925	-69.3938	-60.0584	-63.7989	-51.9428	-56.6603	-65.3563	-53.9265	-56.3933	-56.0815	-67.4951	-70.5876	-67.6782		-40.968	-38.7708	-36.8024	-52.702	-58.0884	-45.6982	-54.2432	-53.9075	-46.8884	-48.5516	-40.1713	-25.3499		-46.8274	-52.1069	-39.2896	-42.2345	-36.9397	-36.7413
4.31	-62.7576	-54.4873	-62.605	-59.9194	-63.7646	-62.0557	-50.1538	-56.2268	-51.7407	-54.3347	-50.9778	-58.241	-62.6355	-64.8619	-62.5884	-62.6646	-53.9977	-69.3938	-60.0096	-63.6412	-51.953	-56.5764	-65.7896	-54.0078	-56.0881	-56.051	-67.6477	-70.6893	-67.5867		-41.1816	-38.4656	-37.0923	-52.5952	-58.6072	-46.095	-54.762	-54.2737	-46.9952	-48.6737	-40.4154	-25.3805		-47.5598	-51.817	-39.1064	-42.4939	-37.2449	-37.1075
4.32	-62.7881	-54.4873	-62.605	-59.5532	-63.7952	-62.3914	-50.2148	-56.0132	-51.7102	-54.2737	-51.0083	-57.9968	-62.5134	-64.984	-62.863	-62.6036	-53.9671	-69.1751	-59.8326	-63.8701	-52.0344	-56.6451	-65.7591	-53.8858	-56.0881	-55.99	-67.724	-70.5876	-67.6477		-41.4105	-38.5266	-37.1991	-52.7783	-58.8208	-46.7358	-55.4944	-54.5178	-46.9189	-49.1162	-40.3544	-26.0315		-48.6737	-51.3898	-39.7778	-43.2874	-37.3212	-36.8481
4.33	-62.8491	-54.4568	-62.4829	-59.3701	-63.8257	-62.8491	-50.0012	-55.7996	-52.2595	-54.1821	-50.9473	-58.1189	-62.3608	-64.6483	-62.6341	-62.5578	-54.1502	-68.8495	-59.7655	-63.6972	-52.2988	-56.6069	-65.692	-53.4687	-56.0118	-56.2545	-67.785	-70.5367	-67.5256		-41.792	-38.252	-37.2144	-53.3887	-59.3701	-46.3086	-56.1047	-54.823	-47.0563	-49.574	-40.5172	-26.7232		-49.0552	-51.1456	-40.6018	-42.4939	-37.4585	-37.428
4.34	-62.7881	-54.3347	-62.4829	-59.7974	-63.6731	-62.3608	-49.9707	-56.0132	-52.2595	-53.938	-50.7642	-58.2104	-62.3914	-65.2281	-62.3747	-62.4205	-54.0587	-68.9309	-59.7044	-63.8548	-52.4107	-56.5993	-65.7958	-53.194	-55.8897	-56.3867	-67.724	-70.4553	-67.7698		-42.1582	-38.313	-37.2449	-53.6938	-59.4006	-46.5222	-56.7456	-55.0366	-47.0563	-50.3522	-40.6291	-27.71		-49.4366	-51.7102	-41.2122	-43.1042	-37.2601	-36.9855
4.35	-62.7881	-54.2432	-62.8796	-59.8279	-63.7646	-61.781	-49.9097	-55.8911	-52.1985	-54.0295	-50.6116	-58.0579	-62.3914	-65.2281	-62.2832	-62.5731	-54.1502	-68.5495	-59.735	-63.7226	-52.5226	-56.6069	-65.5272	-53.1839	-55.5083	-56.4681	-67.8156	-69.9365	-67.8003		-42.2955	-38.725	-37.2754	-54.3347	-59.8889	-46.8274	-57.6611	-55.5554	-47.1936	-50.8557	-40.8529	-27.9744		-49.2535	-52.4884	-41.1206	-43.3942	-37.962	-37.7026
4.36	-62.8796	-54.2126	-63.2764	-59.95	-63.6731	-61.0181	-49.9707	-55.769	-51.7102	-53.938	-50.7642	-57.9968	-62.2693	-65.2281	-62.2832	-62.9546	-54.2113	-68.2138	-59.7716	-63.4886	-52.1666	-56.6451	-65.5577	-53.428	-55.5541	-56.4478	-67.8461	-69.6924	-68.0139		-42.7075	-39.1217	-37.2144	-54.5026	-59.9194	-47.7734	-58.3936	-55.708	-47.3004	-51.2219	-40.7308	-28.2694		-49.1925	-52.9919	-41.853	-43.7451	-37.8094	-38.0078
4.37	-62.9102	-54.0906	-63.3679	-60.1331	-63.7646	-60.2551	-50.0012	-55.4639	-51.7712	-53.9685	-50.9167	-58.1189	-62.2998	-64.8619	-62.2984	-63.1072	-53.8451	-68.1019	-59.8021	-63.3157	-52.1869	-56.4467	-65.5272	-53.4585	-55.5846	-56.5393	-67.9071	-69.4076	-68.0444		-42.8601	-39.5642	-37.4585	-55.0671	-60.5603	-48.2922	-58.9124	-56.1963	-47.6056	-51.7255	-40.6291	-29.1646		-49.3909	-53.2971	-41.9293	-43.7604	-37.2601	-38.4045
4.38	-62.9102	-53.938	-63.1848	-60.011	-63.7036	-59.5837	-50.1538	-55.4028	-51.7407	-53.9685	-50.9167	-58.363	-62.3914	-65.2281	-62.0085	-63.1224	-54.4249	-67.9798	-59.6373	-63.2292	-52.1463	-56.4543	-65.4173	-53.3466	-55.5235	-56.5393	-67.8918	-69.3262	-68.1665		-43.1042	-40.0067	-37.3059	-55.1434	-60.7739	-48.4143	-59.3701	-56.532	-47.804	-51.8628	-40.5884	-29.4189		-48.9941	-53.7549	-41.7157	-43.7756	-37.489	-38.4351
4.39	-62.9712	-53.7244	-62.7881	-59.6448	-64.0393	-59.3396	-50.3064	-55.2197	-52.0764	-54.0295	-51.0083	-58.5156	-62.2998	-64.984	-61.8559	-62.9546	-54.608	-68.107	-59.6251	-63.1834	-52.248	-56.4772	-65.1732	-53.133	-55.3252	-56.4274	-67.9071	-69.4889	-68.0444		-43.1805	-40.3424	-37.4585	-55.3723	-61.4758	-48.1091	-60.011	-56.9897	-48.1091	-52.3511	-40.5986	-30.4057		-48.5822	-53.587	-42.2955	-43.2874	-37.84	-38.4198
4.4	-62.9712	-53.5107	-62.6965	-59.6753	-64.1003	-58.4851	-50.459	-55.4639	-52.0459	-53.877	-51.1304	-58.241	-62.4219	-64.8009	-61.5965	-62.7715	-54.7606	-68.1476	-59.6739	-63.336	-52.0445	-56.5459	-65.1061	-53.1432	-54.9132	-56.4783	-67.8613	-69.5601	-68.0444		-43.6078	-40.556	-37.5958	-55.6775	-61.6589	-48.2922	-60.6213	-57.2034	-48.277	-52.8394	-40.4765	-31.1076		-48.5822	-53.2971	-42.6617	-43.3179	-37.55	-38.6639
4.41	-63.0627	-53.3887	-63.0017	-59.4006	-64.0088	-58.3325	-50.3674	-55.5554	-52.5037	-53.938	-51.4355	-58.1189	-62.2388	-64.6788	-61.5813	-62.802	-54.7911	-68.2545	-59.5519	-63.2445	-52.1564	-56.5154	-65.1427	-53.2144	-54.7911	-56.6003	-67.9071	-69.5194	-67.8308		-43.2721	-40.5865	-37.8705	-56.2421	-62.2998	-48.0481	-61.2012	-57.6306	-48.3228	-53.053	-40.7206	-31.7688		-48.338	-53.2513	-42.9211	-43.7909	-37.3822	-38.4045
4.42	-63.0933	-53.175	-63.0627	-59.187	-63.9783	-58.6377	-50.52	-55.5554	-52.168	-53.6938	-51.6797	-58.1494	-62.3303	-64.7704	-61.6881	-62.6952	-54.5165	-68.1273	-59.6434	-63.0003	-52.0242	-56.5764	-65.1793	-53.0414	-54.6233	-56.6512	-67.8308	-69.4381	-67.5867		-42.8906	-40.9985	-38.1604	-56.5015	-62.3303	-48.8416	-61.6895	-57.7832	-48.2617	-53.465	-40.7715	-32.7148		-48.4753	-53.0072	-43.089	-43.623	-37.7332	-38.2672
4.43	-63.2764	-53.1445	-63.1543	-59.0039	-64.1919	-58.8513	-50.7031	-55.4639	-52.2595	-53.7854	-51.8018	-58.0579	-62.2998	-64.8619	-61.7644	-62.39	-54.1502	-68.1375	-59.8998	-63.0817	-52.2175	-56.523	-65.0877	-52.9804	-54.5928	-56.7936	-67.8003	-69.1838	-67.4646		-43.2568	-41.6547	-38.0536	-57.0355	-62.8796	-48.8721	-62.605	-57.9358	-48.4753	-53.8922	-40.6596	-33.3252		-48.5516	-52.7173	-43.5162	-43.623	-37.6263	-38.7402
4.44	-63.3679	-53.2666	-63.49	-58.8818	-64.2834	-58.7598	-50.8557	-55.2808	-51.9543	-53.6023	-51.7102	-58.0884	-62.5439	-64.8924	-62.1916	-61.6881	-53.5399	-68.0612	-59.9486	-63.0563	-52.2582	-56.4238	-65.045	-52.6345	-54.3791	-56.8343	-67.9224	-69.0515	-67.5562		-43.562	-42.1277	-38.3588	-57.2949	-63.0017	-49.4519	-63.1238	-57.9358	-48.6279	-54.0906	-40.6799	-34.4035		-48.9941	-52.8546	-43.8672	-44.2792	-37.7332	-38.4503
4.45	-63.551	-53.3887	-63.6731	-58.7903	-64.314	-59.187	-50.7642	-55.2502	-52.2595	-53.4192	-51.7712	-57.6306	-62.4219	-64.8619	-62.0543	-61.5965	-53.662	-67.9951	-59.8631	-63.0003	-52.3599	-56.1644	-65.161	-52.7057	-54.5775	-56.8343	-67.9834	-68.9193	-67.2205		-43.9435	-42.4023	-38.2825	-57.7679	-63.6731	-49.5435	-63.8562	-58.2104	-48.8568	-54.3652	-40.6291	-35.258		-49.0247	-52.7325	-44.2639	-44.5081	-38.0383	-38.4656
4.46	-63.6121	-53.4192	-63.551	-58.9734	-64.1309	-58.5767	-50.9473	-55.1892	-51.9238	-53.1445	-51.9849	-57.6001	-62.3303	-64.984	-62.2069	-61.6423	-53.4178	-67.8018	-59.7899	-63.2394	-52.4413	-56.1263	-65.2342	-52.7363	-54.8064	-56.6817	-68.0902	-68.9803	-67.1899		-44.5996	-42.4634	-38.3893	-57.8595	-64.0393	-50.0012	-64.436	-58.241	-48.9026	-54.8383	-40.5477	-35.9599		-48.277	-52.9309	-44.3555	-44.1571	-38.2977	-37.84
4.47	-63.7341	-53.2971	-63.7036	-59.3701	-64.0088	-57.478	-50.8252	-55.2197	-52.0154	-53.1445	-51.7407	-57.6611	-62.1472	-64.6483	-62.4053	-61.5202	-52.9601	-67.8781	-59.8998	-63.5293	-52.7363	-56.0881	-65.3929	-52.7871	-54.8064	-56.6207	-68.1207	-69.021	-67.1289		-44.4012	-42.5244	-37.7637	-58.0426	-64.3445	-49.9402	-65.1685	-58.4546	-49.0094	-55.1892	-40.6494	-36.8042		-47.9108	-52.9614	-44.6149	-44.4318	-37.8247	-37.84
4.48	-63.7341	-53.3582	-63.7646	-59.4922	-63.9783	-57.9663	-50.8557	-55.2197	-51.5881	-52.9614	-51.8018	-57.8137	-62.2998	-64.7704	-62.6189	-61.4439	-53.0211	-67.7458	-60.1256	-63.4785	-52.5837	-56.2254	-65.3563	-52.7261	-55.0658	-56.4274	-68.075	-68.8786	-67.3425		-44.4928	-43.1042	-37.901	-57.4628	-63.9783	-50.8862	-65.5042	-58.7292	-49.0857	-55.6165	-40.7308	-37.4451		-47.9565	-53.0225	-44.7675	-44.1724	-37.9163	-38.0231
4.49	-63.6426	-53.3887	-63.6731	-59.5532	-64.2224	-57.8748	-50.8252	-55.4333	-51.8323	-53.2971	-51.9543	-57.3865	-62.1167	-64.7704	-62.5273	-61.5508	-52.6854	-67.695	-60.3209	-63.509	-52.6549	-56.2254	-65.4356	-52.7464	-54.9284	-56.2748	-68.1665	-68.7056	-67.251		-44.2029	-43.2568	-37.8705	-57.3712	-64.314	-51.2219	-66.3586	-59.2175	-49.223	-55.9369	-40.8834	-38.0249		-47.9565	-52.7631	-44.3402	-43.4399	-37.8857	-37.5348
4.5	-63.7341	-53.4192	-63.3069	-59.7363	-64.3445	-57.7832	-51.0083	-55.2502	-51.2219	-53.2666	-52.0459	-57.0813	-62.2693	-64.7398	-62.863	-61.6118	-52.8075	-67.5932	-60.4002	-63.4937	-52.6956	-56.1415	-65.4845	-52.5938	-54.959	-56.224	-68.197	-68.8582	-67.373		-44.0961	-43.4094	-37.8705	-57.7069	-64.1919	-51.8933	-66.8469	-59.4006	-49.223	-56.1963	-40.9241	-38.6556		-48.0023	-53.2666	-44.8438	-43.1653	-37.6721	-37.7484
4.51	-63.7952	-53.4497	-62.9712	-59.8584	-64.4666	-57.7222	-51.0999	-55.4639	-51.2219	-53.3276	-51.9238	-56.8677	-62.3914	-64.5873	-62.7409	-61.4745	-53.2042	-67.5475	-60.4002	-63.3818	-52.6447	-56.2941	-65.4601	-52.604	-54.9437	-56.1528	-68.3191	-68.8277	-67.1289		-44.0656	-43.3484	-37.9468	-58.1647	-64.5581	-51.6797	-67.2742	-59.7058	-49.4977	-56.1505	-40.9546	-39.2354		-48.0328	-52.5189	-44.9811	-43.4552	-37.7637	-37.9315
4.52	-63.8562	-53.6023	-62.666	-59.7974	-64.5581	-56.6846	-51.5881	-55.5859	-50.9167	-52.8394	-51.8933	-56.5625	-62.5745	-65.0145	-63.0461	-61.505	-53.3873	-67.8221	-60.3941	-63.2801	-52.5226	-56.3094	-65.2403	-52.5226	-54.8216	-56.3765	-68.2581	-68.9701	-66.9763		-44.2944	-43.4247	-38.0688	-57.9358	-64.2834	-52.1069	-67.6099	-59.8889	-49.6198	-56.4252	-40.8732	-39.9882		-47.9871	-52.702	-44.4928	-42.9364	-37.9773	-37.3517
4.53	-64.0698	-53.6023	-62.6355	-59.5532	-64.8328	-56.3184	-51.7102	-55.7385	-51.0083	-52.8699	-51.9849	-56.5015	-62.5745	-65.2892	-63.336	-61.566	-53.4483	-67.6492	-60.4369	-63.336	-52.7057	-56.2254	-65.2159	-52.5837	-54.3944	-56.3359	-68.2581	-68.7565	-66.9458		-44.447	-43.6383	-38.252	-58.1189	-64.2224	-51.8628	-67.9456	-60.2856	-49.8181	-56.7761	-40.8223	-40.5884		-48.338	-51.5729	-44.1876	-42.9364	-37.8857	-36.9397
4.54	-64.0088	-53.6328	-62.5134	-59.3091	-64.8328	-56.2573	-51.9238	-55.4639	-50.9778	-52.8088	-52.0459	-56.4404	-62.8491	-65.5638	-63.3513	-61.5965	-53.2347	-67.4356	-60.4613	-63.1275	-52.6345	-56.2178	-65.1488	-52.6752	-54.2723	-56.2443	-68.2733	-68.6446	-67.1289		-45.0574	-43.913	-38.2977	-58.2257	-63.9172	-52.229	-68.2812	-60.4688	-50.0012	-57.1423	-40.802	-41.3818		-48.2312	-50.8557	-43.8367	-43.3179	-38.1757	-37.016
4.55	-63.9478	-53.6328	-62.5439	-58.8513	-64.8328	-56.8982	-51.7407	-55.0366	-50.7947	-52.9614	-52.2595	-56.4404	-62.8186	-65.5333	-63.2292	-61.9017	-53.5704	-67.3084	-60.4247	-63.2496	-52.6956	-56.1873	-65.1915	-52.7871	-54.4249	-56.3359	-68.197	-68.6548	-67.1594		-45.1947	-43.9893	-38.0231	-58.5156	-63.551	-52.229	-68.8611	-60.5603	-50.1538	-57.5238	-40.5782	-41.8091		-48.0328	-50.9473	-43.3942	-43.5162	-37.2906	-37.1991
4.56	-63.8867	-53.7244	-62.0251	-58.8818	-64.8633	-57.3865	-51.7712	-55.0671	-50.5505	-52.7173	-52.29	-56.2878	-62.8796	-65.5028	-63.0309	-62.0238	-53.5094	-67.2575	-60.3636	-63.1936	-52.7464	-56.1491	-65.1732	-52.7261	-54.5012	-56.3359	-68.1207	-68.8888	-67.0679		-45.0574	-44.2181	-38.1299	-58.6377	-63.3984	-52.8088	-69.1968	-60.5603	-50.1996	-57.9053	-40.8223	-42.4703		-48.5364	-50.8252	-42.8754	-43.6536	-37.0618	-37.1991
4.57	-63.8257	-53.7244	-61.9641	-58.7598	-64.8938	-57.8442	-51.8323	-54.8535	-50.9473	-52.9309	-52.3816	-56.4099	-62.9102	-65.3807	-62.8172	-61.9627	-53.662	-67.2728	-60.6078	-63.2089	-52.6956	-56.0347	-65.1793	-52.4006	-54.6233	-56.2545	-67.9681	-68.6039	-67.0374		-44.8132	-44.4775	-38.0994	-58.6835	-64.0088	-53.114	-69.7461	-60.7434	-50.4895	-58.2562	-40.9037	-43.101		-49.162	-50.9015	-43.5315	-44.0961	-37.2296	-37.3364
4.58	-63.8257	-53.7549	-62.3914	-58.8513	-64.8328	-57.1729	-51.7712	-54.7009	-51.1914	-52.9309	-52.4426	-56.5015	-62.6965	-65.4723	-62.8172	-62.1001	-53.2652	-66.9778	-60.6932	-63.2445	-52.5328	-56.0423	-65.3441	-52.5125	-54.6385	-56.2952	-67.724	-68.431	-66.9763		-45.0269	-44.6759	-38.5114	-58.5156	-64.4666	-53.4802	-70.0208	-60.8655	-50.6573	-58.7292	-40.8936	-43.7724		-49.2993	-50.5353	-44.1266	-43.8367	-37.1381	-37.077
4.59	-63.8867	-53.6633	-62.5134	-58.7598	-64.9854	-57.3865	-51.8323	-54.6399	-51.9543	-52.9004	-52.4426	-56.7151	-62.5439	-65.3197	-62.7409	-62.1764	-52.777	-66.8303	-60.6566	-63.2597	-52.7261	-55.8745	-65.515	-52.5226	-54.6385	-56.3867	-67.724	-68.2886	-66.5186		-44.6301	-44.8438	-38.8013	-58.775	-64.4666	-53.6938	-70.448	-61.0791	-50.8252	-59.0955	-41.1275	-44.1081		-49.3604	-50.0165	-44.8132	-43.7451	-36.9397	-36.7413
4.6	-63.7952	-53.7854	-62.7576	-58.8818	-65.0464	-56.6846	-51.6797	-54.5178	-52.3816	-52.6257	-52.3206	-56.7456	-62.5745	-65.0755	-62.9393	-62.1611	-52.3497	-66.9219	-60.5834	-63.1478	-52.7668	-55.8211	-65.3563	-52.5532	-54.6385	-56.3359	-67.8156	-68.136	-66.6711		-44.7217	-44.8438	-39.3506	-58.9581	-64.1309	-53.999	-70.7227	-61.1707	-50.9015	-59.599	-41.2598	-44.3726		-49.4824	-50.4895	-44.9353	-43.9282	-36.4514	-36.7261
4.61	-63.9172	-53.7854	-62.8186	-58.7903	-65.1074	-55.9216	-51.7102	-54.1516	-52.4426	-52.8088	-52.1069	-56.2268	-61.8726	-64.6178	-63.0309	-62.4815	-52.1361	-66.9219	-60.5467	-63.1021	-52.9295	-55.7753	-65.222	-52.8176	-54.8064	-56.3257	-67.9224	-68.136	-66.7322		-44.7369	-45.21	-39.9304	-59.126	-64.4055	-53.9685	-70.9973	-61.3538	-51.0693	-59.9805	-41.3208	-44.8914		-49.3146	-51.0846	-45.0879	-44.2181	-36.7719	-36.4972
4.62	-63.9478	-53.7244	-63.0017	-58.9124	-65.1685	-55.647	-51.8628	-54.0295	-52.4121	-52.6257	-52.0154	-56.0132	-61.8115	-65.0145	-62.8783	-62.6799	-51.9835	-66.7947	-60.5345	-63.392	-52.9601	-55.7372	-65.2586	-52.5938	-55.0963	-56.5088	-67.8766	-67.9834	-66.9153		-45.2557	-45.6219	-39.7931	-59.2328	-63.5815	-54.762	-71.2109	-61.4148	-51.1151	-60.423	-41.5243	-45.3491		-48.9941	-51.3287	-45.4999	-44.3402	-37.1228	-36.2683
4.63	-64.1003	-53.7549	-63.1543	-58.7292	-65.4126	-55.3418	-51.7407	-53.6328	-52.7478	-52.8088	-51.7407	-55.8606	-61.9336	-64.923	-62.6494	-62.329	-52.0751	-66.8659	-60.3209	-63.6565	-52.9601	-55.699	-65.3746	-52.5328	-55.4625	-56.4884	-67.9529	-67.902	-66.7322		-45.3168	-46.0339	-39.2743	-59.5074	-63.7952	-55.1587	-71.4551	-61.781	-51.3593	-60.6671	-41.7074	-45.8476		-49.1162	-51.2219	-45.6372	-43.9587	-36.8787	-36.2988
4.64	-64.1003	-53.7549	-63.3679	-58.8513	-65.5652	-55.0977	-51.8018	-53.8464	-52.8394	-52.7173	-51.7712	-55.9521	-61.9641	-65.1976	-62.6189	-62.1916	-52.2887	-66.693	-60.3026	-63.7073	-52.838	-55.699	-65.4723	-52.4413	-55.4778	-56.5291	-68.136	-67.9122	-66.7627		-45.4388	-46.4917	-39.7473	-59.6143	-63.49	-55.8301	-71.4856	-61.9641	-51.5424	-60.9875	-41.9617	-46.4986		-49.2078	-50.9473	-45.6525	-43.7604	-36.2683	-36.2073
4.65	-64.2834	-53.7549	-63.6121	-58.7598	-65.6262	-55.3418	-51.7712	-53.7244	-53.2971	-52.8699	-51.7712	-56.1047	-62.0251	-64.8009	-62.5884	-62.2069	-52.4413	-66.2912	-60.2232	-63.7124	-52.777	-55.7372	-65.5943	-52.5023	-55.1573	-56.7326	-68.3496	-67.8512	-67.0984		-45.8051	-46.156	-40.3424	-59.9194	-63.5815	-55.9216	-71.7908	-62.3914	-51.8323	-61.2775	-42.0125	-46.9462		-49.101	-50.9473	-45.8356	-43.0432	-36.9244	-36.192
4.66	-64.1919	-53.6938	-63.6121	-59.0344	-65.5957	-55.2502	-52.168	-53.8464	-53.5413	-52.6868	-52.0154	-56.3184	-62.3303	-65.2281	-62.4815	-61.8865	-52.3497	-66.1284	-60.2355	-63.8904	-52.6549	-55.7448	-65.4234	-52.5633	-55.2641	-56.9564	-68.2581	-67.9732	-67.2815		-46.4154	-45.7288	-40.8002	-60.011	-63.429	-56.1353	-71.8518	-62.5134	-52.0001	-61.2775	-42.3177	-47.4854		-48.6432	-51.5576	-46.095	-43.0737	-37.5195	-36.2531
4.67	-64.1614	-53.6328	-63.7952	-59.0344	-65.7483	-55.1892	-52.0764	-53.7244	-53.9685	-52.8394	-52.0154	-56.6846	-62.4829	-65.5638	-62.4358	-61.917	-52.1971	-66.1691	-60.4125	-63.9515	-52.7363	-55.5312	-65.3807	-52.5735	-55.432	-57.1395	-68.3344	-68.0037	-67.2815		-46.4917	-45.5914	-40.9222	-60.5298	-63.7341	-56.1353	-72.1875	-62.8491	-52.1069	-61.308	-42.4093	-47.526		-48.1396	-51.7255	-46.156	-42.7686	-37.4432	-36.1005
4.68	-64.1003	-53.5413	-64.0393	-59.126	-65.4736	-55.3418	-52.0459	-53.5413	-53.877	-52.8088	-52.229	-56.9287	-62.4829	-65.6554	-62.4968	-62.039	-51.953	-66.3013	-60.4186	-63.804	-52.7668	-55.5083	-65.5028	-52.3192	-55.4167	-57.0886	-68.2886	-68.2581	-67.2205		-46.9495	-45.5304	-40.8917	-60.7739	-64.2224	-56.4404	-72.218	-62.9407	-52.1832	-61.5369	-42.5008	-47.6379		-48.5669	-52.5952	-46.095	-42.677	-36.8176	-36.1615
4.69	-64.1003	-53.4192	-64.1003	-58.8818	-65.5042	-55.6165	-51.7712	-53.4802	-54.0601	-53.175	-52.0459	-57.1423	-62.2388	-65.6249	-62.6036	-62.4663	-51.8004	-66.3318	-60.5772	-63.8497	-52.6142	-55.5388	-65.6249	-52.3294	-55.3557	-57.1497	-68.4869	-68.5632	-67.1289		-47.1326	-45.8661	-40.6781	-60.7739	-64.9243	-56.1353	-72.4622	-63.1543	-52.3969	-61.6132	-42.6331	-48.0245		-48.689	-52.9156	-46.5375	-42.6007	-37.3059	-35.9631
4.7	-64.1614	-53.2971	-64.1614	-59.0649	-65.5957	-55.4944	-52.0154	-53.6023	-53.7549	-53.3276	-52.0154	-56.9592	-62.5439	-65.5333	-62.8172	-62.7257	-51.7394	-66.4132	-60.8885	-63.8345	-52.5837	-55.5998	-65.6981	-52.2785	-55.5235	-57.1903	-68.5632	-68.6955	-67.0984		-47.4072	-46.2933	-40.6323	-60.896	-64.8938	-56.593	-72.5842	-63.2458	-52.3969	-61.6132	-42.6839	-48.4314		-49.162	-52.7936	-46.629	-42.5397	-37.55	-35.7648
4.71	-64.2834	-53.2361	-64.0393	-58.9429	-65.9009	-55.4028	-52.0459	-53.6023	-53.9685	-53.5413	-52.168	-56.9897	-62.5745	-65.7469	-62.7562	-62.802	-51.9835	-66.1894	-61.0411	-63.8141	-52.5023	-55.7066	-65.6188	-52.1361	-55.6456	-57.2412	-68.5175	-68.5938	-66.9763		-47.6056	-46.9647	-41.0901	-60.9418	-65.3821	-56.4709	-72.9199	-63.5815	-52.5189	-61.5674	-42.8975	-48.7976		-49.3604	-52.2443	-47.3309	-42.7228	-37.4585	-35.4443
4.72	-64.375	-53.2361	-64.2224	-59.4617	-65.7178	-55.5249	-52.1985	-53.5413	-53.6938	-53.3887	-52.1985	-57.0203	-62.7576	-65.5638	-62.802	-62.9546	-52.0445	-65.8843	-61.1083	-64.0176	-52.4107	-55.8211	-65.3929	-52.0547	-55.6456	-57.2717	-68.3954	-68.4717	-67.1289		-47.9108	-47.4072	-41.441	-60.9265	-65.5042	-56.7151	-73.042	-63.7341	-52.6562	-61.7352	-42.9484	-49.113		-49.3146	-51.5118	-47.392	-42.8754	-37.0618	-35.1086
4.73	-64.4055	-53.3276	-64.2529	-59.4617	-65.9009	-56.0132	-52.0764	-53.6023	-53.9685	-53.3582	-52.229	-56.6846	-62.666	-65.5333	-62.6036	-63.1834	-52.3802	-65.869	-61.151	-64.0481	-52.5837	-55.699	-65.338	-51.8614	-55.7066	-57.2005	-68.3038	-68.2987	-67.2205		-48.0634	-47.5598	-41.9141	-61.1554	-65.9619	-56.5015	-73.3472	-64.0088	-52.8394	-61.9183	-43.1722	-49.5097		-49.4061	-51.7102	-47.0715	-43.2416	-36.6956	-35.4596
4.74	-64.4666	-53.4497	-63.9478	-59.3091	-66.0229	-55.9521	-52.3816	-53.6633	-53.999	-53.4497	-51.9543	-56.5625	-62.6355	-65.5638	-62.1611	-63.3208	-52.9906	-65.8181	-61.1998	-64.4042	-52.5633	-55.5846	-65.1671	-51.9021	-55.5388	-57.2819	-68.2275	-68.2682	-67.373		-48.0939	-47.9413	-42.3718	-60.957	-65.5957	-56.9287	-73.5303	-64.1309	-52.9767	-62.2693	-43.4265	-50.12		-49.5892	-52.1375	-47.0563	-43.562	-36.131	-35.6427
4.75	-64.4971	-53.5413	-63.49	-59.0344	-66.084	-55.8911	-51.8933	-53.877	-54.2126	-53.6633	-52.0764	-56.6235	-62.2083	-65.1366	-61.8865	-63.4276	-53.1126	-65.8232	-61.1937	-64.4957	-52.604	-55.5617	-65.1488	-51.9632	-55.5083	-57.5159	-68.2581	-68.3089	-67.4036		-47.6514	-48.3838	-42.5092	-60.9723	-64.7717	-56.6235	-73.6829	-64.375	-53.175	-62.4524	-43.5994	-50.4049		-49.2841	-51.5729	-47.0258	-43.6383	-35.78	-35.5359
4.76	-64.436	-53.6633	-63.0627	-59.0649	-65.9009	-56.3489	-52.0154	-53.8159	-53.8464	-53.4192	-52.1985	-57.0508	-61.9031	-65.1061	-62.0238	-63.3055	-53.3263	-65.9656	-61.3341	-64.5313	-52.4718	-55.6151	-65.045	-51.5664	-55.2336	-57.5972	-68.2733	-68.4513	-67.5562		-47.5751	-48.811	-42.7991	-60.835	-64.0088	-56.9592	-73.8049	-64.375	-53.0835	-62.8033	-43.7317	-50.5778		-48.0786	-51.7255	-47.2546	-43.1805	-34.8492	-35.3223
4.77	-64.5276	-53.7549	-62.8186	-58.7903	-66.0535	-56.4099	-52.0459	-54.3347	-54.1211	-53.3582	-52.1985	-57.2949	-61.9946	-65.1671	-62.3595	-63.2597	-53.3263	-66.2047	-61.4073	-64.516	-52.5023	-55.6303	-65.0877	-51.8411	-55.2641	-57.5362	-68.3954	-68.4717	-67.4951		-47.5293	-49.2383	-42.9974	-60.8197	-63.9478	-56.6235	-73.988	-64.7107	-53.2056	-63.1085	-43.9555	-50.6694		-47.5751	-51.405	-47.8802	-42.616	-34.6967	-35.246
4.78	-64.4971	-53.8464	-62.9102	-58.5767	-66.084	-56.3489	-52.29	-54.2737	-54.1516	-53.175	-52.5037	-57.5391	-62.0251	-65.5333	-62.5731	-63.214	-53.4483	-66.2606	-61.4745	-64.3584	-52.1463	-55.638	-65.0389	-51.8207	-55.432	-57.5769	-68.4717	-68.6853	-67.4646		-47.8345	-49.4977	-43.1195	-60.7892	-64.2834	-56.532	-74.0491	-64.7717	-53.2361	-63.4137	-44.1488	-50.588		-47.1478	-51.4661	-47.2852	-42.4786	-34.7882	-35.1086
4.79	-64.5886	-53.8464	-63.0017	-58.5767	-66.2366	-56.8066	-52.3816	-53.877	-54.4873	-53.3276	-52.6562	-57.7527	-61.781	-65.7164	-62.6189	-63.275	-53.1737	-66.4285	-61.6515	-64.0837	-52.2073	-55.7677	-65.0145	-51.8614	-55.493	-57.6786	-68.5327	-68.726	-67.4646		-47.7887	-49.696	-43.0585	-61.1554	-64.8328	-56.2268	-74.4458	-64.9854	-53.3276	-63.7036	-44.3726	-50.9237		-47.8345	-51.4203	-47.041	-42.5244	-34.6661	-35.1392
4.8	-64.6191	-53.938	-63.1543	-58.6377	-66.084	-56.3489	-52.5342	-53.877	-54.0295	-53.0835	-52.7783	-57.6001	-61.842	-65.4417	-62.451	-63.6107	-52.9295	-66.5099	-61.6759	-64.216	-52.1971	-55.9584	-64.9962	-52.1361	-55.432	-57.6278	-68.5938	-68.7362	-67.4341		-47.8192	-50.0317	-42.9211	-61.3232	-64.7412	-56.3184	-74.5374	-64.9854	-53.2361	-64.0698	-44.342	-51.3407		-48.338	-52.168	-47.8192	-42.1582	-34.422	-34.9866
4.81	-64.7717	-53.938	-63.2764	-58.363	-66.0229	-56.5015	-52.3816	-53.8159	-54.3958	-53.114	-52.8088	-57.6306	-61.6895	-65.7774	-62.2374	-63.3513	-52.3192	-66.6523	-61.6759	-63.9464	-52.2988	-55.8897	-64.9474	-52.1666	-55.4015	-57.6786	-68.6243	-68.6344	-67.2815		-47.6056	-50.0775	-42.3871	-61.3385	-64.6497	-56.1658	-74.6899	-65.1074	-53.2666	-64.3597	-44.4641	-51.8087		-48.7195	-52.4579	-47.8955	-42.4481	-34.2847	-35.246
4.82	-64.7717	-53.999	-63.2764	-58.4851	-65.6567	-56.0742	-52.5647	-53.6023	-54.1211	-52.9919	-52.9004	-57.9053	-61.781	-65.5333	-62.3595	-63.3208	-52.7464	-66.3674	-61.6454	-63.7022	-52.3192	-56.0042	-64.868	-52.2582	-55.3709	-57.6074	-68.548	-68.7463	-67.0984		-47.8802	-50.1843	-42.1582	-61.1707	-64.375	-56.6846	-74.5984	-64.8328	-53.175	-64.5886	-44.6676	-52.3275		-48.2617	-52.2137	-46.4917	-42.2498	-34.9255	-35.2155
4.83	-64.7412	-53.999	-63.3679	-58.302	-65.7483	-55.5859	-52.6257	-53.5107	-54.3347	-53.2361	-53.0835	-58.1494	-61.6589	-65.4112	-62.5731	-63.1072	-53.3568	-66.3471	-61.5172	-63.5802	-52.2683	-56.05	-64.6971	-52.2683	-55.4778	-57.6685	-68.5327	-68.9905	-67.1289		-47.926	-50.3217	-41.7615	-60.9113	-64.7717	-56.6541	-74.6594	-64.7717	-53.3429	-64.6039	-44.7998	-52.714		-48.3228	-52.1069	-46.4917	-41.1359	-34.8798	-35.246
4.84	-64.7412	-53.877	-63.429	-58.5767	-65.7788	-55.1587	-52.7173	-53.2971	-53.9685	-53.2666	-53.2971	-58.3936	-61.9946	-65.4417	-63.0156	-63.0461	-53.5094	-66.4132	-61.5782	-63.8854	-52.1869	-56.0805	-64.6239	-52.3802	-55.3709	-57.6379	-68.3954	-69.3363	-67.2815		-48.277	-50.6421	-41.5936	-60.1941	-64.8633	-57.1729	-74.4458	-64.6802	-53.2361	-64.5734	-44.9727	-53.1311		-48.75	-52.7631	-47.3462	-41.7157	-35.4596	-35.4443
4.85	-64.7107	-53.8464	-63.5815	-58.5767	-65.8398	-55.4639	-52.1985	-53.2361	-54.1821	-53.5413	-53.2971	-58.5767	-62.1777	-65.5028	-63.6565	-62.7715	-52.9906	-66.4488	-61.6515	-63.9464	-52.1463	-56.1491	-64.6544	-52.4209	-55.0658	-57.5769	-68.3649	-69.5398	-67.373		-48.3685	-51.1304	-41.441	-60.3925	-65.1074	-56.9287	-74.6289	-64.7717	-53.2056	-64.6344	-45.1457	-53.2633		-49.3146	-53.0225	-47.5598	-41.7004	-35.9174	-35.5969
4.86	-64.5581	-53.9075	-63.6731	-58.6377	-65.7483	-55.6775	-52.1069	-52.9919	-53.8464	-53.6633	-53.2666	-58.4851	-62.4219	-65.2586	-64.099	-62.5731	-53.0821	-66.5658	-61.6881	-64.4042	-52.0344	-56.1186	-64.6666	-52.4006	-54.9437	-57.5057	-68.2275	-69.8857	-67.4341		-48.75	-51.405	-41.6547	-60.3619	-64.9854	-57.1118	-74.6289	-64.7107	-53.2208	-64.8022	-45.2881	-53.2735		-49.7571	-53.7701	-47.5598	-41.7157	-35.8868	-35.2002
4.87	-64.5886	-53.9685	-63.8562	-58.5461	-65.7788	-55.6775	-51.8628	-52.7173	-53.8464	-53.8464	-53.2361	-58.1494	-62.3303	-65.3197	-64.3431	-62.4358	-53.2042	-66.6116	-61.6881	-64.6381	-52.0852	-56.0423	-64.6849	-52.5023	-55.1573	-57.3226	-68.136	-69.9874	-67.3425		-49.0704	-51.5271	-41.792	-60.5908	-64.9243	-56.6541	-74.751	-64.8633	-53.4497	-64.9091	-45.4305	-53.1514		-50.2148	-53.5107	-47.6971	-42.0972	-36.0852	-35.4138
4.88	-64.5276	-54.0906	-63.8257	-58.8208	-65.5652	-55.5554	-51.9543	-52.7173	-53.3887	-53.6938	-53.3276	-58.0273	-62.3303	-65.5333	-64.4652	-62.3595	-53.723	-66.6777	-61.6209	-64.6076	-52.014	-55.9355	-64.7582	-52.7261	-55.2184	-57.2514	-68.0902	-70.0077	-67.4036		-49.5129	-51.6797	-42.1582	-60.6061	-64.9548	-56.8066	-74.812	-64.6802	-53.6176	-65.0922	-45.5526	-53.2023		-49.8181	-53.5413	-47.6666	-42.2498	-36.192	-35.5969
4.89	-64.436	-54.2126	-63.6731	-58.6072	-65.5652	-55.4639	-51.9849	-53.0225	-53.7854	-53.6938	-53.2971	-58.0273	-62.2693	-65.7774	-64.6178	-62.6036	-53.9671	-66.515	-61.4989	-64.7093	-52.014	-55.9203	-64.7643	-52.9601	-54.9437	-57.3429	-68.075	-70.0586	-67.1899		-49.6808	-52.0764	-42.5397	-60.2094	-65.1074	-56.4709	-74.8425	-64.8328	-53.7549	-65.2448	-45.7255	-53.4973		-49.0704	-53.053	-46.9952	-42.6617	-36.4514	-34.8187
4.9	-64.3445	-54.3042	-63.6731	-58.7598	-65.6262	-55.2502	-51.9543	-53.3582	-53.7244	-53.7854	-53.4192	-57.6001	-62.2998	-65.9605	-64.8009	-63.0156	-54.3334	-66.4387	-61.5416	-64.7297	-51.8614	-56.0118	-64.5995	-53.0516	-54.959	-57.4345	-68.0292	-70.0382	-67.251		-49.4519	-52.6105	-42.6617	-60.1025	-65.0464	-56.8372	-74.9341	-64.9548	-53.8617	-65.4431	-45.7052	-53.7109		-48.7958	-53.0988	-47.0105	-42.4329	-36.5277	-35.0781
4.91	-64.4055	-54.3347	-63.7646	-58.4546	-65.7788	-55.647	-51.8628	-53.6023	-54.3347	-53.7854	-53.3887	-57.2949	-62.2388	-66.2962	-64.572	-63.2292	-54.4249	-66.4081	-61.6698	-64.5415	-51.953	-55.9432	-64.5751	-53.0821	-54.7148	-57.5362	-68.075	-69.8755	-67.0374		-49.223	-52.8394	-42.5549	-60.484	-65.0464	-56.8066	-74.9646	-64.9854	-53.9685	-65.3516	-45.7967	-53.9144		-49.2383	-53.1598	-47.4835	-42.0361	-36.7108	-34.8645
4.92	-64.375	-54.3652	-63.7036	-58.2104	-65.6567	-55.5859	-52.0154	-53.7854	-54.1516	-53.5107	-53.4192	-57.2339	-62.4524	-66.2962	-64.3431	-63.1072	-54.2723	-66.4895	-61.6393	-64.3838	-51.9733	-55.8592	-64.6178	-53.0211	-54.8064	-57.5464	-68.1818	-69.7738	-67.0068		-49.4366	-52.8699	-42.4329	-60.5908	-65.0159	-57.1423	-74.9951	-64.8328	-53.877	-65.2753	-46.0409	-54.0059		-49.5129	-53.465	-48.2465	-41.9751	-37.0618	-34.7729
4.93	-64.4666	-54.4873	-63.8867	-57.8748	-65.6567	-56.1047	-51.7712	-53.4802	-54.2737	-53.6633	-53.4192	-57.0813	-62.4219	-66.3573	-64.1753	-63.1377	-54.1197	-66.6167	-61.6393	-64.394	-52.0649	-55.9203	-64.7154	-52.9295	-54.9284	-57.5667	-68.3038	-69.6517	-66.8848		-49.5892	-53.0377	-42.204	-60.9723	-65.3516	-56.6541	-75.2087	-64.9548	-54.0295	-65.1227	-46.2646	-54.3315		-49.9097	-53.8159	-49.0094	-41.9751	-37.1533	-34.6967
4.94	-64.4971	-54.5178	-63.7952	-58.1494	-65.6567	-56.0132	-51.5576	-53.7854	-54.0601	-53.5413	-53.3582	-57.2339	-62.2388	-66.2657	-64.0685	-63.0156	-54.4249	-66.5099	-61.6454	-64.3482	-52.1666	-55.8974	-64.7765	-52.6651	-54.7606	-57.4854	-68.4259	-69.5601	-66.7017		-49.3756	-53.2208	-41.9141	-60.896	-65.5652	-56.5015	-75.1477	-64.8022	-54.0295	-65.1532	-46.5597	-54.7485		-49.986	-54.35	-49.4214	-42.204	-36.9092	-34.6509
4.95	-64.5886	-54.5789	-63.8257	-58.1494	-65.9314	-55.708	-51.2219	-53.877	-54.5178	-53.6938	-53.0835	-57.1118	-61.781	-66.3268	-64.1905	-63.0156	-54.3944	-66.5709	-61.6148	-64.4601	-52.2582	-55.9355	-64.8314	-52.6447	-54.5622	-57.4243	-68.5785	-69.7229	-66.3965		-48.8873	-53.2666	-41.5326	-61.0486	-66.2061	-55.5554	-75.1477	-64.8328	-54.1364	-65.0922	-46.7631	-54.6468		-49.2688	-54.0448	-49.3604	-42.3413	-36.7413	-34.2389
4.96	-64.5276	-54.7009	-63.9783	-58.2715	-65.9619	-55.6775	-51.1304	-53.9075	-54.3347	-53.6328	-52.8088	-56.8677	-61.6284	-66.2657	-64.4042	-63.336	-54.1808	-66.9066	-61.7369	-64.7093	-52.1157	-56.0042	-64.7765	-52.4514	-54.5165	-57.4752	-68.5632	-69.9264	-66.366		-49.0247	-53.4497	-41.4716	-61.0028	-66.084	-55.5859	-75.0256	-64.6802	-54.1364	-65.1227	-46.9767	-54.6977		-48.811	-53.8617	-49.101	-42.2803	-36.2073	-34.5746
4.97	-64.6191	-54.7009	-64.1003	-58.1189	-66.0229	-56.0742	-51.0083	-54.2737	-54.9756	-53.5718	-52.7173	-56.7456	-61.5063	-65.9911	-64.7093	-63.7022	-54.547	-66.871	-61.9017	-64.8111	-52.014	-56.0576	-64.8436	-52.4209	-54.135	-57.6685	-68.5938	-69.9264	-66.3049		-48.4448	-53.6938	-41.38	-60.9265	-66.3586	-55.2808	-74.4153	-64.8328	-54.2126	-65.1532	-47.2616	-54.6672		-47.8955	-53.7549	-49.2841	-41.38	-36.3751	-34.0405
4.98	-64.6191	-54.6704	-64.314	-58.0884	-65.9009	-56.0742	-51.0693	-54.6094	-55.0061	-53.4192	-52.3206	-56.8982	-61.4758	-65.93	-64.511	-63.7175	-54.9742	-66.988	-62.0055	-64.8111	-51.9835	-56.0729	-64.9474	-52.5226	-53.8146	-57.7498	-68.4869	-70.0484	-66.5186		-48.2922	-53.9532	-41.2427	-60.4077	-66.1755	-55.4944	-73.7134	-64.7412	-54.2432	-65.2448	-47.4854	-54.3213		-47.6514	-53.3734	-49.0704	-41.0291	-36.7413	-33.8574
4.99	-64.8328	-54.762	-64.2834	-57.9663	-65.8398	-56.4404	-51.0388	-54.3958	-55.2502	-53.5413	-52.0764	-57.1729	-61.4148	-66.0216	-64.1753	-63.3513	-55.0047	-66.8964	-62.0665	-64.6229	-51.9123	-56.1644	-64.9596	-52.5837	-53.9366	-57.7295	-68.6243	-70.3231	-66.5186		-48.5211	-54.1058	-41.2732	-60.3162	-66.5112	-55.2197	-73.1335	-64.8938	-54.472	-65.199	-47.7804	-54.0975		-47.1783	-52.5647	-49.4214	-41.7615	-36.192	-33.7048
5	-64.8328	-54.884	-63.9783	-58.0579	-65.7483	-56.5015	-51.344	-54.3652	-55.0977	-53.6938	-52.1069	-57.0508	-61.0181	-65.6249	-64.2363	-63.4581	-54.8521	-66.7998	-62.0543	-64.689	-51.8004	-56.2483	-64.9718	-52.4006	-53.9977	-57.6786	-68.5938	-70.4553	-66.5796		-48.8416	-54.2584	-41.5479	-60.2551	-66.4197	-55.8606	-72.7368	-64.8938	-54.5789	-65.2753	-47.9024	-54.1382		-47.5751	-52.8699	-49.8486	-42.3413	-35.8258	-33.7811
5.01	-64.8938	-54.762	-64.0393	-58.1494	-65.8704	-56.6846	-51.1914	-53.877	-55.2808	-53.877	-52.1069	-57.2034	-60.8044	-66.0521	-64.1448	-63.3971	-54.9132	-66.6421	-62.0055	-64.8212	-51.9225	-56.3017	-64.9718	-52.482	-53.9214	-57.8617	-68.67	-70.4248	-66.6101		-49.101	-54.3805	-41.9446	-60.5908	-66.6943	-55.4639	-72.6147	-65.1074	-54.7772	-65.3821	-48.1669	-54.2908		-47.9413	-52.8546	-50.3979	-42.616	-35.9174	-34.2389
5.02	-64.8938	-54.6094	-63.9478	-58.1799	-66.0535	-57.3865	-51.2219	-53.6328	-55.4333	-53.7549	-51.9543	-57.2644	-60.8044	-66.1437	-64.1142	-63.1224	-55.0353	-66.6268	-62.1397	-65.1518	-51.9123	-56.3017	-65.0084	-52.5226	-54.1045	-57.9736	-68.6853	-70.5977	-66.8848		-49.5587	-54.4568	-42.2955	-60.6213	-66.6638	-55.647	-72.5537	-65.0464	-54.8077	-65.611	-48.3805	-54.4027		-47.2699	-53.2513	-50.2301	-42.4634	-36.2988	-34.3915
5.03	-64.9854	-54.6094	-64.1003	-58.1799	-66.2061	-58.0579	-51.1609	-53.8464	-56.0437	-53.8464	-51.8018	-57.417	-60.7739	-66.3573	-64.0074	-63.0614	-55.2489	-66.8303	-62.4754	-65.1162	-52.0649	-56.317	-65.1549	-52.6244	-54.4402	-57.8821	-68.7769	-70.6079	-66.7627		-49.2993	-54.7925	-42.7533	-60.3619	-66.5112	-55.6165	-72.4927	-65.26	-54.9603	-65.7941	-48.6043	-54.5654		-47.5446	-53.2666	-49.2078	-42.677	-36.131	-34.5135
5.04	-64.8633	-54.7009	-64.0698	-58.1189	-66.2366	-58.0579	-51.2524	-54.0601	-56.1658	-53.6938	-51.6492	-57.7527	-61.0181	-66.2352	-63.8701	-62.7867	-54.8521	-67.0032	-62.5975	-65.0908	-52.0242	-56.2788	-65.2709	-52.6345	-54.5775	-57.8821	-68.8989	-70.7096	-66.9458		-49.3451	-55.0519	-43.1042	-60.5145	-66.5723	-56.1658	-72.3706	-65.1685	-55.0519	-65.9772	-48.8078	-54.7485		-47.7277	-53.6328	-48.2465	-42.6465	-36.5125	-35.0781
5.05	-64.9243	-54.823	-64.2529	-58.2104	-66.1145	-58.0884	-51.1609	-54.1211	-56.3489	-54.1516	-51.6797	-57.7527	-61.1707	-66.1131	-63.5344	-62.8478	-54.7606	-67.0897	-62.7135	-65.045	-52.1463	-56.2331	-65.3746	-52.6142	-54.8521	-57.8719	-68.8837	-70.5672	-66.8848		-49.1162	-55.2808	-43.6078	-60.6213	-66.7554	-56.1658	-72.2485	-65.2905	-55.235	-65.9161	-48.9705	-55.0232		-48.0481	-53.9075	-47.5751	-42.7686	-36.7413	-35.2002
5.06	-64.8328	-54.9756	-64.436	-58.1799	-65.9009	-57.9358	-51.4355	-53.9075	-55.7385	-54.0295	-51.6797	-57.5391	-61.3538	-65.93	-63.8396	-63.0461	-54.9437	-67.1456	-62.628	-65.1874	-51.9123	-56.2026	-65.4356	-52.6345	-54.959	-57.7905	-69.021	-70.3841	-66.5186		-48.6737	-55.3418	-43.8519	-60.4077	-66.4807	-56.6846	-71.9739	-65.3516	-55.3418	-65.9009	-49.1231	-55.2979		-48.399	-53.8464	-47.4072	-42.7075	-36.9397	-35.4443
5.07	-64.7717	-54.9756	-64.2834	-57.9053	-65.9009	-58.1494	-51.4966	-53.3887	-56.2573	-54.0295	-51.6797	-57.356	-61.1401	-65.8995	-63.5802	-63.5191	-54.7606	-67.2525	-62.6097	-65.1874	-51.7902	-56.2178	-65.3563	-52.604	-54.9284	-57.7193	-69.1431	-70.2519	-66.2744		-48.4753	-55.4181	-44.0656	-60.7434	-66.3586	-56.5015	-71.8823	-65.5957	-55.4639	-65.8093	-49.2554	-55.3487		-48.3838	-53.6328	-47.6514	-42.6007	-37.6416	-35.4596
5.08	-64.7412	-54.9756	-64.436	-58.1494	-65.7178	-58.0884	-51.4966	-53.1445	-55.8301	-54.0295	-51.6797	-57.2034	-61.2012	-65.869	-63.3055	-64.0074	-54.3334	-67.4661	-62.567	-65.279	-51.7495	-56.0957	-65.2709	-52.7261	-55.0353	-57.7193	-69.0973	-70.3536	-66.2744		-48.3838	-55.3265	-44.2639	-60.7129	-66.2671	-56.7761	-71.6992	-65.6262	-55.3571	-65.9161	-49.2249	-55.247		-48.4448	-53.8617	-47.6971	-42.5244	-37.6263	-35.1392
5.09	-64.8328	-54.884	-64.8328	-58.2104	-65.8398	-58.1494	-51.344	-53.4192	-55.6775	-54.3652	-51.4966	-57.2339	-61.0791	-65.9605	-62.924	-64.4042	-54.0892	-67.7153	-62.6646	-65.2739	-51.953	-55.9279	-65.338	-52.8482	-55.081	-57.6278	-69.1888	-70.1501	-66.2134		-48.0939	-55.2808	-44.2792	-60.8655	-66.7249	-56.8677	-71.8518	-65.7483	-55.4791	-65.9467	-49.2859	-55.1554		-49.101	-54.0143	-47.7582	-42.8448	-37.1991	-35.3528
5.1	-64.8328	-55.0671	-64.8328	-58.4241	-65.9619	-58.0884	-51.5271	-53.6633	-55.2197	-54.2737	-51.5576	-57.356	-60.9265	-66.0216	-62.9851	-64.7093	-54.3028	-68.0815	-62.6158	-65.2586	-52.014	-55.8897	-65.2647	-52.8685	-55.0353	-57.6379	-69.1888	-70.1908	-66.3049		-48.3228	-55.5554	-44.3707	-60.8044	-66.8774	-57.417	-72.1875	-65.7178	-55.5249	-66.0535	-49.3266	-55.0842		-48.6584	-54.3195	-47.9718	-43.1348	-37.489	-35.6885
5.11	-64.9243	-55.1282	-64.7717	-58.241	-65.9619	-58.3325	-51.4966	-53.3582	-55.4639	-54.4873	-51.3745	-57.8442	-60.7129	-66.1131	-63.2445	-64.6941	-54.6385	-67.9493	-62.5792	-65.2841	-52.0547	-56.0729	-65.0938	-52.9194	-55.2031	-57.5871	-69.2346	-70.1501	-66.2134		-48.5364	-55.7233	-44.5386	-60.6519	-67.2437	-57.5696	-72.6453	-65.8093	-55.5859	-65.9924	-49.5199	-55.1147		-48.9789	-54.5026	-48.3228	-42.9059	-37.5806	-35.8258
5.12	-64.9854	-55.1282	-64.6802	-58.8513	-65.7178	-58.363	-51.6797	-53.2361	-55.708	-54.4873	-51.3135	-57.8442	-60.9265	-65.7774	-63.4581	-64.633	-55.0963	-67.9747	-62.4876	-65.1366	-52.0445	-56.1949	-64.9474	-53.1126	-55.3099	-57.4345	-69.2041	-70.1908	-66.3049		-48.7958	-55.8148	-44.5844	-60.6061	-67.4573	-57.9968	-72.7979	-65.8093	-55.5859	-66.0229	-49.7538	-55.1758		-48.8873	-54.6552	-48.8263	-41.4258	-37.901	-35.6427
5.13	-64.9548	-55.1587	-64.7717	-59.248	-65.6873	-58.302	-51.6492	-53.0225	-56.1353	-54.823	-51.5576	-57.8748	-60.9265	-65.7164	-63.4734	-64.572	-55.2184	-68.0713	-62.5914	-65.1467	-52.1869	-56.0729	-65.0023	-52.8482	-55.2489	-57.526	-69.3109	-69.9976	-66.3049		-48.9026	-55.5859	-44.3402	-60.8044	-68.0981	-58.0273	-73.1335	-65.9314	-55.5249	-66.0077	-49.998	-55.2775		-48.9331	-54.3958	-48.7195	-41.5936	-37.962	-35.7953
5.14	-64.8328	-55.2502	-64.6497	-59.3396	-65.8093	-58.4241	-51.6187	-53.0225	-56.0742	-54.762	-52.0459	-57.6611	-61.2622	-65.93	-63.5497	-64.4957	-55.5541	-68.3002	-62.7928	-65.2027	-52.0242	-56.05	-64.868	-52.7668	-55.493	-57.5057	-69.3719	-69.9772	-66.2744		-49.1315	-55.708	-44.2181	-60.7129	-68.0676	-58.3936	-73.2556	-66.0535	-55.5402	-66.1755	-50.2319	-55.5318		-49.7876	-54.35	-48.6432	-41.4105	-38.0841	-35.2765
5.15	-64.9243	-55.3113	-64.8938	-59.2786	-66.145	-58.6987	-51.4661	-52.6868	-56.4404	-54.9756	-52.1985	-57.5391	-61.1707	-65.8995	-63.4734	-64.9687	-54.9437	-68.3511	-63.0431	-65.4011	-52.014	-55.8897	-64.8619	-52.838	-55.7219	-57.6481	-69.4482	-69.6924	-66.3965		-49.1162	-55.6775	-44.0808	-60.7129	-68.1592	-58.241	-73.2861	-66.1145	-55.5096	-66.1908	-50.4761	-55.481		-49.5282	-54.4568	-48.7653	-41.5631	-38.6945	-34.8645
5.16	-64.8328	-55.4028	-65.0464	-59.4006	-66.1755	-58.4241	-51.4355	-52.7173	-56.3489	-54.7314	-52.3816	-57.8748	-61.2622	-65.869	-63.6107	-65.3044	-54.4554	-68.2545	-63.1224	-65.2536	-51.9326	-55.8897	-64.7337	-52.8787	-55.493	-57.6685	-69.4177	-69.6313	-66.488		-49.3146	-55.6317	-43.7451	-60.2856	-67.8235	-58.1494	-73.3472	-66.084	-55.4639	-66.1755	-50.6592	-55.4606		-49.162	-54.9908	-48.7347	-40.907	-38.8318	-35.0476
5.17	-64.8633	-55.4028	-65.4736	-59.0649	-66.2366	-58.302	-50.9778	-52.9919	-56.593	-54.7314	-52.5647	-58.1494	-61.3538	-65.6249	-63.4581	-65.2281	-54.3944	-68.1934	-63.0309	-65.3299	-52.0954	-56.0957	-64.8436	-52.8583	-55.6151	-57.526	-69.4635	-69.377	-66.1829		-49.0857	-55.4791	-43.3789	-60.3314	-67.9456	-57.2339	-73.5608	-66.2366	-55.5249	-66.2366	-50.8219	-55.186		-49.4061	-55.3113	-48.5211	-42.0361	-38.847	-34.6661
5.18	-64.8633	-55.5249	-65.7483	-58.9429	-66.1145	-58.241	-51.0083	-52.8088	-56.3489	-54.7314	-52.5647	-58.241	-61.6895	-65.5943	-63.3208	-64.9077	-54.5775	-68.1985	-62.9942	-65.513	-52.0751	-56.3323	-64.8009	-52.7668	-55.7829	-57.2107	-69.5093	-69.7026	-66.0913		-49.1467	-55.4333	-43.2111	-60.0415	-67.854	-56.7151	-73.6523	-66.1755	-55.4944	-66.2366	-50.8626	-55.1249		-49.0094	-54.9451	-48.4143	-41.9751	-38.786	-34.6661
5.19	-64.9854	-55.6775	-65.8093	-58.6072	-66.1145	-58.5767	-51.0083	-52.6257	-56.8066	-54.762	-52.7173	-58.4546	-61.8115	-65.7164	-63.1834	-64.7704	-54.2113	-68.3511	-62.8233	-65.5791	-52.2988	-56.4696	-64.7826	-52.7261	-55.7677	-57.17	-69.6008	-69.7636	-66.0303		-48.8263	-55.4944	-42.9364	-59.538	-67.8235	-56.3184	-73.7439	-66.3281	-55.5402	-66.3739	-50.9338	-55.0639		-49.1772	-53.938	-48.2617	-42.1887	-37.9926	-34.9255
5.2	-64.9548	-55.769	-65.5652	-58.5767	-65.9009	-58.6682	-50.9778	-52.5952	-56.7151	-54.6704	-52.5952	-58.3936	-62.0251	-66.0826	-63.3208	-64.7398	-54.2723	-68.5037	-62.7379	-65.6299	-52.0954	-56.5535	-64.7582	-52.5328	-55.8287	-57.3531	-69.5703	-69.9467	-66.1523		-48.8416	-55.3113	-42.7228	-59.1565	-66.8164	-56.4099	-73.4692	-66.3586	-55.4486	-66.2823	-51.1271	-54.8808		-49.0704	-54.3042	-48.3075	-42.7228	-37.7332	-35.0629
5.21	-65.0159	-55.6775	-65.4431	-58.9429	-65.7788	-59.0039	-51.0388	-52.5342	-57.3254	-54.6704	-52.4426	-58.2715	-61.9031	-66.0521	-63.3666	-64.6636	-54.1808	-68.6054	-62.7013	-65.7571	-52.1361	-56.729	-64.7154	-52.5837	-55.7066	-57.5159	-69.6008	-69.9976	-66.3965		-49.0094	-55.3418	-42.738	-59.5074	-66.4502	-56.6235	-73.4082	-66.4807	-55.5249	-66.1755	-51.2492	-54.9113		-49.5129	-54.2279	-47.9413	-42.9364	-37.7637	-35.2155
5.22	-65.0464	-55.708	-65.2905	-59.3701	-65.6262	-58.6072	-51.1304	-52.6868	-57.1423	-54.4263	-52.6868	-58.3936	-61.8726	-65.9911	-63.1987	-64.6178	-54.669	-68.8343	-62.6891	-65.7418	-51.9021	-56.7824	-64.6117	-52.5837	-55.6914	-57.4345	-69.6161	-70.1603	-66.3049		-49.6045	-55.5249	-42.6923	-59.3243	-66.2976	-57.3865	-73.4998	-66.3892	-55.4791	-66.2518	-51.3713	-55.1961		-49.5435	-54.3805	-47.7887	-42.326	-38.0231	-35.0323
5.23	-65.2295	-55.7385	-65.1074	-59.4617	-65.6873	-58.7903	-51.0693	-53.0225	-57.1423	-54.4568	-52.5647	-58.302	-61.6895	-65.6859	-63.0614	-64.3889	-55.0047	-68.997	-62.744	-65.7368	-51.9428	-56.729	-64.4896	-52.6142	-55.6151	-57.2107	-69.4788	-70.2112	-66.366		-49.6198	-55.7385	-42.4634	-59.2786	-66.2061	-57.7527	-73.6829	-66.5112	-55.5859	-66.2518	-51.534	-55.3589		-49.2993	-54.2432	-47.4835	-42.4481	-38.1757	-34.6204
5.24	-65.321	-55.8911	-64.8022	-59.5227	-65.5652	-58.4851	-51.2524	-53.2361	-56.4709	-54.2737	-52.6257	-58.4851	-61.7505	-65.7164	-63.1377	-64.3584	-55.0963	-69.1445	-62.8355	-65.6198	-51.9021	-56.5993	-64.3919	-52.6345	-55.5388	-57.2107	-69.3872	-70.3333	-66.6406		-49.9249	-55.9521	-42.3566	-59.3243	-65.7788	-58.2715	-73.7439	-66.4197	-55.5554	-66.3281	-51.6663	-55.5522		-48.5669	-54.5941	-47.3309	-42.9364	-37.8247	-34.7119
5.25	-65.4736	-55.8911	-64.8328	-59.248	-65.7178	-58.2715	-51.1914	-53.7549	-56.3184	-54.4263	-52.7478	-58.9429	-61.4453	-65.7469	-63.0919	-63.6107	-55.1268	-69.1395	-62.8844	-65.6655	-52.1463	-56.4085	-64.514	-52.482	-55.6151	-57.231	-69.3719	-70.1908	-66.5491		-49.8334	-56.0895	-42.4939	-59.4312	-65.9009	-58.2715	-73.8354	-66.5417	-55.6775	-66.4502	-51.8494	-55.603		-48.2159	-53.8159	-46.7816	-43.4247	-37.5806	-34.6509
5.26	-65.3821	-55.8301	-64.9548	-59.0039	-65.6567	-57.9663	-51.2219	-53.9075	-56.3489	-54.3958	-52.9919	-58.7903	-61.5979	-65.8385	-63.0919	-63.1834	-54.9742	-69.053	-62.8172	-65.7774	-52.0242	-56.5154	-64.5201	-52.4006	-55.5083	-57.3022	-69.2957	-70.1908	-66.5186		-50.1843	-56.181	-42.5702	-59.3854	-65.5347	-58.5461	-73.927	-66.3892	-55.7385	-66.6333	-52.063	-55.6946		-48.399	-53.999	-46.1407	-43.974	-37.6263	-34.7272
5.27	-65.3516	-55.8301	-65.199	-58.5767	-65.6873	-58.241	-50.8862	-53.4802	-56.4404	-54.7314	-53.0835	-58.9124	-61.5369	-65.8995	-63.1682	-63.0614	-55.0047	-69.0784	-62.9271	-65.7622	-51.9835	-56.6145	-64.6788	-52.4311	-55.3709	-57.4752	-69.2346	-70.1501	-66.5796		-50.4895	-56.3031	-42.8448	-59.66	-65.5347	-58.4241	-74.2017	-66.5112	-55.9216	-66.6486	-52.1444	-54.6163		-48.9941	-54.6704	-46.1407	-44.0808	-37.7026	-35.3375
5.28	-65.3516	-55.708	-65.1379	-58.6987	-65.6262	-58.2104	-51.0083	-53.5718	-56.0437	-54.6399	-53.1445	-58.9124	-61.7505	-66.1437	-62.863	-63.336	-55.2489	-69.0784	-63.0492	-65.8283	-52.0954	-56.7976	-64.7093	-52.5125	-55.4778	-57.6074	-69.3262	-70.3231	-66.6101		-50.8557	-56.2726	-43.1348	-59.8126	-65.3516	-58.8208	-74.3848	-66.4197	-55.9827	-66.7554	-52.2054	-53.9958		-48.7042	-55.296	-46.4764	-43.6078	-37.7637	-35.8411
5.29	-65.2905	-55.7385	-65.2295	-58.7598	-65.9314	-58.2715	-51.0693	-53.4497	-55.8606	-54.823	-53.2056	-58.9429	-61.7505	-66.1742	-62.8478	-63.2445	-55.0658	-69.1954	-63.1896	-65.9605	-52.2175	-56.8053	-64.7093	-52.5735	-55.5083	-57.5972	-69.3262	-70.435	-66.3354		-50.8252	-56.1353	-43.3789	-60.2094	-65.6567	-58.5767	-74.5374	-66.4807	-56.1658	-66.8774	-52.3987	-53.7109		-48.7347	-54.9451	-46.7206	-43.8672	-38.3435	-35.307
5.3	-65.26	-55.647	-65.1379	-58.9734	-66.0535	-58.0579	-51.344	-53.7244	-55.5554	-54.6399	-53.1445	-59.0649	-61.9641	-66.3573	-62.9546	-63.0309	-55.2184	-69.1395	-63.1896	-65.8385	-52.3701	-56.7748	-64.8253	-52.7057	-55.6456	-57.6074	-69.3109	-70.7096	-66.488		-50.7947	-56.181	-43.7451	-60.3314	-65.8398	-58.6377	-74.5374	-66.4197	-56.2878	-66.969	-52.6123	-53.6397		-48.6737	-54.5941	-46.3086	-43.6536	-38.3893	-35.8716
5.31	-65.3821	-55.4944	-65.26	-58.8818	-66.1755	-57.9663	-51.405	-53.999	-56.0132	-54.6399	-53.2666	-58.6682	-61.9336	-66.0826	-62.9393	-62.8478	-55.2489	-69.0632	-63.2506	-65.8334	-52.5837	-56.8053	-64.9718	-52.6549	-55.5693	-57.5769	-69.4025	-71.1165	-66.4575		-50.5963	-56.2878	-44.3402	-60.7587	-66.2976	-58.5156	-74.6899	-66.4502	-56.4252	-66.908	-52.7751	-53.7008		-48.8263	-54.6246	-45.3473	-44.0961	-37.7332	-35.7495
5.32	-65.321	-55.4639	-65.0159	-58.8818	-66.0229	-58.3325	-51.7102	-54.0906	-55.9827	-54.5178	-53.4497	-58.3325	-62.5439	-66.2352	-63.0461	-62.6952	-55.5541	-68.8292	-63.2384	-65.6757	-52.4413	-56.9121	-65.0206	-52.604	-55.6303	-57.4548	-69.4177	-71.2793	-66.3965		-50.7489	-56.3794	-44.9506	-60.5756	-66.084	-59.0649	-74.7205	-66.2976	-56.4099	-66.9843	-52.9073	-53.7415		-48.4296	-54.5636	-45.3625	-43.6383	-37.2296	-35.6274
5.33	-65.4126	-55.3723	-64.8938	-58.5461	-66.0229	-58.4851	-51.6187	-53.938	-56.1658	-54.7009	-53.5107	-57.9358	-62.5134	-66.2352	-62.924	-63.4276	-55.5846	-68.7682	-63.2506	-65.4774	-52.4006	-56.7671	-65.0084	-52.7566	-55.9203	-57.4752	-69.4482	-71.0352	-66.2439		-50.7336	-56.4709	-45.1184	-60.3925	-66.1755	-58.9734	-74.7205	-66.5417	-56.5167	-66.8622	-53.009	-53.6906		-48.2159	-54.2889	-45.9576	-43.5468	-37.3669	-36.1768
5.34	-65.4736	-55.3723	-64.7717	-58.302	-66.0229	-59.0344	-51.6492	-54.3347	-55.9521	-54.5178	-53.5413	-57.8748	-62.6965	-66.3573	-62.9088	-63.5954	-55.7982	-68.9106	-63.214	-65.5994	-52.309	-56.7671	-64.868	-52.6752	-56.0881	-57.3735	-69.4635	-70.8317	-66.2439		-50.9015	-56.5167	-45.5609	-60.1483	-65.5957	-59.2175	-74.7815	-66.5417	-56.5167	-66.618	-53.1006	-53.9246		-47.6819	-53.2666	-46.3544	-43.7299	-37.962	-36.3904
5.35	-65.5652	-55.3113	-64.7107	-57.9968	-66.2061	-59.3396	-51.405	-54.1211	-56.4709	-54.6399	-53.7549	-58.0273	-62.5745	-66.2962	-63.1987	-63.4734	-56.0729	-68.9614	-63.214	-65.5638	-52.3802	-56.6756	-64.8497	-52.3192	-56.1339	-57.5667	-69.5703	-70.8317	-66.3049		-50.993	-56.6083	-46.0492	-59.7668	-64.375	-58.7903	-74.9036	-66.6333	-56.6541	-66.3129	-53.2125	-53.9653		-47.453	-53.4802	-46.4917	-43.7604	-37.7484	-37.0465
5.36	-65.5652	-55.4333	-64.7107	-58.241	-66.145	-59.5837	-51.5881	-54.2737	-56.6846	-54.4568	-54.0906	-58.1494	-62.7271	-66.2657	-63.3666	-63.4276	-55.9203	-68.997	-63.1102	-65.5282	-52.248	-56.7366	-64.9291	-52.2683	-56.3017	-57.6786	-69.433	-70.9741	-66.488		-51.1304	-56.7761	-46.5375	-59.6753	-64.2834	-58.8208	-74.9036	-66.6638	-56.593	-66.1298	-53.3346	-54.0059		-46.9495	-53.7091	-47.0105	-43.8062	-36.8024	-36.6498
5.37	-65.7178	-55.5249	-64.8633	-58.5156	-66.6028	-59.187	-51.4355	-53.877	-57.2339	-54.5178	-54.0601	-58.302	-62.7881	-66.2047	-63.3818	-63.4428	-55.7372	-69.3683	-63.1773	-65.5486	-52.1157	-56.8816	-65.0511	-52.5328	-56.4391	-57.7295	-69.4177	-71.2183	-66.3965		-51.1456	-56.7761	-46.6595	-59.9194	-64.6497	-58.5767	-74.9341	-66.7859	-56.7456	-65.9924	-53.477	-53.8432		-47.041	-54.1516	-47.0868	-43.6993	-36.5887	-36.8024
5.38	-65.7483	-55.6775	-65.0159	-58.8208	-66.8469	-59.6448	-51.405	-53.6328	-56.7151	-54.3347	-54.2126	-58.3325	-62.9102	-66.1131	-63.4581	-63.2292	-55.7982	-69.5871	-63.1041	-65.6655	-51.9428	-56.9045	-65.0816	-52.9092	-56.4696	-57.7397	-69.4635	-71.3912	-66.5491		-51.3593	-56.9592	-46.7053	-59.8737	-64.8633	-58.8513	-74.873	-66.6638	-56.7303	-66.0077	-53.4058	-53.8635		-47.0258	-54.5636	-47.3004	-43.9893	-36.5277	-37.0007
5.39	-65.7483	-55.769	-65.0159	-58.9429	-66.908	-59.9194	-50.7642	-53.8464	-56.9897	-54.5178	-54.2126	-58.3936	-62.6965	-65.7774	-63.5344	-63.4581	-55.7982	-69.4548	-63.0126	-65.7418	-51.8513	-56.9121	-65.1488	-53.0414	-56.5917	-57.7295	-69.494	-71.3607	-66.8542		-51.3898	-57.2949	-46.7969	-60.2856	-65.4431	-59.0039	-74.9036	-66.9385	-56.8524	-65.9924	-53.3752	-53.9653		-46.9037	-54.1364	-46.4917	-44.3555	-36.4972	-36.4819
5.4	-65.5957	-55.8301	-64.4971	-59.0955	-66.8469	-59.95	-51.0083	-54.2126	-56.7456	-54.6399	-54.3347	-58.1494	-62.6355	-65.5638	-63.275	-63.2903	-55.9508	-69.3531	-62.9698	-65.7011	-51.7495	-57.0342	-65.1854	-53.2144	-56.7442	-57.6278	-69.4788	-71.4115	-67.251		-51.2524	-57.5543	-46.9495	-60.3619	-64.9548	-59.4006	-74.751	-66.8469	-56.8066	-65.7483	-53.4159	-54.2603		-47.1478	-54.0295	-46.4154	-44.1571	-36.5277	-36.5735
5.41	-65.5957	-55.7385	-64.2834	-59.126	-67.0911	-60.072	-50.7336	-54.3652	-57.1729	-55.0977	-54.2737	-58.0884	-62.5439	-65.6249	-63.3208	-63.4734	-55.5235	-69.1598	-62.9942	-65.7164	-51.658	-56.9731	-65.3258	-53.3364	-56.79	-57.5464	-69.4788	-71.2996	-67.4341		-50.932	-57.6611	-47.041	-60.545	-65.2905	-58.9734	-74.812	-67.03	-56.8982	-65.5957	-53.3956	-54.5247		-47.7582	-54.2889	-46.2933	-44.7522	-36.4972	-36.0242
5.42	-65.5652	-55.8301	-64.1003	-59.2786	-67.03	-59.8279	-50.9167	-54.884	-56.8066	-55.0671	-54.2432	-57.9358	-62.4829	-65.4112	-63.3513	-63.8854	-55.3404	-69.1089	-62.982	-65.808	-51.658	-57.0418	-65.2831	-53.5195	-56.8358	-57.3226	-69.4635	-71.2691	-67.6172		-51.0083	-57.6306	-47.1173	-60.4535	-65.1074	-59.0344	-74.8425	-66.969	-56.7609	-65.5957	-53.4058	-54.8096		-47.514	-53.6633	-46.7358	-45.3473	-37.1228	-35.8716
5.43	-65.5652	-55.8911	-64.0393	-59.0955	-66.5723	-59.8279	-50.7336	-55.1282	-57.0508	-55.0671	-54.2126	-57.9053	-62.3914	-65.5333	-62.9698	-63.9159	-55.1878	-69.3277	-63.2018	-65.6554	-51.8004	-56.8968	-65.3502	-53.428	-56.9579	-57.2616	-69.4177	-71.2793	-67.6782		-50.7642	-57.7527	-47.0105	-60.4688	-65.5042	-58.9429	-74.8425	-66.969	-56.8372	-65.6873	-53.4566	-55.0842		-47.9871	-53.6328	-47.3615	-45.7593	-37.428	-36.1768
5.44	-65.4736	-55.9521	-63.7646	-59.4006	-66.0535	-59.4617	-50.7031	-55.1587	-56.3184	-54.884	-54.1211	-57.9053	-62.4524	-65.5333	-62.7104	-64.0532	-54.9132	-69.4802	-62.9576	-65.6757	-51.8004	-56.8205	-65.2892	-53.4382	-56.8968	-57.3124	-69.3872	-71.4421	-67.8918		-50.7794	-57.9358	-46.8427	-60.4535	-65.6873	-59.187	-74.9036	-66.8164	-56.7303	-65.7178	-53.5177	-55.2165		-47.9718	-54.1669	-47.8497	-45.8508	-37.4585	-35.7953
5.45	-65.5957	-55.8606	-63.7952	-59.2175	-65.8398	-60.0415	-50.7947	-55.2808	-56.0132	-54.9756	-53.9685	-58.4851	-62.4219	-65.7164	-62.3595	-63.9311	-54.6385	-69.4497	-62.8111	-65.6401	-51.8716	-56.7748	-65.3319	-53.5195	-56.9121	-57.3429	-69.2957	-71.4827	-67.9834		-50.6268	-58.0121	-46.8732	-60.896	-66.2671	-58.7598	-74.9341	-66.8774	-56.7761	-65.4431	-53.6194	-54.9215		-47.6819	-54.5026	-47.453	-46.217	-37.4432	-35.246
5.46	-65.7178	-55.9827	-63.6426	-59.0039	-65.7178	-59.4617	-51.1609	-55.3723	-55.6165	-54.7314	-54.2432	-58.5156	-62.4829	-65.6554	-62.2069	-64.16	-54.6385	-69.3734	-62.683	-65.6147	-51.8411	-56.8816	-65.4784	-53.4992	-56.9579	-57.3226	-69.2957	-71.4421	-67.9224		-50.7794	-58.1952	-47.0258	-61.1401	-66.4197	-59.0039	-74.7815	-66.7249	-56.6388	-65.3516	-53.7821	-54.6773		-46.9647	-54.5483	-47.1021	-46.0339	-37.7637	-35.5206
5.47	-65.8704	-55.9216	-63.6426	-58.7292	-65.8398	-59.5532	-51.0388	-55.6165	-56.1963	-54.7314	-54.4873	-58.6987	-62.4829	-65.7469	-62.3747	-64.1142	-54.6996	-69.3887	-62.7989	-65.6299	-51.8818	-57.0342	-65.6126	-53.5704	-56.8968	-57.2412	-69.1431	-71.5336	-67.6782		-50.932	-58.2562	-47.1173	-61.2317	-66.6943	-59.0344	-74.9036	-66.908	-56.6998	-65.3821	-53.9042	-54.7078		-47.0258	-54.1211	-47.6819	-45.8813	-37.8705	-35.3375
5.48	-65.8398	-55.9216	-63.429	-58.6072	-65.5042	-59.6753	-51.0388	-55.708	-56.2878	-54.762	-54.7009	-58.9734	-62.5134	-65.5333	-62.4968	-64.0074	-54.3944	-69.3124	-62.8294	-65.6808	-51.7902	-57.0799	-65.576	-53.4789	-56.9731	-57.17	-69.1278	-71.7676	-67.7393		-51.0541	-58.4241	-47.3157	-61.1707	-66.8164	-59.1565	-74.873	-66.8774	-56.6998	-65.3668	-54.0365	-54.657		-46.6595	-54.5026	-47.7734	-45.3625	-37.6416	-35.6274
5.49	-65.9619	-55.8301	-63.3984	-58.2715	-65.2295	-59.7363	-50.9473	-55.4333	-56.4709	-54.9451	-55.4639	-59.126	-62.2693	-65.4723	-62.7409	-63.8091	-54.5165	-69.2717	-62.7806	-65.8639	-51.8716	-57.1867	-65.7042	-53.3161	-57.0189	-57.1191	-69.0515	-71.9507	-67.6782		-51.0388	-58.6835	-47.2852	-61.369	-67.1216	-58.9734	-75.0256	-66.8164	-56.8829	-65.5042	-54.1992	-54.4942		-46.9342	-54.7314	-47.8345	-45.1642	-37.6721	-36.131
5.5	-65.9009	-55.8606	-63.1848	-58.5156	-65.199	-59.7668	-51.4661	-55.1587	-56.3794	-54.884	-56.2573	-59.0649	-62.1167	-65.3502	-63.0766	-64.1142	-54.9437	-69.2412	-62.7806	-65.9911	-51.7495	-57.2478	-65.6249	-53.2754	-57.1562	-57.1903	-69.021	-72.0422	-67.6477		-50.993	-58.5919	-46.9495	-61.2012	-67.0911	-59.187	-75.0256	-66.5417	-56.8829	-65.6415	-54.2399	-54.3315		-47.7582	-54.9756	-47.1326	-45.1337	-37.6569	-36.4209
5.51	-65.9314	-55.8301	-63.0627	-58.3936	-65.4126	-60.2856	-51.4355	-55.1892	-56.8372	-55.1282	-56.2573	-59.2786	-61.9946	-65.2281	-63.2903	-64.2821	-55.0963	-69.1344	-62.9271	-65.8843	-51.8106	-57.2859	-65.6065	-53.0008	-57.1867	-57.2616	-68.9752	-72.3271	-67.4646		-50.8557	-58.5309	-46.7816	-61.1707	-67.2742	-59.0649	-75.1172	-66.4807	-56.9745	-65.6415	-54.2908	-54.2501		-48.1702	-54.5178	-46.8732	-45.6982	-37.6569	-36.6193
5.52	-65.9009	-55.8301	-63.0017	-58.6072	-65.8093	-60.7129	-51.5881	-55.1282	-56.8066	-54.9451	-56.1047	-59.5532	-61.9641	-65.4723	-63.4581	-64.2821	-55.493	-69.0835	-63.0248	-65.9504	-51.9123	-57.2707	-65.6249	-53.0414	-57.2783	-57.2209	-68.8989	-72.266	-67.373		-50.871	-58.5614	-46.9037	-61.1249	-67.1826	-59.187	-74.9951	-66.084	-56.9745	-65.6567	-54.2399	-54.3925		-48.2617	-54.35	-45.5151	-45.5762	-37.9926	-35.5054
5.53	-66.0229	-55.769	-63.2458	-58.4241	-66.145	-60.835	-51.5881	-55.3723	-57.3254	-55.0671	-55.8606	-59.6448	-61.8726	-65.7164	-63.4276	-64.099	-55.7372	-69.1293	-63.2079	-65.9707	-51.9937	-57.1639	-65.5577	-53.4178	-57.2325	-57.1395	-68.8531	-71.9202	-67.4036		-50.7794	-58.241	-46.7206	-61.1401	-67.5183	-59.0955	-74.9341	-66.0535	-57.1271	-65.4889	-54.3009	-54.3213		-48.277	-54.3958	-45.2557	-45.1031	-38.252	-35.5969
5.54	-65.9619	-55.769	-63.7036	-58.4241	-66.0535	-61.2927	-51.7712	-55.2197	-57.478	-54.9756	-55.7385	-59.6753	-62.0557	-65.869	-63.7175	-64.0685	-55.6761	-69.0683	-63.1834	-65.9758	-51.9225	-57.2096	-65.3258	-53.4687	-57.3241	-56.9869	-68.9294	-71.8286	-67.5867		-50.8099	-58.1189	-46.9189	-61.2775	-67.5183	-59.6753	-74.5984	-65.7788	-57.0966	-65.3668	-54.4739	-54.067		-49.2993	-54.7467	-45.6067	-44.7827	-38.8318	-35.5511
5.55	-65.8704	-55.8301	-64.0088	-58.0884	-65.9619	-61.7505	-51.9238	-55.4333	-57.9358	-55.0671	-55.7385	-59.5532	-61.7505	-65.8385	-63.5802	-64.3431	-55.6761	-68.992	-63.0248	-66.0114	-51.9733	-57.3699	-65.277	-53.5602	-57.4614	-56.936	-68.8226	-71.7676	-67.4036		-50.4895	-58.0273	-47.1173	-61.2775	-67.1826	-59.7363	-74.6289	-65.7483	-57.1271	-65.1379	-54.7282	-53.9449		-50.1233	-54.7314	-45.8203	-44.8438	-39.0149	-35.3528
5.56	-65.8093	-55.8606	-64.0088	-58.1189	-65.9619	-61.4148	-51.8628	-55.769	-57.6611	-54.823	-55.9216	-59.3396	-61.842	-65.9911	-63.7785	-64.2821	-55.3404	-68.8851	-63.0248	-66.0165	-51.78	-57.4461	-65.1854	-53.5806	-57.553	-56.9055	-68.7311	-71.8286	-67.251		-50.6268	-57.8748	-47.4377	-61.1096	-66.969	-60.072	-74.5984	-65.7178	-57.1118	-64.9701	-54.9927	-53.894		-49.4366	-54.5941	-45.6677	-44.7217	-38.8928	-35.658
5.57	-65.7178	-55.8606	-64.0698	-57.9968	-66.1145	-61.5369	-51.8323	-55.4333	-57.6306	-55.0366	-56.0132	-59.5532	-61.781	-65.9911	-63.8854	-64.2516	-55.3404	-69.0733	-63.275	-65.9148	-51.7699	-57.5606	-65.1305	-53.5297	-57.553	-56.8445	-68.7311	-71.8388	-67.251		-50.6116	-57.8595	-47.7277	-61.3232	-67.3047	-60.1025	-74.6594	-65.7178	-57.1576	-64.9548	-55.1147	-53.9347		-48.7805	-54.3652	-45.4846	-44.7522	-39.4269	-35.7343
5.58	-65.5957	-55.9216	-64.0393	-58.0884	-66.2061	-62.1472	-51.9238	-55.3113	-57.417	-54.8535	-55.8911	-59.3701	-61.72	-65.9911	-63.7175	-64.3431	-55.0963	-69.2514	-63.0431	-65.9504	-51.78	-57.553	-65.3014	-53.4992	-57.614	-56.8343	-68.67	-71.7167	-67.312		-50.9778	-57.8137	-47.9108	-61.2622	-67.2131	-59.9805	-74.5068	-65.6262	-57.1118	-64.9091	-55.186	-53.9144		-48.9178	-54.3042	-45.683	-44.8743	-39.5337	-35.0018
5.59	-65.6262	-55.8301	-63.9478	-58.302	-66.2671	-61.9946	-51.8628	-55.5554	-57.6306	-54.9756	-55.7385	-59.3701	-61.3538	-65.869	-63.5039	-64.984	-54.7911	-69.3073	-62.8294	-65.9707	-51.8004	-57.6369	-65.3319	-53.7739	-57.7055	-56.9055	-68.5938	-71.6964	-67.1594		-51.3898	-57.6917	-47.865	-61.5826	-67.4573	-59.5227	-74.4763	-65.8398	-57.2034	-64.9243	-55.3589	-53.8127		-49.5282	-53.9685	-46.0492	-45.4388	-38.7708	-35.0018
5.6	-65.5347	-55.7385	-63.7341	-58.6987	-66.2061	-61.5063	-52.0459	-55.2808	-57.5085	-54.762	-55.6165	-59.5227	-61.2927	-65.7164	-63.336	-64.9382	-54.669	-69.2107	-62.8722	-66.1182	-51.7394	-57.4843	-65.2892	-54.0078	-57.7055	-56.875	-68.4564	-71.6862	-67.0679		-51.4508	-57.6917	-48.0634	-61.7047	-67.6099	-59.5532	-74.2627	-65.9009	-57.1271	-65.0769	-55.481	-53.5685		-49.4366	-54.1669	-46.095	-45.7745	-38.3588	-35.0629
5.61	-65.4431	-55.7385	-63.5205	-58.6682	-66.3281	-61.6895	-52.168	-55.0977	-57.8442	-55.0061	-55.4639	-59.6143	-61.1096	-65.9911	-63.687	-64.7398	-54.0282	-69.2056	-62.8783	-66.0775	-51.8309	-57.5606	-65.2831	-54.1604	-57.6445	-56.5698	-68.4869	-71.4421	-67.1289		-50.9625	-57.5085	-47.9108	-61.842	-67.9761	-58.9429	-74.4153	-66.0229	-57.1423	-65.0006	-55.5623	-53.3854		-49.6655	-53.4497	-46.6443	-46.1407	-37.8705	-34.7577
5.62	-65.3516	-55.7385	-63.3984	-58.4851	-66.2061	-61.3538	-52.1069	-55.0061	-58.1494	-54.9756	-56.3184	-59.6753	-61.3843	-66.3878	-63.5649	-64.4804	-53.6925	-69.1445	-62.9149	-66.2301	-51.8207	-57.7666	-65.2403	-54.4452	-57.7208	-56.7428	-68.4869	-71.4217	-67.3425		-50.932	-57.2644	-47.7277	-61.9031	-67.915	-58.6072	-74.4458	-66.145	-57.1118	-64.8328	-55.4911	-53.4058		-49.8486	-53.877	-47.3309	-45.8661	-38.313	-35.3833
5.63	-65.3821	-55.647	-63.6426	-58.2104	-66.2671	-61.1096	-52.29	-54.823	-58.5767	-55.4028	-56.4404	-59.3701	-61.2927	-66.3878	-63.6107	-64.1142	-53.7535	-69.17	-62.9454	-66.2352	-51.8004	-57.9573	-65.1366	-54.5978	-57.6445	-56.9157	-68.4106	-71.5031	-67.312		-50.6116	-57.1118	-47.5598	-62.2083	-68.1897	-58.302	-74.4763	-66.3281	-57.1271	-64.5428	-55.3284	-53.3651		-49.9097	-54.5026	-47.6361	-46.5985	-38.313	-34.8492
5.64	-65.321	-55.769	-63.7952	-58.1189	-66.2061	-60.5603	-52.5342	-54.9756	-58.4546	-55.2197	-56.3794	-59.3091	-61.5063	-66.4183	-63.9769	-64.0532	-53.784	-69.053	-63.037	-66.398	-51.8614	-58.1938	-65.3441	-54.669	-57.675	-56.936	-68.4564	-71.5438	-67.312		-50.8557	-57.0355	-47.5446	-62.1014	-68.0066	-58.3936	-74.2017	-66.145	-57.1118	-64.6191	-55.2877	-53.4871		-49.8029	-54.6857	-47.4683	-46.98	-38.2062	-35.3986
5.65	-65.4431	-55.7996	-63.9478	-57.9053	-66.2671	-60.1025	-52.4121	-55.0061	-58.4546	-55.2502	-56.3184	-59.187	-61.3843	-65.9911	-64.3431	-63.6412	-53.5399	-68.9055	-63.0614	-66.2657	-51.9428	-58.3464	-65.4784	-54.7809	-57.8581	-56.8953	-68.4717	-71.6353	-67.4341		-50.5963	-57.0355	-47.5598	-62.2693	-68.3423	-58.1494	-74.2017	-66.2366	-57.1271	-64.6497	-55.3284	-53.8432		-48.9941	-54.5636	-46.9952	-46.8427	-38.4351	-35.2765
5.66	-65.5652	-55.769	-64.1003	-57.8748	-66.2671	-60.1331	-52.29	-54.762	-58.2104	-55.1892	-56.4709	-59.2786	-61.3538	-65.8385	-64.4652	-63.0766	-53.8146	-69.3226	-63.037	-66.3369	-51.7597	-58.4227	-65.4906	-54.669	-57.6903	-56.875	-68.5327	-71.6659	-67.5867		-50.7184	-57.1423	-47.6666	-62.254	-68.3728	-58.2715	-74.0796	-66.2671	-57.1576	-64.5734	-55.3385	-53.9856		-49.2535	-54.6399	-47.0258	-46.5985	-38.8013	-35.368
5.67	-65.7178	-55.6775	-64.0698	-57.7222	-66.3281	-60.957	-52.1069	-55.0671	-58.2715	-55.1587	-56.4404	-58.9124	-61.3232	-65.7774	-64.7093	-63.2445	-53.9061	-69.5209	-63.098	-66.3878	-51.8513	-58.4151	-65.5211	-54.7301	-57.5377	-56.8852	-68.5632	-71.6862	-67.4036		-50.9167	-57.066	-47.7734	-62.5287	-68.6475	-58.4546	-74.1406	-66.3586	-57.1881	-64.5123	-55.3996	-54.0873		-48.9484	-54.5026	-47.041	-46.156	-38.8928	-36.1768
5.68	-65.7178	-55.8301	-63.9478	-58.0579	-66.1145	-61.3538	-52.1985	-55.1282	-57.8137	-54.9451	-56.593	-58.8818	-61.6589	-65.869	-64.7093	-63.4428	-53.9671	-69.4599	-63.0309	-66.4183	-51.8411	-58.4685	-65.5394	-54.6996	-57.1867	-56.6715	-68.5785	-71.554	-67.6782		-50.9167	-57.1576	-48.0328	-62.6813	-68.6169	-59.126	-74.0796	-66.2671	-57.1118	-64.6191	-55.3996	-54.0263		-49.2688	-54.5331	-47.3615	-46.3239	-39.2285	-36.7413
5.69	-65.7483	-55.769	-63.8257	-58.3936	-66.1145	-61.9946	-52.0459	-55.6775	-57.9358	-55.2197	-56.3794	-58.9429	-61.72	-65.7164	-64.8009	-63.7022	-54.1502	-69.4853	-63.1102	-66.5302	-51.9225	-58.2625	-65.6737	-54.669	-56.9579	-56.7834	-68.609	-71.259	-67.7087		-50.5811	-57.1881	-48.1702	-62.2693	-68.739	-58.9429	-73.927	-66.5112	-57.1576	-64.7412	-55.4199	-53.9347		-50.1538	-54.9298	-48.0176	-46.629	-39.6405	-36.5887
5.7	-65.7788	-55.8301	-63.9783	-58.7292	-65.8398	-61.9946	-52.1069	-55.4333	-57.3254	-55.1282	-56.1963	-59.6143	-62.0557	-65.869	-64.8161	-63.9159	-54.2113	-69.4802	-63.214	-66.3827	-51.8207	-58.2777	-65.6615	-54.6182	-56.9731	-56.814	-68.4564	-71.4726	-67.4951		-50.3522	-57.3102	-48.1854	-62.254	-68.2812	-58.8818	-73.8354	-66.4197	-57.1271	-65.0006	-55.3792	-53.8534		-50.0165	-55.3723	-47.926	-46.6595	-39.3201	-36.8481
5.71	-65.8704	-55.7996	-64.5276	-58.9124	-65.7178	-62.3608	-52.229	-55.1282	-57.8748	-55.3418	-56.3489	-59.4312	-62.1777	-66.1131	-64.7398	-64.0074	-54.1808	-69.4345	-63.214	-66.4387	-51.6987	-58.2549	-65.7408	-54.5266	-57.0036	-56.7936	-68.4106	-71.4929	-67.312		-49.986	-57.3102	-48.2617	-62.4982	-68.0676	-58.7292	-73.9575	-66.5112	-57.1729	-65.1227	-55.481	-53.8127		-49.9707	-55.7385	-47.5293	-46.6748	-39.2896	-36.7566
5.72	-65.7788	-55.9827	-64.436	-58.9124	-65.3516	-63.0322	-52.6562	-55.4333	-57.5391	-55.4639	-56.2573	-59.4312	-62.3608	-65.8995	-65.1671	-64.1448	-54.4249	-69.4345	-63.3605	-66.4183	-51.4444	-58.4151	-65.6188	-54.4351	-56.9884	-57.0276	-68.2428	-71.5234	-67.4341		-50.0012	-57.3865	-48.4448	-62.3914	-67.8235	-58.8208	-73.8354	-66.4502	-57.1118	-65.2295	-55.5318	-53.7415		-50.0012	-55.7843	-46.4307	-46.3239	-39.3201	-36.4972
5.73	-65.8093	-56.1047	-64.7412	-58.8513	-64.9854	-63.0627	-52.6868	-55.647	-57.6611	-55.4639	-56.1658	-59.0955	-62.2388	-65.869	-65.0298	-64.3279	-54.7606	-69.8668	-63.513	-66.4285	-51.485	-58.3617	-65.6432	-54.3842	-57.2783	-57.0886	-68.0292	-71.6252	-67.6782		-49.6808	-57.4933	-48.7347	-62.4219	-67.793	-58.5767	-74.0186	-66.5723	-57.1576	-65.2905	-55.6335	-53.2837		-49.3146	-55.6317	-45.6067	-46.4612	-39.4879	-36.3599
5.74	-65.8398	-56.1047	-64.8938	-59.0955	-64.5886	-63.0627	-52.8088	-55.5554	-57.3254	-55.3418	-56.4404	-59.0649	-62.3303	-65.8385	-64.7704	-64.7704	-54.7606	-69.9787	-63.5069	-66.3318	-51.5257	-58.5524	-65.6432	-54.4758	-57.5377	-57.17	-67.8766	-71.4726	-67.8613		-49.4824	-57.5848	-49.2383	-62.3914	-67.3352	-58.8208	-74.1406	-66.4502	-56.9897	-65.3058	-55.6946	-53.1108		-49.4519	-55.7233	-44.6301	-46.6138	-40.1746	-36.2378
5.75	-65.9619	-56.0132	-65.199	-58.6987	-64.6191	-63.551	-52.7478	-55.4944	-57.7527	-55.4333	-56.3794	-58.8513	-61.8726	-66.0521	-64.8619	-64.7246	-54.8521	-69.8058	-63.3055	-66.2606	-51.5156	-58.5524	-65.692	-54.5063	-57.3546	-57.2717	-67.9071	-71.4522	-67.8613		-49.3451	-57.7222	-49.6808	-62.2693	-67.2742	-58.4851	-74.4153	-66.5417	-56.944	-65.2905	-55.7861	-52.9175		-49.5892	-55.296	-45.0879	-46.0797	-40.6323	-36.604
5.76	-65.9619	-56.1353	-65.2905	-58.9429	-64.5886	-63.429	-52.7478	-55.6775	-57.8137	-55.2197	-56.1353	-58.6377	-61.5674	-66.0521	-64.9992	-64.4194	-54.8216	-69.7346	-63.0675	-66.2505	-51.4444	-58.5295	-65.869	-54.7403	-57.4156	-57.17	-67.8308	-71.5743	-67.8613		-49.7266	-57.6764	-50.047	-62.3303	-67.1826	-58.6377	-74.4763	-66.5723	-56.8524	-65.2753	-55.9082	-53.0396		-49.696	-55.647	-44.9658	-45.8356	-40.3424	-37.3364
5.77	-66.0229	-56.1658	-65.26	-59.248	-64.6802	-64.0393	-52.7783	-55.5249	-58.1799	-55.3418	-55.7385	-58.302	-61.3538	-66.2962	-65.1366	-63.8091	-55.0047	-69.6837	-62.9759	-66.1945	-51.4444	-58.2854	-65.8812	-54.8623	-57.5377	-57.0581	-67.6172	-71.4929	-67.8308		-49.9402	-57.4628	-50.1385	-62.3761	-67.6404	-58.4851	-74.6594	-66.6638	-56.8677	-65.2295	-56.0303	-53.1108		-49.4214	-55.6165	-45.2557	-46.3696	-40.022	-37.3212
5.78	-66.0229	-56.1353	-65.1379	-59.2175	-64.6191	-64.2834	-52.8699	-55.769	-58.241	-55.2808	-55.7385	-58.1189	-61.5063	-66.2962	-65.1824	-63.4581	-54.6996	-69.699	-63.1773	-66.1487	-51.4647	-58.1938	-65.7286	-54.9437	-57.553	-57.0072	-67.4951	-71.3098	-67.7393		-50.3674	-57.3254	-50.2454	-62.1472	-67.6099	-58.9124	-74.5679	-66.6333	-56.8524	-65.0159	-56.1117	-53.2939		-49.2841	-55.3418	-45.6525	-46.6595	-39.6252	-37.0007
5.79	-66.1755	-56.1658	-65.0159	-59.187	-64.6191	-64.1309	-52.6868	-55.9216	-58.363	-55.3723	-55.6165	-57.8442	-61.2927	-66.3573	-64.984	-63.6717	-54.2418	-69.7346	-63.1468	-66.1131	-51.5868	-58.0565	-65.8446	-54.903	-57.4614	-56.9462	-67.4951	-71.259	-67.5867		-50.3827	-57.2949	-50.1996	-62.2693	-67.1216	-58.8513	-74.6289	-66.7249	-56.9897	-64.8022	-56.0913	-53.2633		-49.8486	-55.3265	-45.4388	-46.3391	-39.671	-36.9702
5.8	-66.2061	-56.1963	-64.8633	-59.3396	-64.4666	-64.2834	-52.6257	-55.8606	-57.8137	-55.2502	-55.5554	-58.0273	-61.3538	-66.3268	-65.045	-63.8548	-54.3028	-69.5667	-63.2933	-66.0877	-51.8106	-58.1633	-65.9483	-54.8623	-57.4004	-56.8241	-67.5714	-71.086	-67.5256		-50.5505	-57.4017	-50.1691	-62.2845	-66.0535	-59.3091	-74.5374	-66.6943	-56.9745	-64.6802	-56.0303	-53.1616		-49.8486	-55.9369	-45.6219	-46.0645	-39.6405	-36.7566
5.81	-66.3586	-56.1047	-64.8022	-59.0955	-64.375	-64.4666	-52.5342	-55.7996	-57.9663	-55.9521	-55.2808	-57.9358	-60.957	-66.3573	-64.9382	-63.8854	-54.4859	-69.6888	-63.3543	-66.1233	-52.0751	-58.2015	-66.0277	-54.9335	-57.4309	-56.7021	-67.6172	-71.1267	-67.4036		-50.6421	-57.3254	-50.1996	-62.5134	-66.1145	-59.126	-74.5984	-66.8469	-57.0813	-64.6649	-55.9794	-53.1718		-50.4895	-55.8606	-45.5151	-45.8813	-39.2896	-36.9092
5.82	-66.3892	-56.0132	-64.7717	-59.0039	-64.1919	-64.5581	-52.3511	-55.7385	-57.6611	-55.8301	-55.1282	-58.0579	-60.7739	-66.3878	-65.2281	-63.9311	-55.1268	-69.5209	-63.2384	-66.2759	-52.0852	-58.1557	-65.9117	-54.9335	-57.3241	-56.9666	-67.6477	-71.3505	-67.2815		-51.1914	-57.3712	-50.2911	-62.5287	-66.084	-58.9124	-74.3848	-66.7249	-57.066	-64.726	-55.9387	-53.2939		-50.4742	-55.3113	-46.0187	-45.8813	-39.3201	-36.2988
5.83	-66.4807	-55.9521	-64.7717	-58.5767	-64.1614	-64.4971	-52.1985	-55.4639	-57.8442	-55.8606	-54.762	-58.3936	-60.7129	-66.4488	-65.2739	-64.2668	-55.0047	-69.3378	-63.0675	-66.2556	-52.0445	-58.1938	-65.8812	-54.9437	-57.2783	-57.1191	-67.724	-71.2793	-67.1594		-51.3898	-57.1729	-50.4742	-62.4524	-66.6028	-58.4851	-74.4763	-66.8469	-57.2339	-64.8175	-55.898	-53.1108		-50.0317	-54.6704	-46.2628	-45.4846	-38.4656	-37.016
5.84	-66.3892	-55.8911	-64.9243	-58.7903	-64.1309	-64.314	-51.8933	-55.5859	-57.5085	-55.9216	-55.0366	-58.9124	-60.957	-66.2962	-65.3502	-64.6178	-55.0353	-69.2361	-63.2018	-66.0826	-51.78	-58.3312	-65.9239	-54.8216	-57.3699	-57.0479	-67.8308	-71.2386	-66.8848		-51.6797	-57.1881	-50.5811	-61.6437	-66.6943	-58.6987	-74.3237	-66.8164	-57.2186	-64.7565	-55.898	-52.9785		-49.5129	-55.1434	-46.7206	-45.5304	-38.6487	-37.1991
5.85	-66.5112	-55.7385	-65.199	-59.0344	-64.314	-64.7412	-52.0764	-55.5859	-58.1189	-56.0132	-55.0977	-58.6377	-60.9875	-66.2657	-65.4112	-64.8772	-54.8521	-69.2666	-63.2811	-66.2098	-51.7088	-58.5143	-65.7835	-54.8115	-57.2936	-57.0378	-67.9376	-70.9639	-66.6406		-51.3287	-57.2491	-50.7184	-62.0709	-67.03	-58.3325	-73.9575	-66.908	-57.3254	-64.726	-55.9489	-52.8158		-49.7571	-55.2655	-46.6443	-45.9882	-38.786	-36.7413
5.86	-66.4197	-55.7385	-65.3821	-59.0955	-64.375	-64.375	-52.1985	-55.5554	-58.0579	-55.8301	-55.1892	-58.3325	-61.1707	-65.808	-65.0755	-64.9687	-54.8216	-69.2666	-63.1041	-66.3369	-51.6478	-58.5295	-65.9178	-54.7809	-57.141	-56.8852	-67.8766	-70.791	-66.5796		-51.2219	-57.2644	-50.9167	-62.2998	-66.7249	-58.5767	-73.7439	-66.969	-57.3254	-64.9854	-55.9387	-53.0192		-49.6198	-55.5554	-46.7969	-45.8813	-38.9081	-37.0312
5.87	-66.5417	-55.708	-65.6873	-59.187	-64.5581	-64.314	-52.1985	-55.6165	-58.4546	-55.7996	-54.9756	-58.241	-61.2622	-65.7774	-64.9992	-65.4112	-54.669	-69.3836	-63.1285	-66.3573	-51.9225	-58.6592	-65.9117	-54.6589	-57.0036	-56.8852	-67.8461	-70.6181	-66.3965		-51.1151	-57.2949	-50.932	-62.5897	-66.2671	-58.4546	-73.6523	-67.03	-57.3865	-65.1227	-55.9896	-52.9175		-49.2841	-55.4486	-46.9647	-45.8508	-38.6487	-36.8024
5.88	-66.4807	-55.5859	-65.9619	-59.2175	-64.7107	-64.5581	-52.6257	-55.5554	-58.3325	-55.5249	-54.7314	-58.0273	-61.1707	-65.9605	-64.984	-65.4875	-54.4859	-69.6176	-63.0614	-66.4336	-52.0852	-58.8271	-66.0094	-54.5266	-57.0647	-56.8648	-67.7545	-70.557	-66.366		-51.5118	-57.2491	-50.8557	-62.3914	-65.7483	-58.8208	-73.6829	-66.7859	-57.3254	-65.1532	-55.9489	-53.0192		-48.9484	-55.7385	-47.0868	-45.6067	-37.6874	-36.8329
5.89	-66.5112	-55.4944	-66.2366	-59.126	-64.5581	-64.8328	-52.7173	-55.647	-58.4851	-55.4028	-54.4263	-57.5391	-61.0486	-66.2657	-64.984	-65.518	-54.4249	-69.6837	-62.8905	-66.4895	-52.2175	-59.0102	-65.9239	-54.4046	-57.1867	-56.641	-67.7545	-70.6689	-66.2134		-51.5729	-57.2797	-50.7489	-62.605	-66.1755	-58.4851	-73.6829	-66.8774	-57.4323	-65.26	-55.837	-52.7852		-48.7653	-55.6012	-46.3849	-45.8661	-37.6111	-37.1686
5.9	-66.2366	-55.5554	-66.2061	-59.2175	-64.4971	-65.1074	-52.7478	-55.9216	-58.5156	-55.2197	-54.3958	-57.3254	-61.1707	-65.93	-64.9687	-65.3655	-54.7911	-69.938	-63.0553	-66.5353	-52.0649	-59.2009	-65.8507	-54.3334	-57.3851	-56.6309	-67.663	-70.9334	-66.0303		-51.8475	-57.356	-50.9015	-62.5897	-66.3892	-58.8208	-73.6829	-66.7859	-57.3254	-65.4279	-55.776	-52.6632		-48.6279	-55.6775	-45.1794	-45.6372	-38.0231	-37.2906
5.91	-66.1755	-55.4333	-65.9009	-59.3396	-64.6191	-65.1074	-52.6868	-56.1047	-58.8208	-55.3418	-54.3652	-57.3254	-61.2012	-65.9911	-64.8772	-65.4265	-54.8827	-69.9024	-63.1407	-66.4641	-51.9632	-59.3459	-65.7835	-54.2825	-57.4614	-56.8241	-67.6935	-70.9945	-65.8472		-51.5576	-57.4475	-51.0693	-62.6813	-66.9995	-58.3936	-73.6829	-66.8469	-57.356	-65.6262	-55.8472	-52.7547		-48.7653	-55.9369	-45.0879	-45.6067	-38.4961	-37.3669
5.92	-65.9314	-55.4333	-65.6567	-59.7058	-64.6191	-64.5886	-52.8699	-56.4709	-58.3936	-55.1587	-54.3652	-57.6001	-61.3538	-65.8995	-64.5873	-65.457	-54.2418	-69.7752	-63.1041	-66.3369	-51.9225	-59.2391	-65.8568	-54.4046	-57.614	-57.0072	-67.6172	-70.9131	-65.7861		-51.6339	-57.417	-51.2982	-62.605	-67.1521	-58.3936	-73.866	-66.7554	-57.2797	-65.5804	-55.8879	-52.8259		-48.3685	-56.3184	-45.21	-45.5304	-38.0841	-37.4585
5.93	-65.8704	-55.4944	-65.3821	-59.5227	-64.7412	-64.2834	-52.7478	-56.593	-58.7292	-55.3723	-54.2737	-57.7222	-61.2927	-65.9605	-64.5415	-65.1976	-53.8146	-70.0702	-63.3605	-66.4895	-51.9326	-59.2696	-65.631	-54.4859	-57.7055	-57.2107	-67.6782	-70.6689	-65.481		-51.9391	-57.2491	-50.993	-62.666	-67.2437	-57.6611	-74.0186	-66.8164	-57.4323	-65.6415	-55.9387	-52.9073		-48.3228	-56.5778	-45.2557	-45.9882	-38.1451	-37.3669
5.94	-65.9619	-55.4944	-64.9854	-59.4617	-64.9854	-64.2834	-52.8699	-56.7456	-58.7903	-55.2808	-54.3958	-57.7832	-61.3843	-66.2962	-64.4804	-65.3197	-54.2113	-70.1618	-63.4703	-66.6116	-51.8106	-59.2696	-65.5943	-54.4249	-57.5987	-57.3328	-67.9529	-70.6791	-65.4199		-52.3511	-57.1881	-50.9015	-62.5897	-67.2742	-57.3254	-73.988	-66.7249	-57.5391	-65.611	-56.0811	-52.7852		-48.4143	-56.2573	-46.0187	-46.1407	-38.1146	-37.1075
5.95	-66.1145	-55.4944	-65.0464	-59.2175	-64.8022	-64.5886	-52.9614	-56.8066	-59.0649	-55.3418	-54.6399	-57.9053	-61.3232	-66.6625	-64.3431	-65.3502	-54.5165	-70.1313	-63.5191	-66.7286	-51.7292	-59.2238	-65.6371	-54.4046	-57.6903	-57.4141	-68.0139	-70.6689	-65.2063		-52.2748	-57.0203	-50.6116	-62.3608	-67.8845	-56.7151	-73.988	-66.8469	-57.6459	-65.5042	-56.1523	-52.7039		-48.8416	-56.181	-46.7664	-46.1102	-38.2062	-37.6111
5.96	-66.1145	-55.4639	-65.0159	-59.1565	-64.5581	-64.2224	-53.2361	-56.6235	-58.8208	-55.0977	-54.823	-58.302	-61.5674	-66.5404	-64.5262	-64.9992	-54.7606	-69.9634	-63.4764	-66.7794	-51.6987	-59.2009	-65.5516	-54.2927	-57.7666	-57.3836	-67.9376	-70.6486	-65.1147		-52.0612	-57.0355	-50.3064	-62.2845	-68.1897	-56.4404	-73.9575	-66.7859	-57.6764	-65.4889	-56.2642	-52.8971		-48.8721	-56.0437	-47.4835	-45.1337	-38.9081	-37.901
5.97	-66.1755	-55.3418	-65.1074	-59.4312	-64.4971	-64.375	-52.9309	-56.3184	-59.0344	-55.1282	-55.5249	-59.126	-61.3843	-66.7235	-64.5567	-64.9687	-54.6996	-70.0397	-63.4398	-66.7947	-51.7495	-59.1933	-65.3746	-54.2621	-57.6598	-57.3836	-67.9987	-70.6079	-65.0232		-51.7102	-56.8829	-49.9402	-62.1472	-68.5864	-55.6165	-73.927	-66.8164	-57.8137	-65.6415	-56.3558	-53.0294		-48.5211	-55.3113	-47.1326	-45.5304	-39.2743	-37.7942
5.98	-66.1755	-55.4028	-64.9854	-59.5227	-64.375	-64.5581	-53.2666	-56.5015	-58.8818	-54.9756	-56.4099	-59.3091	-61.5063	-66.4793	-64.2668	-64.8467	-55.3709	-69.9482	-63.5985	-66.8456	-51.5257	-59.2162	-65.0938	-54.3028	-57.6445	-57.2921	-68.1818	-70.5164	-65.0537		-51.9086	-56.8677	-49.8792	-61.4453	-68.6475	-55.9521	-74.0491	-66.7859	-57.8442	-65.8856	-56.3761	-53.009		-48.1549	-55.2502	-47.3157	-45.6525	-38.8165	-37.6111
5.99	-66.2061	-55.4944	-64.8022	-59.3396	-64.6497	-64.5886	-53.114	-56.6541	-59.1565	-55.0671	-56.593	-59.0649	-61.2927	-66.3573	-64.0227	-64.6636	-55.2184	-69.7295	-63.7022	-66.7489	-51.6478	-59.0331	-65.0389	-54.2927	-57.614	-57.1903	-68.4869	-70.3943	-65.1758		-51.9391	-56.8829	-50.047	-61.2012	-68.678	-56.0132	-74.2322	-66.9995	-57.9358	-65.8551	-56.3863	-53.0192		-47.865	-55.7233	-46.8884	-45.7898	-38.6182	-37.2449
6	-66.145	-55.5249	-64.5886	-59.2786	-64.6191	-64.8633	-53.1445	-56.5625	-58.9734	-54.9451	-56.7456	-59.0955	-61.3232	-66.3573	-63.6565	-64.4194	-55.0963	-69.9889	-63.4398	-66.6981	-51.6885	-59.1856	-65.1122	-54.2825	-57.7208	-57.1293	-68.5785	-70.3129	-65.2063		-52.229	-56.6388	-50.2606	-60.5756	-68.6169	-56.7456	-74.2017	-66.9995	-57.9205	-65.8093	-56.2948	-52.8259		-48.0328	-56.1047	-45.9271	-45.9576	-38.8013	-37.1991
6.01	-66.084	-55.6165	-64.8022	-59.1565	-64.7107	-64.5276	-53.0835	-56.8066	-58.8818	-55.0366	-56.3184	-59.1565	-61.4453	-66.4793	-64.3431	-64.2668	-54.9132	-70.2534	-63.452	-66.5455	-51.9225	-59.1856	-65.1183	-54.2621	-57.7971	-57.0683	-68.6243	-70.1095	-65.1453		-52.3206	-56.532	-50.52	-60.3009	-68.8306	-56.5625	-74.3237	-67.2742	-57.89	-65.8551	-56.2948	-52.6835		-48.338	-56.2115	-45.683	-46.5833	-38.4198	-37.2296
6.02	-66.0229	-55.647	-64.8022	-59.248	-64.6191	-64.1614	-53.0225	-56.5625	-58.4241	-54.823	-56.0132	-59.3091	-61.781	-66.2657	-64.1905	-64.1448	-54.7606	-70.2483	-63.3788	-66.5811	-51.9733	-58.9949	-65.1122	-54.313	-57.9649	-56.9666	-68.5175	-70.0891	-65.1758		-52.5189	-56.5015	-50.7031	-59.8279	-68.739	-56.8066	-74.2322	-67.2742	-57.829	-65.9467	-56.2439	-52.358		-48.7805	-55.9369	-45.8661	-46.9495	-38.4045	-37.2906
6.03	-65.9619	-55.5554	-64.9854	-59.0649	-64.8022	-64.375	-52.7783	-56.5625	-58.8513	-55.0977	-56.5015	-59.2175	-61.9336	-66.5404	-64.16	-63.9311	-54.9132	-70.1618	-63.4947	-66.754	-51.9123	-58.9491	-65.0389	-54.4758	-58.0718	-57.0276	-68.5632	-70.1705	-65.2368		-52.5647	-56.2421	-50.9473	-60.0415	-68.5864	-56.6235	-73.9575	-67.4268	-57.9663	-65.9924	-56.3253	-51.9918		-49.1162	-56.181	-46.0645	-46.9495	-38.8165	-37.7332
6.04	-65.9619	-55.5249	-64.7412	-59.126	-64.8938	-63.9172	-52.6868	-56.5015	-58.6682	-54.9451	-56.5625	-59.0039	-62.2693	-66.4488	-64.4347	-63.8701	-54.8827	-70.289	-63.6534	-66.815	-51.7088	-58.8881	-64.9779	-54.4758	-58.2396	-57.0479	-68.5632	-70.262	-65.7251		-52.4731	-55.9369	-51.0846	-60.1178	-68.0676	-57.2034	-73.8965	-67.3352	-57.8748	-66.1298	-56.2846	-52.0935		-48.3685	-56.3336	-46.1407	-46.9189	-38.6182	-38.0841
6.05	-66.145	-55.4944	-64.9548	-59.187	-65.1074	-64.0088	-52.6257	-56.1353	-59.1565	-55.1282	-56.1353	-59.1565	-62.3608	-66.2352	-64.4957	-63.9464	-54.7911	-70.7823	-63.7084	-66.8354	-51.8004	-58.8957	-65.0694	-54.5165	-58.2854	-57.1598	-68.6548	-70.3841	-65.6641		-52.3358	-55.9064	-51.2067	-60.2551	-68.1897	-57.1423	-73.988	-67.3352	-57.9358	-66.1755	-56.1523	-52.0121		-48.5822	-56.2573	-45.8203	-45.683	-38.9844	-37.2906
6.06	-66.084	-55.5554	-64.9854	-59.187	-65.2295	-63.551	-52.7478	-56.1658	-58.6682	-54.8535	-55.8911	-59.187	-62.7271	-66.5099	-64.7246	-64.16	-55.2489	-70.7009	-63.6534	-66.8812	-51.6987	-58.8652	-65.0267	-54.5063	-58.2549	-57.1802	-68.5785	-70.4858	-65.542		-52.3663	-56.0742	-51.0236	-59.4922	-68.0066	-57.2034	-74.0186	-67.1216	-57.9053	-66.1755	-56.0506	-52.063		-48.3533	-56.4557	-45.3168	-46.095	-39.259	-37.4738
6.07	-66.1145	-55.5554	-65.0159	-59.126	-65.1685	-63.8562	-52.5342	-56.4404	-58.7292	-54.8535	-55.708	-58.8208	-62.7271	-66.5709	-64.8467	-64.3279	-54.7606	-70.6145	-63.5191	-66.8557	-51.9021	-59.0483	-65.0511	-54.5877	-58.1328	-57.3022	-68.4412	-70.3739	-65.2673		-52.4121	-56.1963	-50.9778	-59.4769	-68.0676	-57.0508	-74.2322	-67.3047	-57.9968	-66.0992	-55.9082	-52.1749		-48.0939	-56.5167	-45.1947	-46.1713	-38.6639	-36.9702
6.08	-66.0229	-55.647	-64.6497	-59.248	-65.1379	-64.1919	-52.4426	-56.593	-58.3325	-54.6399	-55.647	-58.8208	-62.8796	-66.6319	-64.8161	-64.2668	-54.608	-70.3653	-63.3482	-66.8354	-51.7699	-59.2543	-64.9718	-54.608	-58.0565	-57.3633	-68.4564	-70.4451	-65.2979		-52.641	-56.3336	-51.2067	-59.599	-67.9456	-57.3865	-74.2627	-67.3352	-57.8595	-66.1298	-55.7861	-52.2156		-47.6819	-56.4252	-44.6759	-46.4154	-38.8776	-36.5582
6.09	-66.0229	-55.769	-64.2224	-59.0955	-65.0464	-64.1614	-52.229	-56.5625	-58.241	-54.6704	-55.4944	-58.7292	-62.4829	-66.6625	-64.984	-64.3279	-54.7911	-70.3042	-63.3543	-66.8354	-51.8004	-59.2238	-64.9413	-54.6385	-57.8886	-57.3226	-68.548	-70.3536	-65.4199		-52.3816	-56.3489	-51.3287	-60.2704	-68.0676	-57.5085	-74.4763	-67.6099	-57.89	-66.2213	-55.7454	-51.9816		-46.2933	-56.3031	-43.5468	-46.6443	-39.0607	-36.9092
6.1	-65.9619	-55.9216	-64.0698	-59.3701	-64.9548	-63.551	-52.2595	-56.532	-58.1799	-54.5483	-55.3113	-58.6682	-62.6965	-66.7235	-65.0755	-64.4042	-54.8827	-70.0804	-63.3666	-66.7387	-51.8411	-59.1475	-64.8192	-54.5266	-57.675	-57.2616	-68.8074	-70.1501	-65.2979		-52.4884	-56.3489	-51.4966	-60.2551	-67.854	-57.9663	-74.5068	-67.5793	-57.9053	-66.3129	-55.5725	-52.1037		-46.0797	-55.5249	-42.4939	-46.7664	-39.3658	-36.7566
6.11	-66.0229	-56.1047	-64.1614	-59.4617	-65.0769	-63.9172	-52.29	-56.6235	-58.7292	-54.4568	-55.0366	-58.7598	-62.5439	-66.8761	-64.7856	-64.9382	-54.2723	-70.0397	-63.2567	-66.6472	-52.2175	-59.1399	-64.8741	-54.5063	-57.675	-57.2412	-69.0057	-70.2519	-65.3894		-52.3816	-56.3641	-51.817	-60.484	-68.2812	-57.5391	-74.5679	-67.5793	-57.8442	-66.3434	-55.4911	-52.2664		-46.4001	-55.647	-42.1735	-46.3696	-39.3048	-36.4514
6.12	-66.0535	-56.0742	-64.2529	-59.4617	-64.8633	-63.6731	-52.4426	-56.4709	-58.7292	-54.3042	-55.9827	-58.7903	-62.5439	-66.9676	-64.633	-65.045	-53.9671	-70.0753	-63.3727	-66.5556	-52.0852	-59.2925	-65.0084	-54.2723	-57.6292	-57.0581	-69.082	-70.5367	-65.5115		-52.2748	-56.4099	-52.0154	-60.7587	-68.1592	-57.8442	-74.5374	-67.4573	-57.7985	-66.5265	-55.4911	-52.3783		-46.7511	-55.3113	-42.2955	-46.8579	-39.4116	-36.4667
6.13	-66.1145	-55.9827	-64.4055	-59.1565	-64.6497	-63.9478	-52.5647	-56.5015	-58.9124	-54.4568	-56.0437	-58.8513	-62.2388	-67.0897	-64.6788	-65.1518	-53.5399	-70.2534	-63.3727	-66.5912	-52.2378	-59.2925	-65.0877	-54.252	-57.7208	-57.1191	-69.1125	-70.3027	-65.5725		-51.756	-56.3641	-52.29	-61.0028	-68.2202	-57.9358	-74.6899	-67.5793	-57.829	-66.5875	-55.4708	-52.2156		-47.0563	-54.4415	-42.4023	-47.1936	-38.7402	-36.7871
6.14	-66.2366	-56.0132	-64.375	-59.248	-64.6497	-63.7646	-52.6257	-56.6541	-58.9429	-54.3347	-56.0132	-58.7292	-62.5134	-66.9676	-64.7704	-65.1061	-53.662	-70.289	-63.3238	-66.6167	-52.3294	-59.3459	-65.1061	-54.2621	-57.8886	-57.2107	-68.9752	-70.0891	-65.5725		-52.0917	-56.2573	-52.4884	-61.1096	-68.1897	-58.4851	-74.873	-67.5183	-57.7527	-66.5875	-55.481	-52.3478		-47.1326	-54.7467	-42.8296	-47.1631	-38.7097	-37.3517
6.15	-66.3281	-55.9827	-64.2834	-59.3701	-64.4666	-63.8867	-52.6868	-56.7456	-59.2175	-54.3347	-55.9521	-58.8818	-62.4219	-66.8456	-64.6025	-65.1213	-53.784	-70.5178	-63.3055	-66.5709	-52.482	-59.3916	-64.868	-54.2011	-58.2396	-57.1191	-68.7921	-69.967	-65.4504		-52.29	-56.3794	-52.2748	-61.3385	-68.4338	-58.6682	-74.9951	-67.5488	-57.7527	-66.4807	-55.5522	-52.297		-47.3004	-54.6704	-43.3026	-46.4154	-38.6334	-37.6416
6.16	-66.2366	-55.9216	-64.0393	-59.7668	-64.2529	-63.6426	-52.6868	-56.5625	-59.2786	-54.2432	-55.7385	-58.8818	-62.6965	-66.8761	-64.3279	-65.2892	-53.6925	-70.8841	-63.275	-66.6268	-52.4616	-59.2085	-64.9596	-54.0689	-58.3464	-56.9767	-68.6395	-69.9467	-65.7861		-52.6105	-56.4404	-52.0612	-61.4453	-68.4338	-58.9734	-74.7815	-67.4268	-57.7679	-66.3434	-55.5318	-52.2054		-46.6595	-55.1587	-44.1418	-46.1255	-38.6182	-37.428
6.17	-66.2061	-56.0437	-63.9783	-59.8889	-64.436	-63.7036	-52.5342	-56.7151	-59.7363	-54.1821	-55.5859	-58.7598	-62.7881	-66.7845	-64.3889	-65.1213	-53.9061	-70.7925	-63.3727	-66.6065	-52.4921	-59.3001	-65.1732	-53.9468	-58.3312	-56.8445	-68.6548	-70.0789	-65.6641		-52.641	-56.4557	-51.9391	-61.5521	-68.7085	-58.6072	-74.873	-67.6404	-57.829	-66.3434	-55.5013	-52.3478		-46.9342	-55.2655	-44.4775	-45.5762	-39.1217	-37.9773
6.18	-66.1145	-56.0437	-63.7952	-59.7668	-64.4666	-63.8562	-52.6868	-56.593	-59.5227	-53.999	-55.5249	-58.5461	-62.7881	-66.7235	-64.0685	-65.1671	-53.9977	-70.7315	-63.4032	-66.6523	-52.6244	-59.4603	-65.5821	-53.7027	-58.3006	-56.8648	-68.6853	-70.3739	-65.6946		-52.9004	-56.6083	-51.9391	-61.3995	-68.0066	-58.7598	-74.812	-67.4878	-57.7679	-66.3434	-55.4911	-52.6632		-46.8884	-54.7009	-44.9658	-45.21	-39.4269	-38.0231
6.19	-66.2671	-55.9521	-64.0698	-59.5227	-64.4666	-63.9478	-52.4731	-56.3794	-59.6143	-54.1211	-55.2808	-58.241	-62.6355	-66.6625	-64.0532	-65.5638	-54.0282	-70.645	-63.4276	-66.6167	-52.6651	-59.4145	-65.753	-53.723	-58.2549	-56.9564	-68.7463	-70.2214	-65.4504		-52.8546	-56.6998	-52.0459	-61.5826	-67.7014	-58.2715	-74.873	-67.6099	-57.7985	-66.3739	-55.5725	-53.0497		-46.7969	-55.235	-46.1865	-45.5609	-38.8318	-37.6874
6.2	-66.145	-55.8911	-64.0698	-59.5532	-64.5276	-63.1238	-52.6257	-56.4404	-59.3396	-54.0295	-55.2502	-58.1189	-62.605	-66.693	-64.2668	-65.6706	-54.4554	-70.6908	-63.4703	-66.5658	-52.6447	-59.6129	-65.7774	-53.7027	-58.148	-57.0174	-68.7158	-70.0586	-65.6946		-52.8394	-56.7456	-52.168	-61.3843	-67.4573	-58.3936	-74.8425	-67.4878	-57.7679	-66.145	-55.6335	-52.8259		-46.8884	-55.7843	-46.9647	-45.6982	-38.9996	-37.5958
6.21	-65.9619	-55.8911	-64.436	-59.5532	-64.6191	-62.6355	-52.5647	-56.593	-59.8584	-54.2126	-55.0671	-57.9663	-62.3608	-66.6625	-64.3584	-65.5333	-55.1268	-70.9044	-63.5008	-66.576	-52.6549	-59.7121	-65.8568	-53.7332	-57.9649	-57.1191	-68.7921	-69.9467	-65.6335		-52.8394	-56.6235	-52.0459	-61.4301	-67.854	-58.302	-74.6594	-67.5793	-57.7985	-65.7788	-55.6742	-52.7445		-47.2394	-55.9521	-47.5446	-45.3625	-39.2133	-37.2144
6.22	-65.7483	-55.9521	-64.5886	-59.7668	-64.5581	-62.3914	-52.5037	-56.4404	-59.4617	-54.1211	-54.9756	-58.241	-62.5439	-66.8456	-64.4499	-65.4723	-55.6456	-70.9959	-63.7328	-66.6014	-52.5837	-59.8418	-65.7958	-53.6518	-58.026	-57.2819	-68.7616	-69.845	-65.6335		-53.1598	-56.3489	-52.1375	-61.5369	-67.9761	-58.7903	-74.3848	-67.5793	-57.7069	-65.672	-55.7251	-52.7039		-47.4072	-56.2268	-47.8192	-44.798	-39.6863	-37.4127
6.23	-65.6567	-55.9216	-64.8633	-59.6753	-64.6497	-61.9336	-52.4121	-56.5625	-59.3701	-54.6094	-54.6399	-58.241	-62.666	-66.9066	-64.633	-65.7011	-56.317	-71.1231	-63.806	-66.5353	-52.4616	-59.9715	-65.6981	-53.662	-58.1633	-57.3429	-68.8226	-70.0586	-65.4504		-53.4497	-56.4557	-52.1527	-61.8573	-67.915	-58.4546	-74.1101	-67.6099	-57.7069	-65.6415	-55.7556	-52.7649		-46.7358	-56.2878	-46.9342	-44.8895	-40.0372	-38.0231
6.24	-65.7483	-55.8606	-64.8633	-59.6753	-64.7717	-61.781	-52.3816	-56.5015	-59.3701	-54.5178	-54.7009	-58.241	-62.8186	-66.8456	-64.633	-65.7011	-56.1949	-70.8841	-63.7572	-66.6065	-52.2887	-60.1546	-65.8629	-53.6925	-58.5143	-57.4752	-68.7463	-70.2214	-65.4199		-53.7091	-56.5625	-52.2137	-61.8878	-67.8235	-58.9124	-74.1101	-67.7014	-57.5848	-65.6873	-55.7454	-52.7242		-47.1631	-56.5625	-46.4001	-45.0574	-39.9304	-37.901
6.25	-65.9314	-55.8911	-65.1074	-59.6143	-64.8633	-62.2693	-52.4121	-56.5625	-59.6143	-54.6399	-54.5789	-58.1494	-62.7881	-66.7845	-64.6788	-65.7011	-55.9813	-70.9197	-63.7633	-66.5811	-52.2378	-60.1927	-65.753	-53.9265	-58.5295	-57.4345	-68.7311	-70.3231	-65.2979		-53.5718	-56.4862	-52.3053	-62.0709	-68.0676	-58.8208	-74.2017	-67.8845	-57.6001	-65.7788	-55.6641	-52.6225		-47.392	-55.9674	-45.7135	-45.3473	-39.671	-37.3669
6.26	-65.8093	-55.7996	-65.199	-59.6753	-64.8022	-62.8186	-52.3206	-56.4404	-59.5227	-54.6704	-54.884	-58.1189	-62.9102	-66.7845	-65.0908	-65.4417	-55.7677	-70.8637	-63.7938	-66.6777	-52.1564	-60.1927	-65.4479	-54.1197	-58.5295	-57.3022	-68.7463	-70.435	-65.4504		-53.4955	-56.4709	-52.4579	-62.1014	-68.1592	-59.0344	-74.1101	-67.8845	-57.5543	-65.7025	-55.5725	-52.3783		-47.1631	-56.2421	-46.1713	-45.3625	-39.5947	-37.6721
6.27	-65.8398	-55.708	-65.4431	-59.6143	-64.6802	-62.8796	-52.0459	-56.0132	-59.6448	-54.6094	-55.2197	-58.0273	-62.7881	-66.815	-65.1518	-65.3349	-55.7066	-70.8383	-63.8609	-66.576	-52.3497	-60.2843	-65.399	-54.2927	-58.5906	-57.3022	-68.6548	-70.3333	-65.6946		-53.053	-56.6388	-52.5342	-61.9946	-68.4644	-58.9429	-74.2017	-68.0066	-57.5848	-65.5194	-55.6234	-52.1037		-46.6138	-56.3794	-46.4917	-45.9882	-39.5795	-36.9855
6.28	-65.8398	-55.769	-65.4736	-59.7974	-64.5581	-63.0017	-52.0154	-55.769	-58.9734	-55.9827	-55.5859	-58.241	-62.7881	-66.5709	-65.1213	-65.2892	-55.9813	-71.174	-63.8731	-66.5709	-52.3192	-60.2309	-65.1976	-54.374	-58.6363	-57.3938	-68.4717	-70.3231	-65.6946		-52.9614	-56.8524	-52.7783	-61.1554	-68.3423	-59.2175	-74.2627	-67.915	-57.5085	-65.4431	-55.6132	-52.2054		-46.9342	-57.005	-45.1337	-46.5985	-39.9915	-36.8176
6.29	-65.8704	-55.7385	-65.9009	-59.5532	-64.7717	-62.8491	-51.6492	-55.6165	-59.0955	-56.3794	-56.0437	-58.302	-62.7271	-66.4488	-64.9077	-65.2434	-55.8897	-71.0977	-63.8243	-66.5302	-52.5938	-59.9486	-65.1183	-54.5368	-58.5295	-57.4854	-68.3649	-70.2214	-65.542		-52.8241	-56.8524	-52.7783	-60.8197	-68.4033	-58.8513	-74.4458	-68.0676	-57.5543	-65.2905	-55.7149	-52.4292		-46.629	-57.3407	-43.2263	-46.2781	-39.8389	-37.3517
6.3	-65.8704	-55.7385	-65.5957	-59.5532	-64.9243	-63.3984	-51.7102	-56.0132	-58.4546	-56.2573	-56.2268	-58.2715	-63.0627	-66.4183	-64.6788	-65.0755	-55.5235	-70.9553	-63.8243	-66.6014	-52.4209	-59.796	-64.9779	-54.5571	-58.3006	-57.4854	-68.3191	-70.1705	-65.542		-52.6105	-56.6388	-52.9156	-60.5756	-67.9456	-58.9429	-74.5984	-68.0066	-57.5848	-65.2295	-55.7251	-52.5818		-45.7135	-57.356	-42.8448	-45.9119	-39.4269	-37.6569
6.31	-65.9314	-55.7385	-65.6873	-59.4312	-64.9548	-63.3679	-51.4355	-56.0742	-58.8208	-56.3184	-55.8911	-58.6377	-63.3069	-66.4793	-64.7551	-64.9077	-55.0353	-70.5941	-63.7633	-66.5658	-52.4718	-59.8036	-64.9779	-54.5978	-58.2396	-57.4141	-68.2581	-70.2214	-65.6335		-51.7255	-56.5015	-53.1598	-60.8197	-68.0066	-58.6987	-74.812	-68.1287	-57.5848	-65.26	-55.6641	-52.3071		-44.92	-57.0813	-43.5925	-46.2476	-39.259	-37.1228
6.32	-65.9009	-55.7385	-65.7178	-59.5227	-64.9548	-63.3679	-51.6187	-56.2268	-58.7292	-56.2268	-55.9521	-58.8818	-63.5205	-66.5404	-64.9077	-64.6941	-54.6996	-70.3907	-63.6717	-66.5811	-52.6345	-59.8113	-64.9779	-54.3435	-58.1633	-57.3836	-68.197	-70.3739	-65.8167		-51.8781	-56.4709	-53.175	-60.9723	-67.9761	-59.0344	-74.873	-68.0371	-57.6154	-65.1685	-55.603	-52.1037		-44.9353	-56.5015	-43.4552	-45.4541	-39.5032	-37.7942
6.33	-65.8093	-55.8301	-65.7178	-59.4922	-65.0464	-63.7952	-51.6797	-56.3184	-59.1565	-56.4099	-55.9521	-58.9734	-63.7036	-66.7845	-64.9077	-64.7398	-54.2723	-70.3347	-63.7022	-66.6319	-52.7057	-59.651	-65.0572	-54.3028	-58.0565	-57.2921	-68.0597	-70.1705	-65.6335		-51.8933	-56.532	-53.2361	-61.3995	-68.4338	-58.6377	-74.9646	-68.1897	-57.6611	-64.6344	-55.6844	-52.063		-45.6525	-56.4557	-42.9669	-45.1337	-39.8846	-38.2672
6.34	-65.6873	-55.9216	-65.4736	-59.7058	-64.8938	-63.551	-51.9238	-56.4404	-58.9734	-56.4404	-56.4709	-58.6987	-64.1614	-66.7845	-64.8009	-64.8314	-54.3028	-70.2686	-63.6656	-66.6574	-52.7159	-59.4679	-65.0206	-54.313	-57.9955	-57.3124	-68.0902	-70.2315	-65.6335		-52.1985	-56.3641	-53.4497	-61.5521	-68.3118	-58.8818	-75.0867	-68.1897	-57.6611	-64.3292	-55.6946	-52.2054		-46.5527	-56.3641	-42.6312	-45.2863	-39.7015	-38.3588
6.35	-65.7483	-55.9827	-65.3821	-60.011	-64.9548	-63.4595	-51.8018	-56.6541	-59.248	-56.4709	-56.593	-58.2104	-64.4055	-66.7235	-64.8161	-64.9687	-54.3334	-70.1313	-63.7022	-66.754	-52.5633	-59.5137	-65.161	-54.3435	-57.9802	-57.4447	-68.0597	-70.2824	-65.7251		-52.1527	-56.1505	-53.526	-61.9336	-68.3118	-58.8818	-75.1782	-68.2507	-57.7222	-64.0851	-55.6437	-52.0935		-46.7969	-56.3031	-43.8824	-45.6067	-39.1675	-38.5571
6.36	-65.8093	-55.9521	-65.1685	-60.2551	-64.8328	-63.7952	-51.8628	-56.8066	-58.9124	-56.593	-56.7151	-58.1494	-64.3445	-66.754	-64.7398	-65.1518	-54.6996	-70.1109	-63.6351	-66.7744	-52.6752	-59.384	-65.4417	-54.4046	-58.0718	-57.5159	-68.0292	-70.5469	-65.8777		-51.9086	-55.7996	-53.526	-61.9641	-68.1897	-59.3396	-75.0867	-68.1287	-57.6611	-64.1156	-55.5725	-51.8188		-46.9342	-56.4709	-44.8438	-45.4388	-39.3048	-38.2367
6.37	-65.9009	-55.708	-64.9243	-60.1941	-65.1379	-63.2458	-51.6492	-57.0508	-59.4006	-56.7151	-56.6235	-58.2104	-64.0088	-66.8761	-64.9077	-65.0755	-55.0963	-70.0397	-63.5924	-66.8201	-52.777	-59.3382	-65.576	-54.4452	-58.2549	-57.4243	-68.1818	-70.6079	-65.8472		-51.6034	-55.6317	-53.3276	-62.3608	-68.3423	-59.126	-75.3003	-68.1897	-57.6764	-64.1156	-55.6234	-51.6866		-47.3309	-56.3336	-45.1794	-45.5457	-39.7473	-38.5266
6.38	-65.7788	-55.8911	-64.8633	-60.1941	-64.9548	-63.551	-51.7102	-57.2339	-59.1565	-56.593	-56.593	-58.6682	-64.1919	-66.7845	-65.2586	-65.1061	-55.432	-69.9278	-63.7206	-66.6421	-52.838	-59.3764	-65.6432	-54.4351	-58.2701	-57.231	-68.1818	-70.7605	-66.1218		-51.7712	-55.4791	-53.0682	-62.3303	-68.4033	-59.3091	-75.3003	-68.0676	-57.6764	-64.0698	-55.6437	-51.6357		-47.3004	-56.6083	-44.7064	-45.3473	-40.0983	-38.2062
6.39	-65.8093	-55.8301	-64.9548	-60.3467	-64.8328	-64.0088	-51.5881	-57.2949	-59.4006	-56.6235	-56.3489	-58.7292	-64.0393	-66.7235	-65.2434	-65.0908	-55.0353	-69.8617	-63.6107	-66.4793	-53.2856	-59.3459	-65.7103	-54.5063	-58.2854	-57.1497	-68.1818	-70.6995	-65.9082		-51.9086	-55.4791	-52.8394	-61.8268	-68.2202	-58.8818	-75.3308	-68.0676	-57.6459	-64.1461	-55.6946	-51.534		-46.8274	-56.6998	-44.8895	-45.8356	-40.4034	-38.5114
6.4	-65.5957	-55.8301	-65.0769	-60.2856	-64.6497	-63.7341	-51.5271	-57.2034	-59.0955	-56.6541	-56.3794	-59.1565	-64.1003	-66.8761	-65.0145	-64.9687	-54.9437	-69.8108	-63.6412	-66.3929	-53.2652	-59.4908	-65.7835	-54.4758	-58.2091	-57.0378	-68.1818	-70.8215	-65.6641		-51.7865	-55.3723	-52.7325	-61.7505	-67.9761	-59.187	-75.2393	-68.0371	-57.6154	-64.3445	-55.6234	-51.4018		-45.9576	-56.0132	-44.9811	-45.6525	-40.6934	-39.0607
6.41	-65.5652	-55.708	-64.8022	-60.2856	-64.8022	-63.551	-51.7102	-57.2949	-59.3701	-56.593	-56.0437	-59.5532	-63.9172	-66.815	-65.0908	-64.572	-54.9437	-70.0092	-63.8243	-66.4285	-53.3771	-59.384	-65.8324	-54.5571	-58.1328	-56.9259	-68.3649	-70.8317	-65.3589		-51.6034	-55.2808	-52.7325	-61.9641	-68.0371	-58.7903	-75.3003	-68.0371	-57.6764	-64.314	-55.542	-51.3814		-45.6982	-55.9979	-43.8367	-44.9963	-40.7239	-39.2285
6.42	-65.4736	-55.647	-64.8633	-60.3162	-64.6191	-63.2458	-51.8323	-57.2034	-59.1565	-56.6846	-55.9216	-59.4617	-63.8867	-66.693	-65.2434	-64.6788	-54.8827	-70.055	-63.7145	-66.4437	-53.3873	-59.2238	-65.8324	-54.7708	-58.1328	-56.8547	-68.548	-70.8724	-65.4504		-51.4661	-55.1282	-52.8851	-61.842	-67.854	-59.0344	-75.4224	-68.0371	-57.6001	-64.4666	-55.3385	-51.3611		-45.4236	-56.3641	-43.501	-44.7369	-41.1206	-39.1827
6.43	-65.4736	-55.708	-64.8328	-60.1025	-64.7107	-63.0322	-51.8628	-56.9897	-59.4006	-56.8066	-55.8606	-59.7668	-63.6426	-66.6014	-65.1671	-64.7398	-54.4249	-69.8821	-63.9037	-66.7031	-53.428	-59.4374	-65.7347	-55.0251	-57.9344	-56.8445	-68.7311	-70.6791	-65.3589		-50.3827	-55.0977	-52.7783	-62.1625	-67.7014	-58.9429	-75.4529	-68.1287	-57.5543	-64.5581	-55.1758	-51.4425		-44.8743	-56.5472	-43.8062	-45.5304	-41.5326	-39.0149
6.44	-65.5042	-55.8911	-64.6802	-60.011	-64.7107	-63.5815	-51.8628	-57.2339	-59.2175	-56.5625	-55.8301	-60.2856	-63.5205	-66.7845	-65.0908	-64.8924	-54.0282	-69.6633	-63.9098	-66.6574	-53.5908	-59.4069	-65.5699	-54.9844	-58.0412	-56.9462	-68.7463	-70.6384	-65.4504		-49.7571	-55.1892	-52.8241	-62.0862	-67.3657	-59.2175	-75.1477	-68.0371	-57.4628	-64.5734	-55.1961	-51.8087		-45.5609	-57.0508	-43.6078	-45.6219	-41.5784	-38.9996
6.45	-65.5042	-55.9216	-64.6191	-60.011	-64.7717	-64.0393	-51.6492	-57.3254	-59.6448	-56.532	-55.647	-61.0181	-63.0627	-66.4793	-65.045	-65.1518	-53.6009	-69.6277	-63.9159	-66.6268	-53.8552	-59.4832	-65.4845	-55.0556	-58.1938	-57.0581	-68.6243	-70.2417	-65.4199		-49.0094	-55.2655	-52.7936	-62.0557	-67.7014	-58.8513	-75.1477	-68.1592	-57.5085	-64.726	-55.3284	-51.9307		-45.5609	-56.9745	-43.1042	-45.5762	-41.5936	-39.2133
6.46	-65.5957	-55.8911	-64.4666	-60.3162	-64.6802	-64.2529	-51.6492	-57.3254	-59.3701	-56.4404	-55.4639	-61.3843	-63.3374	-66.3878	-65.1824	-65.4265	-53.4789	-69.4396	-63.867	-66.6981	-53.9468	-59.5824	-65.4601	-55.0353	-58.2701	-57.0479	-68.548	-70.0586	-65.5115		-48.811	-55.4944	-52.7936	-62.1777	-67.793	-59.0649	-75.0867	-68.0371	-57.3712	-64.8175	-55.4301	-52.1545		-45.3625	-57.3407	-42.8906	-45.4388	-41.9293	-39.1064
6.47	-65.6262	-55.7385	-64.0698	-60.6824	-64.8938	-64.5581	-51.7102	-57.1423	-59.7058	-56.4404	-55.4028	-61.6284	-63.0322	-66.4793	-65.2281	-65.5486	-53.2652	-69.4192	-63.7999	-66.815	-53.9366	-59.6282	-65.4356	-55.1065	-58.2243	-57.1802	-68.5785	-69.9162	-65.3589		-48.9178	-55.7233	-52.7936	-62.4219	-68.0676	-58.8208	-75.1477	-68.0981	-57.4017	-64.8938	-55.5216	-52.2766		-44.6759	-57.7069	-42.5854	-45.1947	-41.792	-39.0149
6.48	-65.6567	-55.6775	-63.6121	-60.7129	-65.2295	-64.4971	-52.0459	-57.1118	-59.3091	-56.1047	-55.5859	-61.781	-62.9712	-66.5099	-65.2281	-65.4875	-54.0892	-69.7447	-63.6229	-67.0541	-53.784	-59.6892	-65.5943	-55.2591	-58.3922	-57.1598	-68.5327	-69.8653	-65.3589		-49.5129	-55.9979	-52.8394	-62.193	-68.0981	-58.8818	-75.1782	-67.8845	-57.3102	-64.9396	-55.4911	-51.7578		-44.4623	-58.0273	-41.8988	-45.3473	-41.1816	-39.198
6.49	-65.7178	-55.708	-63.3984	-60.5298	-65.321	-64.9548	-51.8933	-56.9287	-59.248	-55.9521	-55.6165	-61.6284	-62.8186	-66.4183	-65.1518	-65.4112	-54.6996	-69.8007	-63.69	-67.0643	-53.9468	-59.941	-65.6798	-55.4015	-58.6974	-57.1802	-68.4869	-69.6212	-65.3894		-49.9554	-56.1505	-52.5342	-62.5592	-68.2812	-58.4546	-75.2087	-67.9456	-57.2797	-64.9243	-55.5013	-51.1373		-44.6606	-57.5696	-42.2955	-45.271	-41.5021	-39.3506
6.5	-65.6873	-55.6775	-63.5815	-60.4993	-65.26	-64.6497	-52.0154	-57.0508	-59.0344	-55.708	-55.769	-60.9265	-62.8796	-66.2962	-65.4417	-65.6249	-54.8827	-70.4059	-63.5863	-66.9625	-53.9977	-59.9791	-65.6432	-55.2387	-58.9262	-57.2616	-68.3038	-69.5194	-65.7861		-50.7031	-56.059	-52.2748	-62.6965	-68.1592	-58.5156	-75.0867	-67.8235	-57.2491	-64.848	-55.6641	-50.9644		-44.7827	-57.6611	-42.3413	-45.1184	-41.8378	-39.4116
6.51	-65.7788	-55.4639	-63.6426	-60.4688	-65.5957	-64.436	-51.8323	-56.9287	-59.187	-55.647	-55.4944	-60.3162	-63.0322	-66.5709	-65.8995	-65.6249	-55.1573	-70.3246	-63.6778	-66.8303	-54.252	-60.0096	-65.7347	-55.1777	-59.0178	-57.2616	-68.2123	-69.4381	-65.603		-50.8252	-55.8759	-52.2595	-62.8033	-67.4573	-58.3936	-74.9341	-67.854	-57.2949	-64.7565	-55.7149	-50.7304		-45.7593	-57.1576	-42.7533	-45.2557	-42.4329	-39.7931
6.52	-65.7178	-55.5859	-63.3374	-60.3467	-65.7483	-64.314	-51.7712	-56.7456	-59.0649	-55.4639	-55.4028	-59.9805	-63.3679	-66.4183	-66.2047	-65.4417	-55.432	-70.2635	-63.7816	-66.693	-54.3028	-60.0478	-65.8141	-55.0251	-59.0636	-57.2107	-68.2275	-69.4889	-65.6335		-51.0236	-55.7538	-52.0154	-62.7576	-66.3892	-58.6682	-74.7815	-67.8235	-57.2491	-64.6649	-55.603	-50.6083		-46.3391	-57.3865	-42.6617	-45.4236	-42.5854	-39.3811
6.53	-65.8093	-55.5554	-63.49	-60.4077	-65.8093	-64.1919	-51.5271	-56.5625	-59.3701	-55.647	-55.0671	-59.7363	-63.4595	-66.4793	-65.8843	-64.8314	-55.2184	-70.5484	-63.9159	-66.5607	-54.4452	-59.9638	-65.8385	-54.964	-59.0941	-57.0378	-68.3801	-69.4177	-65.3894		-51.1151	-55.769	-51.8781	-62.7728	-65.9619	-58.363	-74.751	-67.8845	-57.1423	-64.6344	-55.5725	-50.4862		-47.5598	-57.2034	-43.2874	-45.6219	-42.7533	-39.8389
6.54	-65.7788	-55.6165	-63.3984	-60.4993	-65.5957	-64.5886	-51.7407	-56.4099	-59.0955	-55.4333	-54.9756	-60.072	-63.551	-66.5709	-65.6859	-64.4347	-55.2184	-70.4873	-63.7694	-66.6167	-54.5571	-59.8799	-65.9422	-54.9335	-59.3077	-56.8241	-68.4412	-69.5805	-65.2063		-51.4966	-55.769	-51.8018	-62.4219	-65.7178	-58.8513	-74.8425	-67.7319	-57.005	-64.5581	-55.6437	-50.6694		-48.0786	-57.0966	-43.6688	-45.8661	-42.9822	-40.3271
6.55	-65.8398	-55.5859	-63.6426	-60.6213	-65.7178	-64.7412	-51.7407	-56.4099	-59.0344	-55.5859	-54.9451	-60.5603	-63.5205	-66.2962	-65.7774	-64.8009	-55.1268	-70.35	-63.7816	-66.8506	-54.7708	-59.7273	-66.0521	-55.2082	-59.4603	-56.7936	-68.197	-69.6517	-65.1147		-51.5271	-55.769	-51.756	-62.3914	-65.4431	-58.5461	-74.9646	-67.7625	-57.0508	-64.6497	-55.6539	-50.7711		-47.1478	-56.8829	-42.8448	-46.095	-42.5854	-40.495
6.56	-65.7788	-55.6165	-64.0393	-60.8044	-65.8704	-64.4666	-51.5881	-56.5015	-58.7292	-55.5859	-55.0061	-60.8655	-63.6731	-66.3573	-65.4265	-64.8314	-54.9742	-70.289	-63.7511	-66.932	-55.0047	-59.5442	-65.93	-55.198	-59.323	-56.7021	-68.2428	-69.6517	-65.2368		-51.8018	-55.8606	-52.0459	-62.2693	-65.2295	-58.9429	-74.8425	-67.5488	-57.0203	-64.8175	-55.7149	-50.9542		-46.9342	-57.0966	-43.3636	-45.8356	-42.4634	-40.6628
6.57	-65.8093	-55.6165	-64.1614	-61.0486	-65.7483	-64.436	-51.344	-56.6541	-59.0344	-55.9216	-54.762	-60.7739	-63.5205	-66.4183	-65.0145	-64.9382	-54.9742	-70.1923	-63.6839	-67.0541	-55.1878	-59.6205	-66.0948	-55.3608	-59.6739	-56.7122	-68.2428	-69.5805	-65.3284		-51.6339	-55.9216	-51.9696	-62.2693	-65.3516	-59.0955	-74.7205	-67.6099	-57.0355	-65.1532	-55.6742	-51.0864		-46.5833	-57.356	-43.8519	-45.6982	-42.5397	-40.9833
6.58	-65.7178	-55.4944	-64.2224	-61.1401	-65.4431	-64.2224	-51.5271	-56.8677	-59.0344	-55.708	-55.1587	-60.5298	-63.7341	-66.5709	-64.9382	-64.8772	-55.1573	-70.1008	-63.6412	-67.0643	-54.9132	-59.5976	-66.0338	-55.5744	-59.6282	-56.8547	-68.2428	-69.55	-65.6946		-51.5271	-56.0437	-52.1527	-62.193	-65.6262	-59.248	-74.5374	-67.5183	-57.0508	-65.4279	-55.5216	-51.2594		-46.5833	-57.9663	-43.8367	-45.8966	-41.8835	-41.1664
6.59	-65.8398	-55.3418	-64.375	-61.3843	-65.26	-64.5276	-51.405	-56.8982	-59.2786	-55.769	-55.2197	-60.2856	-63.7646	-66.4183	-64.923	-64.9687	-54.7911	-69.8973	-63.5741	-66.9727	-54.7097	-59.5061	-66.0582	-55.6456	-59.6434	-56.9157	-68.2123	-69.4991	-65.6641		-51.7255	-56.1047	-52.29	-62.3914	-66.145	-58.8818	-74.5374	-67.5183	-57.1118	-65.6262	-55.1961	-51.5645		-47.6666	-58.5004	-43.3789	-46.1865	-41.9293	-41.0748
6.6	-65.7788	-55.3418	-64.7412	-61.5674	-64.9854	-64.1614	-51.344	-57.1423	-59.0649	-55.647	-55.3723	-60.3467	-63.5815	-66.1437	-64.7704	-64.8924	-54.8216	-69.8007	-63.5924	-66.8557	-54.4452	-59.7426	-65.9789	-55.6253	-59.7197	-56.8241	-68.0444	-69.5703	-65.8777		-52.1069	-56.2421	-52.4274	-62.4982	-66.2671	-59.4312	-74.2627	-67.3962	-57.1729	-65.8246	-55.0028	-51.8188		-48.1091	-59.1718	-43.15	-46.3696	-42.0514	-40.6628
6.61	-65.7788	-55.4333	-64.7717	-61.3843	-64.8938	-64.0698	-51.405	-57.1118	-59.5837	-55.647	-55.1587	-60.2551	-63.3679	-66.1742	-64.8619	-64.8772	-55.4625	-70.0906	-63.5863	-66.9066	-54.4452	-59.8418	-65.8934	-55.6151	-59.6739	-56.8445	-68.075	-69.3465	-65.7556		-52.1985	-56.1963	-52.4426	-62.7118	-66.145	-59.4006	-74.2627	-67.4573	-57.2644	-65.9314	-54.952	-52.0325		-48.3838	-59.3243	-42.8601	-46.3544	-41.792	-41.0138
6.62	-65.6873	-55.4639	-64.5581	-61.2622	-64.8938	-64.5581	-51.2524	-57.0813	-59.5227	-55.4944	-55.1587	-60.072	-63.551	-66.6014	-64.8467	-64.6941	-55.7982	-70.528	-63.6595	-66.9269	-54.3842	-59.9028	-65.7225	-55.5947	-59.5824	-56.9767	-68.3954	-69.377	-65.9387		-52.4121	-55.9064	-52.4426	-62.8949	-66.0229	-59.4617	-74.3542	-67.3047	-57.2339	-66.0687	-54.9215	-52.2054		-48.3838	-59.4922	-43.1042	-45.7288	-42.3566	-41.319
6.63	-65.6873	-55.3418	-64.314	-60.9875	-64.8938	-64.4666	-51.1914	-56.8677	-60.011	-56.3184	-55.0061	-59.9194	-63.3069	-66.754	-65.0298	-64.4194	-55.8592	-70.9044	-63.7938	-66.8761	-54.3537	-59.9181	-66.0094	-55.6151	-59.7655	-57.0683	-68.5327	-69.2244	-65.7556		-51.9238	-55.4028	-52.3511	-62.9407	-66.2671	-59.3396	-74.4153	-67.3352	-57.2491	-66.1755	-54.9418	-52.4394		-48.7042	-59.6295	-43.4705	-45.8051	-42.7228	-41.2427
6.64	-65.3516	-55.3418	-63.9172	-60.957	-64.8022	-63.8867	-51.1304	-56.4709	-60.011	-56.1963	-54.8535	-59.9805	-63.1543	-66.6014	-65.2739	-64.511	-55.9203	-70.7264	-63.8365	-66.7744	-54.2927	-59.9867	-66.0216	-55.666	-59.7197	-57.2005	-68.7006	-69.2143	-65.9692		-51.9543	-54.8383	-52.3816	-62.9407	-66.2976	-59.7363	-74.3848	-67.1216	-57.2491	-66.1298	-54.9927	-52.6835		-48.8416	-59.7974	-43.2874	-45.5304	-42.3718	-41.2122
6.65	-65.26	-55.1892	-63.8867	-60.7739	-64.8633	-63.3374	-51.0388	-56.6235	-59.8889	-56.2268	-54.7925	-59.7363	-63.0627	-66.7235	-64.8314	-64.4499	-55.9813	-70.823	-63.9708	-66.6218	-54.4147	-60.1469	-66.1864	-55.8287	-59.5671	-57.2209	-68.7463	-69.1329	-65.7861		-52.0001	-54.6552	-52.4426	-62.9865	-66.4197	-59.8279	-74.3848	-67.2437	-57.2949	-66.1145	-54.8503	-52.4597		-48.7347	-59.9805	-43.0585	-46.0339	-41.5021	-41.1816
6.66	-65.2295	-55.2808	-63.8867	-60.9875	-64.6191	-62.666	-51.0693	-56.7456	-59.5837	-56.0437	-55.0366	-59.5837	-63.3984	-66.9981	-64.8161	-64.4499	-56.1949	-70.7162	-63.922	-66.6268	-54.2825	-60.0173	-66.3207	-55.9406	-59.5061	-57.2717	-68.7769	-69.1736	-65.8472		-52.3969	-54.6094	-52.5494	-63.078	-66.4807	-60.072	-74.4153	-67.2742	-57.2491	-65.9314	-54.7994	-52.2257		-48.8568	-59.9805	-42.9822	-46.0034	-41.0901	-40.4034
6.67	-65.26	-55.2502	-63.8867	-60.8655	-64.7107	-62.5439	-50.8557	-56.9287	-59.9194	-56.1963	-54.9756	-59.3396	-63.3984	-66.9676	-64.9535	-64.2973	-56.5917	-70.6399	-64.0746	-66.7184	-54.2825	-59.8418	-66.5648	-55.8287	-59.5976	-57.404	-68.7769	-69.1227	-65.6335		-52.5494	-54.8993	-52.7478	-63.1848	-66.969	-59.7668	-74.5068	-67.4573	-57.2797	-65.6415	-54.5959	-52.358		-48.6584	-60.1025	-42.4329	-46.2628	-41.3037	-40.2661
6.68	-65.4736	-55.1587	-64.1309	-61.1707	-64.4666	-62.8491	-50.9778	-56.7151	-59.6448	-56.1353	-54.823	-59.4617	-63.5205	-67.1202	-64.9077	-64.2668	-56.7748	-70.4263	-64.0929	-66.693	-54.1604	-59.9257	-66.4855	-55.8592	-59.5824	-57.5362	-68.8837	-69.1939	-65.5725		-52.7478	-54.8688	-52.9004	-63.2611	-67.0911	-59.7058	-74.6899	-67.4268	-57.2186	-65.5194	-54.5756	-52.3173		-47.8802	-60.1025	-42.3718	-46.3696	-41.441	-40.1288
6.69	-65.5652	-55.0977	-64.2834	-61.2012	-64.5276	-62.8796	-50.9167	-56.7151	-60.011	-56.0132	-54.762	-59.4922	-63.4595	-67.2728	-65.3807	-64.2668	-56.5917	-70.2788	-64.1051	-66.7031	-54.3944	-60.0249	-66.5221	-56.0118	-59.857	-57.5566	-69.2499	-69.0617	-65.3589		-52.5647	-54.9603	-52.9462	-63.2611	-66.9995	-59.4006	-74.9341	-67.5793	-57.1423	-65.5499	-54.657	-52.4495		-47.1631	-58.8055	-42.326	-46.5833	-41.2579	-40.0677
6.7	-65.4126	-55.1892	-64.4055	-61.1401	-64.4055	-62.605	-51.344	-56.4099	-59.9805	-55.7996	-54.823	-59.6448	-63.429	-67.3033	-65.5943	-64.0837	-56.7442	-70.1821	-63.983	-66.7286	-54.4859	-60.0401	-66.5892	-55.9101	-59.9333	-57.6379	-69.4635	-69.0719	-65.1147		-52.702	-55.0366	-53.114	-63.3679	-66.3892	-59.8279	-74.9951	-67.5183	-57.005	-65.6415	-54.5553	-52.5106		-47.1021	-59.1107	-42.0361	-46.7206	-41.2732	-39.9152
6.71	-65.4431	-55.0366	-64.5886	-61.0791	-64.6191	-62.8491	-51.6492	-56.5015	-60.1941	-56.0132	-54.6399	-59.7058	-63.3374	-67.2423	-65.7469	-63.6412	-56.5611	-69.8465	-63.9952	-66.7489	-54.5266	-59.9944	-66.4916	-55.8999	-59.9944	-57.5057	-69.494	-68.9803	-65.0842		-52.6257	-55.174	-53.053	-63.429	-66.4807	-59.7668	-75.0256	-67.7014	-56.944	-65.4889	-54.0466	-52.1851		-47.3767	-59.8126	-42.1429	-46.7511	-41.5021	-39.4727
6.72	-65.4431	-54.9451	-64.314	-60.896	-64.6497	-63.1543	-51.9238	-56.5625	-60.1025	-55.7996	-54.5483	-59.8279	-63.3984	-66.9981	-65.8537	-63.8548	-56.5001	-69.704	-63.9342	-66.5099	-54.5165	-60.1546	-66.4793	-55.7778	-59.8723	-57.4752	-69.4788	-69.1329	-65.0232		-52.4274	-55.296	-52.9462	-63.3221	-65.7788	-60.3467	-74.9341	-67.6099	-56.8677	-65.5957	-53.8839	-52.124		-47.9871	-60.2856	-43.2568	-46.6748	-41.853	-39.2896
6.73	-65.4736	-54.7925	-64.4666	-60.7129	-64.4971	-63.1848	-51.9543	-56.5625	-59.9194	-55.708	-55.0977	-59.7058	-63.3069	-67.1202	-65.9758	-64.1905	-56.6527	-69.8617	-63.9647	-66.3878	-54.608	-60.2538	-66.5282	-55.727	-59.8723	-57.5667	-69.494	-69.1431	-64.9011		-52.3053	-55.296	-52.8394	-63.4595	-65.7178	-60.3467	-74.9646	-67.7319	-56.8829	-65.5652	-53.8737	-52.1749		-47.7582	-60.3009	-43.3484	-47.0105	-42.4329	-39.0149
6.74	-65.5042	-54.7314	-64.6497	-61.0181	-64.1919	-63.3374	-52.1069	-56.6846	-59.3701	-55.3418	-55.4028	-59.4006	-63.49	-67.0592	-66.0063	-64.3584	-56.7137	-70.116	-64.0013	-66.459	-54.5063	-60.4521	-66.4122	-55.6965	-59.8723	-57.5566	-69.494	-69.4889	-65.2063		-52.4274	-54.9756	-52.8241	-63.6731	-65.6567	-60.6213	-75.1477	-67.6709	-56.8066	-65.4431	-53.9246	-52.2156		-48.2007	-60.5145	-43.3026	-46.4307	-42.9517	-39.4574
6.75	-65.5957	-54.6399	-64.7107	-60.8044	-64.1919	-63.1543	-51.9849	-56.8372	-59.4006	-55.4028	-55.1282	-59.0344	-63.429	-67.0592	-66.0521	-64.4499	-56.5611	-70.1516	-63.9769	-66.4895	-54.7606	-60.4521	-66.4793	-55.7168	-59.7502	-57.4752	-69.5245	-69.4991	-65.1453		-52.1985	-54.6094	-52.7936	-63.963	-65.8704	-60.3467	-75.2087	-67.7625	-56.8982	-65.321	-53.9856	-52.1545		-48.8873	-60.6061	-43.5773	-46.7816	-42.9974	-39.4421
6.76	-65.5652	-54.6704	-64.8022	-60.9875	-64.2224	-63.429	-52.2595	-56.7761	-59.0955	-55.3418	-55.1587	-59.0955	-63.551	-66.7235	-65.7469	-64.3736	-56.0729	-70.1974	-64.0196	-66.5862	-54.547	-60.2538	-66.4916	-55.5439	-59.7807	-57.5057	-69.6466	-69.55	-65.2063		-52.5037	-54.7009	-52.5952	-63.7646	-65.9314	-60.4688	-75.0867	-67.7319	-56.8677	-65.2905	-54.0568	-52.1342		-48.5974	-60.7587	-43.8062	-47.1783	-42.4023	-39.7778
6.77	-65.5042	-54.7314	-64.9854	-60.6519	-64.2834	-63.7646	-52.1985	-56.9897	-59.2175	-55.3723	-55.2808	-59.248	-63.3374	-66.6319	-65.457	-64.5262	-55.9203	-70.0804	-64.0501	-66.6167	-54.4046	-60.1088	-66.3878	-55.8287	-59.7044	-57.3429	-69.6466	-69.6313	-65.0537		-53.0682	-54.9908	-52.6715	-63.8104	-66.4807	-60.1941	-75.2393	-67.7319	-56.8066	-65.26	-54.128	-52.1444		-48.6127	-60.1331	-44.0503	-47.453	-42.0514	-39.1522
6.78	-65.321	-54.7009	-65.0464	-60.8655	-64.1614	-63.7036	-52.1985	-56.9287	-59.3091	-55.1892	-55.2808	-59.3091	-63.3374	-66.754	-65.4112	-64.6025	-55.6761	-69.7702	-64.0074	-66.7337	-54.2418	-60.2461	-66.1314	-56.0016	-59.8265	-57.2514	-69.5551	-69.906	-65.1453		-53.5107	-55.0824	-52.7173	-63.1238	-66.8469	-60.6519	-75.0562	-67.6404	-56.8219	-65.321	-54.1992	-52.1952		-48.1854	-59.6906	-44.7064	-46.7969	-42.204	-39.6405
6.79	-65.2905	-54.762	-65.2295	-60.957	-64.314	-64.0088	-51.9543	-56.7456	-59.7363	-55.1587	-54.884	-59.1565	-63.2458	-66.5404	-65.5333	-64.3584	-55.6761	-69.994	-63.9525	-66.8456	-54.1604	-60.3529	-66.0643	-56.0627	-59.7502	-57.0378	-69.4788	-69.9874	-64.9011		-53.5107	-55.1587	-52.8851	-62.8644	-67.3962	-60.5908	-75.1172	-67.793	-56.8524	-65.3516	-54.1484	-52.2563		-48.0176	-58.6072	-45.4541	-47.1783	-42.5397	-40.0372
6.8	-65.26	-54.9451	-65.0159	-60.896	-64.4055	-64.314	-52.229	-56.8982	-59.5532	-54.7314	-54.7314	-59.1565	-63.429	-66.8761	-65.7774	-64.1142	-56.0729	-69.8922	-63.867	-66.8049	-54.0587	-60.3301	-66.0033	-56.2356	-59.6434	-56.814	-69.2804	-70.0586	-64.8706		-53.5413	-55.2502	-52.9462	-62.8339	-67.5183	-60.835	-75.1477	-67.793	-56.7761	-65.4889	-54.0365	-52.2054		-47.0715	-58.8971	-46.2018	-47.3157	-43.0127	-39.8694
6.81	-65.4736	-54.884	-65.199	-60.6824	-64.4055	-64.4666	-52.3206	-56.9592	-59.6448	-54.6704	-54.4568	-58.9429	-63.49	-66.8761	-65.7317	-64.0074	-56.1949	-69.7447	-63.8915	-66.9727	-54.313	-60.3224	-65.8934	-56.256	-59.4756	-56.6207	-69.0057	-69.9264	-64.8096		-53.6023	-55.2655	-53.0835	-63.0322	-67.6709	-60.6824	-75.0562	-67.915	-56.7609	-65.4736	-53.9958	-52.0732		-47.4835	-58.8666	-46.217	-47.7429	-42.7838	-39.9915
6.82	-65.4736	-54.9756	-65.2905	-60.957	-64.314	-64.2529	-52.3816	-57.0203	-59.3701	-54.3042	-54.6399	-58.8208	-63.6731	-66.815	-65.6249	-64.1295	-56.5611	-69.9736	-63.8548	-66.9168	-54.313	-60.2385	-65.7835	-56.0627	-59.3382	-56.5698	-68.9447	-69.8246	-64.8401		-53.2666	-55.2197	-53.1903	-62.9407	-67.5793	-60.8044	-74.9036	-67.8845	-56.6693	-65.5652	-53.9653	-52.3071		-47.7124	-58.775	-45.8356	-47.4988	-42.6007	-40.0983
6.83	-65.6262	-55.0366	-65.4431	-61.0486	-64.436	-64.4971	-52.229	-56.8677	-59.4312	-54.3652	-54.7009	-58.6377	-63.7036	-66.9371	-65.518	-64.3584	-56.5611	-70.055	-63.9098	-66.8659	-54.3639	-59.9791	-65.8568	-56.0322	-59.3535	-56.4478	-68.9142	-69.7534	-64.718		-52.6868	-54.9451	-53.0835	-63.1848	-67.793	-60.1331	-74.9036	-68.0066	-56.6998	-65.7025	-54.1178	-52.3173		-47.7734	-58.714	-45.7288	-47.2852	-42.7686	-39.7931
6.84	-65.6262	-55.0977	-65.4431	-61.4453	-64.5581	-64.0393	-52.4731	-56.6235	-59.0955	-54.2126	-55.0061	-58.4241	-63.9172	-66.815	-65.4265	-64.2516	-56.7748	-70.0652	-64.0135	-67.0134	-54.1706	-59.8494	-65.9789	-55.9406	-59.2619	-56.5902	-68.7921	-69.7432	-64.9927		-52.5647	-54.762	-53.053	-63.2153	-67.6099	-60.072	-74.7815	-68.0371	-56.6541	-65.8551	-54.2399	-52.3987		-47.7887	-58.241	-46.1407	-47.1021	-42.6007	-39.7168
6.85	-65.6567	-55.0671	-65.6567	-61.2012	-64.8633	-63.2458	-52.5037	-56.4709	-59.5532	-54.2737	-54.7925	-58.4241	-63.8562	-66.9981	-65.5333	-64.0685	-57.263	-69.8159	-64.1112	-66.9727	-54.2011	-59.7807	-66.0765	-55.9203	-59.0331	-56.6003	-68.7311	-69.5805	-65.2368		-52.8699	-54.8077	-53.0072	-63.0017	-67.6099	-59.5837	-74.4153	-68.1592	-56.6693	-66.084	-54.3315	-52.5208		-46.8121	-58.1494	-45.5457	-47.1173	-42.9517	-40.022
6.86	-65.5347	-55.1892	-65.6567	-61.1707	-64.8633	-63.3374	-52.6868	-56.5015	-59.4922	-53.999	-54.884	-58.3325	-63.8867	-66.9676	-65.4875	-63.9616	-57.0189	-69.7854	-64.0501	-66.9931	-54.1909	-59.9257	-66.046	-55.8592	-58.8652	-56.6919	-68.6395	-69.5907	-65.603		-53.1445	-54.8535	-52.9004	-62.9102	-67.7319	-59.5532	-74.0796	-68.0371	-56.6998	-66.3129	-54.4739	-52.6225		-46.4764	-58.1799	-45.0574	-47.1478	-43.6383	-40.0677
6.87	-65.5652	-55.1587	-65.4736	-60.957	-64.8328	-64.0698	-52.7783	-56.8982	-59.7668	-54.0906	-55.5554	-58.1189	-63.5205	-66.9981	-65.2586	-64.0074	-57.1715	-69.699	-64.0807	-67.0897	-54.2723	-59.857	-66.0521	-55.8084	-58.6363	-56.8241	-68.6548	-69.4686	-65.7861		-53.0225	-54.8383	-52.8699	-63.0627	-67.9456	-59.0955	-74.1101	-68.1287	-56.7456	-66.557	-54.4332	-52.7649		-46.3391	-58.0273	-44.3555	-47.4377	-44.1876	-40.2051
6.88	-65.5042	-55.1587	-65.26	-61.2012	-64.7107	-64.2834	-52.9919	-56.7456	-59.5227	-53.8159	-55.769	-58.0579	-63.5815	-67.1507	-65.1518	-63.9464	-57.2936	-69.6837	-63.9586	-66.9981	-54.1502	-59.6892	-65.9544	-55.8694	-58.7737	-56.8241	-68.67	-69.5194	-65.8167		-53.3734	-54.8077	-52.9004	-63.0475	-67.915	-59.1565	-74.1101	-67.9456	-56.6693	-66.6943	-54.3213	-52.4292		-46.7511	-58.3173	-43.9435	-47.1478	-44.4012	-40.8307
6.89	-65.5652	-55.0977	-65.321	-61.4758	-64.7107	-64.436	-52.9309	-56.5625	-59.7974	-53.7549	-55.4333	-58.0884	-63.5205	-67.3644	-64.9992	-64.0379	-57.2325	-70.0245	-64.0868	-66.9422	-54.1909	-59.5442	-65.8812	-56.0423	-58.8347	-56.9462	-68.7311	-69.4482	-65.4504		-53.4802	-54.823	-53.053	-63.3527	-68.1287	-58.7292	-74.1711	-68.0066	-56.7151	-66.5417	-54.3722	-52.3783		-47.6971	-58.714	-44.4165	-47.6971	-43.8824	-41.2122
6.9	-65.5042	-55.0671	-65.4736	-61.4758	-64.5886	-64.436	-52.7478	-56.5625	-59.6753	-53.6023	-55.3723	-58.3325	-63.6426	-67.3033	-64.9535	-63.9464	-57.3546	-69.9329	-63.8915	-66.9015	-54.1706	-59.6434	-65.808	-56.1237	-58.9262	-56.9564	-68.6395	-69.377	-65.3284		-53.6328	-54.7314	-53.114	-63.3679	-68.0066	-58.9124	-74.1101	-67.9761	-56.6235	-66.496	-54.484	-52.4394		-47.7734	-59.3091	-44.8895	-47.6361	-43.9587	-41.0901
6.91	-65.5652	-54.9756	-65.5652	-61.1096	-64.375	-64.9243	-52.8699	-56.5015	-59.7363	-53.6938	-55.2808	-58.7292	-63.5205	-67.2423	-64.8161	-63.8243	-57.5987	-70.0601	-63.7389	-66.8659	-54.1096	-59.7044	-65.6859	-56.3679	-59.0178	-56.9259	-68.5327	-69.1125	-65.2673		-53.6176	-54.6246	-53.2819	-63.2764	-68.2202	-58.6377	-74.0796	-68.0676	-56.6541	-66.2366	-54.5959	-52.4801		-48.1702	-59.6295	-44.6759	-46.8427	-44.0198	-41.4105
6.92	-65.4736	-55.1282	-65.199	-61.1096	-64.4666	-64.4971	-53.5107	-56.6846	-59.4617	-53.6328	-55.2808	-58.9734	-63.7341	-67.0897	-64.7398	-64.2516	-57.5072	-70.1465	-63.7267	-66.8506	-54.2418	-60.0401	-65.7164	-56.2865	-59.1246	-56.9259	-68.3954	-69.0617	-65.3284		-54.1211	-54.3042	-53.526	-63.2764	-68.1287	-58.9429	-73.9575	-68.0371	-56.6693	-65.9924	-54.6977	-52.3783		-49.2535	-59.7058	-43.3636	-46.6595	-44.7522	-41.5326
6.93	-65.3821	-55.2197	-65.2905	-60.7739	-64.436	-64.4666	-53.7244	-56.6846	-59.8279	-53.7549	-55.0977	-59.2786	-63.7952	-66.9066	-64.8467	-64.3431	-57.4156	-70.1465	-63.8365	-66.9168	-54.4961	-60.0783	-66.0643	-56.1848	-59.0941	-56.7428	-68.2428	-68.8074	-65.4504		-54.1669	-53.999	-53.6938	-63.2153	-68.2507	-58.8208	-73.7439	-68.1897	-56.8677	-65.9314	-54.7282	-52.3173		-50.0775	-58.6224	-43.0432	-46.6595	-45.2405	-41.3342
6.94	-65.4736	-55.1282	-65.4126	-60.7129	-64.1919	-64.4971	-53.6633	-56.593	-59.6753	-53.5107	-55.0061	-59.3701	-64.2529	-66.7845	-65.045	-64.9382	-57.3851	-70.0346	-63.8548	-66.8862	-54.5877	-59.9791	-66.1925	-56.1441	-58.911	-56.814	-68.4106	-68.5327	-65.4504		-54.0753	-54.0601	-53.8464	-62.9407	-67.9761	-58.7903	-73.5303	-68.0676	-56.7914	-65.9467	-54.7384	-52.5004		-49.7571	-58.7598	-43.3331	-46.5222	-45.5457	-40.6018
6.95	-65.5347	-55.1587	-65.5042	-60.4688	-63.9783	-64.5886	-53.5413	-56.8372	-60.1025	-53.5413	-54.9451	-59.4006	-64.1614	-66.754	-64.9382	-65.0298	-57.0189	-70.0652	-63.922	-66.8506	-54.7504	-59.857	-66.3573	-56.2254	-59.0178	-56.7122	-68.3649	-68.2886	-65.1758		-54.1821	-54.2889	-53.8464	-63.2458	-67.854	-57.9358	-73.5303	-68.0981	-56.8982	-66.0077	-54.6773	-52.297		-49.2688	-58.3478	-43.2721	-46.8579	-45.6067	-40.556
6.96	-65.5652	-55.1282	-65.4736	-60.5298	-63.9478	-64.6497	-53.877	-56.7456	-59.9805	-53.3276	-55.2197	-59.4312	-64.2529	-67.0287	-64.8772	-65.2434	-56.9273	-69.7854	-63.9342	-66.9829	-54.8725	-60.1012	-66.3634	-56.1237	-59.2162	-56.8445	-68.2275	-68.3089	-65.3894		-54.5941	-54.3805	-54.0143	-63.2001	-67.6099	-57.9053	-73.5913	-67.9761	-56.9135	-66.1908	-54.6875	-52.3173		-48.9178	-58.4546	-43.623	-46.7969	-44.8743	-40.6171
6.97	-65.6873	-55.1282	-65.4736	-60.4077	-64.1614	-65.1685	-53.6938	-56.593	-59.9805	-53.4497	-55.0061	-59.126	-64.1614	-67.0287	-64.7856	-65.0603	-57.0799	-69.9126	-63.8548	-66.9066	-55.0353	-60.002	-66.516	-56.0729	-59.1551	-56.875	-68.1665	-68.197	-65.2063		-54.6857	-54.35	-54.1058	-63.2764	-67.6709	-57.6306	-73.6523	-68.0981	-57.005	-66.2518	-54.7078	-52.4699		-48.6127	-58.5309	-43.9587	-46.9647	-43.8977	-40.6628
6.98	-65.7178	-55.0977	-65.4126	-60.835	-64.1003	-64.6497	-53.7854	-56.6846	-59.4006	-53.0225	-55.3723	-58.9124	-64.2529	-66.9981	-64.8924	-65.3502	-57.0494	-70.0092	-63.922	-66.8812	-54.964	-60.0554	-66.5282	-56.0016	-59.1094	-56.8648	-68.1055	-68.2174	-65.481		-55.0366	-54.35	-54.2432	-63.1238	-67.5183	-57.9053	-73.8354	-67.9761	-56.8677	-66.2671	-54.657	-52.5004		-48.4143	-58.6377	-44.4318	-46.8427	-43.1042	-40.2814
6.99	-65.6262	-55.1587	-65.6262	-60.957	-64.3445	-64.1309	-53.877	-56.8982	-59.4006	-52.9309	-55.2808	-58.9429	-64.0393	-66.815	-65.0908	-65.3655	-56.8968	-69.877	-64.1051	-66.8303	-54.8013	-60.1469	-66.5709	-55.9813	-58.911	-56.8648	-68.0597	-68.3496	-65.6946		-55.0671	-54.3195	-54.5026	-62.8796	-67.7014	-57.6611	-74.0186	-68.0676	-56.9287	-66.4807	-54.6875	-52.358		-47.8802	-58.363	-44.4318	-47.1783	-43.0737	-40.4797
7	-65.7788	-55.3418	-65.4126	-61.2622	-64.3445	-63.3374	-54.3347	-56.8982	-59.0039	-52.7783	-55.4028	-58.8513	-64.0088	-66.9676	-65.1061	-65.1518	-56.8663	-69.8007	-64.16	-66.6421	-54.7708	-60.2156	-66.4732	-56.0525	-58.85	-56.8038	-67.785	-68.4615	-65.6641		-55.3723	-54.1669	-54.7772	-62.6202	-67.03	-57.7832	-74.1711	-67.915	-56.9897	-66.6943	-54.6977	-52.1444		-47.1631	-58.9276	-44.5386	-46.9647	-43.501	-40.6476
7.01	-65.8398	-55.4333	-65.2905	-61.4148	-64.2529	-64.1309	-54.6704	-57.2949	-59.0955	-53.0225	-55.2197	-58.6987	-63.9478	-67.0287	-65.1671	-65.2281	-56.8663	-70.1364	-64.2149	-66.7337	-54.8623	-60.1393	-66.5099	-56.1949	-58.6974	-56.641	-67.5256	-68.5225	-65.3589		-55.5249	-54.1211	-55.0214	-62.1472	-66.6638	-57.8442	-74.2627	-68.0676	-57.0355	-66.7554	-54.718	-52.2359		-46.9495	-58.9429	-44.8438	-46.7206	-43.7299	-40.9833
7.02	-65.7178	-55.4639	-65.1685	-61.6589	-63.8257	-64.6497	-54.5789	-57.4475	-58.6987	-52.8699	-55.1587	-58.6987	-64.1919	-67.2118	-65.1671	-65.396	-57.0494	-70.2839	-64.3004	-66.7235	-54.9132	-60.3301	-66.5221	-56.2153	-58.5906	-56.6003	-67.6172	-68.5734	-65.3894		-55.7385	-54.3347	-55.1587	-62.0557	-65.9314	-58.0579	-74.4153	-67.9761	-57.0355	-66.8774	-54.7791	-52.0426		-46.8732	-58.9734	-44.7522	-46.7816	-44.2944	-41.1053
7.03	-65.6262	-55.4639	-64.8938	-61.4148	-63.7341	-65.26	-54.2126	-57.3254	-59.0955	-52.9614	-54.7925	-58.6377	-64.2529	-66.9981	-64.9687	-65.5028	-57.2325	-70.2432	-64.3919	-66.7235	-55.1268	-60.5132	-66.3146	-56.4594	-58.6211	-56.519	-67.6935	-68.4208	-65.2368		-55.8301	-54.35	-55.296	-62.1167	-66.3892	-57.8137	-74.5374	-68.1592	-57.1271	-66.9232	-54.7791	-51.9511		-46.6595	-59.1107	-44.8132	-46.568	-44.7522	-41.2122
7.04	-65.5957	-55.5249	-64.6497	-61.3232	-63.49	-65.26	-54.1516	-57.1423	-59.126	-52.8394	-54.3958	-58.363	-64.1919	-67.0897	-65.0298	-65.2434	-57.263	-70.4009	-64.3187	-66.6167	-55.137	-60.5284	-66.2413	-56.4594	-58.5295	-56.5088	-67.6935	-68.4106	-65.2673		-55.6775	-54.4415	-55.2808	-62.193	-66.3281	-57.8748	-74.5068	-68.0676	-57.0966	-66.9232	-54.7384	-51.8799		-46.7664	-59.4617	-44.7369	-45.7288	-44.8895	-40.7239
7.05	-65.6567	-55.5554	-64.8022	-61.1707	-63.5205	-65.1379	-53.938	-57.1118	-59.4312	-52.9309	-54.1516	-58.241	-63.9783	-67.0287	-65.1518	-65.1518	-57.4461	-70.5687	-64.4103	-66.4793	-55.2794	-60.5055	-66.2901	-56.5408	-58.7431	-56.519	-67.8918	-68.3089	-65.0537		-55.235	-54.5636	-55.1434	-62.4066	-66.1145	-57.2339	-74.2017	-68.1592	-57.2034	-67.03	-54.6366	-51.6561		-47.7887	-59.6448	-44.859	-45.9424	-45.0726	-40.4034
7.06	-65.6262	-55.5859	-64.7412	-61.3232	-63.4595	-64.8022	-53.938	-57.0203	-59.0955	-52.8394	-54.1516	-58.0273	-64.0088	-66.9981	-65.0145	-65.1213	-57.4156	-70.7009	-64.3675	-66.3369	-55.1472	-60.2766	-66.3634	-56.4696	-58.9262	-56.3969	-68.0139	-68.4208	-64.9622		-55.2502	-54.5789	-54.9908	-62.4982	-65.8398	-57.478	-74.0796	-68.0981	-57.1423	-67.1826	-54.5146	-51.6052		-48.1244	-59.7363	-44.5538	-46.2323	-44.92	-40.4797
7.07	-65.6262	-55.5554	-64.7107	-61.4148	-63.7036	-64.6191	-53.7244	-57.0508	-58.9124	-53.053	-53.999	-57.9968	-63.551	-67.0592	-64.7704	-65.5638	-57.6903	-70.6196	-64.2516	-66.4081	-55.0759	-60.1775	-66.3268	-56.4187	-59.1399	-56.3867	-67.9681	-68.3801	-64.9316		-55.235	-54.411	-54.8688	-62.605	-65.6262	-57.1423	-74.1711	-68.2507	-57.1576	-67.4115	-54.3416	-51.2899		-48.3533	-59.7058	-45.3778	-46.2476	-44.2029	-39.549
7.08	-65.6873	-55.5859	-64.6802	-61.6589	-63.6121	-64.4666	-53.7854	-56.9897	-58.302	-52.9004	-54.1516	-58.2104	-63.6121	-67.1507	-64.7856	-65.808	-57.9344	-70.4873	-64.2821	-66.6116	-54.8928	-60.1775	-66.2413	-56.3679	-59.5213	-56.2748	-67.8156	-68.2987	-65.0537		-55.2808	-54.2737	-54.7314	-62.5592	-65.5957	-57.3865	-74.1406	-68.1287	-57.0203	-67.5488	-54.2196	-51.1475		-47.8955	-59.7516	-45.683	-46.4307	-44.6301	-39.7626
7.09	-65.7788	-55.6165	-64.8328	-61.2622	-63.7341	-64.8633	-53.3582	-56.8677	-58.4546	-52.9004	-54.1516	-58.302	-63.429	-67.1507	-64.5873	-65.7164	-57.5072	-70.4517	-64.1051	-66.5658	-54.7708	-60.0707	-66.3084	-56.5408	-59.5671	-56.1528	-67.7545	-68.3394	-65.0537		-54.9756	-54.3195	-54.3042	-61.8726	-66.0535	-57.2034	-74.1406	-68.2202	-57.066	-67.7014	-54.2094	-51.3814		-47.6666	-59.5227	-45.1489	-46.7511	-45.1031	-39.7321
7.1	-65.7483	-55.6165	-64.6191	-61.1401	-63.5815	-64.5581	-53.3582	-56.8982	-58.0273	-52.8394	-54.2126	-58.4851	-63.3984	-67.1202	-64.923	-65.8537	-57.5682	-70.5687	-63.9769	-66.6574	-54.608	-59.9791	-66.3329	-56.4289	-59.6434	-56.1019	-67.7393	-68.4106	-64.9011		-54.6399	-54.3042	-54.0295	-61.5216	-65.9314	-57.417	-74.1101	-68.0676	-57.0813	-67.8998	-54.2399	-51.5137		-47.4377	-59.8126	-46.0645	-46.4154	-45.5914	-39.7778
7.11	-65.7483	-55.6775	-64.6497	-60.957	-63.5205	-64.6497	-53.2666	-56.9897	-58.4851	-52.9614	-54.2737	-58.4241	-63.2458	-67.0287	-65.0603	-66.2047	-57.2936	-70.6399	-63.9342	-66.7031	-54.6996	-59.9333	-66.5404	-56.378	-59.9791	-56.1934	-67.7545	-68.4412	-64.5959		-54.1211	-54.35	-53.9685	-61.5216	-66.2061	-57.2339	-74.3542	-68.1287	-57.1881	-68.0829	-54.2806	-51.7476		-47.3004	-59.7211	-46.6138	-46.6901	-46.1407	-39.9152
7.12	-65.6873	-55.8301	-64.436	-60.835	-63.4595	-64.8633	-53.3582	-57.0813	-58.3325	-52.8088	-54.6094	-58.5156	-63.429	-67.3644	-64.923	-66.5251	-57.1715	-70.3398	-63.983	-66.5404	-54.6284	-60.1393	-66.6625	-56.3577	-59.9944	-56.1629	-67.6019	-68.6243	-64.5654		-54.2126	-54.3042	-54.0295	-61.6284	-65.9314	-57.4475	-74.3237	-68.0066	-57.1576	-68.1134	-54.2297	-51.9918		-47.6666	-59.9957	-46.5985	-46.5833	-46.156	-40.556
7.13	-65.7178	-55.708	-64.6191	-60.4077	-63.429	-65.1074	-53.114	-57.2034	-58.6987	-52.9614	-54.4873	-58.6682	-63.429	-67.3338	-65.1213	-66.3268	-57.141	-70.0092	-64.0013	-66.6065	-54.7403	-60.0935	-66.693	-56.4492	-59.7655	-56.2952	-67.4951	-68.5836	-64.6265		-54.3042	-54.1974	-53.9685	-61.9183	-65.8704	-57.3865	-74.2322	-68.0981	-57.1729	-68.1592	-54.3315	-52.063		-47.2546	-59.9042	-46.4764	-46.3849	-45.1794	-40.6323
7.14	-65.5957	-55.7996	-64.6191	-60.3467	-63.2458	-65.0769	-53.1445	-56.9592	-58.2715	-52.6257	-54.6094	-58.8818	-63.6731	-67.4559	-65.5028	-65.93	-57.141	-70.0448	-63.9037	-66.7133	-54.6284	-60.1622	-66.638	-56.317	-59.735	-56.3765	-67.4188	-68.6344	-64.5349		-54.5789	-54.2279	-54.2279	-62.0557	-65.5957	-57.3254	-74.2627	-68.0371	-57.1576	-68.3118	-54.3518	-52.2156		-47.7734	-60.1788	-46.1407	-46.568	-45.0726	-40.2203
7.15	-65.6567	-55.708	-64.6191	-60.3467	-63.1848	-64.7107	-53.0835	-56.8982	-58.4851	-53.0225	-54.5483	-59.0649	-63.8257	-67.2118	-65.869	-65.9911	-57.0494	-69.9482	-63.9159	-66.6167	-54.7809	-60.0478	-66.5282	-56.317	-59.5366	-56.5495	-67.312	-68.7667	-64.5654		-54.7009	-54.2737	-54.4263	-62.2845	-65.26	-56.8982	-74.2627	-68.0981	-57.2339	-68.4033	-54.3111	-52.1749		-48.4753	-60.1178	-44.7064	-46.5833	-45.0726	-40.4797
7.16	-65.5652	-55.647	-64.7717	-60.5908	-63.1238	-64.4055	-53.2056	-57.1118	-58.4546	-52.8394	-54.6094	-59.3091	-64.1003	-67.1507	-66.1284	-65.8843	-57.4767	-69.9126	-63.983	-66.5862	-54.6589	-60.0325	-66.3451	-56.2865	-59.4908	-56.5495	-67.1747	-68.8481	-64.9316		-54.8383	-54.5178	-54.6704	-62.3151	-65.1685	-57.3254	-74.3237	-68.0676	-57.2644	-68.205	-54.3111	-52.0223		-48.1091	-60.0568	-44.0198	-45.2557	-45.3473	-40.2203
7.17	-65.5957	-55.6165	-64.9243	-60.5603	-63.1238	-64.5886	-53.2666	-57.1423	-58.8513	-52.8088	-54.6704	-59.7668	-64.0393	-67.2423	-66.3573	-66.0063	-57.5377	-69.8719	-63.9342	-66.4031	-54.6182	-60.0249	-66.4244	-56.317	-59.5519	-56.6003	-67.0679	-68.492	-65.0537		-54.6857	-54.6246	-54.7772	-62.4982	-65.3516	-57.5696	-74.3848	-68.1897	-57.2034	-68.0524	-54.2399	-51.9714		-47.865	-59.5227	-43.3789	-44.1724	-45.6372	-39.8083
7.18	-65.5652	-55.708	-64.9243	-61.0791	-63.0627	-64.5581	-53.3887	-57.2339	-58.6987	-52.4121	-54.9451	-60.2551	-64.4055	-67.3644	-66.5251	-66.0826	-57.5377	-69.6532	-63.9708	-66.4743	-54.7911	-59.9944	-66.3817	-56.2254	-59.5976	-56.7733	-66.9305	-68.2987	-64.9011		-54.9146	-54.7772	-54.8535	-62.6355	-64.9854	-58.302	-74.4458	-68.1592	-57.1423	-67.9913	-54.2603	-52.1444		-47.7277	-58.8818	-43.6688	-44.0045	-45.7745	-40.1593
7.19	-65.5957	-55.7385	-64.8938	-61.2012	-63.0322	-64.6802	-53.2971	-57.356	-58.8818	-51.9238	-54.9451	-60.2551	-64.4055	-67.2423	-66.693	-66.3725	-57.263	-69.5718	-64.0501	-66.5353	-54.6792	-59.8036	-66.4	-56.1135	-59.5671	-56.9259	-67.0221	-68.0953	-64.657		-54.9603	-54.8535	-55.0214	-62.5745	-65.0769	-58.241	-74.4458	-68.2812	-57.1423	-67.9913	-54.3111	-52.4292		-47.6514	-59.1107	-44.7369	-44.3097	-46.2018	-39.5947
7.2	-65.5957	-55.9216	-64.5581	-61.2622	-63.0627	-63.8562	-53.5718	-57.5391	-58.6987	-51.7712	-54.9451	-60.1941	-64.3445	-67.2423	-66.2962	-66.2962	-57.5377	-69.4599	-64.0624	-66.4387	-54.5978	-59.8952	-66.3329	-56.022	-59.6892	-56.9259	-66.9763	-68.4106	-64.7791		-55.1282	-54.9146	-55.0214	-62.5287	-64.8328	-58.5767	-74.5068	-68.1287	-57.2186	-67.9303	-54.4027	-52.5208		-47.3767	-59.1718	-45.8813	-44.4165	-46.3086	-39.7778
7.21	-65.6873	-55.8606	-64.2224	-61.1401	-63.0322	-63.6426	-53.8159	-57.5391	-59.1565	-51.9849	-54.7314	-59.7668	-63.8562	-67.1507	-65.9605	-66.342	-57.6598	-69.1649	-64.1234	-66.4387	-54.5266	-60.1164	-66.1803	-56.0016	-59.4298	-56.875	-67.0984	-68.431	-64.5654		-55.174	-55.0519	-54.7162	-62.6202	-64.6497	-58.4851	-74.5984	-68.1897	-57.3254	-67.7625	-54.4739	-52.4902		-47.392	-59.4312	-46.0187	-45.1031	-46.629	-39.4574
7.22	-65.6567	-55.9216	-63.7341	-61.3538	-63.0322	-63.3374	-54.0295	-57.6611	-59.0344	-51.8018	-54.9451	-59.4312	-63.8257	-67.2423	-65.5333	-66.0979	-57.5987	-69.2768	-64.0135	-66.4844	-54.4452	-60.2156	-66.1437	-56.1441	-59.4145	-56.8852	-67.0984	-68.2987	-64.5349		-55.2045	-55.2197	-54.6094	-62.254	-64.8022	-58.3936	-74.6594	-68.1592	-57.4323	-67.8693	-54.5858	-52.887		-47.2089	-59.8279	-45.2405	-45.4083	-46.7053	-39.9457
7.23	-65.6567	-56.0132	-63.6731	-61.4148	-63.0322	-64.0698	-53.7549	-57.6001	-59.6753	-51.9849	-54.7009	-59.187	-63.7646	-67.4559	-65.3044	-66.2505	-57.4767	-69.2564	-64.0196	-66.5099	-54.5165	-60.2919	-66.1681	-56.3373	-59.2925	-56.8953	-67.0374	-68.0343	-64.4739		-55.3571	-55.4181	-54.6094	-62.2998	-65.199	-57.6611	-74.6899	-68.2812	-57.4475	-67.9608	-54.6773	-53.2532		-47.0868	-59.9957	-44.9963	-46.0797	-46.8579	-40.1746
7.24	-65.6262	-56.0132	-63.429	-61.5674	-62.9712	-64.0088	-53.8159	-57.3865	-59.6143	-51.9238	-54.6704	-59.5227	-63.8562	-67.3338	-65.1976	-66.4641	-57.5377	-69.3887	-63.9769	-66.4793	-54.3842	-60.2232	-66.2474	-56.5611	-59.0483	-56.7631	-67.0221	-68.0648	-64.6265		-55.7843	-55.4944	-54.7314	-61.7047	-65.26	-57.356	-74.5679	-68.1897	-57.4475	-68.0524	-54.6773	-53.4465		-46.5833	-59.95	-45.1031	-46.4917	-47.2089	-40.144
7.25	-65.5957	-56.0742	-63.3069	-61.4148	-63.1238	-64.1614	-53.7854	-57.3254	-59.8889	-52.1985	-54.3652	-59.6143	-63.9172	-67.2423	-65.4723	-66.4946	-57.5072	-69.4141	-63.9952	-66.3725	-54.4859	-60.1012	-66.2413	-56.8256	-59.0025	-56.6512	-67.0374	-68.0037	-64.5044		-55.7233	-55.4333	-54.8383	-61.5369	-64.9243	-56.7151	-74.6289	-68.2507	-57.5391	-68.0524	-54.7791	-53.477		-46.8579	-59.5227	-45.21	-46.7358	-47.6819	-40.1135
7.26	-65.4736	-56.1353	-63.3374	-61.3538	-63.3374	-64.0698	-53.7854	-57.0813	-59.8279	-52.0154	-54.3042	-59.4617	-64.1614	-67.1507	-65.1671	-66.4793	-57.5682	-69.3429	-64.1173	-66.3573	-54.4452	-60.1546	-66.1803	-56.8765	-59.3382	-56.6207	-66.9153	-68.0546	-64.7791		-55.8911	-55.1434	-54.884	-61.5674	-64.6497	-56.7456	-74.1406	-68.2507	-57.5085	-68.0676	-54.9215	-53.2939		-47.7887	-59.3549	-46.0187	-47.1783	-48.0634	-40.1746
7.27	-65.5347	-56.1047	-63.6426	-61.0486	-63.3374	-63.8257	-53.4802	-57.2034	-60.1636	-52.168	-54.1516	-59.2786	-64.0088	-67.1813	-65.4417	-66.4488	-57.202	-69.3378	-64.0868	-66.3268	-54.4758	-60.0554	-66.1314	-56.9477	-59.384	-56.5291	-67.0374	-68.075	-64.9011		-55.4791	-54.7925	-54.7925	-61.5674	-64.8328	-56.9287	-73.866	-68.4033	-57.5543	-68.0524	-54.8808	-53.4159		-48.0634	-59.3091	-46.3849	-47.514	-48.2159	-40.5408
7.28	-65.2905	-56.1047	-63.9783	-60.9265	-63.2764	-63.8257	-53.6938	-57.417	-60.1331	-51.8933	-54.1516	-59.0039	-64.1614	-67.3033	-65.6859	-66.2352	-57.2936	-69.2107	-63.9891	-66.1335	-54.2927	-60.0401	-66.0704	-56.7544	-59.4756	-56.6207	-67.1442	-68.1156	-65.1453		-55.4944	-54.7772	-54.8383	-61.4453	-64.8328	-57.417	-73.8965	-68.2507	-57.5085	-67.8235	-54.7282	-53.3854		-48.4143	-59.3396	-46.9647	-47.453	-48.0939	-40.4492
7.29	-65.1685	-56.1047	-64.1614	-61.0486	-63.3984	-64.0393	-53.4802	-57.6306	-60.4077	-52.0764	-54.5178	-58.8208	-63.7952	-67.2423	-65.3502	-66.1284	-57.5682	-69.1649	-63.922	-65.8944	-54.374	-60.1393	-66.0521	-56.7035	-59.7502	-56.4579	-67.2052	-68.1156	-65.0842		-55.3113	-54.7925	-54.7314	-61.2012	-64.9548	-57.478	-73.988	-68.2812	-57.5848	-67.7625	-54.7892	-52.9582		-48.75	-59.2938	-47.1478	-47.0868	-48.0634	-40.4187
7.3	-64.9854	-56.0132	-64.1614	-61.1707	-63.3679	-63.9172	-53.5107	-57.9663	-60.1331	-51.9543	-54.9756	-58.8818	-63.9478	-67.3644	-64.9992	-65.9758	-57.8429	-68.9614	-63.9464	-65.9046	-54.4249	-60.3301	-66.0765	-56.5917	-59.7502	-56.346	-67.2052	-68.0648	-65.0537		-55.6317	-54.8688	-54.6399	-61.1096	-64.9548	-58.1494	-73.9575	-68.1592	-57.5696	-67.8235	-54.7791	-52.5716		-48.4296	-59.7516	-46.3391	-46.6138	-47.8802	-40.7391
7.31	-65.0464	-55.9827	-64.436	-60.957	-63.5815	-63.9172	-52.8699	-57.7832	-60.0415	-52.1069	-54.823	-59.0649	-64.0088	-67.2728	-64.7398	-66.1437	-57.3851	-69.0072	-63.8731	-65.9148	-54.4961	-60.2004	-66.1803	-56.5611	-59.7655	-56.3562	-67.312	-68.0241	-65.1453		-55.9827	-55.0671	-54.3195	-61.1401	-65.3516	-58.3325	-73.927	-68.2202	-57.6154	-67.6251	-54.8604	-51.8901		-49.223	-59.6143	-45.7288	-46.7816	-47.7277	-40.6934
7.32	-64.8938	-56.1047	-64.5276	-60.6824	-63.6731	-64.1309	-52.8699	-57.5085	-59.7058	-51.8628	-55.4639	-59.2175	-64.1614	-67.1202	-64.6788	-66.3115	-57.0799	-69.1344	-63.9464	-66.0521	-54.4351	-60.0325	-66.4305	-56.4187	-59.6434	-56.4172	-67.3425	-67.9427	-65.2979		-56.5472	-55.1434	-54.0906	-60.9723	-65.5957	-58.8208	-73.7744	-68.0981	-57.5085	-67.6099	-55.0232	-51.6663		-49.5435	-59.4769	-45.8966	-46.5833	-47.5446	-40.9528
7.33	-64.8633	-56.2573	-64.8633	-60.2856	-63.7341	-64.5276	-52.7173	-57.3865	-60.0415	-52.1069	-55.5859	-58.9429	-64.0393	-67.1507	-64.6025	-66.5556	-57.0799	-69.4497	-64.2149	-65.9402	-54.5063	-59.9028	-66.5526	-56.6425	-59.445	-56.346	-67.5256	-67.9122	-65.2368		-56.6388	-54.9298	-54.0753	-61.3232	-65.9009	-59.0039	-73.6829	-68.1592	-57.5238	-67.4725	-55.0639	-51.6154		-49.2688	-59.248	-46.1713	-45.9119	-47.1936	-40.6628
7.34	-64.7412	-56.3184	-64.8938	-60.2551	-63.6426	-64.7107	-52.8699	-57.4475	-59.7668	-52.0154	-55.7385	-58.6682	-63.9478	-67.1202	-64.6636	-66.3115	-57.263	-69.4853	-64.2882	-65.8843	-54.4758	-59.9486	-66.5709	-56.4289	-59.3077	-56.4172	-67.6172	-67.8512	-65.5115		-56.8372	-54.8383	-53.9838	-61.7047	-66.1145	-59.2786	-73.6829	-67.915	-57.3407	-67.2742	-55.1046	-51.6968		-49.0552	-59.8889	-45.9882	-45.4083	-46.5375	-40.7391
7.35	-64.8022	-56.3184	-64.8938	-60.0415	-63.7036	-64.8328	-52.5342	-57.8748	-59.9194	-52.229	-55.3723	-58.6072	-63.7341	-67.0897	-65.0603	-66.2199	-57.202	-69.409	-64.2699	-65.7774	-54.5673	-60.1164	-66.577	-56.4594	-59.2314	-56.4274	-67.8156	-67.5765	-65.5115		-56.8372	-54.9603	-53.9685	-61.8573	-66.5723	-59.248	-73.7744	-67.8845	-57.4017	-67.0453	-55.247	-51.8494		-48.9331	-59.9957	-46.5375	-45.6372	-46.0797	-40.5713
7.36	-64.9548	-56.3184	-64.9548	-60.1331	-63.551	-64.5886	-52.3511	-58.0579	-59.7668	-52.0764	-55.2808	-59.0039	-63.9172	-66.9981	-65.3655	-65.8537	-57.2325	-69.1852	-64.16	-65.6299	-54.5165	-59.9944	-66.4977	-56.4899	-59.1246	-56.3664	-67.9987	-67.4544	-65.6946		-56.7609	-55.0061	-54.0448	-61.6437	-66.8469	-59.3091	-73.6218	-67.6404	-57.3254	-67.0453	-55.3182	-52.0833		-48.7042	-60.2399	-46.7511	-45.3778	-46.095	-40.7849
7.37	-65.0769	-56.1047	-64.9548	-60.3162	-63.5205	-64.4055	-52.229	-58.0884	-60.011	-52.168	-55.0061	-59.0649	-63.7341	-67.0287	-65.518	-65.7164	-57.202	-68.992	-64.0868	-65.7876	-54.3334	-59.8265	-66.3084	-56.4187	-58.8805	-56.1629	-68.197	-67.3629	-65.6641		-56.6235	-54.9603	-54.1516	-61.369	-67.2437	-59.2786	-73.7439	-67.7319	-57.356	-66.9995	-55.2673	-52.2766		-49.574	-59.9652	-46.4154	-45.0726	-46.0034	-40.7544
7.38	-65.1074	-55.9521	-64.8633	-60.835	-63.3679	-63.9783	-52.3816	-58.1189	-59.6143	-52.0154	-55.2197	-58.8818	-64.0393	-67.0897	-65.4265	-65.8385	-57.202	-69.1242	-64.0074	-65.8639	-54.1401	-59.941	-66.339	-56.3373	-58.8652	-56.1731	-68.2123	-67.4849	-65.6641		-56.7761	-54.5483	-54.0906	-61.3538	-67.3047	-59.4617	-73.6523	-67.5488	-57.2949	-67.0453	-55.2673	-52.3682		-49.696	-60.0568	-46.0034	-45.0574	-46.0645	-40.6476
7.39	-65.199	-56.0132	-65.0464	-61.0181	-63.3679	-63.7952	-52.1069	-58.4241	-59.6143	-52.229	-54.9756	-58.6987	-64.0088	-67.3644	-65.6554	-65.93	-57.0189	-69.1395	-63.8304	-65.7927	-54.4046	-60.1088	-66.3939	-56.3272	-58.5143	-56.1222	-68.2581	-67.4951	-65.481		-56.8066	-54.0448	-53.9685	-61.7505	-67.6099	-59.4922	-73.8049	-67.6099	-57.2644	-67.0453	-55.2877	-52.3275		-50.2606	-60.1788	-44.6454	-45.1947	-46.5833	-41.5784
7.4	-65.199	-56.1047	-65.1379	-61.1707	-63.3679	-63.3069	-52.168	-58.5767	-59.2786	-51.9849	-55.0366	-58.7292	-64.1614	-67.3644	-66.0063	-66.0979	-56.9884	-69.1954	-63.7755	-65.7927	-54.7199	-60.063	-66.3268	-56.2458	-58.2091	-56.3257	-68.2733	-67.607	-65.603		-56.5015	-53.938	-53.8617	-61.8573	-67.6099	-59.7363	-73.8354	-67.5488	-57.2491	-67.0148	-55.247	-52.124		-50.5658	-60.6366	-43.7451	-45.4388	-46.6443	-42.2192
7.41	-65.2295	-56.1047	-64.9548	-61.0486	-63.3374	-63.0627	-52.0459	-58.4241	-59.7974	-52.0459	-54.9756	-58.6072	-64.1003	-67.1507	-66.3115	-65.8232	-56.9579	-69.0276	-63.922	-65.7927	-54.8725	-60.1012	-66.3939	-56.1542	-58.1175	-56.4478	-68.4717	-67.7799	-65.603		-56.2573	-53.938	-53.6481	-62.1014	-67.8235	-59.5227	-73.7744	-67.7014	-57.2491	-66.9537	-55.1046	-52.063		-50.8099	-60.9875	-43.2721	-46.0034	-46.8579	-42.4023
7.42	-65.1379	-56.0742	-64.7412	-60.9265	-63.2764	-63.2458	-52.29	-58.241	-59.6143	-51.7407	-55.2808	-58.6072	-64.4055	-66.8456	-66.5404	-65.5943	-56.6832	-68.9208	-63.9037	-65.9148	-54.7199	-60.063	-66.4732	-56.4696	-58.4227	-56.6309	-68.5175	-67.8613	-65.5115		-56.0132	-54.0143	-53.4497	-62.3303	-67.793	-59.8279	-73.8354	-67.7014	-57.1271	-66.9995	-54.8096	-52.0528		-51.1151	-61.4911	-42.9974	-46.3849	-47.3615	-42.326
7.43	-65.1074	-55.8911	-64.6497	-60.5298	-63.49	-63.9478	-52.0154	-58.363	-59.7363	-51.7407	-55.2502	-58.7903	-64.3445	-66.9676	-66.815	-65.6859	-56.3475	-68.936	-63.8792	-65.9148	-54.8115	-59.9638	-66.4549	-56.6629	-58.5295	-56.7428	-68.4106	-67.902	-65.2673		-55.708	-54.1669	-53.4192	-62.666	-67.915	-59.6448	-73.9575	-67.793	-57.1271	-67.0758	-54.6977	-52.1444		-51.2677	-60.7281	-42.7838	-46.8274	-47.865	-41.9751
7.44	-65.0769	-55.7996	-64.2834	-60.4993	-63.5815	-64.314	-52.0154	-58.2715	-59.126	-51.5271	-55.1892	-58.9429	-64.5276	-66.7845	-66.4488	-65.8232	-56.2254	-68.875	-63.8731	-65.9046	-54.7097	-59.8036	-66.3512	-56.7239	-58.4227	-56.8547	-68.2581	-68.3394	-65.3284		-55.6165	-54.2889	-53.4192	-62.6508	-67.8235	-59.7668	-74.0186	-67.7625	-57.0508	-67.3657	-54.6265	-52.2461		-52.0306	-60.9723	-42.4023	-45.744	-47.9871	-42.0056
7.45	-65.1074	-55.769	-63.9783	-60.5908	-63.6426	-64.2224	-51.8323	-58.302	-58.9734	-51.5881	-55.2502	-59.0344	-64.7717	-66.815	-65.9148	-65.869	-56.0729	-68.7783	-63.8487	-65.9555	-54.8928	-59.7121	-66.2535	-56.7646	-58.3464	-56.875	-67.9376	-68.4106	-65.3589		-55.3113	-54.5331	-53.3429	-62.8339	-67.854	-59.7974	-74.1711	-67.854	-57.066	-67.5336	-54.5959	-52.4089		-52.0154	-61.3232	-42.1887	-45.6219	-47.926	-41.5479
7.46	-65.1074	-55.8301	-63.6731	-60.957	-63.5205	-63.7646	-52.168	-58.2715	-58.7292	-51.4661	-55.5859	-58.8208	-65.0159	-66.7845	-65.5638	-65.7011	-57.0494	-68.758	-63.9037	-66.0826	-54.9132	-59.8341	-66.2291	-56.6629	-58.3312	-56.7529	-67.724	-68.7463	-65.3894		-55.296	-54.6704	-53.4039	-63.0322	-67.7319	-60.1331	-74.2627	-67.7319	-57.005	-67.6404	-54.5654	-52.3783		-51.9543	-61.3538	-42.0819	-46.0187	-47.8955	-41.2122
7.47	-65.1379	-55.7385	-63.8867	-60.8044	-63.4595	-63.8562	-52.1069	-58.302	-59.0955	-51.5271	-55.5249	-58.6072	-64.8328	-66.8761	-65.518	-65.6401	-57.1715	-68.5545	-63.9342	-66.1131	-54.964	-59.6434	-66.2169	-56.7646	-58.2091	-56.7326	-67.663	-68.7463	-65.4504		-55.2502	-54.7009	-53.4802	-63.2306	-67.5183	-59.7668	-74.2627	-67.915	-56.9897	-67.7014	-54.5451	-52.4292		-51.3135	-61.3232	-42.9517	-46.7969	-47.4225	-40.3424
7.48	-65.0159	-55.647	-63.9478	-60.8044	-63.3984	-64.0698	-52.168	-57.7527	-58.9124	-51.4966	-55.6775	-58.8513	-65.0159	-66.9676	-65.4265	-65.5333	-57.0189	-68.5698	-63.9769	-66.1793	-54.8115	-59.4679	-66.2352	-57.0901	-58.0718	-56.7326	-67.5409	-68.5836	-65.7556		-55.2655	-54.7467	-53.6938	-63.2764	-66.8164	-59.95	-74.3848	-68.0066	-56.944	-67.6709	-54.5146	-52.419		-51.3135	-61.5063	-44.5233	-46.8884	-46.6443	-40.8002
7.49	-65.1685	-55.6165	-64.1309	-60.896	-63.6731	-64.5276	-51.9543	-57.6611	-59.4922	-51.6797	-55.5859	-58.7903	-64.8633	-66.9066	-65.1366	-64.7856	-56.8663	-69.2005	-63.9342	-65.9707	-54.842	-59.5747	-66.2962	-57.0189	-58.2091	-56.6512	-67.5256	-68.4208	-65.7556		-54.8535	-54.8077	-53.6938	-63.5358	-66.2976	-59.6448	-74.3237	-68.0981	-56.9592	-67.4725	-54.5959	-52.1444		-51.3135	-61.0486	-45.4846	-46.3239	-46.3086	-40.9375
7.5	-65.1685	-55.769	-64.375	-61.2012	-63.7036	-64.4055	-52.29	-57.7527	-59.6143	-51.5271	-55.6775	-58.6987	-64.8633	-66.9676	-65.3197	-64.5873	-56.7748	-69.2768	-63.8182	-65.8843	-54.7403	-59.4679	-66.2413	-56.8765	-58.3769	-56.7122	-67.3883	-68.4513	-66.0913		-54.4263	-54.9451	-53.9075	-63.7036	-65.9314	-59.6448	-74.2017	-67.9761	-56.944	-67.4115	-54.5247	-51.9002		-51.3593	-61.3843	-46.0492	-47.041	-46.0645	-40.7391
7.51	-65.26	-55.769	-64.5581	-61.2622	-63.8867	-64.4666	-52.2595	-57.7527	-60.2246	-51.5881	-55.3418	-58.5767	-64.5886	-67.1507	-65.7774	-64.6636	-56.4696	-69.3226	-63.8731	-65.7469	-54.7301	-59.3535	-66.0887	-56.907	-58.4685	-56.7733	-67.2968	-68.4412	-66.2744		-54.3042	-55.0977	-53.9532	-63.8562	-66.145	-58.7292	-74.0796	-68.0371	-57.005	-67.2284	-54.4942	-51.7273		-51.6492	-61.6589	-46.0492	-47.4988	-46.3391	-41.1969
7.52	-65.26	-55.7385	-64.5581	-61.5674	-64.0393	-64.436	-52.6257	-57.7527	-59.8889	-51.3745	-55.3723	-58.5461	-64.7412	-67.1202	-66.0368	-64.4194	-56.5611	-69.4141	-63.9098	-65.8588	-54.6385	-59.3611	-65.9667	-56.9375	-58.5295	-56.7936	-67.2968	-68.5225	-66.3354		-54.7772	-55.296	-54.1516	-63.5205	-66.1755	-58.8513	-74.0796	-67.9761	-56.9592	-67.1674	-54.4637	-51.5951		-51.9391	-61.308	-45.5304	-47.6056	-46.1865	-41.5479
7.53	-65.26	-55.8606	-64.5581	-61.1707	-64.1614	-64.4666	-52.6257	-58.0273	-59.9194	-51.4355	-55.0977	-58.6377	-64.6497	-67.1507	-66.4488	-64.6025	-56.4696	-69.4497	-63.9403	-65.808	-54.5978	-59.4679	-66.0277	-56.968	-58.2396	-56.5495	-67.312	-68.5124	-66.2134		-55.0061	-55.4486	-54.0753	-63.4442	-66.5417	-58.6377	-74.0796	-68.0981	-56.9897	-67.2437	-54.3722	-51.5849		-51.8781	-60.8044	-45.1337	-47.5751	-46.2628	-42.0819
7.54	-65.199	-55.8301	-64.2834	-61.2012	-64.314	-64.1309	-52.9004	-57.9663	-59.3396	-51.2219	-54.9451	-58.5461	-64.7107	-67.1813	-66.3268	-64.8924	-56.5001	-69.4853	-63.7816	-65.8588	-54.547	-59.5213	-66.2352	-56.8053	-58.2549	-56.4274	-67.2357	-68.5124	-66.0608		-55.1892	-55.4639	-54.1516	-63.1696	-66.6638	-58.9429	-73.988	-67.9456	-56.8829	-67.3505	-54.2399	-51.6357		-52.4426	-60.4993	-46.0492	-47.6514	-46.5985	-42.1582
7.55	-65.199	-55.7385	-64.0698	-61.0486	-64.4055	-64.5581	-53.114	-57.8137	-59.7058	-51.283	-54.5789	-58.4546	-64.5276	-67.1813	-66.0979	-65.0908	-56.317	-69.6176	-63.6351	-65.8639	-54.6182	-59.6053	-66.4427	-56.551	-58.4685	-56.3867	-67.2968	-68.2987	-66.0303		-54.8688	-55.3571	-54.2126	-63.1238	-66.8774	-58.9429	-73.9575	-68.0066	-56.9135	-67.3352	-54.2908	-51.6154		-53.0682	-60.011	-46.0187	-47.392	-46.9342	-41.6394
7.56	-65.1685	-55.7385	-63.8562	-61.0791	-64.4666	-64.4666	-52.7783	-57.5696	-59.6753	-51.1304	-54.5483	-58.4241	-64.6497	-67.1813	-66.0826	-65.1671	-56.3475	-69.5718	-63.7572	-66.0267	-54.3842	-59.3916	-66.5038	-56.4798	-58.5906	-56.4274	-67.373	-68.1156	-66.1218		-54.762	-55.235	-54.35	-63.0933	-66.7249	-59.126	-73.927	-67.854	-56.8982	-67.2589	-54.3315	-51.7375		-52.4579	-59.7974	-45.6219	-47.4072	-46.8427	-41.6394
7.57	-65.26	-55.708	-64.1614	-60.7434	-64.5581	-64.1919	-52.7783	-57.4475	-60.072	-51.2524	-54.5178	-58.5156	-64.6497	-67.0592	-65.9605	-65.457	-56.1339	-69.8668	-63.9708	-65.9402	-54.4046	-59.3688	-66.5953	-56.4798	-58.5753	-56.6817	-67.5867	-68.136	-65.9387		-54.6552	-55.174	-54.4873	-63.3069	-66.7859	-58.6682	-73.8965	-67.8235	-57.0203	-67.3199	-54.4027	-51.829		-52.5494	-59.8889	-46.1102	-47.9871	-46.5527	-41.731
7.58	-65.321	-55.7385	-63.9478	-60.6519	-64.375	-64.1614	-52.9919	-57.4475	-59.7668	-51.0999	-54.762	-59.0344	-64.6802	-67.0287	-66.1131	-65.5333	-55.7982	-69.7295	-63.8426	-65.5994	-54.4046	-59.2162	-66.6136	-56.4085	-58.6821	-56.8343	-67.6324	-68.431	-65.8167		-54.5026	-55.0671	-54.5331	-63.2611	-66.4197	-58.9429	-73.8354	-67.8235	-57.0966	-67.3657	-54.2603	-51.9307		-52.3206	-59.7821	-46.1102	-48.2007	-45.4388	-41.5173
7.59	-65.321	-55.769	-64.0393	-60.7434	-64.6497	-64.436	-52.9309	-57.5391	-59.6448	-51.1304	-54.7009	-59.187	-64.436	-67.2118	-66.0826	-65.5333	-55.7066	-69.9126	-63.9403	-65.7215	-54.5775	-59.1704	-66.5221	-56.5306	-58.6058	-56.9462	-67.6782	-68.3394	-65.7556		-54.1516	-54.9298	-54.3958	-63.3069	-66.1755	-58.5767	-73.7744	-67.9761	-57.1576	-67.4115	-54.2094	-52.0935		-52.4274	-58.653	-46.1255	-48.4906	-45.4541	-41.6089
7.6	-65.3516	-55.8606	-63.9172	-60.9875	-64.5276	-64.8633	-52.8699	-57.6001	-59.5227	-51.0083	-54.5178	-59.3701	-64.314	-67.0897	-66.2352	-65.5638	-55.493	-69.9533	-63.8304	-66.0419	-54.4452	-59.2696	-66.2779	-56.5713	-58.499	-57.1903	-67.5714	-68.4106	-65.9998		-54.1364	-55.0061	-54.35	-63.3069	-66.0535	-58.7292	-73.866	-67.793	-57.2034	-67.4573	-54.2196	-52.0833		-52.58	-59.248	-46.6138	-48.5364	-45.5151	-41.731
7.61	-65.4736	-55.769	-64.0088	-61.2927	-64.314	-64.436	-52.8394	-57.8137	-59.5837	-51.0693	-54.2432	-59.4006	-63.9783	-66.9371	-66.2505	-65.4265	-55.4015	-70.2483	-64.044	-65.8537	-54.4656	-58.9568	-66.339	-56.9172	-58.438	-57.2616	-67.6782	-68.3394	-65.9692		-53.9685	-54.9298	-54.1974	-63.5968	-65.6873	-58.241	-73.927	-67.915	-57.2186	-67.6556	-54.2603	-52.2257		-51.6797	-59.4617	-47.6666	-48.7042	-45.1184	-41.6089
7.62	-65.5652	-55.8301	-64.0698	-61.4453	-64.1003	-63.9478	-52.7783	-57.9663	-59.3396	-50.9167	-55.1282	-59.5837	-63.9478	-66.754	-66.6625	-65.0603	-55.432	-70.2686	-64.1539	-65.6452	-54.7403	-59.0025	-66.4916	-57.2223	-58.7431	-57.2819	-67.6782	-68.5225	-66.1218		-54.0295	-54.8535	-53.9838	-63.7036	-65.4126	-58.3325	-73.927	-67.9456	-57.3254	-67.8235	-54.2704	-52.0528		-51.4966	-59.7668	-48.277	-48.5364	-45.3931	-41.8683
7.63	-65.5957	-55.8301	-63.9478	-61.3538	-63.9783	-63.9172	-52.7783	-57.9968	-59.9194	-51.1609	-54.9451	-59.8584	-63.8562	-66.9981	-66.6625	-64.923	-55.8287	-70.289	-63.9891	-65.4774	-54.8521	-59.3382	-66.461	-57.4868	-58.7584	-57.3124	-67.4646	-68.726	-66.0303		-53.7854	-54.9298	-53.877	-64.1003	-65.4736	-58.3325	-74.1101	-68.0066	-57.356	-67.8998	-54.3111	-51.9409		-51.8933	-59.7516	-48.2312	-48.5059	-45.7593	-41.8378
7.64	-65.6873	-55.7996	-63.8562	-61.2622	-63.9172	-64.2529	-52.8088	-57.6306	-59.7058	-51.2524	-55.0061	-60.1025	-63.8562	-66.7235	-66.5709	-65.1061	-55.9508	-70.3042	-63.9708	-65.2892	-54.7097	-59.4908	-66.284	-57.436	-58.9262	-57.17	-67.1594	-68.7158	-65.9998		-53.8312	-55.0214	-53.587	-64.1919	-65.5347	-58.5461	-74.0491	-67.854	-57.3712	-67.9456	-54.4128	-52.002		-52.5189	-59.9042	-48.1702	-48.3075	-45.7288	-42.2803
7.65	-65.7788	-55.769	-63.9172	-61.1707	-63.9172	-64.6802	-52.7173	-57.1729	-60.011	-51.5576	-54.7925	-59.8889	-64.0088	-66.8761	-66.5709	-65.4265	-55.7066	-70.3449	-63.8731	-65.2027	-54.8521	-59.4985	-66.2413	-57.3342	-59.2619	-56.9055	-67.2815	-68.6039	-65.8777		-53.8922	-54.9908	-53.3734	-64.2377	-65.9619	-58.4241	-74.0491	-67.854	-57.417	-67.9608	-54.5451	-51.8087		-52.8851	-60.0415	-48.1244	-48.811	-45.4236	-42.6465
7.66	-65.7483	-55.708	-64.0698	-61.0791	-63.8562	-64.0393	-52.8088	-57.2034	-59.5837	-51.7102	-54.762	-59.7668	-64.314	-66.9981	-66.5709	-65.5943	-56.1644	-70.4415	-63.9647	-65.3299	-54.7504	-59.8036	-66.2596	-57.2325	-59.2162	-56.7021	-67.312	-68.6955	-66.1523		-54.2126	-54.9451	-53.3276	-64.0851	-66.084	-58.7292	-74.1101	-67.7319	-57.417	-67.9456	-54.718	-51.6459		-52.8699	-60.5603	-48.1091	-48.811	-45.5151	-42.5854
7.67	-65.7483	-55.6775	-64.1614	-60.8044	-63.8562	-63.3069	-52.7478	-57.1729	-59.6143	-51.8933	-54.4568	-59.2786	-64.4055	-66.7235	-66.3115	-65.5333	-56.4696	-70.3958	-63.9769	-65.1874	-54.842	-59.8113	-66.3023	-57.1308	-59.1704	-56.6003	-67.3273	-68.8175	-66.1218		-54.1821	-54.8993	-53.2513	-63.8409	-66.2061	-58.5767	-74.1711	-67.854	-57.4475	-68.0829	-54.8299	-51.6764		-52.9767	-60.6671	-48.7195	-48.5669	-45.8508	-42.265
7.68	-65.7788	-55.708	-64.1003	-60.957	-63.7341	-62.7576	-52.8088	-57.0813	-59.5532	-51.8323	-54.5789	-58.9734	-64.3445	-66.3573	-65.8995	-65.3044	-56.7442	-70.1771	-63.9708	-65.0959	-54.6487	-59.6968	-66.3268	-56.968	-59.2314	-56.5291	-67.3273	-68.9905	-66.1829		-54.2126	-54.762	-53.3734	-63.5205	-66.4502	-58.8208	-74.1101	-67.6709	-57.4933	-68.205	-54.8706	-51.6866		-52.4426	-61.0486	-48.7805	-47.4377	-45.9424	-42.5549
7.69	-65.7483	-55.7996	-63.9478	-61.0486	-63.551	-62.605	-52.7783	-56.9287	-59.6753	-52.4731	-54.4873	-58.6987	-64.1919	-66.4488	-65.869	-65.2892	-56.6222	-70.3144	-63.8609	-65.1162	-54.6487	-59.857	-66.3084	-57.1308	-59.0331	-56.519	-67.3425	-69.0719	-66.1523		-54.2584	-54.6552	-53.5718	-63.6578	-66.7859	-58.6987	-74.1406	-67.793	-57.5848	-68.327	-54.9316	-51.7476		-52.3358	-61.1401	-48.2312	-46.7969	-45.6525	-42.7686
7.7	-65.7483	-55.708	-64.0088	-61.2622	-63.3374	-62.666	-52.7173	-56.7151	-59.5532	-52.4121	-54.5178	-58.6072	-64.1614	-66.7845	-65.6401	-65.3807	-56.256	-70.5229	-63.8243	-65.0705	-54.5673	-59.8189	-66.2596	-56.9884	-59.3382	-56.4478	-67.2662	-68.8888	-65.9998		-54.5941	-54.3195	-53.587	-63.4595	-66.0535	-58.9124	-74.0186	-67.7625	-57.6611	-68.4796	-54.8604	-51.534		-52.0154	-59.9194	-46.6595	-45.9729	-45.8203	-42.677
7.71	-65.8398	-55.708	-64.0088	-61.2012	-63.429	-63.0627	-52.5647	-57.0813	-59.6143	-52.8699	-54.3347	-58.6072	-63.8257	-66.7235	-65.4417	-65.8232	-55.5235	-70.7365	-63.7755	-64.8924	-54.6487	-59.7121	-66.2169	-56.9172	-59.1856	-56.4478	-67.2968	-68.7565	-65.8777		-54.5636	-54.2432	-53.526	-63.4137	-64.6802	-58.8818	-74.0186	-67.8845	-57.8442	-68.6017	-54.7587	-51.5747		-51.3745	-59.5074	-46.5527	-46.3391	-45.6372	-43.3026
7.72	-65.7483	-55.708	-64.0393	-61.6589	-63.3984	-62.7881	-52.5647	-57.1423	-59.248	-53.053	-54.3652	-59.0039	-63.8257	-66.4183	-65.2739	-66.0216	-55.1268	-70.5789	-63.806	-65.0654	-54.4961	-59.6358	-66.3146	-56.8358	-59.0788	-56.5291	-67.312	-68.7463	-65.6946		-54.7925	-54.35	-53.7091	-63.1696	-64.4055	-59.2786	-74.1101	-67.7319	-57.9816	-68.327	-54.484	-51.8392		-51.2677	-59.538	-46.7664	-46.6138	-44.7675	-43.4857
7.73	-65.8093	-55.8606	-63.8867	-61.7505	-63.5205	-63.2764	-52.5647	-57.1118	-59.4922	-53.2056	-54.2737	-59.0649	-63.6731	-66.3878	-65.1824	-66.0063	-54.7606	-70.4212	-64.0013	-65.1824	-54.6182	-59.8494	-66.3023	-56.8358	-59.2467	-56.6309	-67.312	-68.8379	-65.5725		-54.8077	-54.6246	-53.8617	-63.3374	-64.7717	-59.187	-74.2017	-67.8235	-58.0731	-68.2812	-54.484	-51.8087		-51.5118	-59.4617	-46.4612	-47.0563	-42.9517	-43.8214
7.74	-65.7788	-55.8606	-63.3679	-61.6589	-63.429	-63.5815	-52.5952	-57.3254	-59.5227	-53.0225	-54.4263	-59.187	-63.8562	-66.5404	-65.0145	-65.7011	-54.8216	-70.2788	-64.0685	-65.2841	-54.5165	-59.7655	-66.1437	-56.7544	-59.0941	-56.6003	-67.312	-68.8175	-65.7251		-55.0519	-54.884	-54.0295	-63.2001	-65.0159	-59.4617	-74.2322	-67.7625	-58.0731	-68.1439	-54.5247	-51.8494		-51.2067	-59.7211	-45.9729	-47.7124	-42.9364	-44.0503
7.75	-65.7178	-55.9216	-63.1543	-61.5674	-63.6426	-63.49	-52.2595	-57.6001	-59.6143	-53.0225	-53.999	-58.6682	-63.6121	-66.5099	-64.9077	-65.6096	-54.3639	-70.1567	-64.0929	-65.2688	-54.5775	-59.6587	-66.1253	-56.7951	-59.1551	-56.5291	-67.2815	-68.6751	-65.6946		-55.0824	-55.3113	-53.938	-63.3527	-65.3821	-59.3701	-74.3237	-67.9456	-58.0884	-67.9608	-54.657	-51.8697		-50.871	-59.7974	-46.5375	-48.2312	-43.0432	-44.035
7.76	-65.5652	-55.8301	-63.0627	-61.3843	-63.7341	-63.4595	-52.3206	-57.2644	-59.3091	-52.9919	-54.6399	-58.2104	-63.7341	-66.9371	-65.1976	-65.5333	-53.6925	-70.1364	-64.044	-65.2841	-54.5266	-59.4679	-66.0521	-56.7137	-58.9873	-56.3969	-67.373	-68.6751	-65.603		-54.9146	-55.3418	-53.8617	-63.4137	-65.6567	-59.7363	-74.2627	-67.9456	-58.0273	-67.8998	-54.7485	-51.6256		-51.0846	-59.66	-47.4683	-48.6584	-42.9669	-44.1113
7.77	-65.5347	-55.8606	-63.2764	-61.2622	-64.0088	-63.551	-52.4731	-57.2644	-59.2175	-53.053	-55.1587	-57.6001	-63.5815	-66.9676	-65.4417	-65.4723	-53.3568	-69.9482	-63.8304	-65.4214	-54.5775	-59.2162	-66.223	-56.9375	-58.9262	-56.519	-67.3883	-68.5429	-65.603		-54.4873	-55.4639	-53.8617	-63.49	-65.8398	-59.6753	-74.2627	-68.1287	-58.0579	-67.8998	-54.7485	-51.1882		-51.1914	-59.7516	-47.8497	-48.8263	-42.9211	-44.4012
7.78	-65.6262	-55.9216	-63.3069	-61.8115	-63.8867	-63.5205	-52.5647	-57.3865	-58.7292	-52.9309	-55.2502	-57.478	-63.7646	-67.0592	-65.5791	-65.5333	-53.1737	-69.8566	-63.7022	-65.4163	-54.5775	-59.2162	-66.046	-56.9884	-58.9873	-56.7529	-67.2357	-68.4106	-65.6946		-54.5331	-55.6927	-53.938	-63.5052	-65.8398	-60.0415	-74.1711	-67.9761	-58.0121	-67.8998	-54.7078	-51.2085		-50.5505	-60.1178	-48.1091	-48.6279	-42.7533	-44.325
7.79	-65.7178	-55.9521	-63.7341	-61.6589	-63.7952	-63.5815	-52.4731	-57.4475	-58.8818	-53.2056	-55.0977	-57.1729	-63.8867	-67.3338	-65.518	-65.7927	-52.5938	-69.9177	-63.6839	-65.3807	-54.6284	-59.2009	-66.2596	-56.9782	-58.7737	-56.8547	-67.3578	-68.0546	-65.5725		-54.5483	-55.8301	-54.0601	-63.6578	-66.1145	-59.95	-74.3848	-67.9456	-58.0731	-68.0066	-54.6773	-51.3102		-50.7184	-60.0415	-48.0481	-48.9484	-42.2498	-44.2334
7.8	-65.5652	-55.9827	-63.8257	-61.6589	-63.5205	-63.7646	-52.5342	-57.478	-58.6072	-53.0835	-54.9451	-56.8982	-64.3445	-67.3033	-65.2281	-65.6401	-52.777	-70.2584	-63.6656	-65.2434	-54.4656	-59.3459	-66.3023	-56.8663	-59.2467	-57.0276	-67.5409	-67.8613	-65.3589		-54.884	-55.9674	-54.1516	-63.2611	-66.2976	-60.3467	-74.3848	-67.7319	-57.9816	-68.0371	-54.6366	-51.4628		-50.0928	-59.1718	-48.0634	-49.0552	-41.9751	-44.1571
7.81	-65.5347	-56.0742	-64.0698	-61.5063	-63.551	-63.6121	-52.5647	-57.478	-58.6377	-53.175	-54.4873	-56.6235	-64.0088	-67.2423	-64.8772	-65.5486	-52.9906	-70.2534	-63.8487	-65.1824	-54.374	-59.5442	-66.2718	-57.0189	-59.3382	-56.8343	-67.4036	-67.7901	-65.1758		-55.0366	-56.2726	-54.1974	-63.3221	-66.5723	-60.3162	-74.3542	-67.7319	-57.9205	-68.0676	-54.5858	-51.6052		-50.0012	-58.3478	-48.0786	-49.1772	-42.1277	-43.9893
7.82	-65.4431	-56.1658	-63.9478	-61.3843	-63.429	-63.6426	-52.7478	-57.7222	-58.4241	-53.2666	-54.4263	-56.8372	-64.0393	-67.2423	-64.9992	-65.6096	-53.3263	-70.0906	-64.0196	-65.2739	-54.3537	-59.5976	-66.2413	-56.8154	-59.3535	-56.7936	-67.3883	-67.5867	-65.1758		-55.2808	-56.4862	-54.1974	-63.1085	-66.4502	-60.6824	-74.3237	-67.7014	-57.89	-67.9608	-54.6163	-51.6357		-50.1233	-58.6682	-46.4764	-48.6279	-42.2955	-43.913
7.83	-65.4431	-56.1047	-64.0393	-61.2927	-63.6121	-63.6731	-52.7478	-57.6611	-59.0039	-53.7549	-54.0295	-56.8066	-64.4055	-67.1507	-65.0908	-65.5333	-53.8451	-70.0397	-63.9586	-65.5028	-54.608	-59.5137	-66.1803	-56.8663	-59.323	-56.8241	-67.4493	-67.4951	-64.9622		-55.3418	-56.532	-53.8312	-63.1696	-66.7859	-60.2551	-74.1406	-67.793	-57.89	-68.0371	-54.6468	-51.3916		-50.5048	-58.9734	-46.0492	-48.7653	-42.1887	-43.9435
7.84	-65.26	-56.1658	-64.1003	-61.3538	-63.5815	-63.8257	-52.7478	-57.7222	-58.9734	-54.2432	-54.0601	-56.9287	-64.4055	-67.1813	-65.6401	-65.5638	-54.547	-69.7091	-63.9098	-65.5638	-54.5165	-59.5061	-66.223	-56.8154	-59.5061	-56.8038	-67.4036	-67.3527	-65.2673		-55.6927	-56.5778	-53.4039	-63.1696	-66.8164	-60.4077	-74.0796	-67.7014	-57.8748	-68.1134	-54.6977	-51.3509		-50.1691	-59.6448	-45.4846	-48.7653	-41.8835	-43.5468
7.85	-65.3821	-56.1353	-64.3445	-61.3232	-63.6731	-64.0088	-52.4731	-57.7222	-59.126	-54.8535	-53.9685	-56.9897	-64.1919	-67.3644	-65.5638	-65.457	-54.6996	-69.7447	-63.9586	-65.4367	-54.5063	-59.8494	-66.4793	-56.6832	-59.5213	-56.875	-67.4493	-67.4544	-65.3894		-56.0132	-56.7303	-53.0988	-63.2458	-66.908	-60.1636	-74.2627	-67.7625	-57.9358	-68.2202	-54.7892	-51.2899		-49.9249	-59.7668	-44.7369	-49.2993	-41.7615	-43.4857
7.86	-65.4736	-56.2268	-64.5886	-61.4453	-63.5205	-63.5205	-52.6562	-57.7527	-59.2175	-54.823	-53.938	-57.1118	-64.2529	-67.2728	-65.5638	-65.0298	-54.669	-69.7346	-63.9769	-65.3655	-54.5165	-59.7273	-66.6075	-56.5611	-59.5671	-56.7428	-67.3273	-67.6681	-65.5725		-56.3184	-56.8677	-52.9156	-63.4137	-66.6333	-60.5298	-74.5068	-67.7014	-57.951	-68.2812	-54.8706	-51.1678		-49.3756	-59.95	-44.4318	-49.4824	-41.7157	-42.8906
7.87	-65.5347	-56.2573	-64.7412	-61.2012	-63.5815	-63.2764	-52.6257	-57.7832	-59.4617	-54.8535	-53.8464	-57.1423	-64.1309	-67.2118	-65.4112	-65.1518	-54.5165	-70.4009	-63.9525	-65.218	-54.6182	-59.5595	-66.6808	-56.4085	-59.5213	-56.5393	-67.2968	-67.5256	-65.6335		-56.3947	-57.0508	-52.8851	-63.4137	-66.8164	-60.3467	-74.5068	-67.7319	-57.9663	-68.4033	-54.9622	-51.1882		-49.1162	-60.0262	-43.6078	-50.1385	-42.0361	-43.1195
7.88	-65.5347	-56.3489	-64.6497	-60.9875	-63.3069	-62.8491	-52.9309	-57.5391	-59.248	-54.5178	-53.938	-57.3254	-63.9478	-67.0897	-65.457	-64.8619	-54.547	-70.3805	-63.8854	-65.2129	-54.6284	-59.5061	-66.6502	-56.1339	-59.4298	-56.3867	-67.1747	-67.4443	-65.5115		-56.4099	-57.0813	-52.9004	-63.0322	-66.8164	-60.5603	-74.4153	-67.5793	-57.9816	-68.6017	-55.0028	-51.239		-49.4672	-59.2175	-43.974	-50.3217	-42.5244	-43.3179
7.89	-65.7178	-56.4099	-64.5886	-60.6213	-63.1543	-62.9102	-53.0225	-57.2949	-59.7974	-54.4568	-53.5413	-57.3865	-63.6731	-67.1202	-65.4265	-64.7704	-54.2113	-70.2991	-63.9159	-65.2027	-54.8521	-59.4527	-66.6747	-56.2356	-59.2619	-56.3969	-67.1594	-67.4036	-65.3589		-56.3489	-56.8219	-52.7936	-63.0017	-66.9385	-59.6448	-74.3848	-67.6099	-58.0731	-68.7085	-55.0741	-51.2288		-49.6045	-59.4922	-44.2639	-50.9778	-42.4634	-43.5315
7.9	-65.7178	-56.4709	-64.314	-60.5603	-63.1848	-63.0017	-52.9919	-57.0508	-59.7058	-54.0906	-53.5107	-57.7832	-63.7646	-67.1507	-65.6096	-64.9992	-54.4554	-70.289	-63.7755	-65.279	-54.8623	-59.4756	-66.4366	-56.2356	-59.2772	-56.4783	-67.0831	-67.7393	-65.4199		-56.6846	-56.6541	-52.8088	-62.9865	-66.8164	-59.2786	-74.4458	-67.6099	-58.1342	-68.7695	-55.0232	-51.2288		-49.4824	-60.1483	-45.3473	-51.4355	-42.7686	-43.2874
7.91	-66.0535	-56.5015	-64.3445	-60.4993	-63.49	-63.5205	-52.7783	-56.9897	-59.8584	-54.1211	-53.1445	-57.7527	-63.551	-67.2423	-65.6859	-65.0603	-54.6996	-70.2127	-63.8976	-65.2536	-54.7911	-59.3535	-66.3939	-56.1542	-59.2009	-56.4579	-67.0068	-67.8003	-65.4504		-56.7151	-56.593	-52.8394	-62.9712	-67.0605	-59.0344	-74.4153	-67.793	-58.1647	-68.8763	-55.0842	-51.4425		-49.2841	-60.3925	-45.9424	-51.7865	-42.4634	-43.2263
7.92	-66.1145	-56.5625	-64.1003	-60.5908	-63.3069	-63.5205	-52.9919	-57.1729	-59.7058	-53.9075	-53.1445	-57.8137	-63.7646	-67.4559	-65.5333	-64.9535	-55.0047	-70.0041	-63.8731	-65.4316	-54.6894	-59.4756	-66.4671	-56.0729	-59.2467	-56.5291	-66.839	-67.8308	-65.6641		-56.8829	-56.3641	-52.8546	-63.1543	-67.3962	-59.3091	-74.5068	-67.5793	-58.1494	-68.9221	-55.0537	-51.5238		-49.0247	-60.6213	-45.5151	-52.1832	-42.6465	-43.089
7.93	-66.1145	-56.5625	-64.2224	-60.8044	-63.1543	-63.6731	-53.0225	-57.1729	-60.1025	-53.8464	-53.1445	-57.8748	-63.7646	-67.3949	-65.1824	-64.984	-55.1878	-70.0855	-63.9647	-65.7011	-54.608	-59.4756	-66.3634	-55.961	-59.3077	-56.3359	-66.8085	-67.9732	-65.7556		-56.7914	-56.2115	-53.0225	-63.4747	-67.8235	-58.9734	-74.5374	-67.7014	-58.1799	-68.9526	-55.1453	-51.3916		-48.9636	-60.7587	-45.9119	-52.7631	-42.616	-42.8754
7.94	-66.0229	-56.5625	-64.1614	-61.2012	-63.1238	-64.1003	-53.0225	-56.8372	-59.5532	-53.7244	-53.2666	-57.9358	-64.1003	-67.0592	-64.9535	-65.0145	-55.493	-70.0397	-63.8854	-65.8436	-54.7911	-59.323	-66.4427	-55.7473	-59.3688	-56.1324	-66.7017	-68.0851	-65.9692		-56.7761	-56.2726	-53.0225	-63.2306	-68.1592	-59.0344	-74.6594	-67.6099	-58.1494	-68.9069	-55.247	-50.8525		-49.5435	-61.1859	-45.1489	-53.053	-42.7686	-42.6617
7.95	-66.1755	-56.5015	-64.4971	-61.2622	-63.3984	-64.2834	-52.9004	-56.9592	-59.5227	-53.9685	-52.8394	-58.2715	-64.2529	-66.9066	-64.923	-65.2281	-55.7066	-70.1313	-63.8548	-65.7978	-54.8115	-59.2467	-66.3878	-55.8287	-59.2467	-56.1731	-66.7169	-68.1462	-65.8472		-56.6846	-56.4252	-52.9614	-63.3832	-68.3118	-59.0039	-74.7815	-67.854	-58.1494	-68.9221	-55.2368	-50.6999		-49.3451	-60.4993	-44.0656	-53.4039	-42.9211	-41.7157
7.96	-66.1145	-56.5625	-64.7107	-61.4453	-63.49	-63.551	-52.9004	-57.0508	-59.0649	-53.999	-53.053	-58.8208	-64.5886	-66.9371	-64.572	-65.3197	-55.6456	-69.9838	-63.9708	-65.6198	-54.8827	-59.0483	-66.2901	-55.7778	-59.1856	-56.1324	-66.6864	-68.4513	-65.7556		-56.7761	-56.4404	-52.9767	-63.4137	-68.3118	-59.2175	-74.873	-67.6404	-58.0884	-68.8458	-55.2368	-50.6897		-49.5282	-60.6061	-43.6078	-53.2819	-43.2721	-41.9293
7.97	-66.1145	-56.4709	-65.0769	-61.2622	-63.49	-63.3069	-53.1445	-57.2949	-59.2175	-54.3958	-52.8088	-58.9124	-64.4666	-67.1202	-64.6178	-65.0298	-55.432	-69.8465	-64.1295	-65.4519	-54.903	-59.0483	-66.4244	-55.961	-59.2772	-56.0714	-66.5491	-68.5022	-65.542		-56.6083	-56.593	-53.0835	-63.6578	-68.4338	-58.9429	-74.9646	-67.5488	-58.0121	-68.8916	-55.2063	-50.8423		-49.9249	-60.6519	-42.3108	-53.4039	-43.4552	-42.3566
7.98	-66.0229	-56.532	-64.9854	-61.0486	-63.3679	-62.7271	-53.4802	-57.3254	-59.3091	-54.6399	-52.9919	-59.0344	-64.5581	-67.0592	-64.6636	-64.8009	-55.6761	-69.8007	-64.0807	-65.2536	-54.7301	-59.1399	-66.3817	-56.378	-59.1856	-56.1934	-66.2897	-68.6446	-65.5115		-56.0742	-56.8219	-53.3582	-63.6121	-68.4338	-59.0649	-74.9646	-67.4573	-57.9205	-69.0289	-55.186	-50.7812		-48.8873	-60.5756	-43.1805	-53.053	-43.4552	-42.6007
7.99	-66.1755	-56.3489	-64.8633	-60.6519	-63.3069	-63.0933	-53.3582	-57.4475	-59.5227	-54.6094	-52.7783	-59.126	-64.4055	-67.0592	-64.3889	-64.5262	-56.8358	-69.6176	-64.1234	-65.0654	-54.669	-59.1017	-66.5587	-56.551	-59.2162	-56.1731	-66.076	-68.7769	-65.4199		-55.3723	-56.5167	-53.3429	-63.7189	-68.4644	-58.6682	-74.9646	-67.4878	-57.9358	-69.1205	-55.1351	-50.8118		-48.5516	-60.6366	-43.5315	-52.5952	-43.2874	-42.4023
[truncated: 53 more columns]

## Sheet: Fig. 3a, right (off)
Time (s)	Mi9-1	Mi9-2	Mi9-3	Mi9-4	Mi9-5	Mi9-6	Mi9-7	Mi9-8	Mi9-9	Mi9-10	Mi9-11	Mi9-12	Mi9-13	Mi9-14	Mi9-15	Mi9-16	Mi9-17	Mi9-18	Mi9-19	Mi9-20	Mi9-21	Mi9-22	Mi9-23	Mi9-24	Mi9-25	Mi9-26	Mi9-27	Mi9-28	Mi9-29		Tm3-1	Tm3-2	Tm3-3	Tm3-4	Tm3-5	Tm3-6	Tm3-7	Tm3-8	Tm3-9	Tm3-10	Tm3-11	Tm3-12		Mi1-1	Mi1-2	Mi1-3	Mi1-4	Mi1-5	Mi1-6
0	-66.5723	-56.1658	-62.8796	-61.4758	-65.1074	-64.0088	-55.5249	-55.3418	-60.5603	-54.762	-54.1821	-60.4993	-67.2742	-68.1883	-65.2739	-65.3807	-56.5611	-70.7722	-64.2699	-64.6585	-53.5195	-60.5132	-67.0653	-57.7513	-59.2009	-56.2138	-68.5429	-71.4726	-67.5867		-55.0671	-57.9816	-56.2726	-62.7423	-68.1897	-61.6589	-71.3635	-63.0322	-59.599	-66.7096	-54.5858	-47.1395		-53.6938	-62.1167	-46.6901	-54.8993	-44.8285	-44.2487
0.01	-66.4807	-56.2573	-62.8796	-61.842	-65.199	-64.2834	-55.708	-55.8911	-60.8655	-54.5789	-54.4873	-60.1025	-66.9385	-68.2799	-65.2586	-65.4875	-56.7137	-70.5941	-64.3553	-64.5415	-53.5094	-60.4598	-66.9493	-57.7615	-58.8652	-56.0307	-68.4819	-71.5438	-67.7087		-54.9908	-58.1342	-56.4404	-62.4982	-68.0676	-61.3843	-71.3635	-62.8491	-59.7516	-66.6333	-54.4942	-47.0683		-53.999	-61.5826	-47.7734	-55.174	-44.859	-44.325
0.02	-66.5417	-56.1963	-62.666	-61.9336	-65.3821	-63.8867	-55.6775	-55.7996	-60.7434	-54.6704	-54.8535	-60.1941	-66.9385	-68.524	-65.3502	-65.6706	-56.8358	-70.3195	-64.3553	-64.3279	-53.5602	-60.4674	-66.9859	-57.6903	-59.0025	-55.8374	-68.4513	-71.7981	-67.7393		-55.235	-57.9968	-56.3336	-62.7423	-68.0676	-61.5063	-71.6382	-63.0017	-59.7058	-66.7249	-54.5451	-46.9055		-53.9685	-61.3232	-48.0481	-55.2197	-45.1794	-44.447
0.03	-66.4502	-56.1963	-63.0322	-61.842	-65.3516	-64.1919	-55.3418	-55.2808	-60.7129	-54.4873	-54.6704	-60.2856	-66.6943	-68.1273	-65.457	-65.5943	-56.6832	-70.055	-64.276	-64.3431	-53.5806	-60.4216	-67.1141	-57.7615	-59.1704	-55.7458	-68.4819	-71.9609	-67.6172		-55.235	-57.7679	-56.4404	-62.8949	-68.2202	-61.1707	-71.5771	-62.8186	-59.8126	-66.6791	-54.5553	-46.8038		-54.5941	-61.4148	-47.5293	-54.2889	-45.4694	-44.0198
0.04	-66.5112	-56.0742	-63.0322	-61.3232	-65.3516	-63.551	-55.3113	-55.1282	-60.1941	-54.4568	-54.8535	-60.3772	-66.7554	-67.8526	-65.6249	-65.6401	-56.5001	-70.1008	-64.1295	-64.4601	-53.4992	-60.6505	-67.0042	-57.8022	-59.1704	-55.6848	-68.492	-71.9812	-67.5256		-55.0977	-57.3865	-56.3794	-63.1085	-68.6475	-61.0791	-71.7908	-63.0627	-59.7363	-66.8317	-54.6163	-46.7834		-54.5789	-61.7963	-47.3309	-54.1821	-45.7745	-43.7299
0.05	-66.3892	-56.1047	-63.6121	-61.4758	-65.2905	-64.2834	-55.2502	-54.884	-60.1941	-54.3652	-54.6094	-60.3467	-66.6028	-67.6695	-65.6554	-65.6554	-56.5001	-70.4009	-64.1539	-64.8161	-53.428	-60.742	-66.9493	-57.8937	-59.2162	-55.6746	-68.3293	-71.971	-67.2815		-55.0671	-57.1729	-56.5778	-63.2001	-68.6475	-60.835	-71.6992	-62.9102	-59.8737	-66.7096	-54.5349	-46.7733		-53.9532	-62.2845	-46.9952	-53.9685	-46.156	-43.1958
0.06	-66.3586	-55.9827	-63.7341	-61.4148	-65.3516	-64.0393	-55.3723	-54.7009	-60.011	-54.4263	-54.6704	-60.3772	-66.9995	-67.7306	-65.2129	-65.4723	-56.8053	-70.4771	-64.0685	-64.9077	-53.5195	-60.7192	-67.0531	-58.026	-59.2772	-55.4203	-68.431	-72.0219	-67.312		-55.4333	-56.9287	-56.5778	-63.3069	-68.6475	-60.6824	-71.8823	-63.1543	-59.7821	-66.7554	-54.5146	-46.8445		-53.465	-62.4982	-47.2089	-53.877	-46.5985	-43.2874
0.07	-66.3281	-55.9827	-63.6426	-61.8115	-65.199	-64.3445	-55.1282	-54.823	-60.1636	-54.4568	-54.762	-60.4993	-66.7554	-67.6695	-65.0908	-65.6706	-56.9884	-70.2076	-64.0379	-64.8365	-53.5297	-60.8336	-67.1446	-57.9853	-59.1856	-55.4203	-68.4106	-72.1643	-67.0984		-55.4944	-56.6083	-56.593	-63.3221	-68.5864	-60.6519	-71.5771	-63.1543	-59.8431	-66.6943	-54.5247	-46.6919		-53.1598	-62.2693	-46.9952	-53.6328	-46.6443	-43.623
0.08	-66.4197	-55.9827	-63.3984	-61.6895	-65.4736	-64.1309	-54.884	-54.7314	-60.3467	-54.5178	-55.2502	-60.5603	-66.7249	-67.7001	-65.2892	-65.6859	-57.6903	-70.2839	-64.0013	-64.6432	-53.5602	-60.887	-67.2423	-58.0667	-59.4145	-55.3695	-68.5632	-72.1033	-67.0374		-55.4181	-56.4404	-56.6235	-63.1696	-68.678	-60.4077	-71.8213	-63.3679	-59.7974	-66.8011	-54.5553	-46.7428		-52.7173	-62.0709	-46.8579	-53.7244	-46.4612	-43.9435
0.09	-66.3586	-56.1353	-63.49	-61.5063	-65.26	-64.2224	-54.762	-55.0061	-60.5908	-55.0671	-55.8301	-60.6519	-66.3586	-67.5475	-65.5028	-65.3044	-57.7513	-70.3805	-63.8182	-64.6432	-53.3873	-60.6123	-67.2667	-58.1379	-59.3993	-55.2983	-68.5734	-72.2355	-66.7017		-55.0824	-56.1658	-56.3947	-62.7881	-68.5864	-60.1636	-71.7603	-63.1848	-59.8889	-66.7706	-54.5349	-46.7326		-53.1598	-61.8878	-47.0258	-53.6938	-45.9119	-44.2181
0.1	-66.3586	-56.2573	-63.3679	-60.8044	-65.321	-64.0393	-54.4263	-55.2808	-60.1636	-55.647	-55.9827	-60.7129	-66.3281	-67.7001	-65.7469	-65.457	-57.9039	-70.3754	-63.629	-64.5313	-53.3364	-60.4826	-67.1446	-58.2294	-59.3077	-55.3695	-68.6344	-72.3372	-66.7627		-55.0824	-55.8911	-56.4404	-62.4066	-68.3423	-60.1941	-71.8213	-63.1238	-59.8737	-66.618	-54.5146	-47.0479		-53.4955	-61.72	-47.6208	-53.6633	-46.1102	-44.4012
0.11	-66.2976	-56.3184	-63.2458	-60.4688	-65.1685	-64.2224	-54.3347	-55.5554	-60.3772	-55.6165	-55.8606	-60.896	-66.084	-67.9747	-66.0063	-65.3349	-57.7208	-70.3449	-63.867	-64.4703	-53.4178	-60.1622	-67.1446	-58.2905	-59.6434	-55.3695	-68.6853	-72.3779	-66.8237		-55.0214	-55.4486	-56.593	-62.254	-68.3118	-60.2551	-71.6687	-62.7271	-59.9652	-66.4349	-54.5959	-47.3124		-53.465	-61.9641	-48.4143	-53.4955	-46.3239	-44.7827
0.12	-66.3281	-56.2573	-63.0322	-59.9194	-65.321	-64.5276	-54.2126	-55.4639	-60.2856	-55.7385	-56.0437	-60.7129	-66.2061	-68.0663	-65.7164	-65.1976	-57.6292	-70.2737	-63.7694	-64.3787	-53.4382	-60.4445	-66.9737	-58.4125	-59.8113	-55.4	-68.7667	-72.2965	-66.8542		-55.1892	-54.7772	-56.532	-62.4219	-68.4338	-60.6519	-71.6992	-62.6355	-59.8584	-66.4655	-54.6265	-47.6379		-53.6786	-61.9031	-47.7582	-53.4039	-46.8732	-44.7675
0.13	-66.4197	-56.3184	-62.8491	-60.1025	-65.2905	-64.6497	-54.0295	-55.6775	-60.7434	-56.2268	-55.9216	-60.3467	-66.2976	-68.2188	-65.6554	-65.0908	-57.3546	-70.1567	-63.7633	-64.3787	-53.4382	-60.3453	-66.8517	-58.4431	-59.7197	-55.5729	-68.7667	-72.144	-66.6406		-55.0519	-54.4263	-56.532	-62.3456	-68.5864	-60.8655	-71.333	-62.4219	-59.8889	-66.3281	-54.5959	-47.7804		-54.0906	-61.9031	-47.453	-53.0682	-46.8579	-44.3402
0.14	-66.6028	-56.3184	-62.5134	-59.8584	-65.3516	-64.7412	-53.8464	-55.5249	-60.5908	-56.2268	-55.8606	-60.1025	-66.5723	-68.2799	-65.7164	-65.1824	-57.2936	-69.9482	-63.7389	-64.3279	-53.5195	-60.4598	-66.9005	-58.5855	-59.384	-55.6848	-68.7158	-71.9812	-66.9153		-55.0519	-54.3347	-56.4404	-62.6202	-68.4644	-60.896	-71.4551	-62.5439	-59.7974	-66.4655	-54.5858	-47.5871		-54.3652	-61.9641	-47.2546	-53.2208	-46.1255	-44.2334
0.15	-66.6943	-56.4404	-62.5439	-59.7974	-65.1379	-65.321	-53.6023	-55.8301	-60.7739	-56.1047	-55.6165	-60.1636	-66.5417	-68.3409	-65.7774	-65.3044	-57.4156	-69.7854	-63.7816	-64.277	-53.2958	-60.2309	-66.9676	-58.6465	-59.2009	-55.8476	-68.6141	-71.849	-67.1594		-54.3805	-54.472	-56.6693	-62.5287	-68.5864	-60.8655	-71.394	-62.4219	-59.8584	-66.4044	-54.5858	-47.6278		-54.3042	-62.1472	-47.0258	-53.4344	-45.332	-44.1724
0.16	-66.7249	-56.4404	-62.3303	-59.7058	-65.3516	-64.8938	-53.5413	-56.3489	-60.4077	-56.3184	-55.6775	-60.2551	-66.8164	-68.1883	-65.7774	-65.1671	-57.3546	-69.6735	-63.7633	-64.3279	-53.2245	-60.2232	-66.7357	-58.6058	-59.384	-55.8171	-68.5429	-71.7981	-67.3425		-54.0448	-54.7314	-56.532	-62.5592	-68.8916	-61.1096	-71.3025	-62.605	-59.7516	-66.6028	-54.5858	-47.9431		-54.2432	-62.1472	-47.5293	-53.8007	-44.9353	-44.4165
0.17	-66.6028	-56.5625	-62.5745	-59.9805	-65.2905	-64.4666	-53.938	-56.3489	-60.8655	-56.0742	-55.769	-60.5908	-66.7554	-67.6695	-65.9148	-65.457	-57.3546	-69.76	-63.7267	-64.5313	-53.2042	-60.1851	-66.7784	-58.7177	-59.5366	-55.8476	-68.3903	-71.8896	-67.0068		-53.877	-54.9603	-56.5778	-62.3914	-68.8916	-60.9875	-71.0278	-62.3303	-59.9042	-66.6638	-54.6977	-48.0957		-54.0448	-62.7576	-48.6127	-54.0753	-44.4775	-44.859
0.18	-66.4807	-56.6235	-62.5745	-60.2856	-65.2295	-64.5581	-54.4873	-56.3184	-60.835	-56.1353	-55.7385	-60.7434	-67.1216	-67.7001	-65.808	-65.7011	-57.5377	-69.8821	-63.5558	-64.3838	-53.1737	-60.0783	-66.8578	-58.6974	-59.5519	-55.7662	-68.2987	-72.1745	-67.251		-54.0448	-55.0824	-56.5625	-62.2998	-68.8916	-61.0181	-70.6616	-62.4524	-59.7821	-66.8774	-54.7689	-48.2686		-54.0143	-63.0475	-49.2078	-54.2126	-44.0808	-45.1031
0.19	-66.3281	-56.7456	-62.4829	-60.8044	-65.0769	-65.0769	-54.6704	-56.1353	-60.7739	-55.8301	-55.5859	-61.1096	-66.7554	-67.8526	-65.6401	-65.6249	-57.7818	-69.999	-63.5008	-64.4652	-53.1126	-60.0554	-66.9737	-58.6465	-59.5213	-55.756	-68.0343	-72.2253	-67.2205		-53.938	-55.1282	-56.5472	-61.7047	-68.6169	-60.896	-70.3564	-62.3608	-59.8584	-66.8774	-54.8197	-48.0855		-54.3652	-63.3527	-49.4824	-54.472	-44.2792	-45.0269
0.2	-66.3586	-56.7151	-62.7271	-60.5603	-65.1379	-64.7717	-55.0366	-55.9521	-60.3162	-55.7996	-55.3418	-61.4758	-66.8774	-67.7916	-65.4875	-65.6554	-57.9649	-69.8566	-63.4459	-64.4601	-53.0008	-59.8418	-66.8578	-58.616	-59.5519	-55.7357	-68.1156	-72.0931	-67.1594		-54.2126	-54.9908	-56.4557	-61.5063	-68.678	-60.9265	-70.6311	-62.4829	-59.7974	-67.03	-54.6875	-48.35		-54.5941	-63.2916	-49.0552	-54.6552	-44.5233	-44.8895
0.21	-66.3586	-56.8066	-63.49	-60.5603	-64.9548	-64.8022	-55.2808	-56.1047	-60.2856	-55.6165	-55.1282	-61.4758	-66.7859	-67.6695	-65.457	-65.3807	-57.8124	-70.0804	-63.3788	-64.4754	-53.2551	-59.4832	-66.8639	-58.5244	-59.5366	-55.8374	-68.2174	-71.8795	-67.0984		-54.3195	-55.1434	-56.4099	-61.781	-68.5864	-60.8655	-70.387	-62.2693	-59.8737	-66.9843	-54.6875	-48.7773		-54.7009	-63.3527	-48.2465	-54.5178	-44.7369	-45.1947
0.22	-66.3586	-56.6846	-63.5205	-60.4077	-64.8938	-64.9548	-55.3723	-56.0132	-60.0415	-55.769	-55.0977	-61.3538	-66.8164	-67.6695	-65.0603	-65.518	-57.1105	-70.1516	-63.3727	-64.3431	-53.3263	-59.3688	-66.8517	-58.4431	-59.3077	-55.9391	-68.1156	-71.9405	-67.2205		-54.3042	-55.3113	-56.3184	-62.0251	-68.6475	-61.0791	-70.3259	-62.4829	-59.7516	-67.1674	-54.6468	-48.9909		-54.9451	-63.6121	-47.9871	-54.5636	-44.859	-45.9424
0.23	-66.2366	-56.7761	-63.551	-60.5298	-64.8022	-64.8328	-55.2197	-55.9216	-60.1941	-55.4639	-54.7009	-61.5063	-66.5723	-67.6695	-64.923	-65.518	-56.7748	-70.0143	-63.3177	-64.2719	-53.1432	-59.3764	-66.8944	-58.3312	-59.1704	-56.1426	-67.9529	-71.9405	-67.1594		-53.938	-55.5096	-56.1658	-62.1014	-68.4949	-60.8655	-70.2039	-62.2693	-59.8431	-67.0911	-54.6977	-48.9502		-55.4486	-63.8257	-48.2007	-54.6857	-44.5691	-46.3544
0.24	-66.3586	-56.6846	-63.9172	-60.5603	-64.7717	-64.8022	-55.2197	-55.5859	-60.1636	-55.4333	-54.823	-61.5063	-66.7554	-67.6695	-64.9077	-65.7927	-56.378	-69.7651	-63.4215	-64.1244	-53.1533	-59.4832	-66.9615	-58.2599	-59.2925	-56.1934	-68.0139	-71.9405	-67.1594		-53.9532	-55.5859	-55.9827	-62.3151	-68.6475	-60.5603	-70.3259	-62.3914	-59.7211	-67.1979	-54.7994	-48.6857		-55.5096	-63.8867	-48.4753	-54.7925	-44.4928	-46.1407
0.25	-66.3892	-56.7151	-64.2834	-60.5298	-64.436	-65.199	-55.0977	-55.7385	-60.6824	-56.5015	-54.7314	-61.5063	-66.6638	-67.3338	-65.3349	-65.9911	-57.2325	-69.9227	-63.6229	-64.0278	-53.1126	-59.3535	-66.931	-58.2396	-59.5976	-56.3359	-67.9936	-71.9202	-67.1594		-54.0753	-55.5402	-55.9064	-62.2845	-68.8	-60.2551	-70.2649	-62.2998	-59.8431	-66.9843	-54.891	-48.4212		-55.7233	-64.1003	-48.4448	-54.884	-44.5691	-46.1255
0.26	-66.4197	-56.7151	-64.314	-60.3467	-64.436	-64.9548	-55.5554	-56.1963	-60.4077	-56.8372	-54.6094	-61.8726	-66.8164	-67.2423	-65.5028	-66.0063	-57.9344	-69.9736	-63.8487	-64.1346	-53.0516	-59.3001	-66.8944	-58.1277	-59.3077	-56.3053	-68.2275	-71.9812	-67.312		-54.3195	-55.6622	-55.647	-62.2998	-68.9526	-60.1025	-70.387	-62.2693	-59.7516	-66.7249	-54.7892	-48.3398		-55.708	-63.7799	-48.7805	-54.8993	-44.6606	-46.5375
0.27	-66.1145	-56.8677	-64.375	-60.957	-64.4971	-65.26	-56.0132	-56.6235	-60.5908	-56.6235	-54.3652	-61.6284	-66.5112	-67.1813	-65.6706	-65.7317	-57.7818	-69.8821	-63.867	-64.2872	-52.9702	-59.3993	-66.931	-58.0056	-59.6587	-56.3155	-68.2479	-71.7472	-67.3425		-54.2279	-55.7385	-55.4181	-62.2388	-68.9221	-59.9805	-70.3259	-61.8115	-59.8126	-66.618	-54.8503	-47.7905		-55.2502	-63.6426	-49.2535	-55.0366	-44.7217	-46.7511
0.28	-66.0229	-56.8677	-63.8867	-60.8044	-64.6191	-65.4431	-55.8606	-56.593	-60.2551	-56.7151	-54.2737	-61.5979	-66.7554	-67.3033	-65.5638	-65.518	-57.4461	-69.9838	-63.9464	-64.3075	-52.899	-59.3382	-66.7052	-57.8937	-60.0707	-56.4071	-68.3598	-71.6862	-67.373		-54.5178	-55.7996	-55.174	-62.3151	-69.0442	-60.0415	-70.2039	-61.8726	-59.6906	-66.7401	-54.8808	-47.6379		-54.7925	-63.7494	-50.1691	-55.0824	-44.6606	-46.5527
0.29	-65.8398	-56.8982	-63.3069	-60.896	-64.436	-65.3516	-55.8301	-56.593	-60.5298	-56.593	-53.999	-61.5979	-66.7249	-67.0897	-65.4112	-65.2739	-57.0189	-70.0702	-63.9159	-64.3889	-53.1126	-59.1017	-66.5587	-57.731	-60.1012	-56.3562	-68.3293	-71.4929	-67.373		-54.1821	-55.9521	-55.1282	-62.2083	-68.2812	-60.1636	-70.0208	-61.7505	-59.7668	-66.6791	-54.9113	-47.6176		-55.0061	-64.0698	-50.9625	-54.8077	-44.4623	-46.507
0.3	-65.9619	-56.8372	-62.6355	-60.835	-64.6191	-65.3516	-55.9521	-56.3184	-60.1331	-56.5015	-53.8464	-61.6589	-67.1521	-67.4864	-65.3807	-65.0908	-57.0494	-70.0753	-63.8731	-64.3024	-53.3059	-59.2162	-66.5892	-57.8124	-59.7044	-56.3359	-68.3598	-71.4115	-67.4341		-54.1516	-56.1353	-55.0061	-62.3608	-67.2437	-60.2551	-69.9902	-61.8726	-59.6753	-66.8317	-54.9723	-47.821		-54.8993	-63.8409	-50.932	-54.5178	-43.2721	-46.2323
0.31	-65.7178	-56.8982	-62.3608	-60.9265	-64.6802	-64.6497	-56.1353	-56.0742	-60.2856	-56.4709	-53.9685	-61.4453	-67.1216	-67.4864	-65.6401	-65.4112	-57.0799	-70.2991	-63.6595	-64.4754	-53.367	-59.59	-66.6014	-57.731	-59.5671	-56.0409	-68.2682	-71.2793	-67.251		-53.999	-56.2878	-55.0061	-61.9946	-66.6638	-60.0415	-69.8682	-61.8726	-59.7821	-66.8164	-55.0944	-48.0652		-54.8535	-63.2306	-51.2219	-54.6704	-42.5549	-46.2781
0.32	-65.7788	-56.8372	-61.842	-60.9265	-64.8938	-63.8562	-56.4099	-55.708	-60.1636	-56.593	-53.999	-61.3843	-67.2742	-67.5475	-66.0521	-65.6096	-57.1105	-71.0926	-63.5802	-64.5517	-53.2245	-59.6587	-66.5343	-57.5377	-59.445	-55.9493	-68.4717	-71.3403	-67.1289		-54.1058	-56.0742	-54.9146	-61.1249	-66.8164	-59.8279	-70.0513	-62.1472	-59.538	-66.8622	-55.1656	-48.4212		-54.6704	-62.9712	-50.7031	-53.9227	-42.8143	-46.1255
0.33	-65.7178	-56.8982	-61.6589	-61.5063	-64.8938	-63.9172	-56.9897	-55.5554	-60.5603	-56.6846	-53.5718	-61.3843	-67.03	-67.5169	-66.0521	-65.6554	-56.6832	-71.0468	-63.5741	-64.4347	-52.8889	-59.5824	-66.6319	-57.6089	-59.6282	-55.8781	-68.492	-71.2996	-67.0374		-53.5565	-55.8606	-54.7162	-60.4688	-66.7859	-59.7058	-70.1428	-62.1472	-59.5532	-66.8317	-55.2979	-48.7773		-55.2502	-63.0933	-50.7794	-53.1903	-42.9822	-45.6067
0.34	-65.7788	-56.8372	-61.2012	-61.4758	-64.9243	-63.7952	-56.9592	-55.4028	-60.3467	-56.7151	-53.5107	-61.4453	-67.2437	-67.6695	-66.2505	-65.7317	-55.9813	-70.9044	-63.6046	-64.277	-52.6142	-59.4756	-66.5282	-57.6699	-59.445	-55.8069	-68.5429	-71.4522	-67.2205		-53.587	-55.8606	-54.5636	-60.6366	-66.908	-59.4312	-70.4175	-62.4219	-59.3396	-66.9843	-55.3691	-48.6857		-55.235	-61.7963	-50.6879	-52.6105	-42.7228	-44.7369
0.35	-65.7178	-56.8066	-61.2622	-61.9031	-64.8022	-63.3679	-56.8372	-55.8301	-60.5908	-56.5625	-53.2971	-61.4148	-67.2437	-67.7306	-66.2505	-65.9605	-55.9813	-70.8383	-63.6412	-64.2516	-52.6345	-59.4985	-66.461	-57.6089	-59.3535	-55.7357	-68.4513	-71.2183	-67.373		-53.5413	-55.8301	-54.4873	-60.8655	-67.1216	-59.187	-70.4785	-62.5134	-59.4006	-67.0453	-55.3691	-48.3907		-55.1129	-61.369	-50.9473	-52.58	-42.6007	-44.7675
0.36	-65.7178	-56.7456	-61.3232	-61.72	-64.8328	-63.1238	-56.8372	-55.9216	-60.3772	-56.7456	-53.6938	-61.4758	-67.4573	-68.0357	-65.6249	-65.9605	-56.3475	-70.3703	-63.6046	-64.1549	-52.7668	-59.6663	-66.6441	-57.792	-59.2772	-55.7357	-68.4717	-71.1267	-67.373		-53.7549	-55.769	-54.411	-61.3232	-67.2742	-58.9429	-70.5701	-62.8186	-59.1412	-67.1063	-55.3385	-48.5331		-55.2502	-61.308	-50.9625	-52.8241	-42.6465	-44.9963
0.37	-65.5347	-56.8372	-61.6895	-61.8726	-64.7107	-63.5815	-56.7151	-56.1047	-60.5603	-56.593	-53.6633	-61.3538	-67.3962	-68.0052	-65.1061	-65.7774	-56.7137	-70.0702	-63.6412	-64.2363	-52.7973	-59.4222	-66.5587	-57.7513	-59.2314	-55.6746	-68.4615	-71.1471	-67.312		-54.0295	-55.9216	-54.4263	-61.3385	-67.2437	-58.8818	-70.6006	-62.7576	-59.1412	-67.1063	-55.3284	-48.5331		-55.1282	-60.7129	-51.0083	-52.702	-42.9059	-45.3778
0.38	-65.5042	-56.7151	-61.8115	-61.7505	-64.7412	-63.6121	-56.6541	-56.3794	-60.4077	-56.532	-53.6328	-61.4453	-67.3352	-67.7306	-64.9382	-65.7164	-56.8968	-70.1923	-63.6595	-64.1397	-52.7973	-59.5595	-66.6808	-57.8937	-59.2009	-55.6848	-68.7463	-71.2793	-67.251		-54.5636	-56.0284	-54.5178	-61.4301	-67.3962	-58.9124	-70.7837	-62.8186	-58.9734	-67.1063	-55.2368	-48.3907		-54.5026	-60.9113	-51.0693	-52.2595	-43.0127	-45.4083
0.39	-65.4736	-56.8066	-62.0862	-61.9336	-64.6802	-63.7952	-56.4099	-56.4099	-60.7739	-56.1963	-53.6328	-61.4758	-67.0911	-67.9442	-65.0755	-65.5791	-56.7137	-70.2737	-63.6839	-64.1346	-52.8685	-59.5213	-66.9188	-58.148	-59.2619	-55.6034	-68.7158	-71.6557	-66.9763		-54.8383	-56.0437	-54.7314	-61.4911	-67.6099	-58.8208	-70.7837	-62.7576	-59.0649	-66.9232	-55.2368	-48.2585		-53.9227	-61.1554	-51.4966	-52.6715	-43.4705	-45.3473
0.4	-65.5042	-56.6541	-62.2693	-61.72	-64.7107	-63.2458	-56.5625	-56.4099	-60.2856	-56.1963	-53.6938	-61.4453	-66.9995	-67.7306	-65.1824	-65.6859	-57.0494	-70.6145	-63.8365	-64.0786	-53.0211	-59.4527	-66.9737	-58.1074	-59.2162	-55.5933	-68.665	-71.7676	-66.7322		-55.3265	-56.059	-54.9451	-61.4911	-67.6404	-58.9124	-70.9363	-63.0322	-58.8666	-66.9995	-55.1656	-48.2483		-53.053	-60.9723	-51.4203	-52.7478	-43.7909	-44.8895
0.41	-65.5042	-56.6541	-62.3608	-61.8726	-64.6497	-63.5815	-56.2878	-56.6541	-60.5908	-55.9216	-53.7854	-61.1707	-66.5723	-67.578	-65.2892	-65.4875	-58.2091	-70.6297	-64.0074	-64.0583	-53.1737	-59.6053	-67.0897	-57.9548	-59.0788	-55.695	-68.4005	-71.7676	-66.4575		-55.1587	-55.8453	-55.2045	-61.6437	-67.6709	-59.0039	-70.8752	-63.0627	-59.0497	-66.8164	-55.2165	-48.2076		-52.6105	-60.8197	-51.6034	-52.9004	-43.5162	-44.3402
0.42	-65.5042	-56.532	-62.6965	-61.842	-64.7412	-63.7952	-56.1963	-56.8066	-60.2551	-55.7996	-53.7854	-60.7739	-66.2671	-67.7611	-65.2739	-65.5791	-57.3851	-70.5992	-64.0379	-64.1397	-53.2144	-60.002	-66.9676	-58.0362	-59.0178	-56.0612	-68.2581	-71.7574	-66.4575		-54.9451	-55.7996	-55.4486	-61.8878	-67.854	-59.2175	-70.8752	-63.49	-58.9276	-66.9537	-55.2673	-48.1567		-52.7173	-60.0262	-51.6949	-53.2361	-43.8977	-43.8672
0.43	-65.4431	-56.593	-63.0017	-62.1472	-64.7107	-63.3069	-56.1963	-56.9287	-60.4993	-55.769	-53.5107	-60.5603	-65.9619	-67.9442	-65.396	-65.6554	-57.0189	-70.2635	-64.0868	-64.2973	-53.2245	-59.9486	-66.8578	-58.0056	-59.4298	-56.2646	-68.197	-71.8896	-66.2744		-54.6399	-55.647	-55.6927	-62.0404	-67.854	-59.0955	-70.8447	-63.2764	-59.0192	-66.7401	-55.3182	-48.0652		-53.0988	-60.2094	-51.756	-53.4192	-43.5468	-43.7299
0.44	-65.4736	-56.593	-63.0627	-62.0862	-64.7107	-63.3069	-55.9216	-56.6235	-60.0415	-55.8911	-53.6328	-60.6213	-66.084	-68.1883	-65.3502	-65.5943	-56.7137	-70.0601	-63.9769	-64.3024	-53.2042	-59.8418	-66.8028	-58.0056	-59.5671	-56.2646	-68.197	-71.9914	-66.488		-54.8535	-55.5707	-55.8301	-61.9946	-67.5488	-58.9124	-71.0583	-63.6121	-58.9581	-66.7401	-55.2979	-48.0448		-53.1293	-60.5603	-52.4121	-53.7244	-43.7451	-43.6383
0.45	-65.5042	-56.6541	-63.2764	-62.1167	-64.6191	-63.2458	-55.8301	-56.5625	-60.1331	-55.708	-53.5413	-60.5908	-65.7788	-67.8221	-65.5486	-65.6096	-56.8053	-70.116	-64.0196	-64.3584	-53.2652	-59.7579	-67.0042	-57.9853	-59.3535	-56.3053	-68.1563	-71.9507	-66.4575		-54.8993	-55.5707	-56.0132	-61.9031	-67.2131	-58.9429	-70.9973	-63.6426	-59.0497	-66.7249	-55.3284	-48.0448		-52.9614	-61.0181	-52.3816	-53.8007	-43.8062	-43.8672
0.46	-65.6262	-56.6235	-63.1543	-62.0251	-64.6191	-63.3984	-55.3723	-56.4404	-59.6143	-55.7385	-53.8464	-60.5298	-66.0229	-67.5169	-65.6401	-65.5028	-56.0423	-70.294	-63.9891	-64.3533	-53.3059	-60.1088	-67.1324	-57.9751	-59.5824	-56.2443	-68.3089	-71.8083	-66.6101		-55.2655	-55.5096	-56.0437	-61.369	-67.3047	-59.187	-71.1499	-63.8562	-58.9276	-66.8774	-55.2775	-48.0143		-52.6105	-61.0028	-51.5424	-53.5413	-43.6688	-43.6536
0.47	-65.5957	-56.6846	-63.2458	-61.9946	-64.5886	-63.49	-54.9451	-56.532	-59.7974	-55.647	-53.8464	-60.3467	-66.084	-67.5475	-65.7622	-65.5028	-55.493	-70.116	-64.0379	-64.4754	-53.2245	-60.2614	-67.0287	-57.9344	-59.7502	-56.3359	-68.2174	-71.8591	-66.6406		-55.3113	-55.2808	-56.0437	-60.9723	-67.1826	-59.3396	-71.0583	-63.7646	-59.0192	-66.8774	-55.247	-48.1059		-52.3816	-61.8268	-50.2301	-53.5565	-43.3484	-43.7299
0.48	-65.5957	-56.7456	-62.9102	-61.6284	-64.9548	-63.3374	-55.0671	-56.593	-59.5532	-55.5249	-54.6704	-60.1941	-66.2976	-67.6085	-65.8385	-65.4112	-55.6761	-69.994	-64.1295	-64.3431	-53.1126	-60.2843	-66.8944	-57.9243	-59.6282	-56.2341	-68.2072	-72.1541	-66.6711		-55.4181	-54.9603	-55.9827	-60.8502	-67.3047	-59.5227	-71.1804	-63.9783	-59.0497	-66.9995	-55.2979	-48.2381		-52.229	-62.3914	-49.5435	-53.587	-43.562	-43.7146
0.49	-65.8093	-56.8677	-63.0933	-61.4148	-64.9243	-63.3069	-55.0366	-56.9592	-59.7974	-55.2502	-54.884	-60.3772	-66.1755	-67.578	-65.6554	-64.9535	-55.8897	-70.1516	-64.044	-64.2109	-53.1228	-60.1469	-66.9554	-57.9141	-59.7807	-56.1222	-68.1258	-72.1033	-66.4575		-55.235	-54.8688	-55.8453	-60.835	-67.5183	-59.5532	-71.0278	-63.7646	-59.0955	-66.9843	-55.4199	-48.1669		-52.3358	-62.7881	-48.4296	-53.5413	-43.7604	-43.913
0.5	-66.0535	-56.8372	-63.1848	-61.4453	-65.1379	-62.8186	-55.0977	-56.8066	-59.6753	-55.3113	-54.7009	-60.835	-66.6638	-67.2423	-65.6706	-65.0755	-55.9813	-70.1262	-64.1295	-63.9159	-53.0109	-60.0478	-66.9981	-57.9751	-59.5824	-56.0917	-68.0851	-72.3678	-66.2439		-55.3723	-54.6704	-55.7843	-60.9418	-67.6099	-59.7058	-71.2415	-63.8867	-59.0039	-67.1368	-55.4199	-48.0245		-52.0612	-63.0933	-47.4225	-53.7244	-43.9282	-44.0961
0.51	-66.1145	-56.8372	-63.4595	-61.781	-65.0464	-62.7271	-55.1282	-56.6235	-60.0415	-55.2808	-54.4873	-60.7739	-66.6333	-67.4254	-65.7927	-65.0145	-55.7066	-70.0906	-64.2394	-64.0278	-53.1635	-59.7884	-66.9981	-58.0362	-59.3535	-56.0917	-67.9936	-72.6017	-65.9692		-55.3876	-54.762	-55.7996	-60.9723	-67.3962	-59.4617	-71.0889	-63.7646	-59.0649	-67.1216	-55.481	-47.9024		-52.5189	-63.6121	-46.8427	-53.6023	-44.4012	-44.0503
0.52	-66.145	-56.7456	-63.551	-61.6589	-65.1379	-63.0933	-55.0977	-56.7761	-59.9194	-55.4028	-54.4263	-60.4993	-66.6333	-67.5475	-65.7469	-64.7093	-56.0118	-69.9278	-64.1234	-63.9973	-53.1432	-59.9638	-66.9249	-58.087	-59.4908	-56.0815	-67.9732	-72.795	-66.0303		-55.8301	-54.9298	-55.9064	-60.8655	-67.0911	-59.4617	-71.3025	-63.9172	-58.9276	-67.2894	-55.4911	-48.055		-52.0306	-63.7799	-46.6595	-53.7854	-44.4623	-44.325
0.53	-66.084	-56.8372	-63.5205	-61.9641	-65.1074	-63.1848	-55.1282	-56.9287	-60.4688	-55.3418	-54.4873	-60.2856	-66.5112	-67.5475	-65.6401	-64.8009	-56.4696	-69.9736	-64.1295	-64.277	-53.0821	-60.1012	-66.9676	-58.1379	-59.8418	-56.1528	-67.9834	-73.0391	-65.8472		-55.9064	-55.0977	-55.9216	-60.7129	-66.7859	-59.5837	-71.272	-63.9172	-58.9734	-67.3352	-55.5216	-48.289		-52.229	-63.017	-45.9729	-53.7396	-43.6536	-44.0808
0.54	-66.1755	-56.6541	-63.2764	-61.9031	-65.0159	-63.1238	-55.4639	-57.2339	-60.5908	-55.5554	-54.6094	-60.2551	-66.6028	-67.639	-65.2434	-65.0298	-56.6832	-69.9634	-63.9403	-64.511	-52.899	-59.9333	-66.8517	-58.2193	-60.269	-56.1324	-68.2377	-73.2426	-65.9082		-56.2573	-55.1434	-55.8148	-60.9723	-66.6943	-60.011	-71.394	-64.1003	-58.8361	-67.5336	-55.481	-48.5128		-52.4579	-60.9418	-46.3849	-53.8922	-43.5315	-43.6536
0.55	-66.2061	-56.6846	-63.2458	-62.0251	-64.8633	-63.6426	-55.4944	-57.6001	-60.957	-55.4639	-54.5483	-60.0415	-66.0535	-67.639	-65.2129	-64.7856	-57.0189	-69.8871	-63.983	-64.5466	-52.9092	-59.8341	-66.7723	-58.2396	-60.2538	-56.2341	-68.0851	-73.1104	-65.6335		-56.1658	-55.4028	-55.8148	-60.9418	-66.7554	-60.1636	-71.333	-63.9172	-58.9124	-67.5488	-55.3792	-47.994		-52.6257	-60.7587	-46.1102	-52.5189	-42.5702	-43.2568
0.56	-66.2061	-56.6846	-63.0627	-62.0251	-64.8938	-63.5815	-55.647	-57.356	-60.6824	-55.6775	-54.823	-60.0415	-66.2061	-67.7611	-65.2739	-64.8009	-57.263	-69.7854	-63.9098	-64.5262	-53.1432	-59.9791	-66.6808	-58.1989	-60.269	-56.2748	-68.0648	-73.0595	-65.7251		-56.1353	-55.4181	-55.708	-60.8807	-67.0605	-60.3467	-71.4856	-64.1003	-58.8055	-67.6404	-55.1351	-47.9329		-52.58	-60.6061	-45.6067	-52.6868	-42.4176	-43.501
0.57	-66.1755	-56.7761	-62.9407	-62.3914	-64.8328	-63.8257	-55.4639	-57.3865	-60.957	-55.647	-54.4873	-59.8584	-66.1755	-67.5475	-65.2586	-64.9687	-57.5072	-69.8668	-63.8609	-64.4194	-53.2042	-59.8113	-66.7174	-58.0972	-60.3606	-56.1731	-68.0546	-72.9679	-65.7251		-55.769	-55.4333	-55.708	-61.1096	-67.3047	-60.3162	-71.3025	-63.8867	-58.8513	-67.5946	-54.9927	-47.8414		-52.6715	-60.6061	-45.5151	-52.7631	-42.7075	-43.4857
0.58	-66.1755	-56.7151	-62.7881	-61.9641	-64.7107	-63.8867	-55.1282	-57.1423	-60.8044	-56.0742	-54.2737	-59.7974	-65.9619	-67.7001	-65.1976	-64.4957	-57.263	-69.999	-63.8487	-64.5415	-53.2042	-59.8341	-66.9676	-58.0463	-60.1317	-56.224	-68.2275	-72.9985	-65.8777		-54.9298	-55.4333	-55.6622	-61.4758	-67.4573	-60.3467	-71.3025	-64.1309	-58.6987	-67.7472	-54.9723	-48.0143		-53.114	-60.7434	-44.9048	-53.0682	-43.1805	-43.8519
0.59	-65.9619	-56.7456	-62.6355	-61.842	-64.436	-63.7036	-55.1587	-57.0508	-60.957	-56.0742	-54.0906	-59.7058	-65.5042	-67.7916	-65.1671	-64.3584	-57.9955	-70.0753	-63.8243	-64.7246	-53.5195	-59.6892	-67.1446	-58.0056	-60.1469	-56.2443	-68.2886	-73.1816	-66.1523		-53.8007	-55.4486	-55.7996	-61.369	-67.6099	-60.2551	-70.9363	-64.1003	-58.8055	-67.7472	-54.9622	-48.0245		-53.5413	-60.896	-43.9282	-52.8546	-43.7909	-43.5468
0.6	-65.9314	-56.9287	-62.4219	-61.6589	-64.436	-63.8562	-55.0977	-56.6235	-60.5298	-56.1658	-54.0601	-59.6448	-65.4736	-67.7916	-65.2739	-64.2058	-58.026	-69.9329	-63.7511	-64.8467	-53.5399	-59.8341	-67.1935	-57.9446	-60.0249	-56.2443	-68.3496	-73.1002	-66.4575		-53.3429	-55.2808	-55.9674	-61.4301	-67.7625	-60.3772	-71.0278	-64.375	-58.6835	-67.8998	-54.9418	-47.9838		-54.2126	-61.0638	-43.3789	-52.2443	-44.2029	-43.6536
0.61	-65.7788	-57.0203	-62.4219	-62.1472	-64.436	-64.2834	-54.9756	-56.8982	-60.6519	-56.2573	-53.938	-59.7668	-65.1379	-67.7001	-65.4112	-64.5873	-57.7513	-70.1008	-63.7755	-64.9586	-53.3771	-59.6434	-67.2362	-57.9548	-60.0859	-56.4172	-68.2682	-73.151	-66.4575		-52.9156	-54.6246	-56.1047	-61.5369	-67.7014	-60.1636	-70.9363	-64.436	-58.7292	-67.8387	-55.1046	-47.994		-54.9298	-61.308	-44.035	-52.168	-44.798	-43.0585
0.62	-65.8704	-56.8677	-62.2998	-62.2998	-64.4971	-64.1614	-54.7925	-56.6541	-60.5603	-57.6001	-54.1211	-60.011	-65.1074	-67.8221	-65.4723	-64.4347	-57.7818	-70.1415	-63.7511	-64.7348	-53.1839	-59.7807	-67.3521	-58.026	-60.1317	-56.3765	-68.2479	-73.2121	-66.7017		-52.7936	-53.5413	-56.0437	-61.72	-67.6709	-59.8584	-71.1499	-64.5886	-58.5919	-67.9608	-55.1249	-48.0245		-54.7314	-61.0333	-44.4775	-52.1527	-45.1031	-42.616
0.63	-66.0535	-56.8677	-62.1777	-62.5134	-64.7412	-63.8562	-54.3958	-56.8066	-60.5603	-57.5085	-54.1211	-59.8889	-64.9548	-67.8221	-65.6706	-64.6483	-58.2396	-70.1415	-63.7816	-64.7195	-53.1635	-59.6892	-67.1751	-58.026	-59.6129	-56.3053	-68.1767	-73.1612	-66.8542		-52.9462	-53.0072	-56.181	-61.6895	-67.7014	-59.8279	-71.1194	-64.436	-58.6835	-67.7014	-55.2063	-48.1974		-54.8688	-61.5521	-44.5996	-51.6644	-45.3931	-42.4634
0.64	-66.1755	-56.8372	-61.9031	-62.3914	-64.9854	-63.6426	-54.4873	-56.8677	-60.1941	-57.4475	-54.762	-59.8889	-65.1685	-68.0968	-65.3807	-64.984	-58.6974	-69.9634	-64.0318	-64.6483	-53.2347	-59.7426	-67.1019	-58.1277	-59.5671	-56.1934	-68.3903	-73.1917	-67.0984		-53.2819	-52.6562	-56.1505	-61.6895	-68.0066	-59.8584	-71.3025	-64.4666	-58.5767	-67.7777	-55.1249	-48.5026		-54.823	-61.7047	-45.0574	-52.0917	-45.5151	-42.8601
0.65	-66.084	-56.8372	-61.9336	-62.4219	-65.0159	-64.0088	-54.3652	-57.2644	-60.7739	-57.1118	-54.6704	-59.7668	-64.9548	-68.1883	-65.3502	-65.1671	-58.6974	-70.35	-64.1539	-64.6127	-53.4687	-59.857	-67.1568	-58.0158	-59.6434	-56.1222	-68.4615	-73.0086	-67.1289		-53.526	-52.6715	-56.1658	-61.5063	-68.3423	-59.95	-71.2415	-64.314	-58.653	-67.7472	-54.8808	-48.6755		-54.8077	-61.7047	-46.1407	-52.1222	-45.5304	-43.0127
0.66	-65.9619	-56.593	-61.8726	-62.2998	-65.1685	-63.8867	-54.3347	-57.2949	-60.6213	-56.9592	-54.823	-59.5837	-65.0769	-68.2799	-65.1824	-65.3349	-58.6058	-70.2991	-64.044	-64.4855	-53.3771	-59.7884	-67.0592	-57.9243	-59.2467	-55.8883	-68.5225	-73.0086	-67.1289		-53.7549	-52.702	-56.0437	-61.4911	-68.5864	-60.1025	-71.3635	-64.436	-58.5309	-67.6556	-54.657	-48.7671		-54.0601	-60.896	-47.2699	-52.3206	-45.4541	-43.5468
0.67	-66.0229	-56.6846	-61.9031	-62.8796	-65.1379	-63.551	-54.5483	-57.0813	-60.9265	-56.7761	-54.4873	-59.4312	-64.9243	-68.2494	-65.1213	-65.2586	-58.1786	-69.9075	-64.2027	-64.4398	-53.4585	-59.5137	-67.0409	-58.1582	-59.6739	-55.7458	-68.4513	-72.856	-66.9153		-53.9685	-52.8394	-56.059	-61.5826	-67.915	-59.95	-71.3025	-64.436	-58.6377	-67.5031	-54.5146	-48.6654		-53.526	-61.0028	-47.3462	-51.7712	-45.0574	-44.035
0.68	-66.084	-56.6541	-61.842	-62.9407	-65.321	-62.8796	-54.5178	-57.0508	-60.6519	-57.4475	-54.1821	-59.2175	-65.1074	-68.0663	-65.2281	-65.2586	-57.8734	-70.0804	-64.3248	-64.2973	-53.489	-59.384	-66.9615	-58.1175	-59.8418	-55.8374	-68.5022	-72.6628	-67.0679		-54.2889	-52.9156	-56.0132	-61.781	-67.5793	-59.95	-71.3635	-64.5886	-58.5767	-67.6099	-54.5756	-48.5433		-52.702	-61.0944	-47.6361	-51.6034	-44.1266	-44.3707
0.69	-66.145	-56.7456	-61.9641	-63.2458	-65.3821	-63.0322	-54.5483	-57.0813	-60.8655	-57.478	-54.0601	-58.9429	-65.321	-67.9442	-65.457	-65.4417	-57.5682	-70.2127	-64.3736	-64.2465	-53.6925	-59.3993	-66.8944	-58.1175	-60.0554	-55.99	-68.5734	-72.439	-67.0984		-54.6552	-52.8851	-56.0284	-62.0251	-67.5183	-60.1941	-71.1499	-64.4055	-58.6682	-67.5031	-54.6468	-48.2381		-53.0072	-60.6061	-47.6819	-51.8628	-43.0432	-44.2487
0.7	-66.2061	-56.5625	-61.8115	-63.2458	-65.4736	-63.2764	-54.5483	-56.7151	-60.6519	-57.5085	-54.1211	-58.9734	-65.5957	-67.7001	-65.5333	-65.3349	-57.3546	-69.999	-64.337	-64.0176	-53.7433	-59.4603	-66.815	-58.2599	-60.4979	-55.8577	-68.6955	-72.3983	-67.2815		-54.8993	-52.9004	-56.12	-62.3456	-67.6709	-60.7129	-71.2109	-64.4971	-58.6072	-67.5183	-54.7282	-48.1771		-52.9462	-60.6824	-48.0023	-51.8323	-42.7991	-44.5386
0.71	-66.0535	-56.593	-62.1777	-63.6121	-65.5042	-63.6731	-54.4568	-56.8677	-61.0486	-57.2644	-53.9075	-59.0039	-65.6873	-67.7306	-65.3349	-65.1366	-57.9039	-70.0957	-64.3126	-64.1193	-54.0994	-59.3306	-66.8944	-58.1277	-60.5284	-55.9188	-68.6344	-72.439	-67.4036		-54.6857	-53.1445	-56.3336	-62.5439	-67.4573	-60.8044	-71.1499	-64.4666	-58.653	-67.4878	-54.8401	-48.1059		-52.9919	-60.7281	-48.4143	-51.756	-41.8683	-45.0726
0.72	-65.9314	-56.5015	-62.5134	-63.6426	-65.7788	-63.8562	-54.2432	-56.8677	-60.6519	-57.1729	-53.7244	-58.8513	-66.145	-67.7611	-65.3349	-65.045	-58.2091	-70.1821	-64.4408	-64.0786	-53.9265	-59.3611	-66.9859	-58.2193	-60.2385	-55.9391	-68.5429	-72.5	-67.4951		-54.8383	-53.3887	-56.3336	-62.7271	-67.5183	-61.0791	-71.333	-64.6191	-58.5767	-67.6251	-54.7587	-47.821		-53.0072	-61.0333	-48.0786	-51.4966	-42.4329	-45.4999
0.73	-65.8398	-56.4404	-62.8186	-63.5205	-65.9009	-63.3679	-54.3652	-57.2339	-60.9265	-56.9287	-53.877	-58.9429	-66.084	-67.9747	-65.4112	-65.0145	-57.8124	-70.3195	-64.5995	-64.1651	-53.8451	-59.1704	-66.9066	-58.2701	-60.1927	-56.0917	-68.4208	-72.2965	-67.0984		-54.7314	-53.5718	-56.3641	-62.7271	-67.4268	-60.9875	-71.394	-64.436	-58.653	-67.5183	-54.718	-47.3124		-52.8546	-61.369	-47.865	-50.8405	-42.4634	-45.6067
0.74	-65.7178	-56.4709	-63.1543	-63.0017	-65.8704	-62.7881	-54.6094	-57.0813	-60.7129	-56.7761	-54.0906	-59.0649	-66.2366	-67.7916	-65.2586	-64.9077	-57.8124	-70.2737	-64.514	-64.2567	-53.8858	-59.2009	-67.1568	-58.148	-60.1317	-56.1528	-68.37	-72.0829	-67.1289		-54.9603	-53.5413	-56.4252	-62.9254	-67.5488	-61.0486	-71.4856	-64.375	-58.5309	-67.5488	-54.7078	-47.2819		-52.4731	-61.4758	-48.0176	-50.7184	-42.1887	-46.0492
0.75	-65.6262	-56.593	-63.0933	-62.8796	-65.7178	-62.7271	-54.823	-57.0508	-60.6824	-56.4099	-54.2126	-59.3091	-65.8398	-67.7916	-65.1824	-64.8161	-57.9039	-70.2635	-64.5201	-64.4194	-53.7433	-59.1551	-67.1507	-58.3617	-60.1469	-56.3155	-68.1563	-72.0015	-67.0374		-54.9451	-53.7701	-56.4862	-62.9102	-67.7319	-60.7434	-71.394	-64.314	-58.6987	-67.5183	-54.657	-47.404		-52.7936	-61.4301	-47.392	-50.871	-41.8988	-45.6982
0.76	-65.6262	-56.593	-63.0322	-62.6355	-65.8093	-62.6965	-54.823	-56.9592	-60.2856	-56.3184	-54.7009	-59.7058	-65.8704	-67.9747	-65.3349	-64.7093	-57.7818	-70.5178	-64.4713	-64.4042	-53.7128	-59.5442	-67.0042	-58.4939	-60.1775	-56.4071	-67.9834	-72.0015	-67.1899		-55.2502	-53.7244	-56.4252	-62.605	-67.793	-60.835	-71.6077	-64.5276	-58.5461	-67.6251	-54.6061	-47.699		-52.7936	-61.6132	-46.9342	-51.2524	-41.6699	-45.5151
0.77	-65.4736	-56.593	-63.3069	-63.0017	-65.5652	-63.1543	-54.7314	-56.8677	-60.6824	-56.0742	-55.0977	-60.0415	-65.6567	-68.0357	-65.1976	-64.6636	-57.9955	-70.7569	-64.398	-64.3991	-53.6925	-59.4832	-66.992	-58.4125	-60.0249	-56.5291	-67.8105	-71.8896	-66.9763		-55.3571	-53.9685	-56.3489	-62.0099	-68.0676	-60.7129	-71.6687	-64.375	-58.6682	-67.5946	-54.5959	-48.0347		-52.8546	-61.9183	-47.1783	-51.5424	-42.265	-45.7135
0.78	-65.5347	-56.5625	-63.2764	-62.7271	-65.4431	-63.0017	-54.4873	-56.5625	-60.5908	-56.1047	-55.2808	-60.2551	-65.5957	-67.8526	-64.9382	-64.572	-58.1786	-70.706	-64.5018	-64.2821	-53.6009	-59.4527	-66.7174	-58.5143	-59.8876	-56.4884	-67.7698	-71.7371	-67.312		-55.8301	-54.2279	-56.0742	-61.9641	-68.1287	-60.7129	-71.8213	-64.5276	-58.5461	-67.7014	-54.5858	-48.2585		-52.7478	-62.2083	-47.514	-51.817	-42.7228	-45.8356
0.79	-65.5652	-56.6846	-63.3374	-62.5745	-65.3516	-63.3069	-54.3652	-56.8982	-60.835	-56.8372	-55.0977	-60.3772	-65.4736	-67.5169	-65.045	-64.3736	-58.1175	-70.589	-64.5262	-64.2414	-53.5297	-59.4222	-66.7479	-58.1887	-60.0096	-56.4071	-67.8512	-71.8795	-67.1594		-55.9979	-54.6094	-55.8759	-61.8115	-67.7625	-60.5603	-71.7908	-64.375	-58.6835	-67.7167	-54.6061	-48.5738		-52.8241	-62.2388	-47.7734	-52.0154	-42.9822	-45.8813
0.8	-65.6262	-56.6846	-62.9712	-62.0862	-65.5347	-63.1848	-54.4263	-56.7151	-60.5603	-56.8677	-55.0366	-60.3467	-65.7483	-67.3644	-65.3655	-64.4804	-58.1786	-70.35	-64.4591	-64.2516	-53.3568	-59.323	-66.8883	-58.0972	-60.269	-56.3053	-67.8613	-71.7065	-67.1899		-56.4099	-54.8993	-55.8606	-61.6284	-67.7625	-60.8655	-71.8518	-64.4666	-58.5461	-67.8845	-54.4637	-48.7671		-52.1832	-62.4524	-48.3533	-52.0306	-42.8296	-46.2781
0.81	-65.5347	-56.8066	-62.9407	-62.1777	-65.3821	-63.5205	-54.3652	-56.6846	-60.7434	-56.4709	-54.762	-60.011	-65.6567	-67.3949	-65.6249	-64.7093	-58.2396	-70.0601	-64.6239	-64.3228	-53.2245	-59.4374	-67.0348	-58.2803	-60.3148	-56.2952	-67.7799	-71.5234	-67.251		-56.3336	-55.1587	-55.9521	-61.6742	-68.0066	-61.0486	-71.8213	-64.2529	-58.6682	-67.8693	-54.423	-48.7874		-51.6797	-62.7881	-48.7195	-52.3206	-42.6465	-46.0034
0.82	-65.6873	-56.7761	-62.8796	-62.2693	-65.4126	-63.7952	-54.1211	-56.532	-60.5298	-56.1047	-54.4873	-59.95	-66.084	-67.6695	-65.457	-64.7093	-58.5448	-69.9431	-64.7215	-64.3635	-53.0516	-59.4985	-67.0836	-58.3108	-60.3148	-56.2952	-67.902	-71.381	-67.4036		-56.3947	-55.3418	-55.9674	-61.3232	-68.3118	-61.2622	-72.218	-64.2224	-58.4851	-68.0371	-54.3315	-48.4111		-51.5271	-62.9559	-48.2312	-52.8394	-42.5244	-45.3015
0.83	-65.6262	-56.8066	-63.1238	-62.6355	-65.4431	-64.1614	-54.0295	-56.6235	-60.7434	-55.9827	-54.2432	-60.0415	-66.0229	-67.8526	-65.4112	-64.6483	-58.6974	-69.8719	-64.7337	-64.3991	-53.072	-59.5366	-67.0897	-58.3922	-60.0249	-56.3359	-67.9936	-71.2996	-67.4341		-56.2726	-55.5096	-56.1353	-61.0486	-68.4338	-61.0791	-72.157	-63.9478	-58.5767	-67.915	-54.3009	-47.7804		-51.283	-63.1543	-47.9413	-53.0682	-42.8296	-45.0269
0.84	-65.6567	-56.7761	-63.3374	-62.6965	-65.4736	-63.7952	-53.8464	-56.4709	-60.1941	-55.8911	-54.3652	-60.1025	-65.9314	-68.0052	-65.2892	-64.5567	-59.1856	-69.9634	-64.5812	-64.338	-53.2551	-59.6816	-67.0897	-58.382	-59.9791	-56.2748	-68.1767	-71.3505	-67.4036		-56.2115	-55.7843	-56.2115	-61.0638	-68.7085	-61.1096	-72.3096	-63.9172	-58.4698	-67.7014	-54.362	-47.7804		-51.2067	-63.3984	-48.4601	-52.8241	-43.3636	-44.4318
0.85	-65.6262	-56.8372	-63.5815	-63.0627	-65.3821	-63.7036	-53.6938	-56.4404	-60.4077	-55.769	-54.1211	-59.8279	-65.7178	-68.2494	-65.3807	-64.6483	-58.85	-70.0245	-64.3614	-64.5923	-53.5195	-59.735	-67.285	-58.4329	-60.208	-56.3765	-68.1462	-71.1471	-67.1899		-56.1047	-56.0437	-56.12	-61.2622	-68.5254	-61.0486	-72.218	-63.6731	-58.5156	-67.4573	-54.4434	-47.9431		-51.2067	-63.963	-49.0399	-52.8394	-43.623	-44.5996
0.86	-65.8093	-56.8066	-63.429	-63.0933	-65.5652	-63.8562	-53.6328	-56.4404	-60.011	-55.769	-54.2126	-59.8279	-65.8398	-68.0357	-65.2129	-64.572	-58.2396	-69.8108	-64.2333	-64.5466	-53.4382	-59.7731	-67.3827	-58.4837	-59.9181	-56.3765	-68.3293	-71.1776	-67.0068		-56.3184	-56.0132	-55.8759	-61.3538	-68.739	-61.0791	-72.1875	-63.6121	-58.4698	-67.5031	-54.4332	-48.2076		-51.4355	-64.3292	-49.3604	-52.1832	-43.4552	-44.6301
0.87	-65.8704	-56.9592	-63.2458	-62.9712	-65.4431	-64.3445	-53.938	-56.4099	-60.5298	-55.4944	-53.9685	-59.7668	-65.8704	-67.7001	-65.2281	-64.4347	-57.9955	-69.643	-64.1844	-64.633	-53.489	-59.8113	-67.4071	-58.4329	-59.9638	-56.3664	-68.3089	-71.2895	-66.8848		-55.9979	-55.708	-55.6927	-61.5369	-68.8	-61.0181	-72.0959	-63.3679	-58.5614	-67.3352	-54.5146	-48.4721		-51.4355	-63.7189	-48.6737	-52.3511	-43.5162	-44.5844
0.88	-65.8704	-56.8066	-62.8186	-62.605	-65.4736	-64.1614	-54.3958	-55.7996	-60.3162	-55.4639	-53.877	-59.8279	-66.2671	-67.639	-65.1061	-64.7398	-57.9649	-69.4141	-64.1173	-64.6025	-53.5806	-59.735	-67.346	-58.3617	-59.8876	-56.3969	-68.3496	-71.3098	-67.312		-55.8911	-55.6775	-55.5096	-61.8573	-68.8	-61.1707	-72.3401	-63.49	-58.5004	-67.4115	-54.6163	-48.5535		-51.4508	-63.5663	-49.0094	-51.8628	-43.7146	-44.4928
0.89	-65.8704	-56.8066	-62.9102	-62.8796	-65.4431	-63.3374	-54.5483	-55.5859	-60.4688	-55.3723	-53.7549	-59.8584	-66.2061	-67.6085	-64.8924	-64.9077	-59.0331	-69.5362	-64.1539	-64.5974	-53.6009	-59.6434	-67.3216	-58.4736	-59.8113	-56.3969	-68.197	-71.4827	-67.5867		-55.7996	-55.6775	-55.4791	-62.0251	-69.3188	-61.3232	-72.218	-63.2764	-58.6224	-67.1826	-54.7892	-48.8688		-51.7865	-63.6884	-49.5435	-51.8475	-44.2029	-44.8895
0.9	-66.084	-56.7761	-62.605	-62.7576	-65.5347	-63.1238	-54.7314	-55.647	-59.8584	-55.2808	-53.7854	-59.8279	-66.145	-67.6695	-64.633	-64.8619	-59.735	-69.7193	-64.1051	-64.6279	-53.4789	-59.6739	-67.2972	-58.4837	-59.9638	-56.2545	-68.1156	-71.7981	-67.8308		-56.0132	-55.708	-55.4028	-62.132	-69.6545	-61.3843	-72.218	-63.3374	-58.5004	-66.969	-54.9215	-48.8485		-52.2748	-63.6731	-49.5435	-51.6187	-44.2029	-45.2252
0.91	-66.1755	-56.8982	-62.4524	-62.7576	-65.5042	-63.1543	-55.0671	-55.8606	-59.95	-55.4639	-53.5107	-59.8279	-65.9009	-67.6695	-64.6178	-64.9077	-59.1246	-70.0601	-64.1722	-64.6686	-53.3161	-59.735	-67.3949	-58.4024	-59.7655	-56.2036	-68.1767	-71.8896	-67.8003		-56.0132	-55.5859	-55.4333	-62.0709	-69.6851	-61.3843	-72.1265	-63.1238	-58.6835	-66.8011	-55.0944	-48.9299		-52.5952	-63.3069	-48.8721	-51.4813	-43.9282	-45.21
0.92	-66.2061	-56.7761	-62.2998	-62.4524	-65.6873	-62.8796	-55.4028	-55.6165	-59.5227	-55.4333	-53.6938	-59.7974	-65.7483	-67.7611	-64.8467	-64.9535	-58.972	-70.5229	-64.2027	-64.5873	-53.0618	-59.8341	-67.1751	-58.3312	-59.7655	-56.1121	-68.2987	-71.9202	-67.8918		-56.2268	-55.6775	-55.2808	-62.132	-69.6851	-61.4758	-72.0654	-63.3984	-58.6377	-66.969	-55.2368	-49.0011		-52.7325	-62.5592	-49.223	-51.7255	-43.2416	-45.3931
0.93	-66.084	-56.8372	-62.2083	-62.4219	-65.6873	-63.3679	-55.4944	-55.7996	-59.4922	-55.2197	-53.7244	-59.5837	-65.4126	-67.4254	-65.0145	-64.8772	-58.4532	-70.4365	-64.2333	-64.6992	-53.1126	-59.8418	-67.0348	-58.2599	-59.7655	-56.0409	-68.2886	-72.0015	-67.9224		-56.1963	-55.8148	-55.1587	-62.2083	-69.3188	-61.2317	-71.9739	-63.429	-58.7292	-66.908	-55.4301	-48.8383		-53.1903	-62.7728	-49.2535	-51.8628	-42.9211	-45.5914
0.94	-66.084	-56.8066	-62.2083	-62.0862	-65.5957	-63.3679	-55.4028	-55.9827	-59.3091	-55.1587	-53.6938	-59.5532	-65.5347	-67.578	-64.9077	-65.0755	-58.6974	-70.5484	-64.3126	-64.6483	-53.5602	-59.9181	-67.047	-58.026	-59.857	-56.051	-68.4106	-72.0117	-68.0444		-56.0284	-56.0437	-54.823	-62.3608	-68.7085	-61.3538	-72.1265	-63.7036	-58.6224	-66.9995	-55.5013	-49.0316		-53.1598	-62.3608	-49.0399	-51.6949	-42.8296	-46.217
0.95	-66.0229	-56.8066	-62.7271	-61.9946	-65.5042	-63.429	-55.3113	-56.0132	-59.5227	-54.9756	-53.6023	-59.4617	-65.5042	-67.8221	-65.1061	-65.1061	-59.0025	-70.5229	-64.221	-64.6534	-53.5195	-59.9028	-66.9737	-57.9141	-60.0249	-56.0205	-68.3191	-71.8693	-67.8918		-55.6622	-56.2268	-54.8688	-62.4219	-68.8611	-61.2622	-72.3706	-63.6121	-58.7445	-66.8622	-55.603	-48.8688		-53.465	-61.7657	-49.3909	-51.7407	-42.5549	-46.7664
0.96	-66.1755	-56.6846	-62.7271	-61.6284	-65.8093	-63.8562	-55.3113	-55.5554	-59.5227	-54.884	-53.2666	-59.7058	-65.8093	-68.0052	-65.0603	-64.9077	-59.0025	-70.2635	-64.1478	-64.511	-53.4789	-59.6663	-67.0042	-57.853	-59.9791	-55.99	-68.431	-71.8388	-67.9834		-55.6775	-56.3184	-54.6857	-62.5134	-69.1968	-61.2012	-72.4316	-63.7952	-58.6987	-67.03	-55.5929	-48.7773		-53.2819	-61.3995	-49.5282	-52.1985	-42.9517	-47.1478
0.97	-66.0229	-56.6541	-62.6965	-61.781	-65.7483	-64.0698	-54.9451	-55.4333	-60.1636	-54.5178	-52.9309	-59.7363	-65.6567	-68.0663	-64.8772	-64.7398	-58.4227	-70.294	-64.2394	-64.5618	-53.957	-59.5061	-67.0958	-57.9243	-59.7807	-55.9188	-68.4106	-71.9812	-67.8308		-55.6622	-56.12	-54.6704	-62.7728	-68.8916	-61.2012	-72.4927	-63.6426	-58.7903	-67.0758	-55.5827	-48.5026		-53.3734	-61.7657	-49.7113	-52.2748	-43.4247	-47.392
0.98	-66.2061	-56.6235	-62.6355	-61.5369	-65.7178	-63.3374	-54.762	-55.0671	-60.1331	-54.5789	-52.7173	-59.7974	-65.6567	-68.0052	-64.4042	-64.9382	-58.1786	-70.4924	-64.1051	-64.5517	-54.2113	-59.6205	-67.1385	-57.8836	-59.8876	-55.7865	-68.4106	-72.3881	-67.8308		-55.7233	-55.6775	-54.3195	-62.8644	-68.3118	-61.4758	-72.6453	-63.7341	-58.6682	-67.3352	-55.3487	-48.6043		-52.7325	-61.8268	-49.0399	-52.4884	-43.4552	-47.3767
0.99	-66.145	-56.6846	-62.666	-61.7505	-65.5347	-63.1848	-54.5483	-54.7314	-60.3467	-54.4873	-52.29	-60.0415	-65.4126	-67.8221	-64.511	-65.2434	-58.2396	-70.6603	-64.2943	-64.6483	-54.3435	-59.5213	-67.0226	-57.9446	-59.6892	-55.8577	-68.2784	-72.5102	-67.5867		-55.4181	-55.6165	-54.1058	-62.9712	-68.4949	-61.3232	-72.5537	-63.6426	-58.8208	-67.3199	-55.2165	-48.5433		-53.0988	-61.2622	-49.1467	-52.7631	-42.738	-47.2241
1	-66.3281	-56.6846	-62.5745	-61.6589	-65.5347	-63.49	-54.762	-54.4873	-59.95	-54.6704	-52.4426	-59.95	-65.4126	-67.7916	-64.4499	-65.1671	-58.4532	-70.7264	-64.2577	-64.6534	-54.2927	-59.4527	-66.7723	-57.8836	-59.8265	-55.8476	-68.2987	-72.3372	-67.7087		-55.5859	-55.7538	-53.999	-63.2306	-68.8306	-61.3538	-72.6147	-63.8562	-58.7445	-67.3657	-55.1147	-48.6043		-52.8851	-61.2469	-48.5364	-53.2666	-42.4786	-46.8884
1.01	-66.2366	-56.8372	-62.8491	-61.9641	-65.5347	-63.429	-55.0366	-54.8535	-60.3162	-54.3958	-52.4121	-59.95	-65.0769	-67.7916	-64.4957	-64.9687	-58.9415	-70.7365	-64.0807	-64.7246	-54.3334	-59.4069	-66.754	-57.8124	-59.9944	-55.8069	-68.2377	-72.1745	-67.4951		-55.5402	-55.8453	-54.0753	-63.1085	-68.739	-61.3843	-72.4927	-63.7341	-58.8513	-67.1826	-55.0232	-48.6755		-52.9919	-61.0638	-48.0634	-53.7854	-42.0209	-46.9647
1.02	-66.2061	-56.7456	-63.0017	-62.1167	-65.6262	-62.8491	-54.823	-55.0977	-60.011	-54.2126	-53.0835	-59.8584	-65.0769	-67.7916	-64.5567	-65.0298	-59.1856	-70.8891	-64.1112	-64.5669	-54.4046	-59.5976	-66.8211	-57.7513	-59.7655	-55.9086	-68.1665	-71.9914	-67.4036		-55.647	-55.9979	-53.9075	-63.0322	-68.6475	-61.5369	-72.4316	-63.9172	-58.8818	-67.1979	-54.9418	-48.6959		-53.4039	-59.95	-47.9413	-54.0906	-41.8225	-47.0715
1.03	-66.1755	-56.7456	-63.2764	-62.3303	-65.5042	-63.0017	-54.7009	-54.9451	-60.1636	-53.9075	-53.6633	-59.8584	-65.199	-67.6695	-64.5873	-64.6483	-58.85	-70.8535	-64.0746	-64.7958	-54.2113	-59.6663	-66.9371	-57.8225	-59.9638	-55.8984	-67.9834	-71.9609	-67.251		-55.4791	-56.0284	-54.0448	-63.078	-68.7085	-61.3232	-72.157	-63.6121	-58.9886	-67.0911	-54.8299	-48.6247		-54.0448	-59.3549	-48.7042	-54.3652	-41.792	-46.2933
1.04	-66.4197	-56.593	-63.2458	-62.4219	-65.5652	-62.9102	-54.6399	-54.5483	-60.072	-53.9685	-54.2126	-59.7974	-65.6262	-67.5169	-64.6178	-64.4652	-58.6058	-70.7569	-64.1966	-64.5567	-53.8858	-59.7502	-66.9371	-57.7208	-60.1317	-56.0815	-68.075	-72.205	-67.251		-55.8301	-55.7385	-53.9532	-63.139	-68.8306	-61.1096	-71.9739	-63.6426	-58.8818	-67.1674	-54.7689	-48.5331		-54.0143	-59.6753	-48.7805	-54.3652	-41.5936	-46.1713
1.05	-66.2366	-56.6541	-63.551	-62.7881	-65.5652	-63.3984	-54.5789	-54.5789	-60.2856	-53.8159	-53.938	-59.4617	-65.5347	-67.578	-64.5262	-64.3736	-58.3922	-70.5992	-64.2333	-64.6636	-53.5297	-59.5747	-67.0775	-57.7411	-60.1317	-56.2646	-68.075	-72.3169	-67.0984		-55.8911	-55.6012	-53.999	-62.8796	-68.8611	-61.2317	-71.7297	-63.551	-58.9886	-67.03	-54.7078	-48.6654		-54.0601	-60.545	-48.338	-54.2584	-41.5479	-45.8356
1.06	-66.2061	-56.4709	-63.3984	-63.0322	-65.6873	-63.429	-54.4263	-54.4568	-59.7668	-53.999	-53.7549	-59.4922	-65.6262	-67.8221	-64.0685	-64.2516	-58.5143	-70.6806	-64.3919	-64.7042	-53.3466	-59.8647	-67.108	-57.731	-60.4216	-56.2545	-68.2072	-72.2457	-66.9153		-56.0895	-55.6165	-54.0143	-62.8033	-68.9221	-61.4148	-71.8823	-63.7646	-58.9276	-67.0605	-54.6366	-48.9299		-53.7701	-61.2927	-45.1489	-54.5178	-41.3342	-46.1407
1.07	-66.1145	-56.4404	-63.551	-63.0933	-65.5347	-63.49	-54.1211	-54.5789	-59.8279	-53.9075	-53.6328	-59.2786	-65.321	-67.7306	-64.1753	-64.2363	-58.6058	-71.1129	-64.3065	-64.7297	-53.3263	-59.9867	-67.2728	-57.6903	-60.269	-56.3664	-68.1156	-72.0829	-66.6711		-55.8301	-55.4944	-54.1058	-62.254	-69.0137	-61.3232	-71.8823	-63.6121	-59.0192	-66.8622	-54.5247	-48.8078		-53.6786	-61.781	-42.326	-54.3652	-40.8002	-46.0339
1.08	-66.145	-56.2573	-63.3374	-63.0933	-65.6567	-63.3679	-54.0906	-54.6704	-59.4312	-53.8464	-53.6023	-59.2786	-65.26	-67.7916	-64.2363	-64.6483	-58.911	-70.879	-64.2088	-64.7093	-53.2958	-60.0401	-67.3644	-57.8937	-60.2232	-56.2443	-68.1868	-72.0524	-66.5186		-55.6622	-55.4181	-54.1669	-62.4219	-69.0137	-61.5674	-71.9739	-63.6731	-58.8971	-66.7401	-54.3823	-48.4924		-53.1293	-61.9641	-41.0596	-53.8464	-41.2274	-45.5304
1.09	-66.084	-56.2268	-63.5815	-63.551	-65.7483	-63.3374	-54.2126	-55.0671	-59.8279	-53.877	-53.3582	-59.2175	-65.321	-67.9747	-64.4499	-64.984	-59.6434	-70.6348	-64.2699	-64.928	-53.4077	-59.9333	-67.5414	-57.731	-60.3301	-56.2952	-68.1055	-72.0728	-66.2134		-55.6165	-55.3418	-54.2279	-62.4677	-68.9832	-61.5369	-71.7908	-63.551	-59.0344	-66.6028	-54.3518	-48.3704		-53.1293	-62.1777	-40.9833	-53.053	-41.4105	-45.5151
1.1	-66.2671	-56.1047	-63.2764	-63.3374	-65.8093	-63.551	-54.4568	-55.0977	-59.5227	-54.1516	-53.2971	-59.3091	-65.6873	-68.1273	-64.7093	-65.0755	-59.6739	-70.4975	-64.3004	-64.9535	-53.1839	-60.0249	-67.6939	-57.6903	-60.2232	-56.2545	-68.1563	-72.2457	-66.2744		-55.7843	-55.3571	-54.472	-62.6355	-69.2273	-61.7505	-71.7603	-63.5815	-58.9581	-66.8011	-54.3009	-48.5738		-52.7936	-61.3232	-42.1124	-52.2595	-41.7157	-45.5609
1.11	-66.145	-56.1658	-63.0933	-63.429	-65.8093	-64.1003	-54.3652	-55.1892	-59.5837	-55.2502	-53.053	-59.9194	-65.5042	-68.2799	-64.984	-65.1671	-59.1246	-70.7365	-64.3065	-64.9789	-53.2245	-59.9257	-67.755	-57.5174	-60.3453	-56.3053	-68.136	-72.6119	-66.3354		-55.6775	-55.3571	-54.6399	-62.8339	-69.3188	-61.72	-71.5771	-63.3984	-59.0497	-66.8011	-54.2908	-48.7773		-52.2595	-61.4301	-43.3026	-52.5342	-42.2498	-45.5914
1.12	-66.0535	-56.1353	-63.0627	-63.1238	-65.8398	-64.1614	-54.3652	-55.3113	-59.4617	-55.5249	-53.3276	-60.4077	-65.7178	-68.1273	-65.2739	-65.0908	-58.9415	-70.4517	-64.3187	-64.8263	-53.3364	-59.8799	-67.6146	-57.4563	-60.6505	-56.2341	-68.1868	-72.6424	-66.427		-55.6622	-55.2655	-54.7162	-63.0627	-69.3494	-61.6895	-71.7603	-63.5815	-58.9276	-67.0148	-54.3009	-48.9909		-51.8628	-61.1859	-44.1418	-52.9156	-42.8448	-45.5914
1.13	-65.9009	-56.2268	-63.0627	-63.49	-65.7483	-64.6191	-54.0601	-55.3723	-59.7668	-55.3113	-53.5718	-60.5603	-65.4431	-67.9747	-65.4112	-65.4265	-58.6363	-70.6857	-64.3736	-65.0247	-53.194	-59.7655	-67.6817	-57.558	-60.4674	-56.3155	-68.0139	-72.4898	-66.2744		-55.2808	-54.7772	-54.884	-63.0322	-69.563	-61.5063	-71.5771	-63.49	-59.0955	-67.0911	-54.2399	-49.0926		-51.3745	-61.2469	-44.4012	-53.2666	-43.0585	-45.8661
1.14	-65.9619	-56.1658	-62.8796	-63.1238	-65.8398	-64.7107	-53.9685	-55.4639	-59.6448	-55.3723	-53.7549	-60.6824	-65.8398	-67.578	-65.4112	-65.2281	-58.4837	-70.645	-64.3797	-65.0298	-53.1839	-59.9257	-67.5963	-57.6903	-60.6352	-56.4274	-67.9325	-72.2355	-66.1218		-55.2197	-54.6857	-54.884	-62.7271	-69.563	-61.3843	-71.6992	-63.6426	-59.0497	-67.3657	-54.1992	-48.94		-50.8862	-61.4148	-44.1418	-53.2666	-43.3331	-46.2781
1.15	-66.084	-56.1963	-62.8186	-63.0627	-65.6873	-64.6802	-54.1211	-55.7385	-60.072	-55.1282	-53.938	-60.8044	-65.8093	-67.2118	-65.2739	-65.1976	-58.5753	-70.584	-64.5689	-65.0247	-53.0618	-59.9028	-67.4132	-57.7717	-60.5437	-56.5393	-67.841	-72.0117	-65.7861		-54.884	-54.8077	-54.9146	-62.7423	-69.1663	-61.2927	-71.6077	-63.6121	-59.1565	-67.3657	-54.3009	-48.8281		-50.4895	-61.4758	-44.4928	-53.2056	-42.9822	-46.3239
1.16	-66.2976	-56.1047	-62.5745	-62.7576	-65.4431	-64.7412	-54.4568	-55.4639	-59.8279	-55.1892	-54.0906	-60.835	-65.8398	-67.5475	-65.6401	-64.8619	-58.6668	-70.706	-64.5445	-65.045	-53.072	-60.0096	-67.1568	-58.0362	-60.4369	-56.5495	-67.6986	-72.1033	-65.9692		-55.0824	-54.8688	-54.8535	-63.0322	-69.0747	-61.4148	-71.6687	-63.7036	-59.1107	-67.5488	-54.3518	-48.818		-50.9778	-61.4301	-44.5538	-53.0225	-42.6312	-46.3696
1.17	-66.2671	-56.2268	-62.4219	-63.1238	-65.3821	-64.7107	-54.4873	-55.5249	-60.2246	-55.0061	-53.999	-60.8655	-65.8704	-67.7001	-65.1824	-64.2668	-58.7584	-70.5687	-64.6117	-64.923	-53.1533	-60.0249	-67.0531	-57.9955	-60.681	-56.6309	-67.6477	-72.144	-66.0303		-55.2502	-54.8535	-54.8383	-62.9865	-68.8916	-61.3232	-71.6382	-63.551	-59.2786	-67.4573	-54.4332	-48.5433		-50.7489	-60.9723	-43.7451	-52.6257	-42.8754	-46.3544
1.18	-66.2671	-56.1963	-62.2083	-63.0627	-65.2905	-64.8938	-54.6399	-55.5249	-60.072	-55.0671	-54.2126	-60.957	-66.3281	-67.6085	-64.7551	-64.4042	-58.5448	-70.0448	-64.6361	-64.689	-53.2042	-60.1622	-66.9371	-58.0463	-60.6352	-56.5495	-67.6782	-72.1745	-66.427		-55.7538	-55.0366	-54.5026	-62.7728	-68.678	-61.5674	-71.7908	-63.7341	-59.2328	-67.5031	-54.4332	-48.4619		-49.2383	-60.7434	-43.6841	-52.6868	-42.9822	-46.629
1.19	-66.2061	-56.2573	-62.3303	-63.3679	-65.199	-65.0769	-54.6704	-55.6165	-60.1636	-55.0061	-54.0295	-60.896	-66.1145	-67.7001	-64.7856	-64.4347	-58.2396	-70.0957	-64.5689	-64.6432	-53.3161	-60.0859	-67.0042	-58.026	-60.5284	-56.5902	-67.7189	-72.3169	-66.3049		-55.9827	-55.1587	-54.4263	-62.7271	-68.5254	-61.6284	-71.8213	-63.6731	-59.4006	-67.3505	-54.4332	-48.6959		-49.4366	-60.5756	-43.2263	-52.641	-43.501	-46.5375
1.2	-66.3281	-56.1353	-62.3303	-63.3069	-65.1685	-64.436	-54.6399	-55.5859	-59.95	-55.0061	-53.938	-60.9875	-66.3281	-67.7916	-64.5262	-64.5873	-58.3922	-70.3907	-64.4957	-64.6127	-53.2245	-60.0401	-67.0531	-57.853	-60.6352	-56.5495	-67.8918	-72.3779	-66.427		-56.2726	-55.2808	-54.3958	-63.0017	-68.2812	-61.5979	-71.8823	-64.0088	-59.3549	-67.3962	-54.4128	-48.7264		-49.8029	-60.9875	-43.501	-52.9156	-43.5773	-46.156
1.21	-66.1755	-56.1963	-62.4524	-63.3069	-65.1379	-64.4055	-54.4873	-55.708	-60.1331	-54.6704	-53.7244	-61.1096	-66.2976	-67.8526	-64.4499	-64.7246	-58.6668	-70.6348	-64.5079	-64.7144	-53.194	-59.9638	-67.0348	-58.0056	-60.4521	-56.4681	-67.8308	-72.4288	-66.366		-56.4404	-55.4639	-54.5178	-63.078	-68.0371	-61.4148	-71.7603	-63.9478	-59.4922	-67.2131	-54.423	-48.4823		-50.047	-61.0944	-45.0726	-52.7783	-43.8214	-46.156
1.22	-66.0535	-56.0437	-62.4524	-63.0322	-65.4431	-64.1919	-54.4568	-55.647	-59.7974	-54.7009	-53.7244	-61.2012	-66.6333	-68.0968	-64.4499	-65.1976	-58.5448	-70.5382	-64.4774	-64.8721	-53.1025	-60.0249	-66.9005	-58.1074	-60.4674	-56.3765	-67.8206	-72.3983	-66.4575		-56.6235	-55.4791	-54.4415	-63.2306	-67.9761	-61.5063	-71.9128	-64.2224	-59.3701	-67.1521	-54.3823	-48.3704		-50.5811	-61.0486	-45.21	-52.8241	-44.2334	-45.9271
1.23	-66.084	-55.9827	-62.7881	-63.0017	-65.4736	-64.4055	-54.2737	-55.647	-59.8584	-54.6094	-53.9075	-61.0486	-66.7554	-68.3104	-64.5873	-65.0603	-57.8734	-70.3754	-64.5201	-65.0145	-53.1839	-59.8952	-66.9249	-57.9853	-60.3301	-56.2952	-67.7393	-72.4593	-66.6711		-56.5167	-55.4791	-54.6552	-63.2153	-67.854	-61.3538	-71.9739	-64.1003	-59.5074	-66.8011	-54.4739	-48.4111		-50.52	-61.3385	-44.6912	-52.8394	-44.2792	-45.8966
1.24	-66.2366	-55.8911	-62.8796	-62.6355	-65.4736	-63.9172	-54.2432	-55.4639	-59.4312	-54.5483	-53.7854	-61.2622	-66.908	-68.2799	-64.6788	-65.1824	-57.4767	-70.7467	-64.5323	-64.9382	-53.2144	-59.9638	-67.0165	-58.0768	-60.2385	-56.224	-67.8003	-72.4593	-66.7017		-56.593	-55.4791	-54.6552	-63.3984	-67.9761	-61.2927	-72.0349	-64.1919	-59.4922	-66.6486	-54.4942	-48.7162		-50.1385	-61.3538	-44.9353	-53.2361	-44.386	-46.217
1.25	-65.9619	-56.0132	-62.8186	-62.5439	-65.5347	-64.1919	-54.823	-55.5554	-59.7668	-54.3347	-53.5107	-61.1096	-66.9385	-68.2494	-64.6483	-65.1671	-57.5072	-70.8637	-64.6971	-64.984	-53.3059	-59.9638	-67.0592	-58.1684	-60.5895	-56.285	-67.7189	-72.3271	-66.488		-56.6846	-55.5859	-54.6552	-63.2458	-67.9456	-60.9875	-71.9434	-64.0698	-59.6448	-66.5112	-54.6163	-48.8383		-50.0775	-61.5369	-45.1184	-53.4039	-44.5386	-46.1102
1.26	-65.8093	-56.0132	-62.9102	-62.3303	-65.6567	-64.4055	-55.0671	-55.7385	-59.5837	-54.3652	-53.4497	-61.5674	-67.1216	-68.1883	-64.3584	-65.045	-57.7818	-70.9807	-64.5445	-64.923	-53.133	-60.0401	-66.9859	-57.9649	-60.6963	-56.2545	-67.8105	-72.3169	-66.6711		-56.7914	-55.6317	-54.4873	-63.2001	-67.8235	-60.8655	-72.218	-64.1309	-59.4617	-66.5723	-54.718	-48.9604		-50.3979	-61.7352	-45.1337	-53.4039	-45.0421	-46.0797
1.27	-65.7178	-56.1047	-63.0017	-62.2083	-65.7483	-64.7412	-54.9451	-55.769	-60.1025	-54.0601	-53.4192	-61.3538	-67.1826	-68.0052	-64.4804	-64.572	-58.2396	-70.7823	-64.4713	-65.3197	-52.9601	-60.2538	-66.9554	-58.1887	-60.9862	-56.3053	-67.6681	-72.3271	-66.6406		-56.7303	-55.7385	-54.6094	-63.0475	-67.915	-60.7739	-72.3096	-63.7952	-59.538	-66.4807	-54.7384	-48.8281		-50.1843	-61.9336	-45.1947	-53.3887	-45.5762	-46.2018
1.28	-65.9009	-56.1963	-62.7881	-61.842	-66.0229	-64.8633	-55.0366	-55.5554	-60.0415	-53.999	-53.4192	-61.3843	-67.1826	-68.0357	-64.9077	-64.8924	-58.5448	-70.8637	-64.3431	-65.4061	-52.7363	-60.5895	-66.8578	-58.3922	-61.3982	-56.1019	-67.6375	-72.3881	-66.6406		-56.8066	-55.8911	-54.4415	-63.0933	-67.9761	-60.896	-72.4316	-64.0088	-59.4159	-66.557	-54.8197	-48.818		-49.7418	-61.7657	-45.0421	-53.6786	-45.8661	-45.8661
1.29	-66.0535	-56.4099	-62.9712	-61.9336	-65.8704	-65.0769	-54.6704	-55.4028	-60.5603	-53.877	-53.4192	-61.2622	-66.969	-68.1578	-65.0298	-65.0908	-59.0941	-71.001	-64.3004	-65.3299	-52.7668	-60.4292	-66.8395	-58.3515	-61.2456	-55.9595	-67.5765	-72.4898	-66.427		-56.7151	-55.9216	-54.5636	-63.1543	-67.7625	-60.8044	-72.6147	-63.8257	-59.5074	-66.4807	-54.9825	-48.6857		-49.7571	-61.8115	-45.3015	-53.6633	-45.8813	-45.8966
[truncated: 670 more rows]
[truncated: 53 more columns]

## Sheet: Fig. 3b, left (on PD)
Time (s)	gMi9	gTm3	gMi1	gMi4	gC3	Model	T4 cell #1	T4 cell #2	T4 cell #3	T4 cell #4	T4 cell #5	T4 cell #6	T4 cell #7	T4 cell #8	T4 cell #9	T4 cell #10	T4 cell #11	T4 cell #12	T4 cell #13	T4 cell #14	T4 cell #15	T4 cell #16	T4 cell #17	T4 cell #18	T4 cell #19	T4 cell #20	T4 cell #21	T4 cell #22	T4 cell #23	T4 cell #24	T4 cell #25	T4 cell #26	T4 cell #27	T4 cell #28	T4 cell #29	T4 cell #30	T4 cell #31	T4 cell #32	T4 cell #33
[truncated: 200 more rows]

[truncated: 3 more sheets: Fig. 3b, right (on ND), Fig. 3c, left (off PD), Fig. 3c, right (off ND)]
