# Supplementary material for: A biophysical account of multiplication by a single neuron
Source: Nature. 2022 Feb 23;603(7899):119–23. doi: 10.1038/s41586-022-04428-3 (PMC8891015; doi:10.1038/s41586-022-04428-3)
Supplement: Supplementary file 6 — Source Data Fig. 4 [file 41586_2022_4428_MOESM6_ESM.xlsx]

## Sheet: Fig. 4a
	On PD, membrane potential					On PD, input resistance					On ND, membrane potential					On ND, input resistance					Off PD, membrane potential					Off PD, input resistance					Off ND, membrane potential					Off ND, input resistance
	T4 > GFP		T4 > GluClα RNAi			T4 > GFP		T4 > GluClα RNAi			T4 > GFP		T4 > GluClα RNAi			T4 > GFP		T4 > GluClα RNAi			T4 > GFP		T4 > GluClα RNAi			T4 > GFP		T4 > GluClα RNAi			T4 > GFP		T4 > GluClα RNAi			T4 > GFP		T4 > GluClα RNAi
Time (s)	Vm (mV)	s.e.m.	Vm (mV)	s.e.m.		Rin (GΩ)	s.e.m.	Rin (GΩ)	s.e.m.		Vm (mV)	s.e.m.	Vm (mV)	s.e.m.		Rin (GΩ)	s.e.m.	Rin (GΩ)	s.e.m.		Vm (mV)	s.e.m.	Vm (mV)	s.e.m.		Rin (GΩ)	s.e.m.	Rin (GΩ)	s.e.m.		Vm (mV)	s.e.m.	Vm (mV)	s.e.m.		Rin (GΩ)	s.e.m.	Rin (GΩ)	s.e.m.
0	-65.9967	1.05133	-62.8015	1.42944		5.26011	1.15803	7.23985	0.568901		-65.8493	1.33779	-60.3124	1.47454		4.76482	1.05956	6.85972	0.800783		-65.1013	1.27201	-62.0329	1.34437		5.29547	0.986212	6.73172	0.787408		-65.957	1.07924	-62.5967	1.21676		5.51407	1.05705	7.40536	0.699721
0.01	-66.0146	1.06931	-62.7654	1.41635		5.22689	1.15098	7.24305	0.567756		-65.9706	1.31835	-60.2036	1.48589		4.77688	1.05684	6.86343	0.808806		-65.1652	1.27291	-62.0061	1.35206		5.28622	0.983238	6.7392	0.785465		-65.8951	1.11615	-62.6329	1.21629		5.51644	1.06139	7.41569	0.69778
0.02	-66.0068	1.09895	-62.8021	1.39378		5.1406	1.13335	7.26084	0.566815		-66.0355	1.31331	-60.1885	1.49369		4.80841	1.05184	6.87043	0.827723		-65.1956	1.27608	-61.9315	1.32676		5.26709	0.979581	6.74939	0.780544		-65.8122	1.12966	-62.5987	1.24836		5.51795	1.07161	7.44274	0.695315
0.03	-65.9799	1.12271	-62.8115	1.37414		5.0231	1.10971	7.30357	0.570668		-66.0833	1.29668	-60.2199	1.48847		4.85829	1.04997	6.87518	0.849106		-65.2485	1.26981	-61.9373	1.33061		5.24847	0.98178	6.74511	0.774683		-65.7178	1.12739	-62.566	1.27795		5.51228	1.08253	7.47756	0.695066
0.04	-65.9851	1.13869	-62.815	1.356		4.90804	1.08494	7.36672	0.583017		-66.1113	1.27735	-60.3014	1.46896		4.92786	1.05515	6.87587	0.864987		-65.2903	1.24785	-61.9098	1.31584		5.23172	0.992306	6.71902	0.772342		-65.7759	1.11084	-62.5512	1.31651		5.50189	1.08874	7.50378	0.694015
0.05	-65.9633	1.13773	-62.8388	1.36938		4.82741	1.06305	7.43529	0.604325		-66.0769	1.26699	-60.3965	1.44268		5.00927	1.06537	6.87341	0.870597		-65.2973	1.23218	-61.9	1.29741		5.20647	1.01109	6.67163	0.777374		-65.7781	1.10615	-62.5339	1.29773		5.49408	1.08765	7.50648	0.686927
0.06	-65.8751	1.13492	-62.9154	1.38944		4.7928	1.04591	7.49726	0.631211		-66.1148	1.25083	-60.4326	1.45386		5.08217	1.07222	6.86514	0.865658		-65.3224	1.22726	-61.9343	1.30558		5.15794	1.03649	6.60523	0.788144		-65.8542	1.09133	-62.5604	1.29214		5.48996	1.07992	7.48243	0.671597
0.07	-65.7674	1.13486	-62.911	1.38759		4.78949	1.03277	7.55031	0.657709		-66.2255	1.23137	-60.4713	1.45546		5.12919	1.06968	6.84064	0.855467		-65.3322	1.23222	-61.9614	1.29567		5.08289	1.06486	6.52467	0.797975		-65.8915	1.09795	-62.5375	1.29421		5.48085	1.06779	7.44185	0.649419
0.08	-65.7915	1.11669	-62.9597	1.38763		4.79252	1.02182	7.59879	0.678083		-66.2906	1.22638	-60.5269	1.44517		5.15308	1.0631	6.78813	0.848153		-65.3414	1.23639	-62.0407	1.29604		4.99924	1.09231	6.43775	0.800136		-65.9616	1.07828	-62.4249	1.31693		5.45767	1.05376	7.40143	0.623264
0.09	-65.8461	1.10352	-62.9917	1.40803		4.78856	1.0119	7.6468	0.69046		-66.3374	1.23765	-60.5372	1.45916		5.17456	1.06394	6.70851	0.8494		-65.3382	1.25898	-62.107	1.31249		4.93604	1.11729	6.35077	0.792331		-65.9295	1.06185	-62.4142	1.3283		5.42256	1.04021	7.37479	0.596411
0.1	-65.8873	1.09021	-62.9992	1.40899		4.78306	1.00195	7.69228	0.698004		-66.3724	1.23795	-60.5979	1.47008		5.2109	1.078	6.62137	0.859745		-65.2768	1.27238	-62.2472	1.31369		4.91387	1.13922	6.26693	0.778044		-65.9831	1.0592	-62.4473	1.31989		5.38824	1.02862	7.36582	0.572333
0.11	-65.8809	1.07681	-63.0171	1.4021		4.79145	0.989462	7.72462	0.70613		-66.3201	1.26749	-60.673	1.48463		5.25523	1.10138	6.55327	0.875914		-65.2558	1.26631	-62.274	1.32445		4.93543	1.15478	6.19165	0.764044		-66.0365	1.05203	-62.4995	1.32009		5.36686	1.01903	7.36995	0.554196
0.12	-65.917	1.08324	-63.038	1.39921		4.82611	0.97198	7.73056	0.719837		-66.3161	1.23243	-60.7588	1.49948		5.27961	1.12376	6.51944	0.893909		-65.2802	1.25598	-62.3196	1.33732		4.99058	1.15895	6.1347	0.755977		-66.0731	1.04295	-62.4648	1.32489		5.36367	1.0108	7.38192	0.544446
0.13	-65.8437	1.10508	-62.992	1.407		4.88786	0.950713	7.70709	0.743096		-66.3629	1.21134	-60.8451	1.5245		5.26139	1.13598	6.51605	0.910861		-65.34	1.24396	-62.4046	1.34305		5.06332	1.15049	6.10316	0.755299		-66.054	1.06504	-62.4687	1.32031		5.38081	1.00436	7.39967	0.543213
0.14	-65.7727	1.10736	-62.9837	1.4168		4.96509	0.92999	7.66855	0.775744		-66.3937	1.22565	-60.8704	1.54565		5.20353	1.13639	6.52722	0.925235		-65.3073	1.24816	-62.3707	1.31048		5.13473	1.13388	6.09646	0.759062		-66.0321	1.07966	-62.4071	1.31941		5.42029	1.00268	7.41872	0.546493
0.15	-65.6833	1.09556	-62.9876	1.42444		5.03944	0.913049	7.63662	0.810289		-66.4478	1.23495	-60.977	1.53791		5.12913	1.12869	6.53685	0.936182		-65.3166	1.25907	-62.282	1.29173		5.18641	1.11573	6.11245	0.762447		-65.8531	1.11595	-62.4049	1.29874		5.48053	1.00959	7.42741	0.548142
0.16	-65.7405	1.07913	-62.9295	1.47321		5.0943	0.900585	7.62277	0.836632		-66.3741	1.29351	-61.0706	1.52826		5.06323	1.11735	6.53496	0.942056		-65.2732	1.2597	-62.2498	1.29848		5.20592	1.10005	6.15293	0.76207		-65.8146	1.12117	-62.3929	1.28099		5.55244	1.02513	7.41281	0.544418
0.17	-65.7793	1.07909	-62.9073	1.49954		5.12369	0.892849	7.62294	0.849442		-66.3315	1.31937	-61.0777	1.53435		5.02106	1.1055	6.51705	0.939605		-65.2783	1.27601	-62.2499	1.29889		5.19003	1.08719	6.21708	0.756914		-65.7981	1.1224	-62.4022	1.27223		5.61973	1.04415	7.37151	0.536356
0.18	-65.8368	1.06756	-62.9218	1.49503		5.13677	0.891128	7.62788	0.850106		-66.3608	1.28952	-61.1408	1.53194		5.00465	1.09371	6.48096	0.925548		-65.3633	1.27907	-62.2637	1.30776		5.1449	1.07604	6.29278	0.74697		-65.7734	1.13114	-62.4137	1.26532		5.66178	1.06021	7.31443	0.527493
0.19	-65.7337	1.07032	-62.9195	1.46277		5.15222	0.896344	7.63473	0.844169		-66.4641	1.26153	-61.1715	1.53669		5.0032	1.07986	6.42553	0.899417		-65.3519	1.27797	-62.2869	1.31311		5.08372	1.06673	6.36135	0.732474		-65.7639	1.14846	-62.3869	1.25017		5.66074	1.06996	7.26259	0.519532
0.2	-65.673	1.04427	-62.95	1.43447		5.18394	0.907368	7.64785	0.837793		-66.498	1.22749	-61.1198	1.53611		4.99819	1.06108	6.35308	0.865315		-65.2781	1.26089	-62.3447	1.33234		5.02084	1.06153	6.41443	0.715168		-65.8485	1.13493	-62.4222	1.23656		5.61196	1.07371	7.23633	0.511821
0.21	-65.6793	1.03557	-62.8823	1.4091		5.22838	0.922268	7.67001	0.835527		-66.4678	1.24104	-61.0323	1.51428		4.97257	1.03598	6.27351	0.831127		-65.1942	1.27481	-62.3854	1.34282		4.96459	1.06329	6.46634	0.699511		-65.8983	1.12253	-62.4115	1.23703		5.52867	1.07325	7.24426	0.505053
0.22	-65.7293	1.02324	-62.7828	1.39056		5.26366	0.940313	7.69428	0.839342		-66.5156	1.24699	-61.0087	1.5085		4.91947	1.00563	6.20367	0.804934		-65.0989	1.25639	-62.4634	1.34743		4.91561	1.07242	6.54764	0.691332		-65.9356	1.12085	-62.4519	1.23228		5.43534	1.06917	7.28077	0.502071
0.23	-65.8488	1.01621	-62.7296	1.36627		5.26202	0.961413	7.70608	0.84782		-66.4585	1.26204	-60.983	1.51932		4.84776	0.973665	6.16049	0.790363		-65.1278	1.23761	-62.5078	1.34673		4.87101	1.08498	6.68144	0.694789		-65.9856	1.13659	-62.5602	1.20732		5.35502	1.06051	7.33416	0.504436
0.24	-65.9745	1.00711	-62.7596	1.35165		5.20673	0.984591	7.69436	0.856431		-66.3168	1.30554	-60.9999	1.52504		4.77905	0.944514	6.15424	0.784645		-65.18	1.21873	-62.4643	1.31791		4.8262	1.09511	6.86348	0.70972		-66.0704	1.13376	-62.6072	1.17791		5.29855	1.04764	7.39593	0.511747
0.25	-66.0607	1.00721	-62.7325	1.35608		5.10116	1.00824	7.66063	0.860028		-66.329	1.30204	-60.9648	1.53711		4.73581	0.919107	6.18574	0.781818		-65.2493	1.2287	-62.4239	1.31346		4.77152	1.09991	7.06444	0.731404		-66.1306	1.12834	-62.6279	1.18407		5.26125	1.03435	7.46117	0.523391
0.26	-66.088	0.985463	-62.7655	1.35244		4.96644	1.03099	7.61679	0.856107		-66.3573	1.29711	-60.9375	1.51941		4.7319	0.894961	6.24594	0.777924		-65.2464	1.23161	-62.4549	1.30536		4.69255	1.10054	7.24877	0.753074		-66.2059	1.11223	-62.5778	1.22537		5.23012	1.0259	7.52227	0.538094
0.27	-66.1167	0.98164	-62.8371	1.3535		4.83251	1.05122	7.57466	0.845913		-66.4431	1.29194	-60.9477	1.51099		4.77092	0.871172	6.319	0.772537		-65.2992	1.23125	-62.4926	1.29384		4.57825	1.09904	7.39032	0.768367		-66.1477	1.11882	-62.5719	1.25256		5.19581	1.02469	7.56749	0.553049
0.28	-66.1353	0.992511	-62.969	1.37323		4.72735	1.0667	7.53767	0.832346		-66.5156	1.27346	-60.9982	1.51374		4.8438	0.850541	6.38992	0.766625		-65.3721	1.22408	-62.5434	1.31156		4.42819	1.09666	7.47776	0.772463		-66.2021	1.11843	-62.5546	1.24662		5.15875	1.02861	7.58738	0.565635
0.29	-66.1684	1.0105	-63.0081	1.38539		4.66796	1.0758	7.50221	0.81722		-66.5221	1.25164	-61.044	1.49892		4.92663	0.836891	6.45068	0.761144		-65.3989	1.22233	-62.5587	1.33407		4.25188	1.09525	7.51539	0.76298		-66.2357	1.11206	-62.5099	1.2352		5.12712	1.03382	7.57958	0.576174
0.3	-66.2201	1.02929	-62.9676	1.34805		4.65636	1.07879	7.46584	0.800489		-66.4875	1.24439	-61.0379	1.4946		4.99097	0.831875	6.49877	0.7571		-65.3237	1.23247	-62.5472	1.36246		4.06465	1.09669	7.52006	0.740277		-66.2461	1.11387	-62.4531	1.2412		5.11159	1.03756	7.54723	0.587993
0.31	-66.2923	1.03561	-62.9715	1.33484		4.68107	1.07801	7.43131	0.781125		-66.3898	1.26189	-61.0267	1.50547		5.024	0.834829	6.53137	0.755161		-65.2987	1.24101	-62.5582	1.37058		3.88663	1.10025	7.51116	0.706953		-66.2561	1.11234	-62.3329	1.23596		5.11948	1.03892	7.49696	0.603488
0.32	-66.3054	1.02253	-62.9344	1.31976		4.72263	1.07648	7.40097	0.758397		-66.3246	1.24644	-60.9892	1.53235		5.03748	0.845132	6.54325	0.754961		-65.2042	1.23392	-62.5656	1.36428		3.74346	1.10349	7.49833	0.667608		-66.24	1.10964	-62.3062	1.24894		5.1496	1.03918	7.43805	0.62032
0.33	-66.3366	1.02172	-62.786	1.30809		4.76165	1.07632	7.3695	0.732379		-66.3212	1.24286	-61.0398	1.5438		5.05374	0.864066	6.53045	0.755618		-65.2497	1.22124	-62.5188	1.36338		3.66164	1.10516	7.47914	0.628088		-66.2043	1.10386	-62.2783	1.24497		5.19163	1.04148	7.37885	0.633516
0.34	-66.3113	1.03232	-62.7832	1.30157		4.787	1.07817	7.32553	0.703665		-66.2898	1.25744	-61.0479	1.56503		5.08196	0.893385	6.49602	0.756495		-65.2444	1.23502	-62.4932	1.38205		3.65746	1.10569	7.44944	0.593449		-66.2194	1.08395	-62.1667	1.25296		5.23184	1.04812	7.32399	0.640656
0.35	-66.2283	1.04196	-62.7759	1.29428		4.79962	1.08117	7.26017	0.673674		-66.2254	1.30121	-61.0716	1.56412		5.10921	0.930444	6.4514	0.755816		-65.2035	1.22928	-62.5243	1.39522		3.72772	1.10668	7.41281	0.566493		-66.1706	1.08755	-62.0824	1.2295		5.26174	1.05839	7.27931	0.643124
0.36	-66.2533	1.05714	-62.802	1.28139		4.81025	1.08303	7.17489	0.645288		-66.2352	1.29421	-61.1216	1.56104		5.11574	0.966787	6.41107	0.749736		-65.1537	1.21023	-62.6219	1.39358		3.85129	1.11031	7.37885	0.548112		-66.1677	1.0719	-62.0468	1.21855		5.2819	1.06989	7.2583	0.643439
0.37	-66.2535	1.08288	-62.7493	1.26416		4.83297	1.08053	7.08351	0.62279		-66.2581	1.26897	-61.1952	1.57076		5.09727	0.995387	6.38546	0.735587		-65.0394	1.2055	-62.5843	1.39655		4.00012	1.11771	7.35573	0.539081		-66.1099	1.05501	-61.988	1.20984		5.29588	1.08116	7.27627	0.642645
0.38	-66.2332	1.1055	-62.6782	1.23069		4.87664	1.07076	7.00614	0.610649		-66.3005	1.25651	-61.2364	1.5764		5.06947	1.01678	6.37827	0.715257		-64.9994	1.19203	-62.6024	1.40601		4.14919	1.12625	7.34577	0.540684		-66.0833	1.07519	-61.9156	1.22259		5.30144	1.0917	7.33402	0.639914
0.39	-66.1845	1.1247	-62.6567	1.2264		4.93746	1.05328	6.95592	0.610647		-66.3693	1.25095	-61.2759	1.56288		5.05263	1.03599	6.38771	0.693392		-65.0009	1.18818	-62.5468	1.39218		4.27975	1.12852	7.34466	0.552145		-66.1072	1.09509	-61.761	1.25317		5.29096	1.10029	7.40963	0.634419
0.4	-66.1509	1.12446	-62.6792	1.23987		4.9991	1.032	6.92752	0.619425		-66.4003	1.25189	-61.3773	1.55211		5.05492	1.05666	6.40772	0.673125		-65.0069	1.16761	-62.4473	1.39877		4.37943	1.11715	7.3427	0.568274		-66.1433	1.08154	-61.703	1.27358		5.26056	1.10559	7.47091	0.626865
0.41	-66.2132	1.12672	-62.7043	1.25066		5.04235	1.01334	6.90094	0.629247		-66.3797	1.27822	-61.3965	1.55763		5.06844	1.07843	6.42886	0.654848		-65.0616	1.15078	-62.399	1.4026		4.44317	1.09256	7.32779	0.581457		-66.0972	1.09557	-61.7335	1.26871		5.21768	1.10839	7.4982	0.618764
0.42	-66.2888	1.10541	-62.6179	1.26571		5.05562	1.0016	6.86176	0.632125		-66.4365	1.27358	-61.474	1.55391		5.07823	1.09757	6.44214	0.637973		-65.1117	1.13625	-62.3069	1.39341		4.47194	1.06442	7.28841	0.586128		-66.114	1.09221	-61.7825	1.26171		5.17952	1.11137	7.49484	0.611167
0.43	-66.3135	1.0869	-62.6387	1.29759		5.03785	0.99655	6.81658	0.625255		-66.4727	1.25968	-61.4963	1.54535		5.07228	1.10896	6.44416	0.623113		-65.1018	1.12868	-62.2572	1.39548		4.46938	1.04397	7.21692	0.581118		-66.0792	1.09714	-61.8539	1.24849		5.16347	1.11617	7.4762	0.604247
0.44	-66.3385	1.07708	-62.6864	1.29872		4.99671	0.995421	6.78585	0.613905		-66.5356	1.21953	-61.4601	1.51127		5.04187	1.10836	6.4359	0.613564		-64.948	1.12585	-62.2132	1.40259		4.44047	1.03507	7.11518	0.568853		-66.0311	1.09415	-61.8246	1.26026		5.17726	1.12151	7.45195	0.597812
0.45	-66.2984	1.06097	-62.6106	1.29638		4.94749	0.995989	6.78527	0.607582		-66.5867	1.22003	-61.456	1.48858		4.97785	1.09553	6.41651	0.614894		-64.8829	1.13109	-62.2237	1.37051		4.39159	1.03349	6.99752	0.553538		-66.0728	1.0967	-61.7859	1.25642		5.21684	1.12428	7.42127	0.592248
0.46	-66.2652	1.04133	-62.4902	1.28838		4.90904	0.995951	6.81751	0.610907		-66.6094	1.22398	-61.4158	1.47721		4.87686	1.07801	6.38327	0.63188		-64.9635	1.12593	-62.2006	1.34285		4.33078	1.03486	6.88422	0.539785		-66.0657	1.10067	-61.7161	1.25604		5.27064	1.12279	7.38247	0.589083
0.47	-66.2745	1.04079	-62.4512	1.27833		4.89461	0.99134	6.87641	0.619756		-66.5472	1.26745	-61.3604	1.46853		4.75312	1.06895	6.33926	0.663582		-64.9745	1.14731	-62.2323	1.32452		4.27075	1.04074	6.7907	0.531356		-66.0017	1.13332	-61.6338	1.25297		5.32312	1.11872	7.34218	0.590009
0.48	-66.3269	1.04068	-62.4322	1.28483		4.90518	0.979455	6.9522	0.626684		-66.4163	1.33143	-61.3558	1.47403		4.63747	1.07444	6.29638	0.700853		-64.958	1.14396	-62.2998	1.31791		4.22953	1.05491	6.72304	0.530653		-66.0368	1.14444	-61.6325	1.26274		5.35807	1.11551	7.31276	0.594766
0.49	-66.3349	1.0348	-62.44	1.28343		4.93269	0.962607	7.03313	0.626735		-66.3903	1.34886	-61.371	1.45982		4.56028	1.08572	6.2681	0.731517		-64.985	1.15316	-62.2774	1.32437		4.22027	1.07634	6.68082	0.539055		-66.0789	1.1682	-61.6257	1.27498		5.36649	1.1152	7.30287	0.601627
0.5	-66.3541	1.02656	-62.5478	1.29713		4.96901	0.946744	7.10808	0.618539		-66.4683	1.3247	-61.2824	1.44619		4.53547	1.09004	6.2601	0.748435		-65.0037	1.1489	-62.1991	1.32908		4.23883	1.09963	6.66086	0.555141		-66.1179	1.17477	-61.6045	1.28982		5.353	1.11727	7.313	0.609367
0.51	-66.3878	1.03609	-62.6345	1.32046		5.00968	0.937258	7.17142	0.603099		-66.5767	1.30792	-61.1818	1.44449		4.55895	1.08407	6.26817	0.751353		-65.0489	1.14419	-62.1487	1.32941		4.26636	1.12041	6.65891	0.572933		-66.0784	1.16168	-61.6235	1.28489		5.33117	1.11968	7.33785	0.616756
0.52	-66.3881	1.02666	-62.7328	1.33839		5.0496	0.936449	7.22463	0.583017		-66.6043	1.3007	-61.0852	1.46695		4.6139	1.07448	6.28509	0.743495		-65.0781	1.14294	-62.1409	1.3297		4.28773	1.13694	6.67034	0.586452		-66.063	1.15032	-61.5928	1.28918		5.31152	1.12086	7.36804	0.621417
0.53	-66.4088	1.03385	-62.7454	1.34957		5.0798	0.943398	7.27026	0.561675		-66.6447	1.29414	-61.0591	1.48622		4.67459	1.07034	6.31027	0.72884		-65.0281	1.15852	-62.0365	1.33303		4.30622	1.1483	6.68976	0.595461		-66.1264	1.14049	-61.6562	1.27435		5.29479	1.12054	7.38999	0.621011
0.54	-66.4495	1.05538	-62.7053	1.34571		5.0921	0.95538	7.30442	0.541744		-66.6655	1.27441	-60.9918	1.50172		4.71425	1.0761	6.35092	0.711326		-65.0652	1.15844	-61.9629	1.34595		4.33813	1.15411	6.71016	0.602697		-66.2111	1.10679	-61.5923	1.2754		5.27442	1.12002	7.39074	0.615293
0.55	-66.4597	1.0616	-62.7264	1.33551		5.08568	0.96955	7.31889	0.524436		-66.7172	1.27663	-60.9397	1.50342		4.71764	1.08962	6.412	0.694547		-65.1637	1.14534	-61.9285	1.36337		4.39281	1.15651	6.72346	0.607293		-66.201	1.10365	-61.5781	1.2843		5.2442	1.12168	7.36866	0.606558
0.56	-66.4712	1.05657	-62.8186	1.331		5.06758	0.983516	7.31216	0.510212		-66.7403	1.26225	-60.9196	1.50845		4.68575	1.10526	6.48677	0.681041		-65.2661	1.14828	-61.8954	1.37743		4.46069	1.16014	6.72293	0.604951		-66.2389	1.10934	-61.5745	1.28779		5.20706	1.12685	7.33803	0.598461
0.57	-66.459	1.07194	-62.9351	1.3516		5.04738	0.99486	7.29567	0.499945		-66.7445	1.24291	-60.8967	1.49671		4.62843	1.11843	6.5577	0.671088		-65.2773	1.16128	-61.9461	1.37355		4.52194	1.16875	6.70897	0.594148		-66.2244	1.12934	-61.5418	1.28872		5.17892	1.13324	7.31797	0.593934
0.58	-66.4702	1.07355	-62.9727	1.37043		5.03109	1.00086	7.28529	0.4949		-66.7547	1.22022	-60.8502	1.47967		4.5565	1.12813	6.60505	0.662509		-65.2181	1.15617	-61.9673	1.36333		4.56426	1.18296	6.69669	0.580837		-66.2093	1.13679	-61.5321	1.29046		5.18107	1.13599	7.31466	0.593575
0.59	-66.4539	1.08016	-62.9439	1.36529		5.01916	0.999832	7.2864	0.494743		-66.7798	1.21972	-60.7873	1.43858		4.48051	1.13624	6.61593	0.652454		-65.135	1.16548	-61.9143	1.38607		4.59122	1.20106	6.71359	0.574836		-66.1947	1.15817	-61.5998	1.28406		5.22608	1.13341	7.31681	0.595811
0.6	-66.4281	1.08754	-62.9183	1.33771		5.01116	0.993539	7.28853	0.495972		-66.8037	1.23529	-60.7953	1.43666		4.41186	1.14507	6.59	0.639323		-64.9969	1.15992	-61.8939	1.36978		4.61688	1.21988	6.78032	0.579617		-66.2183	1.15689	-61.5996	1.27678		5.30863	1.13014	7.3096	0.597889
0.61	-66.4485	1.08723	-62.9181	1.30931		5.00974	0.987268	7.27483	0.493501		-66.8157	1.24973	-60.7932	1.44096		4.36193	1.1556	6.53868	0.623169		-64.9497	1.16024	-61.8385	1.35456		4.65441	1.23454	6.89261	0.589477		-66.2084	1.14541	-61.5704	1.25555		5.40619	1.1321	7.29138	0.597069
0.62	-66.5172	1.08613	-63.0202	1.30991		5.01657	0.986256	7.23608	0.484032		-66.7837	1.2434	-60.7675	1.45337		4.33757	1.1674	6.47696	0.605168		-64.9667	1.15851	-61.8415	1.36587		4.70584	1.2404	7.02573	0.595957		-66.2796	1.12918	-61.5472	1.25127		5.48885	1.14069	7.27595	0.59186
0.63	-66.6048	1.08817	-62.9407	1.32089		5.02637	0.991794	7.17683	0.4682		-66.7223	1.24137	-60.7641	1.44713		4.33519	1.17889	6.41539	0.587403		-65.0069	1.1458	-61.8476	1.37236		4.75798	1.23694	7.15227	0.593103		-66.2918	1.12293	-61.5416	1.24058		5.53383	1.15252	7.27908	0.582681
0.64	-66.6401	1.078	-62.9714	1.33843		5.02854	1.00084	7.11108	0.450003		-66.6774	1.24077	-60.7902	1.46715		4.34041	1.18758	6.36034	0.572851		-65.0827	1.14529	-61.8664	1.37971		4.78958	1.22761	7.2521	0.580806		-66.2739	1.10846	-61.5703	1.2533		5.53481	1.16268	7.30349	0.571527
0.65	-66.6524	1.07945	-63.0575	1.34494		5.01474	1.00928	7.05298	0.434135		-66.6618	1.25683	-60.779	1.49816		4.33842	1.1915	6.31815	0.564156		-65.1451	1.14666	-61.9076	1.3789		4.78827	1.21593	7.31445	0.565372		-66.2786	1.11281	-61.6733	1.25981		5.49883	1.16794	7.33649	0.560625
0.66	-66.7182	1.08299	-63.0863	1.3503		4.98548	1.01505	7.01114	0.423817		-66.6908	1.25465	-60.7534	1.51742		4.32711	1.1908	6.29538	0.562137		-65.2095	1.13631	-62.0045	1.36906		4.76169	1.20248	7.33994	0.555126		-66.3193	1.12754	-61.779	1.25972		5.43693	1.16785	7.36086	0.551336
0.67	-66.7345	1.09353	-63.1614	1.37123		4.95173	1.01846	6.99074	0.420508		-66.7215	1.25669	-60.6727	1.54254		4.31875	1.1872	6.29618	0.565614		-65.1149	1.15616	-62.0636	1.34948		4.72888	1.18496	7.3394	0.554783		-66.2971	1.16434	-61.8603	1.25862		5.36012	1.16321	7.36654	0.544361
0.68	-66.7437	1.10496	-63.2331	1.38409		4.92947	1.02054	6.9971	0.424816		-66.7523	1.27116	-60.5886	1.55465		4.32832	1.18231	6.31991	0.571589		-64.9674	1.17968	-62.039	1.33649		4.70154	1.16141	7.32583	0.562952		-66.2479	1.16532	-61.9555	1.24712		5.2825	1.15427	7.35367	0.540249
0.69	-66.7259	1.12282	-63.2358	1.3707		4.92912	1.02132	7.03231	0.437053		-66.8217	1.2797	-60.6161	1.54506		4.36179	1.17757	6.35916	0.576013		-64.9725	1.1687	-62.0038	1.36563		4.67642	1.13361	7.3066	0.573931		-66.1908	1.18854	-61.9867	1.21772		5.22012	1.14096	7.32868	0.539347
0.7	-66.692	1.1359	-63.1946	1.36379		4.94812	1.01939	7.08953	0.455833		-66.8388	1.27723	-60.6284	1.55017		4.41548	1.17539	6.40132	0.575823		-64.9911	1.15863	-62.0401	1.38589		4.64325	1.10717	7.2832	0.582187		-66.1711	1.18534	-61.9553	1.19539		5.18019	1.12449	7.29969	0.5415
0.71	-66.7262	1.15306	-63.1255	1.39182		4.97342	1.01334	7.15478	0.476528		-66.8505	1.2819	-60.5998	1.56723		4.48375	1.17955	6.43584	0.570566		-65.055	1.16292	-62.1248	1.38426		4.5965	1.08842	7.25505	0.585373		-66.105	1.19096	-61.956	1.19221		5.1524	1.10771	7.273	0.545712
0.72	-66.7198	1.15887	-63.0771	1.40251		4.99247	1.0035	7.21557	0.493574		-66.7535	1.30482	-60.5633	1.58883		4.5633	1.19232	6.46	0.562328		-65.0276	1.15748	-62.1701	1.39242		4.54049	1.08068	7.2215	0.583633		-66.0594	1.20916	-62.0426	1.21311		5.11841	1.09308	7.24959	0.550348
0.73	-66.7367	1.16291	-63.0237	1.39585		5.00256	0.991773	7.26675	0.504554		-66.6533	1.29367	-60.4982	1.59229		4.65059	1.21035	6.47613	0.553709		-65.041	1.1444	-62.2284	1.385		4.48562	1.08247	7.18326	0.577698		-66.0009	1.22565	-62.1155	1.21208		5.07558	1.07992	7.22488	0.55426
0.74	-66.7784	1.15998	-63.0621	1.39453		5.00999	0.980117	7.30968	0.51073		-66.5929	1.28347	-60.4733	1.61173		4.74025	1.22598	6.48559	0.544801		-64.9884	1.14189	-62.2577	1.38379		4.44286	1.08902	7.14465	0.567584		-66.0055	1.22951	-62.0685	1.21399		5.04765	1.06542	7.19428	0.557146
0.75	-66.842	1.15578	-63.1153	1.39867		5.02225	0.969678	7.34743	0.514616		-66.635	1.27691	-60.4443	1.63158		4.82789	1.23362	6.48785	0.533299		-64.9436	1.14072	-62.165	1.38336		4.42422	1.09632	7.11159	0.552494		-65.9463	1.22524	-62.0869	1.18464		5.06439	1.05025	7.15932	0.558613
0.76	-66.8817	1.1427	-63.139	1.4169		5.04296	0.96104	7.38068	0.518136		-66.6719	1.27041	-60.364	1.63869		4.91102	1.23284	6.48249	0.518595		-64.8699	1.15249	-62.1414	1.38307		4.44227	1.10356	7.08492	0.532603		-65.8676	1.21833	-62.0216	1.19907		5.13182	1.04082	7.12622	0.557968
0.77	-66.8773	1.14496	-63.1122	1.41773		5.07209	0.954597	7.40641	0.522317		-66.6772	1.27605	-60.298	1.64576		4.98634	1.22621	6.46824	0.503542		-64.8053	1.1664	-62.0855	1.38653		4.49757	1.11108	7.05636	0.510528		-65.8047	1.23489	-61.9246	1.19747		5.22874	1.04179	7.0991	0.555552
0.78	-66.8959	1.13359	-63.1285	1.41577		5.10777	0.950566	7.41938	0.527227		-66.6621	1.27752	-60.2704	1.65164		5.04869	1.21619	6.44159	0.492025		-64.6691	1.15036	-62.0667	1.39424		4.56603	1.11809	7.0126	0.490389		-65.8753	1.24368	-61.9685	1.18637		5.32945	1.05014	7.07783	0.553713
0.79	-66.9163	1.14061	-63.1585	1.41968		5.14716	0.949121	7.415	0.531418		-66.6865	1.27916	-60.3112	1.64103		5.0934	1.20389	6.40013	0.486993		-64.496	1.18784	-62.0458	1.40302		4.60872	1.12519	6.94477	0.475569		-65.9599	1.23627	-62.0528	1.17532		5.42073	1.0601	7.06209	0.555086
0.8	-66.9434	1.14349	-63.2038	1.43425		5.18692	0.950818	7.3932	0.532341		-66.7309	1.26977	-60.3824	1.63867		5.1186	1.19003	6.34902	0.489809		-64.3577	1.20101	-62.0502	1.37821		4.59728	1.1362	6.85749	0.467398		-65.9156	1.21282	-62.0974	1.18865		5.49877	1.069	7.05352	0.559312
0.81	-66.9893	1.15012	-63.1963	1.4409		5.22323	0.956617	7.36085	0.528492		-66.8322	1.27725	-60.4687	1.6215		5.12565	1.17613	6.30341	0.49923		-64.3513	1.20496	-62.0121	1.36864		4.52903	1.15443	6.77186	0.465163		-65.881	1.22098	-62.066	1.22313		5.56199	1.0771	7.05203	0.562941
0.82	-67.0439	1.14885	-63.2118	1.4362		5.25191	0.967347	7.32912	0.520851		-66.8829	1.28962	-60.5142	1.61621		5.11821	1.16347	6.27985	0.51133		-64.3584	1.19673	-62.0482	1.35919		4.42301	1.17822	6.71729	0.466523		-65.8892	1.21159	-62.0336	1.24576		5.61143	1.0854	7.05233	0.563219
0.83	-67.0543	1.14316	-63.1962	1.43505		5.2686	0.983146	7.30662	0.511708		-66.9079	1.2984	-60.5669	1.5968		5.10124	1.15131	6.28229	0.522414		-64.3923	1.20755	-61.9878	1.37043		4.30566	1.20171	6.71371	0.468921		-65.7808	1.22813	-62.1336	1.23746		5.6525	1.0947	7.0464	0.56052
0.84	-67.0368	1.13334	-63.2135	1.43194		5.26969	1.00288	7.29492	0.502662		-66.9403	1.31046	-60.6412	1.57959		5.07956	1.13768	6.29934	0.532059		-64.3816	1.2353	-61.9202	1.40421		4.19577	1.21927	6.75699	0.471293		-65.7225	1.21207	-62.1165	1.24546		5.69155	1.10464	7.0291	0.556718
0.85	-67.0631	1.14089	-63.2391	1.43921		5.25488	1.02412	7.29099	0.494089		-66.9612	1.30121	-60.7632	1.5639		5.05575	1.12243	6.31914	0.541791		-64.2933	1.24589	-61.8575	1.445		4.10045	1.22955	6.82171	0.47439		-65.6269	1.21452	-62.1406	1.24102		5.73234	1.11311	7.00201	0.552626
0.86	-67.1394	1.14011	-63.2428	1.44958		5.23002	1.04434	7.29338	0.485848		-66.9186	1.28362	-60.8475	1.55964		5.03048	1.10864	6.34424	0.551652		-64.2582	1.24362	-61.8337	1.46742		4.02401	1.23506	6.87905	0.479356		-65.6064	1.19362	-62.1604	1.22722		5.77768	1.11824	6.9727	0.547873
0.87	-67.184	1.15157	-63.2584	1.46243		5.20577	1.06192	7.30554	0.477984		-66.894	1.28491	-60.9452	1.54378		5.00633	1.10085	6.38859	0.559696		-64.2522	1.22824	-61.7583	1.49513		3.97355	1.23946	6.91198	0.484486		-65.5586	1.20311	-62.1726	1.24713		5.83006	1.12222	6.94925	0.542505
0.88	-67.2011	1.1558	-63.2955	1.48049		5.19079	1.07559	7.33215	0.470808		-66.8334	1.28828	-60.9375	1.52902		4.98803	1.10152	6.46062	0.564162		-64.2372	1.19217	-61.7883	1.51117		3.9484	1.24651	6.9161	0.485226		-65.5202	1.19836	-62.1991	1.24812		5.88493	1.13111	6.93503	0.537844
0.89	-67.2425	1.17382	-63.3367	1.48786		5.18588	1.0839	7.3715	0.464541		-66.8512	1.27583	-60.9428	1.51937		4.97623	1.10878	6.55192	0.564567		-64.2056	1.16155	-61.8068	1.52216		3.92778	1.25949	6.89226	0.479136		-65.4609	1.21243	-62.1747	1.22526		5.92635	1.14823	6.92839	0.535402
0.9	-67.2603	1.18355	-63.3018	1.48089		5.18475	1.08599	7.41191	0.459073		-66.8172	1.26602	-60.9787	1.52189		4.96313	1.11778	6.64237	0.560588		-64.1658	1.14242	-61.8656	1.51312		3.88111	1.27959	6.84327	0.468162		-65.4131	1.24014	-62.1859	1.22267		5.93564	1.17007	6.92593	0.53544
0.91	-67.283	1.19141	-63.2731	1.49643		5.17921	1.08294	7.43732	0.453774		-66.7942	1.26529	-61.0182	1.51326		4.937	1.12439	6.71323	0.551242		-64.1642	1.1324	-61.8003	1.52722		3.79881	1.30483	6.77778	0.455878		-65.4311	1.24963	-62.2186	1.20753		5.90527	1.19049	6.92596	0.537339
0.92	-67.311	1.19737	-63.2752	1.50491		5.16405	1.07788	7.43779	0.447526		-66.8079	1.25602	-61.0209	1.51281		4.89088	1.12782	6.7551	0.536122		-64.083	1.1293	-61.6318	1.54806		3.70907	1.32982	6.71212	0.443654		-65.3972	1.26832	-62.2399	1.20715		5.84243	1.20609	6.93068	0.540578
0.93	-67.267	1.20707	-63.2782	1.50534		5.1403	1.07468	7.41489	0.439905		-66.8061	1.24479	-61.0401	1.49742		4.82795	1.13018	6.76894	0.516949		-63.9798	1.13251	-61.5942	1.52694		3.65633	1.34644	6.66084	0.430523		-65.4465	1.259	-62.2532	1.21489		5.76087	1.21598	6.94539	0.544599
0.94	-67.2314	1.20403	-63.2789	1.50588		5.11493	1.076	7.37699	0.432488		-66.8215	1.24433	-61.0555	1.46647		4.75863	1.13411	6.76377	0.496987		-63.7752	1.14297	-61.5033	1.52917		3.66245	1.34691	6.62428	0.418119		-65.4946	1.21776	-62.2267	1.21919		5.67186	1.21878	6.97416	0.548507
0.95	-67.2184	1.21179	-63.2886	1.5122		5.0959	1.08231	7.33036	0.427831		-66.8445	1.246	-61.0928	1.44765		4.69252	1.14094	6.75228	0.478979		-63.7253	1.14254	-61.4351	1.52835		3.71216	1.32908	6.59092	0.413374		-65.503	1.19767	-62.2644	1.23447		5.58295	1.21139	7.01467	0.551871
0.96	-67.2108	1.20975	-63.344	1.5021		5.08613	1.09215	7.27663	0.427065		-66.8684	1.23387	-61.1781	1.44167		4.634	1.15064	6.74466	0.464194		-63.7748	1.11642	-61.3521	1.50362		3.77401	1.30052	6.55344	0.422568		-65.4518	1.18143	-62.2479	1.20853		5.50119	1.19136	7.05686	0.555551
0.97	-67.2287	1.22041	-63.3766	1.49536		5.08178	1.10319	7.21942	0.429262		-66.8735	1.24107	-61.2563	1.42646		4.5852	1.16232	6.74373	0.453253		-63.6928	1.12801	-61.2868	1.49018		3.82954	1.27441	6.51881	0.444233		-65.4689	1.18236	-62.2739	1.18989		5.43113	1.1601	7.08722	0.561046
0.98	-67.3038	1.21909	-63.4169	1.49821		5.07581	1.11319	7.17046	0.433039		-66.9046	1.24275	-61.3063	1.42448		4.54808	1.17448	6.74499	0.446577		-63.669	1.12608	-61.2714	1.48103		3.88247	1.25775	6.50156	0.472071		-65.5362	1.15128	-62.2666	1.19436		5.36843	1.12357	7.09577	0.569712
0.99	-67.394	1.22381	-63.4332	1.49751		5.06474	1.12098	7.14615	0.438402		-66.9127	1.2504	-61.4012	1.41227		4.52034	1.18525	6.74181	0.443667		-63.6982	1.10174	-61.2461	1.47338		3.94909	1.24675	6.50931	0.502432		-65.5062	1.12058	-62.236	1.19711		5.30059	1.09086	7.08069	0.582525
1	-67.4254	1.21728	-63.3727	1.49346		5.05498	1.1274	7.15655	0.446837		-66.9519	1.26254	-61.4462	1.41058		4.4935	1.19345	6.73079	0.442886		-63.7131	1.07133	-61.1501	1.46802		4.04641	1.23485	6.53475	0.534256		-65.4494	1.13081	-62.3344	1.19291		5.21721	1.07084	7.04721	0.59907
1.01	-67.4335	1.2129	-63.2703	1.49036		5.06134	1.13575	7.19654	0.459116		-66.9553	1.26419	-61.4789	1.42341		4.45998	1.19905	6.71179	0.442318		-63.7019	1.03941	-61.1283	1.50842		4.18365	1.22088	6.56023	0.563954		-65.4709	1.12825	-62.3774	1.19889		5.11807	1.06738	7.00285	0.616492
1.02	-67.4189	1.22093	-63.2401	1.49806		5.09593	1.15055	7.24717	0.473313		-66.9892	1.27045	-61.5031	1.43492		4.42137	1.20239	6.68451	0.441043		-63.5229	1.04115	-61.1452	1.51329		4.35513	1.20974	6.56945	0.585154		-65.5345	1.09015	-62.3903	1.21366		5.01173	1.07712	6.95399	0.630305
1.03	-67.3457	1.23273	-63.2319	1.49712		5.15837	1.17424	7.28719	0.48597		-66.9607	1.27455	-61.5219	1.44222		4.38748	1.20349	6.64811	0.439917		-63.4016	1.03655	-61.1271	1.51319		4.5419	1.20875	6.55636	0.594066		-65.4456	1.10145	-62.4085	1.23096		4.91097	1.0926	6.90536	0.63727
1.04	-67.3115	1.24174	-63.1834	1.49899		5.23704	1.2038	7.30677	0.494542		-66.881	1.27676	-61.5313	1.45604		4.36846	1.20212	6.6047	0.440861		-63.1823	1.02778	-60.988	1.479		4.72489	1.22183	6.52569	0.59349		-65.4121	1.08845	-62.4448	1.2402		4.83048	1.10749	6.86014	0.638111
1.05	-67.3176	1.25365	-63.1441	1.49855		5.31746	1.23133	7.31303	0.497998		-66.8751	1.28313	-61.5553	1.46256		4.36982	1.19834	6.56186	0.44564		-62.9783	1.05677	-60.8183	1.4915		4.89528	1.24333	6.48702	0.588766		-65.4538	1.1024	-62.5177	1.24008		4.7822	1.11869	6.82024	0.636892
1.06	-67.3149	1.24478	-63.1302	1.49765		5.38938	1.24865	7.32273	0.496448		-66.8547	1.26816	-61.5677	1.47088		4.39341	1.19278	6.53086	0.455631		-62.8556	1.09138	-60.6474	1.50199		5.04995	1.25867	6.44796	0.579658		-65.4541	1.09377	-62.5685	1.24598		4.76666	1.12497	6.78766	0.637431
1.07	-67.2918	1.25324	-63.0985	1.50152		5.44907	1.25127	7.34793	0.491336		-66.8364	1.2506	-61.582	1.48527		4.43853	1.18637	6.52134	0.471595		-62.7767	1.11209	-60.5318	1.51061		5.18266	1.25434	6.41443	0.560363		-65.3921	1.11036	-62.5722	1.25494		4.76967	1.1256	6.76574	0.640727
1.08	-67.2884	1.26083	-63.0604	1.48026		5.49691	1.23906	7.38661	0.485309		-66.8244	1.242	-61.644	1.50202		4.49971	1.17985	6.53613	0.492947		-62.6333	1.12502	-60.5084	1.51348		5.28664	1.22822	6.39719	0.529838		-65.3214	1.12167	-62.5777	1.28953		4.77047	1.12031	6.75684	0.645314
1.09	-67.2687	1.27475	-63.0514	1.46163		5.53319	1.21453	7.42507	0.480741		-66.7908	1.24115	-61.6164	1.519		4.56542	1.17362	6.56967	0.517906		-62.5188	1.12981	-60.3648	1.5281		5.36434	1.1907	6.40844	0.500839		-65.279	1.11284	-62.5032	1.32039		4.75434	1.1098	6.75766	0.649271
1.1	-67.2714	1.28515	-63.0475	1.45799		5.55629	1.18114	7.44774	0.478348		-66.8001	1.2359	-61.5848	1.53898		4.62184	1.1683	6.61096	0.544339		-62.3739	1.11068	-60.3358	1.52017		5.42627	1.15625	6.4431	0.493149		-65.2439	1.08477	-62.4337	1.33341		4.71999	1.09613	6.75929	0.65184
1.11	-67.2033	1.29194	-63.0022	1.45134		5.56281	1.14226	7.4455	0.477544		-66.8395	1.23344	-61.5765	1.53872		4.65922	1.16518	6.64712	0.569924		-62.2127	1.13042	-60.2621	1.52462		5.47854	1.13426	6.47124	0.512224		-65.2337	1.08194	-62.3637	1.33951		4.67715	1.08173	6.75408	0.653217
1.12	-67.1323	1.30209	-62.9405	1.44771		5.54793	1.101	7.4186	0.477717		-66.8476	1.2393	-61.5004	1.55904		4.67511	1.1659	6.66486	0.591832		-62	1.19146	-60.2277	1.50528		5.51843	1.12585	6.46204	0.541562		-65.2157	1.08224	-62.4027	1.35389		4.63596	1.06821	6.7398	0.652874
1.13	-67.0788	1.32287	-62.9201	1.44851		5.50868	1.06071	7.37568	0.478995		-66.8659	1.2415	-61.5184	1.57119		4.67336	1.17132	6.65285	0.607626		-61.8985	1.21465	-60.1848	1.49245		5.54221	1.12656	6.41363	0.562068		-65.2237	1.07461	-62.4	1.3424		4.59749	1.05667	6.71436	0.648526
1.14	-67.0081	1.33825	-62.8671	1.44839		5.45008	1.02525	7.33027	0.481579		-66.8644	1.24373	-61.5462	1.60079		4.6605	1.18029	6.60738	0.617749		-61.6287	1.21709	-60.0851	1.50614		5.55058	1.1306	6.35277	0.568557		-65.2685	1.06588	-62.3744	1.33385		4.55539	1.04843	6.67235	0.637666
1.15	-66.953	1.34233	-62.8108	1.45181		5.38783	0.997478	7.29471	0.484121		-66.8471	1.24331	-61.6084	1.6113		4.64212	1.18998	6.53674	0.626553		-61.504	1.21123	-59.9815	1.5296		5.54561	1.13444	6.31013	0.567381		-65.1569	1.06936	-62.4115	1.31523		4.50713	1.04392	6.61438	0.620903
1.16	-66.8995	1.35566	-62.7986	1.44034		5.34321	0.977149	7.2738	0.483696		-66.8067	1.23907	-61.6696	1.61087		4.62098	1.19802	6.45898	0.639188		-61.4467	1.20001	-59.9289	1.50549		5.52527	1.13913	6.30196	0.566199		-65.1412	1.07394	-62.3259	1.28314		4.46113	1.0411	6.55807	0.603016
1.17	-66.85	1.37406	-62.7842	1.4518		5.33354	0.961158	7.26226	0.478103		-66.7481	1.23935	-61.7437	1.60895		4.59716	1.20407	6.39301	0.657676		-61.2644	1.19658	-59.717	1.48719		5.48255	1.14784	6.3277	0.568305		-65.0306	1.10384	-62.2562	1.2763		4.43246	1.03644	6.5315	0.589411
1.18	-66.7596	1.40178	-62.697	1.46659		5.36575	0.946091	7.24981	0.467837		-66.7033	1.22833	-61.8607	1.61106		4.56778	1.20887	6.34897	0.680633		-61.0523	1.22243	-59.6026	1.45133		5.41233	1.16033	6.37439	0.574025		-64.9691	1.12115	-62.2303	1.29968		4.43095	1.02867	6.55305	0.582914
1.19	-66.7359	1.42985	-62.539	1.48418		5.43629	0.931076	7.2307	0.45513		-66.6928	1.22716	-61.9841	1.58907		4.52688	1.21249	6.32503	0.7054		-60.88	1.26458	-59.5186	1.46711		5.3198	1.17279	6.4229	0.58563		-64.8634	1.11872	-62.2469	1.3217		4.45176	1.02069	6.61882	0.584163
1.2	-66.6589	1.45986	-62.3569	1.4892		5.53346	0.919014	7.2085	0.441098		-66.5989	1.21987	-62.106	1.56961		4.47003	1.21369	6.31258	0.729754		-60.5856	1.24862	-59.4486	1.44884		5.21974	1.18438	6.45573	0.610603		-64.7726	1.09032	-62.2625	1.34428		4.47755	1.01592	6.70749	0.592009
1.21	-66.5294	1.48867	-62.1484	1.52136		5.6399	0.914816	7.19048	0.424974		-66.5078	1.21986	-62.2413	1.55349		4.40232	1.21101	6.30447	0.75234		-60.5166	1.24694	-59.2177	1.46342		5.12637	1.19893	6.46101	0.655662		-64.737	1.09594	-62.2596	1.34404		4.49264	1.01311	6.79269	0.603538
1.22	-66.4817	1.50061	-62.0026	1.53043		5.73986	0.92203	7.17669	0.406591		-66.3708	1.21992	-62.3234	1.54175		4.33995	1.20393	6.29923	0.772197		-60.2336	1.25571	-59.2167	1.44933		5.04667	1.21712	6.43079	0.716772		-64.79	1.10615	-62.2086	1.359		4.49679	1.0066	6.85259	0.615689
1.23	-66.4573	1.49843	-61.8998	1.53601		5.82856	0.941165	7.15619	0.389515		-66.2866	1.20279	-62.4063	1.54215		4.30039	1.19357	6.29845	0.788058		-60.1273	1.27386	-59.2043	1.42233		4.98456	1.23306	6.36161	0.779676		-64.673	1.11693	-62.1267	1.37965		4.506	0.991633	6.87492	0.627211
1.24	-66.4007	1.49911	-61.7366	1.54493		5.91258	0.969895	7.11668	0.380777		-66.2313	1.19551	-62.5021	1.52805		4.28908	1.18258	6.30081	0.798269		-60.2265	1.26193	-58.9985	1.46908		4.94624	1.24224	6.26093	0.828888		-64.6222	1.1162	-62.0365	1.38143		4.54068	0.968231	6.85675	0.639108
1.25	-66.274	1.52232	-61.4763	1.55439		6.00042	1.0037	7.05878	0.384972		-66.145	1.19054	-62.5992	1.51063		4.29335	1.17392	6.30051	0.801815		-60.1083	1.30759	-58.8245	1.50115		4.93302	1.24596	6.15029	0.855527		-64.5929	1.12687	-61.9127	1.3638		4.61094	0.939914	6.80032	0.651941
1.26	-66.1311	1.55454	-61.2749	1.54356		6.09407	1.03664	6.9993	0.39915		-66.0906	1.17369	-62.7523	1.50531		4.28896	1.16903	6.29249	0.799428		-59.9633	1.3282	-58.7803	1.50947		4.92872	1.24468	6.05901	0.859411		-64.5459	1.11747	-61.7223	1.32866		4.70912	0.910466	6.71203	0.661888
1.27	-65.8895	1.60495	-61.026	1.5229		6.18892	1.06206	6.9594	0.416243		-66.0609	1.16607	-62.8323	1.50522		4.25697	1.16721	6.27834	0.793474		-59.916	1.33577	-58.7447	1.50566		4.89984	1.23545	6.01249	0.845207		-64.494	1.13406	-61.6576	1.30639		4.81374	0.882956	6.6073	0.662719
1.28	-65.6944	1.61743	-60.7837	1.51372		6.28083	1.07398	6.94966	0.431666		-66.0265	1.14618	-62.948	1.50179		4.19983	1.16722	6.26534	0.786451		-59.8392	1.34826	-58.7465	1.5241		4.81162	1.21944	6.01985	0.818266		-64.4904	1.13274	-61.5113	1.27817		4.90157	0.861266	6.512	0.652994
1.29	-65.444	1.66214	-60.4889	1.51771		6.37229	1.06961	6.96515	0.445284		-65.8841	1.12875	-63.0248	1.49642		4.14193	1.16897	6.2601	0.779186		-59.8982	1.34948	-58.7652	1.57338		4.65182	1.20348	6.06715	0.784311		-64.4869	1.12922	-61.4153	1.25695		4.95969	0.849992	6.45239	0.637997
1.3	-65.2224	1.6745	-60.2746	1.48573		6.46991	1.05107	6.99248	0.458573		-65.7851	1.12406	-63.117	1.49221		4.10998	1.17345	6.26425	0.7704		-59.8309	1.36606	-58.9298	1.60838		4.44801	1.19027	6.12498	0.750109		-64.5123	1.13248	-61.4155	1.23678		4.99042	0.850933	6.43947	0.624007
1.31	-64.9335	1.69702	-60.0098	1.48545		6.57745	1.02441	7.01922	0.471688		-65.7103	1.11448	-63.2128	1.49046		4.10944	1.18159	6.27615	0.758272		-59.9672	1.38725	-59.0429	1.62102		4.25763	1.17364	6.16707	0.722281		-64.4447	1.16207	-61.3977	1.23023		5.00704	0.860834	6.46235	0.613629
1.32	-64.6198	1.71278	-59.6773	1.49624		6.69622	0.996693	7.03594	0.484151		-65.5887	1.09889	-63.2648	1.47051		4.12016	1.19297	6.29461	0.742386		-60.04	1.4292	-59.0651	1.61145		4.1306	1.14654	6.18334	0.704307		-64.4732	1.17345	-61.4021	1.25023		5.02345	0.8737	6.49896	0.606661
1.33	-64.2906	1.72589	-59.3364	1.52095		6.83145	0.972193	7.03492	0.496696		-65.5253	1.10208	-63.3092	1.45597		4.11467	1.20487	6.31913	0.724038		-60.246	1.43326	-59.0936	1.60201		4.07774	1.11009	6.17772	0.693454		-64.4913	1.17739	-61.4051	1.26204		5.04449	0.884704	6.53417	0.602174
1.34	-63.9964	1.72268	-58.8359	1.485		6.99194	0.950624	7.01385	0.510486		-65.4055	1.11115	-63.3425	1.45118		4.07771	1.21314	6.34831	0.705093		-60.3948	1.45101	-59.2435	1.58469		4.07369	1.07282	6.15751	0.682482		-64.3987	1.20189	-61.3914	1.27636		5.06452	0.892095	6.56628	0.599172
1.35	-63.529	1.71148	-58.4032	1.47655		7.17991	0.930615	6.98023	0.525043		-65.3275	1.12515	-63.3896	1.44433		4.00912	1.21427	6.38179	0.687187		-60.5757	1.46945	-59.4083	1.54828		4.08582	1.04286	6.12566	0.665969		-64.2444	1.23431	-61.3565	1.27347		5.076	0.896803	6.59693	0.596719
1.36	-62.8759	1.7073	-58.045	1.46038		7.38069	0.914168	6.94596	0.538315		-65.2417	1.12148	-63.4049	1.45381		3.91552	1.20708	6.42368	0.672009		-60.8962	1.44263	-59.5649	1.52695		4.09828	1.02285	6.08064	0.644157		-64.2333	1.24892	-61.2953	1.28913		5.0776	0.900822	6.62079	0.594199
1.37	-62.2666	1.67706	-57.5177	1.43243		7.56254	0.905205	6.91635	0.548015		-65.2129	1.11452	-63.3864	1.43429		3.80379	1.19307	6.48021	0.661988		-61.091	1.45269	-59.8192	1.47084		4.1117	1.01158	6.02293	0.620895		-64.2168	1.2651	-61.2922	1.29506		5.07252	0.905655	6.62966	0.591728
1.38	-61.6504	1.64296	-56.9772	1.40129		7.69207	0.905886	6.88838	0.553089		-65.0747	1.15062	-63.3108	1.41841		3.68058	1.17539	6.55331	0.659802		-61.2749	1.45382	-60.0325	1.44216		4.12682	1.0074	5.96172	0.599241		-64.17	1.26851	-61.3007	1.31167		5.06256	0.912249	6.62378	0.590488
1.39	-61.0743	1.64542	-56.3077	1.37302		7.75574	0.916787	6.85953	0.555659		-64.993	1.19836	-63.1511	1.41208		3.55377	1.1569	6.63761	0.665696		-61.4443	1.46252	-60.1927	1.45817		4.1323	1.00939	5.91309	0.580592		-64.0985	1.28631	-61.2976	1.32084		5.04715	0.921739	6.61527	0.592673
1.4	-60.4887	1.61056	-55.808	1.33224		7.76599	0.936794	6.83058	0.559058		-64.9072	1.22467	-63.0171	1.43499		3.43277	1.13845	6.72245	0.675542		-61.582	1.4664	-60.4594	1.45125		4.10673	1.01675	5.88997	0.566917		-64.0137	1.29317	-61.2722	1.33255		5.02553	0.934518	6.62035	0.600727
1.41	-59.8753	1.61482	-55.2877	1.32895		7.74368	0.960998	6.79588	0.563811		-64.8975	1.23108	-62.8691	1.45066		3.32738	1.11926	6.79628	0.683252		-61.8252	1.46961	-60.7195	1.46051		4.0328	1.0279	5.89313	0.560002		-63.9501	1.31009	-61.2424	1.33969		4.99582	0.948754	6.64757	0.616742
1.42	-59.168	1.61751	-54.6243	1.36125		7.69681	0.982277	6.73875	0.569244		-64.9201	1.23323	-62.6658	1.46662		3.24577	1.09898	6.85301	0.685024		-62.0599	1.47071	-61.0298	1.45365		3.91091	1.03979	5.9111	0.558638		-63.8809	1.3344	-61.16	1.33994		4.95345	0.962324	6.69157	0.642398
1.43	-58.6153	1.59006	-53.9349	1.37002		7.619	0.996322	6.64587	0.576814		-64.8287	1.24913	-62.4554	1.50139		3.19242	1.07929	6.89553	0.681086		-62.3032	1.47184	-61.2903	1.45418		3.7578	1.04769	5.92846	0.558669		-63.816	1.36076	-61.086	1.33419		4.89539	0.975784	6.73718	0.677187
1.44	-58.0248	1.57027	-53.4265	1.3647		7.50526	1.00339	6.52515	0.587756		-64.8099	1.24352	-62.3101	1.49917		3.16743	1.0639	6.93041	0.67414		-62.6887	1.45832	-61.6111	1.446		3.59362	1.04786	5.93484	0.555499		-63.7816	1.36741	-61.0352	1.32639		4.82684	0.991086	6.76983	0.71615
1.45	-57.3839	1.55364	-53.0364	1.39264		7.36566	1.00494	6.40359	0.5993		-64.7304	1.24775	-62.1508	1.51215		3.16661	1.05705	6.95956	0.666718		-63.1311	1.45597	-61.9088	1.39269		3.43472	1.04103	5.92786	0.547116		-63.7804	1.3744	-61.0577	1.33377		4.7606	1.00805	6.78279	0.751705
1.46	-56.7103	1.53061	-52.6639	1.4027		7.22431	1.00028	6.30352	0.607023		-64.65	1.24506	-62.1116	1.50315		3.18097	1.06073	6.98004	0.659928		-63.6004	1.43536	-62.1903	1.37163		3.29527	1.03232	5.91065	0.535444		-63.8642	1.3806	-61.0723	1.33247		4.7083	1.02389	6.77618	0.777749
1.47	-56.0712	1.54016	-52.3989	1.42375		7.10326	0.986351	6.22168	0.610132		-64.5922	1.25628	-62.0438	1.48747		3.19837	1.07243	6.99087	0.653833		-64.0276	1.41414	-62.4741	1.34713		3.18576	1.02739	5.8893	0.524134		-63.9466	1.39387	-61.0937	1.33113		4.67344	1.03626	6.75257	0.791568
1.48	-55.346	1.56835	-51.9977	1.3847		7.00385	0.959595	6.13533	0.611783		-64.4981	1.26354	-61.9556	1.51637		3.20943	1.08592	6.99681	0.648347		-64.4528	1.39296	-62.7409	1.31311		3.10693	1.0294	5.87146	0.515388		-63.9508	1.39323	-61.1177	1.32651		4.65215	1.04556	6.71589	0.793742
1.49	-54.9361	1.54416	-51.611	1.4131		6.90466	0.919893	6.02865	0.615215		-64.3775	1.27909	-61.7764	1.51605		3.21292	1.09515	7.00641	0.643864		-64.8879	1.37467	-63.0488	1.27583		3.05003	1.0387	5.86354	0.509452		-63.9177	1.40015	-61.1103	1.33958		4.6377	1.05372	6.67253	0.787256
1.5	-54.2503	1.5614	-51.2979	1.43434		6.78123	0.873087	5.90889	0.62065		-64.2324	1.29761	-61.5338	1.5672		3.2153	1.09841	7.02803	0.641418		-65.218	1.36346	-63.3601	1.26331		3.0066	1.05344	5.86794	0.505686		-63.9506	1.39441	-61.0998	1.34221		4.62371	1.06221	6.63027	0.77574
1.51	-53.9224	1.5398	-50.972	1.40279		6.62615	0.827744	5.7992	0.624709		-64.1132	1.31648	-61.4085	1.57973		3.22405	1.09829	7.06503	0.642311		-65.5409	1.35112	-63.6205	1.2517		2.97643	1.06983	5.88341	0.503171		-64.0239	1.39769	-61.1372	1.34997		4.6059	1.07149	6.59592	0.761633
1.52	-53.4402	1.5254	-50.4914	1.40777		6.44841	0.78895	5.72123	0.623061		-64.0437	1.33829	-61.2318	1.59787		3.23954	1.09884	7.111	0.647424		-65.8782	1.31714	-63.877	1.25236		2.96487	1.08336	5.90802	0.50105		-64.1527	1.39968	-61.1635	1.36146		4.58414	1.08094	6.57453	0.746269
1.53	-53.1345	1.52812	-50.1645	1.39743		6.25792	0.755626	5.68272	0.613794		-63.9087	1.34953	-61.0852	1.61948		3.25177	1.10346	7.15163	0.656957		-66.2013	1.30755	-64.0903	1.24802		2.97461	1.09103	5.93945	0.498722		-64.1819	1.41111	-61.1959	1.35153		4.56458	1.08878	6.56885	0.732049
1.54	-52.7047	1.50032	-49.8196	1.3694		6.05604	0.723255	5.67387	0.598547		-63.7433	1.34272	-60.9302	1.6377		3.24531	1.11342	7.17476	0.670534		-66.5178	1.28683	-64.2855	1.25412		3.00143	1.09251	5.97333	0.495879		-64.2158	1.41359	-61.253	1.34625		4.55766	1.0933	6.57762	0.723475
1.55	-52.406	1.50991	-49.5358	1.33037		5.84197	0.69012	5.67259	0.580654		-63.5305	1.34825	-60.817	1.65999		3.20983	1.12614	7.17907	0.686549		-66.8505	1.26274	-64.4923	1.25306		3.0359	1.08958	6.00493	0.492932		-64.2538	1.41401	-61.3097	1.35456		4.57063	1.09485	6.59487	0.72468
1.56	-52.1839	1.49722	-49.1435	1.28228		5.62659	0.66071	5.659	0.561678		-63.3131	1.33141	-60.6902	1.66558		3.1477	1.13561	7.17336	0.70157		-67.1499	1.23437	-64.7144	1.25548		3.06758	1.08515	6.03353	0.491108		-64.3536	1.41853	-61.3505	1.36949		4.60074	1.09655	6.61276	0.735708
1.57	-51.9331	1.45411	-48.8166	1.30816		5.43421	0.640945	5.63078	0.541644		-63.0926	1.3484	-60.5583	1.67388		3.07379	1.13607	7.16834	0.712181		-67.4166	1.21677	-64.9314	1.25533		3.08986	1.08241	6.06309	0.491538		-64.4528	1.42215	-61.3987	1.38827		4.63595	1.10318	6.62575	0.752257
1.58	-51.6437	1.44167	-48.4385	1.26357		5.28558	0.631885	5.60207	0.522945		-62.9132	1.34031	-60.4079	1.69286		3.00921	1.1261	7.16852	0.717822		-67.6322	1.19835	-65.1432	1.24594		3.10368	1.08369	6.09824	0.494634		-64.6118	1.41016	-61.4578	1.39335		4.6624	1.11848	6.63333	0.769086
1.59	-51.4574	1.43359	-48.227	1.2738		5.18159	0.629624	5.58294	0.51023		-62.6704	1.33682	-60.2271	1.7173		2.97177	1.10983	7.17099	0.72034		-67.886	1.17854	-65.3	1.22563		3.11691	1.08905	6.14078	0.500399		-64.6463	1.39353	-61.5435	1.40633		4.67229	1.14232	6.63975	0.782493
1.6	-51.3174	1.46201	-48.0859	1.30187		5.1064	0.629618	5.56291	0.505394		-62.4639	1.34844	-60.1449	1.75247		2.96586	1.09414	7.17109	0.721362		-68.0717	1.16531	-65.4204	1.21285		3.13885	1.09611	6.1896	0.508466		-64.7076	1.35545	-61.5557	1.40755		4.66725	1.16923	6.65181	0.790604
1.61	-51.0637	1.51343	-48.0306	1.31859		5.04121	0.631076	5.51936	0.505219		-62.2618	1.34652	-60.1039	1.76107		2.98072	1.08422	7.1672	0.721344		-68.2736	1.14401	-65.5523	1.20276		3.17356	1.1021	6.2424	0.517612		-64.8243	1.34256	-61.5782	1.40853		4.65619	1.19072	6.67667	0.793382
1.62	-50.8342	1.57094	-47.9247	1.35774		4.9716	0.6354	5.43912	0.504904		-62.1189	1.34799	-60.031	1.78493		3.00122	1.07994	7.15973	0.719603		-68.4555	1.11963	-65.7008	1.20986		3.21759	1.1061	6.29706	0.525916		-64.9562	1.33517	-61.6201	1.41515		4.64836	1.20064	6.72047	0.792633
1.63	-50.8883	1.62717	-47.9565	1.32867		4.89074	0.640236	5.32579	0.503631		-61.9363	1.35537	-59.9967	1.80537		3.01914	1.07606	7.14891	0.71443		-68.6408	1.10801	-65.8142	1.20524		3.26386	1.10916	6.35273	0.531759		-65.0496	1.32717	-61.704	1.41537		4.6454	1.19806	6.78513	0.791624
1.64	-50.8267	1.6714	-48.0364	1.31176		4.80282	0.639439	5.18937	0.506763		-61.7308	1.35972	-59.9199	1.82315		3.03347	1.06738	7.13555	0.704658		-68.8041	1.09573	-65.8898	1.20192		3.30722	1.11264	6.41011	0.534525		-65.1678	1.30425	-61.7574	1.42212		4.64065	1.18594	6.86346	0.793828
1.65	-50.9466	1.69346	-48.1586	1.28273		4.71735	0.630269	5.03778	0.52093		-61.5609	1.38336	-59.9084	1.84074		3.04501	1.05367	7.12216	0.691895		-68.9204	1.08537	-65.9561	1.19958		3.34664	1.11688	6.47041	0.534515		-65.2	1.29484	-61.8012	1.42976		4.62848	1.16845	6.93807	0.800702
1.66	-51.2875	1.74151	-48.3914	1.26554		4.63279	0.616374	4.87681	0.545791		-61.4582	1.38601	-59.8809	1.85883		3.05517	1.03905	7.11275	0.68034		-69.0074	1.07244	-66.0353	1.19993		3.38384	1.12097	6.53287	0.532549		-65.2959	1.26309	-61.8425	1.42085		4.61209	1.14972	6.9878	0.81095
1.67	-51.6229	1.74601	-48.6155	1.2849		4.5287	0.603838	4.71214	0.572578		-61.4585	1.3984	-59.8013	1.87636		3.06845	1.02741	7.112	0.67361		-69.0949	1.06733	-66.1091	1.20293		3.42102	1.12334	6.59325	0.52964		-65.3829	1.2316	-61.94	1.40835		4.59894	1.13384	6.99856	0.822467
1.68	-52.0396	1.7296	-48.8756	1.29363		4.37988	0.598063	4.55537	0.591998		-61.3705	1.40413	-59.7643	1.88259		3.09307	1.01906	7.1233	0.67213		-69.1481	1.06136	-66.1413	1.20829		3.45894	1.12302	6.64527	0.526638		-65.5089	1.19835	-61.9358	1.39018		4.59164	1.12435	6.97145	0.834019
1.69	-52.6483	1.72205	-49.3356	1.31357		4.17888	0.602593	4.42923	0.601946		-61.239	1.42886	-59.7782	1.88426		3.1393	1.01153	7.14466	0.673725		-69.211	1.04375	-66.1842	1.21461		3.49607	1.12087	6.68424	0.523914		-65.6042	1.18373	-61.9536	1.38856		4.58821	1.12255	6.92217	0.84463
1.7	-53.2056	1.71566	-49.8073	1.31713		3.94245	0.617843	4.35841	0.60629		-61.1749	1.42477	-59.7394	1.90377		3.21563	1.0035	7.16612	0.676041		-69.2488	1.03115	-66.1952	1.22178		3.52973	1.11955	6.70997	0.521423		-65.7045	1.16897	-61.937	1.39214		4.5893	1.12686	6.8712	0.852398
1.71	-53.871	1.73345	-50.2094	1.30393		3.69855	0.6417	4.35248	0.60859		-61.1435	1.43824	-59.7411	1.88979		3.32256	0.996695	7.17437	0.678108		-69.2978	1.02895	-66.172	1.22375		3.55772	1.1218	6.72671	0.51912		-65.8122	1.16161	-61.9809	1.39732		4.59993	1.13466	6.83145	0.855154
1.72	-54.418	1.75359	-50.736	1.27305		3.47056	0.671835	4.39952	0.608991		-61.1179	1.45218	-59.7277	1.89228		3.44841	0.993228	7.1605	0.679447		-69.2929	1.01932	-66.1348	1.22403		3.57901	1.12838	6.74041	0.517036		-65.9349	1.14968	-62.0896	1.38955		4.62295	1.14476	6.80272	0.852386
1.73	-55.1041	1.77321	-51.344	1.26009		3.27105	0.706648	4.47325	0.605258		-61.1311	1.44154	-59.7868	1.89542		3.57165	0.992318	7.12103	0.678317		-69.2861	1.00868	-66.1064	1.21958		3.59305	1.13752	6.75598	0.514752		-66.0818	1.14267	-62.2127	1.39193		4.65324	1.1576	6.77757	0.845641
1.74	-55.7072	1.77788	-52.0461	1.24774		3.10407	0.744842	4.54434	0.595915		-61.1983	1.44032	-59.7913	1.90604		3.66876	0.990871	7.0544	0.672206		-69.291	0.995154	-66.0604	1.21596		3.5983	1.14648	6.77686	0.511478		-66.2461	1.12155	-62.2562	1.38804		4.68014	1.17331	6.75213	0.836775
1.75	-56.2933	1.77462	-52.6596	1.2862		2.9689	0.784639	4.5902	0.58314		-61.1603	1.47188	-59.7875	1.89824		3.72582	0.986643	6.96431	0.66082		-69.2485	0.988703	-65.9678	1.2135		3.59195	1.15329	6.80582	0.507264		-66.3264	1.10685	-62.3145	1.37473		4.69626	1.18999	6.73076	0.826357
1.76	-56.896	1.74663	-53.3056	1.26418		2.86113	0.823802	4.60301	0.571977		-61.182	1.47481	-59.7875	1.88575		3.74902	0.979858	6.86698	0.648065		-69.1825	0.967528	-65.9178	1.21093		3.5723	1.15733	6.84412	0.503651		-66.3541	1.09109	-62.3618	1.36735		4.7046	1.20392	6.72135	0.813813
1.77	-57.4592	1.72604	-53.8591	1.30516		2.77323	0.859988	4.5934	0.56636		-61.2047	1.48443	-59.7592	1.89148		3.76289	0.971933	6.78754	0.639815		-69.0786	0.961008	-65.8824	1.21306		3.54113	1.15904	6.88873	0.502636		-66.2398	1.11861	-62.4649	1.36327		4.71552	1.21189	6.72791	0.79891
1.78	-57.9466	1.69961	-54.4163	1.26748		2.69872	0.89067	4.58501	0.565988		-61.1944	1.50533	-59.7945	1.87458		3.79313	0.963755	6.74353	0.639405		-68.9847	0.956118	-65.8305	1.21982		3.50199	1.15958	6.93172	0.504935		-66.2737	1.10237	-62.5375	1.36041		4.73543	1.21475	6.74744	0.783074
1.79	-58.5726	1.65906	-54.9627	1.25157		2.63809	0.914008	4.60047	0.566713		-61.1835	1.53024	-59.7904	1.87293		3.84898	0.955561	6.73233	0.645976		-68.8824	0.958507	-65.7715	1.22761		3.45708	1.16036	6.96469	0.509204		-66.289	1.09322	-62.6079	1.35113		4.75965	1.21892	6.77186	0.769016
1.8	-59.0893	1.61701	-55.7026	1.25041		2.59935	0.92979	4.64861	0.563624		-61.2357	1.52811	-59.7823	1.88933		3.92096	0.947511	6.73448	0.656847		-68.7656	0.965169	-65.6949	1.23243		3.40771	1.16228	6.98469	0.51301		-66.2306	1.10037	-62.6241	1.3563		4.77747	1.23281	6.7917	0.758995
1.81	-59.6458	1.59646	-56.4416	1.22992		2.58969	0.938822	4.72287	0.55407		-61.408	1.50736	-59.8425	1.89163		3.99181	0.939004	6.72589	0.670702		-68.6351	0.983162	-65.6198	1.23817		3.35673	1.16544	6.99541	0.514536		-66.1521	1.1409	-62.6689	1.35677		4.78424	1.25998	6.79925	0.753668
1.82	-60.1539	1.56568	-57.1625	1.2257		2.60646	0.941846	4.80928	0.538634		-61.4294	1.49885	-59.9169	1.89182		4.04846	0.927549	6.68975	0.689001		-68.4599	0.988429	-65.5474	1.23395		3.3092	1.16901	7.00316	0.513336		-66.1306	1.15678	-62.7175	1.35576		4.78739	1.29513	6.79096	0.752524
1.83	-60.6203	1.537	-57.7388	1.22776		2.63789	0.939375	4.89388	0.520444		-61.4451	1.51092	-59.9989	1.87411		4.08829	0.909762	6.62631	0.714115		-68.3814	1.00571	-65.464	1.21674		3.27105	1.17142	7.01285	0.510063		-66.1843	1.16067	-62.7352	1.3563		4.7995	1.32728	6.76905	0.755013
1.84	-61.0577	1.52876	-58.3057	1.22434		2.6707	0.932123	4.96572	0.504086		-61.3833	1.55204	-60.0535	1.87131		4.11772	0.883753	6.55467	0.745796		-68.2667	1.01992	-65.3931	1.21699		3.24789	1.17127	7.02783	0.506108		-66.3541	1.12269	-62.7508	1.36793		4.82763	1.34764	6.74087	0.761216
1.85	-61.4402	1.51128	-58.8091	1.22209		2.69519	0.921834	5.01839	0.493928		-61.4794	1.56203	-60.1034	1.86231		4.14423	0.850642	6.49837	0.780049		-68.1929	1.03601	-65.2941	1.22483		3.24377	1.16887	7.05073	0.503367		-66.438	1.11961	-62.7979	1.37234		4.87206	1.35474	6.7156	0.771549
1.86	-61.7774	1.49407	-59.268	1.21003		2.70751	0.911873	5.05186	0.491648		-61.6016	1.54635	-60.1629	1.8606		4.17066	0.814874	6.46494	0.811063		-68.1378	1.05415	-65.2597	1.22213		3.25841	1.16625	7.08121	0.503684		-66.5238	1.09873	-62.8232	1.36318		4.93087	1.35277	6.70128	0.785742
1.87	-62.1572	1.47576	-59.6885	1.20984		2.71319	0.905194	5.07201	0.495067		-61.7242	1.56098	-60.1522	1.84987		4.19795	0.782735	6.44092	0.8337		-68.0441	1.08187	-65.1896	1.21996		3.28619	1.16516	7.11352	0.507909		-66.5424	1.10757	-62.7615	1.36054		5.00109	1.34692	6.70409	0.802401
1.88	-62.432	1.44332	-60.0922	1.21757		2.72703	0.901362	5.08619	0.499971		-61.8366	1.56258	-60.1887	1.84126		4.22811	0.75896	6.40677	0.845091		-67.9254	1.09265	-65.1167	1.21763		3.32052	1.16501	7.13957	0.515223		-66.5755	1.11642	-62.7855	1.35086		5.07696	1.34137	6.72798	0.819696
1.89	-62.7954	1.42449	-60.5104	1.23566		2.76226	0.897598	5.0986	0.50297		-61.9868	1.53741	-60.2388	1.82749		4.26063	0.744428	6.35529	0.845254		-67.8106	1.10022	-65.0859	1.20505		3.35861	1.1633	7.15594	0.523534		-66.6913	1.10966	-62.8437	1.34402		5.1495	1.33933	6.77271	0.835602
1.9	-63.0275	1.40006	-60.9063	1.24566		2.81725	0.892174	5.1106	0.502843		-62.0779	1.50785	-60.265	1.83122		4.28994	0.737807	6.29775	0.836922		-67.7428	1.11399	-65.0235	1.19216		3.39918	1.1582	7.16664	0.530869		-66.8271	1.09764	-62.8823	1.347		5.2075	1.34251	6.83163	0.847262
1.91	-63.2653	1.37774	-61.1861	1.24741		2.87789	0.884468	5.12433	0.500218		-62.2442	1.49308	-60.3072	1.79913		4.31056	0.738446	6.25481	0.824903		-67.7348	1.12573	-64.9975	1.18273		3.43781	1.15051	7.17773	0.536491		-66.8295	1.10517	-62.9595	1.34363		5.24113	1.3502	6.89352	0.851664
1.92	-63.5127	1.36865	-61.5128	1.23964		2.93518	0.873287	5.14326	0.496426		-62.3656	1.49558	-60.3226	1.7874		4.323	0.7456	6.24302	0.815035		-67.7084	1.12889	-64.9947	1.18453		3.46929	1.14279	7.19036	0.540703		-66.8727	1.08621	-62.9703	1.34357		5.24679	1.35941	6.94876	0.84791
1.93	-63.6978	1.36272	-61.7683	1.24018		2.99419	0.858038	5.16882	0.492564		-62.4393	1.46705	-60.3421	1.78121		4.33131	0.755865	6.26888	0.812007		-67.716	1.13306	-65.0104	1.18234		3.49355	1.13726	7.20024	0.543986		-66.9081	1.08428	-63.0495	1.33418		5.22783	1.36648	6.99463	0.838464
1.94	-63.9059	1.32581	-62.0648	1.25266		3.06299	0.840623	5.19887	0.489767		-62.5973	1.43915	-60.3473	1.76852		4.33702	0.764726	6.33088	0.81667		-67.6614	1.14825	-65.0043	1.18472		3.5163	1.13468	7.2037	0.546851		-66.9222	1.08766	-63.0568	1.3301		5.19244	1.36879	7.03397	0.827688
1.95	-64.1537	1.30594	-62.2676	1.2777		3.13905	0.824751	5.22907	0.48982		-62.688	1.44362	-60.306	1.76856		4.33979	0.77133	6.4224	0.825812		-67.5139	1.19857	-64.9402	1.18336		3.54586	1.13457	7.2027	0.55004		-66.9756	1.08461	-63.1297	1.33129		5.15394	1.36553	7.06882	0.818714
1.96	-64.3926	1.29106	-62.4807	1.28642		3.21108	0.813871	5.25451	0.494114		-62.7757	1.43641	-60.3104	1.77669		4.34489	0.779031	6.53158	0.835319		-67.3421	1.2343	-64.8933	1.16163		3.59124	1.13596	7.20352	0.554151		-67.0588	1.0935	-63.2021	1.32674		5.12922	1.35752	7.09624	0.81135
1.97	-64.5935	1.29245	-62.6894	1.29478		3.27009	0.810139	5.2725	0.502221		-62.8881	1.42825	-60.3563	1.79504		4.36542	0.789893	6.64064	0.842695		-67.3154	1.24748	-64.8394	1.13505		3.66029	1.13816	7.21168	0.559416		-67.1172	1.10492	-63.2369	1.31391		5.13082	1.34711	7.11126	0.802938
1.98	-64.7368	1.27826	-62.8769	1.30434		3.31369	0.814399	5.28691	0.512796		-63.046	1.3887	-60.3775	1.80813		4.41178	0.801159	6.72891	0.845937		-67.385	1.23492	-64.797	1.113		3.75422	1.14143	7.22841	0.565934		-67.1651	1.09704	-63.2733	1.30812		5.16215	1.33782	7.11354	0.791363
1.99	-64.8994	1.27868	-63.0268	1.31578		3.3425	0.825807	5.30892	0.525327		-63.1151	1.3905	-60.4615	1.79134		4.47974	0.808647	6.78059	0.842343		-67.4167	1.24028	-64.7354	1.0996		3.86071	1.14629	7.25137	0.573203		-67.137	1.10192	-63.3606	1.2997		5.22074	1.33269	7.10918	0.777295
2	-65.0152	1.28325	-63.1624	1.32007		3.35897	0.841122	5.35119	0.539513		-63.2114	1.40065	-60.5579	1.78932		4.55477	0.810928	6.79244	0.831291		-67.2976	1.27959	-64.7093	1.09201		3.95441	1.15197	7.27708	0.579495		-67.1612	1.08877	-63.3952	1.29737		5.29899	1.33274	7.1058	0.763715
2.01	-65.1078	1.28264	-63.2731	1.31336		3.37015	0.855234	5.42096	0.553633		-63.2601	1.4048	-60.5778	1.77611		4.62823	0.809001	6.77494	0.817321		-67.2947	1.2925	-64.7151	1.0914		4.0102	1.15642	7.30273	0.582882		-67.1277	1.09528	-63.471	1.29911		5.37995	1.33645	7.10773	0.7538
2.02	-65.1744	1.27858	-63.4513	1.33586		3.38617	0.863811	5.51729	0.565364		-63.3379	1.3986	-60.5939	1.78216		4.70283	0.804381	6.74614	0.807969		-67.2214	1.31317	-64.7073	1.089		4.02171	1.15858	7.3266	0.583099		-67.0721	1.13461	-63.5202	1.32059		5.44152	1.34021	7.11581	0.749019
2.03	-65.3461	1.25347	-63.5403	1.35247		3.4137	0.866194	5.63221	0.574057		-63.4902	1.38007	-60.7205	1.75919		4.78062	0.798381	6.72248	0.808203		-67.2019	1.3188	-64.7103	1.07959		4.00695	1.15953	7.34785	0.581643		-67.118	1.12258	-63.5895	1.33909		5.47138	1.34049	7.12944	0.748584
2.04	-65.4845	1.22895	-63.6044	1.35873		3.45464	0.86571	5.75421	0.581466		-63.5602	1.39126	-60.7827	1.73287		4.85164	0.791915	6.71249	0.817297		-67.255	1.30498	-64.7012	1.07553		3.99188	1.16138	7.36639	0.580109		-67.1833	1.09569	-63.5832	1.35286		5.47545	1.33766	7.14813	0.751048
2.05	-65.5419	1.22597	-63.6985	1.38085		3.51109	0.867365	5.87334	0.590259		-63.6824	1.37719	-60.8416	1.72758		4.89854	0.785477	6.7147	0.82983		-67.1741	1.34993	-64.6897	1.06267		3.98936	1.16556	7.38227	0.578741		-67.1419	1.12315	-63.611	1.35618		5.4703	1.33635	7.17293	0.756563
2.06	-65.574	1.21372	-63.8097	1.39228		3.58551	0.875514	5.98472	0.60162		-63.7604	1.37276	-60.8907	1.72306		4.91053	0.779392	6.71943	0.839065		-66.9902	1.43523	-64.6742	1.06252		3.9974	1.17166	7.39378	0.576414		-67.1217	1.12274	-63.5861	1.36176		5.46844	1.34111	7.20749	0.766768
2.07	-65.5699	1.2094	-63.8145	1.4069		3.67312	0.892106	6.08873	0.613783		-63.862	1.36781	-60.9057	1.73213		4.89016	0.774299	6.71424	0.840809		-66.8807	1.43515	-64.6568	1.0577		4.01178	1.17739	7.39739	0.572322		-67.0361	1.12267	-63.6122	1.35841		5.46854	1.35246	7.25623	0.782399
2.08	-65.6204	1.2121	-63.8409	1.41847		3.75974	0.915369	6.18921	0.622958		-64.0142	1.34908	-61.022	1.7332		4.84893	0.771207	6.69138	0.835534		-66.8866	1.37656	-64.5745	1.05429		4.03438	1.1797	7.39229	0.56777		-67.0504	1.11477	-63.6227	1.35629		5.45816	1.36714	7.31954	0.80148
2.09	-65.7744	1.21088	-63.8353	1.43292		3.83142	0.940714	6.29123	0.626475		-64.1085	1.36045	-61.1111	1.72583		4.80081	0.770811	6.65154	0.827132		-66.8281	1.38234	-64.512	1.04757		4.07573	1.17676	7.38419	0.565582		-67.037	1.11978	-63.6212	1.34591		5.42949	1.38163	7.39061	0.819713
2.1	-65.8715	1.20991	-63.8592	1.43762		3.88435	0.963179	6.39826	0.625503		-64.2175	1.36632	-61.1764	1.72475		4.75894	0.773121	6.60225	0.819439		-66.7421	1.42526	-64.4857	1.05231		4.15437	1.1693	7.38191	0.567752		-66.9441	1.18186	-63.6197	1.35333		5.39283	1.39461	7.45905	0.832948
2.11	-66.0241	1.21175	-63.9608	1.44281		3.92323	0.979465	6.50953	0.624084		-64.3499	1.36845	-61.2363	1.71831		4.73312	0.777894	6.55417	0.813696		-66.8528	1.39751	-64.4711	1.05572		4.28593	1.1608	7.39008	0.573991		-66.9814	1.18678	-63.657	1.35903		5.3693	1.4051	7.51885	0.840023
2.12	-66.0925	1.20601	-63.9917	1.46471		3.95377	0.989311	6.61931	0.625142		-64.4267	1.36403	-61.2335	1.72346		4.72608	0.785002	6.51784	0.808809		-66.9188	1.36889	-64.504	1.05627		4.46566	1.15641	7.40638	0.581881		-67.1012	1.15941	-63.6933	1.36956		5.36932	1.41255	7.57223	0.842932
2.13	-66.1806	1.20598	-64.0346	1.48178		3.98032	0.994787	6.71899	0.62828		-64.466	1.36597	-61.3292	1.69912		4.73044	0.793898	6.50023	0.803227		-66.9542	1.39575	-64.4576	1.05825		4.66281	1.15842	7.42475	0.588028		-67.0868	1.17825	-63.7319	1.37251		5.38263	1.41901	7.62487	0.843965
2.14	-66.2328	1.21046	-64.0569	1.49686		4.00763	0.997619	6.80127	0.631463		-64.5735	1.35884	-61.4611	1.67318		4.73112	0.802514	6.50137	0.796453		-66.879	1.45848	-64.4092	1.05842		4.8379	1.1629	7.43999	0.58966		-67.105	1.1902	-63.754	1.39867		5.38957	1.42725	7.67839	0.843611
2.15	-66.3161	1.23673	-64.0493	1.50563		4.0406	0.997563	6.86215	0.633567		-64.7068	1.34922	-61.5464	1.65974		4.71505	0.807583	6.51315	0.789418		-66.8188	1.51608	-64.3485	1.05644		4.96853	1.16502	7.45005	0.586406		-67.0843	1.16884	-63.8047	1.41968		5.37943	1.43867	7.72755	0.841256
2.16	-66.4053	1.24031	-64.012	1.5166		4.08191	0.993055	6.89822	0.634952		-64.7948	1.35283	-61.5574	1.66042		4.68074	0.80712	6.52392	0.783692		-66.8445	1.51954	-64.2906	1.05821		5.05781	1.16434	7.45549	0.581055		-67.1002	1.14983	-63.8599	1.43757		5.35843	1.45465	7.76376	0.836408
2.17	-66.4454	1.24179	-63.9571	1.5321		4.1311	0.982879	6.90464	0.636689		-64.8938	1.34781	-61.625	1.65725		4.63724	0.802488	6.52805	0.780672		-66.8664	1.52899	-64.2226	1.04846		5.11894	1.16207	7.45723	0.577203		-67.0399	1.16493	-63.887	1.41783		5.34366	1.47662	7.78142	0.828547
2.18	-66.4785	1.22522	-63.892	1.55689		4.18565	0.967608	6.88019	0.640425		-64.9718	1.35075	-61.6832	1.66915		4.59409	0.797841	6.53239	0.781569		-66.9446	1.50035	-64.2049	1.05381		5.1573	1.15796	7.45494	0.575714		-67.0541	1.14954	-63.9018	1.41531		5.35134	1.50385	7.78274	0.817042
2.19	-66.4885	1.22471	-63.7748	1.57288		4.24258	0.949848	6.83453	0.646918		-65.0579	1.33439	-61.781	1.65305		4.55395	0.798098	6.55155	0.786544		-67.0844	1.46601	-64.172	1.08083		5.17256	1.15139	7.44786	0.575251		-66.9868	1.17805	-63.9659	1.40788		5.38748	1.53229	7.77687	0.802378
2.2	-66.5263	1.23008	-63.7721	1.56715		4.29882	0.932988	6.78534	0.653851		-65.15	1.32991	-61.8251	1.64482		4.51457	0.807496	6.59564	0.793432		-67.077	1.46738	-64.1617	1.09063		5.17404	1.1434	7.43763	0.575473		-67.002	1.1728	-63.974	1.39947		5.44373	1.5562	7.77299	0.786739
2.21	-66.6074	1.22135	-63.7716	1.56306		4.35025	0.919945	6.74542	0.65757		-65.213	1.31355	-61.7991	1.65798		4.47463	0.828517	6.66267	0.79884		-67.1531	1.47202	-64.1956	1.09406		5.18461	1.13664	7.43033	0.578057		-67.0178	1.18993	-63.9686	1.40724		5.5003	1.57145	7.7736	0.77235
2.22	-66.6543	1.21702	-63.8155	1.55588		4.39107	0.912879	6.71637	0.65631		-65.2651	1.29478	-61.7813	1.68043		4.43699	0.860235	6.74069	0.800645		-67.147	1.4837	-64.1743	1.09801		5.22502	1.13391	7.43427	0.584955		-67.0175	1.19057	-63.9479	1.4306		5.53569	1.57715	7.77376	0.760204
2.23	-66.7752	1.21578	-63.8174	1.56191		4.41675	0.912549	6.69624	0.651111		-65.3088	1.29883	-61.784	1.6791		4.40811	0.897988	6.81453	0.798988		-67.226	1.47065	-64.1722	1.11084		5.29558	1.1371	7.45399	0.595894		-67.0434	1.19244	-63.9433	1.4488		5.53715	1.57463	7.76534	0.751053
2.24	-66.8481	1.2251	-63.855	1.56411		4.42819	0.91699	6.68732	0.644767		-65.3207	1.30595	-61.8375	1.67917		4.39464	0.935989	6.87159	0.79546		-67.2891	1.43885	-64.1865	1.10378		5.37455	1.146	7.48569	0.607662		-67.0473	1.18872	-63.9289	1.47819		5.50362	1.56509	7.7423	0.745289
2.25	-66.8235	1.26399	-63.8996	1.5486		4.43121	0.921135	6.69292	0.639983		-65.3872	1.30643	-61.9031	1.67596		4.39764	0.970251	6.90571	0.791758		-67.2404	1.44342	-64.2116	1.09256		5.43439	1.15625	7.51907	0.616189		-67.0612	1.17843	-63.926	1.46983		5.44061	1.54907	7.70434	0.741713
2.26	-66.8564	1.26892	-63.9642	1.53717		4.43173	0.919429	6.7102	0.638049		-65.4855	1.29922	-61.928	1.67868		4.40886	0.999072	6.91914	0.788885		-67.2553	1.426	-64.2066	1.08808		5.46238	1.1596	7.54346	0.619407		-67.1363	1.16655	-63.926	1.47386		5.35532	1.52843	7.65706	0.738941
2.27	-66.9397	1.26315	-64.0062	1.53282		4.43225	0.910377	6.7296	0.638414		-65.5823	1.28199	-61.9609	1.67241		4.41422	1.02187	6.92163	0.787244		-67.1785	1.44938	-64.2417	1.0875		5.47054	1.14982	7.5522	0.618513		-67.1192	1.17169	-63.9459	1.47314		5.25696	1.50832	7.60844	0.737222
2.28	-67.0246	1.25621	-64.0841	1.52668		4.43241	0.898391	6.74126	0.639284		-65.6962	1.26902	-62.0212	1.66568		4.40335	1.03848	6.92559	0.786839		-67.1602	1.46342	-64.266	1.08744		5.48629	1.1282	7.54338	0.617343		-67.1941	1.16091	-63.9067	1.45626		5.15687	1.49517	7.56427	0.737485
2.29	-67.0627	1.25164	-64.1046	1.52944		4.43149	0.891268	6.74134	0.639147		-65.7447	1.24529	-62.1058	1.65737		4.37749	1.0492	6.93895	0.78712		-67.1341	1.4862	-64.216	1.07608		5.53037	1.1035	7.51932	0.621082		-67.2065	1.16985	-63.8199	1.43585		5.06471	1.49132	7.52608	0.739454
2.3	-67.1063	1.25494	-64.0532	1.54126		4.43008	0.89547	6.73287	0.637634		-65.7981	1.22176	-62.165	1.67183		4.3472	1.05462	6.96078	0.78683		-67.026	1.53929	-64.1831	1.0557		5.60172	1.08827	7.48623	0.634287		-67.2794	1.1644	-63.7392	1.41736		4.98481	1.49307	7.49304	0.741545
2.31	-67.1228	1.25803	-64.0442	1.54409		4.42948	0.911911	6.72167	0.634472		-65.8649	1.21361	-62.2284	1.65591		4.32116	1.05567	6.983	0.783978		-67.1122	1.49337	-64.1507	1.04424		5.68052	1.09292	7.45376	0.657674		-67.3455	1.16751	-63.7253	1.40431		4.91843	1.49474	7.4658	0.742302
2.32	-67.1711	1.26495	-64.0417	1.54203		4.42939	0.935748	6.7125	0.628677		-65.9216	1.21619	-62.2732	1.6597		4.29924	1.05437	6.99619	0.776379		-67.1378	1.4823	-64.0929	1.03986		5.7421	1.11982	7.4325	0.686099		-67.4817	1.15093	-63.7241	1.39842		4.86998	1.49309	7.44832	0.741047
2.33	-67.2169	1.27072	-64.04	1.53946		4.42654	0.96052	6.70882	0.619828		-65.9321	1.22749	-62.2849	1.66308		4.27891	1.05314	6.99486	0.762965		-67.1407	1.48774	-64.0819	1.03181		5.76902	1.16174	7.42966	0.710914		-67.4737	1.1714	-63.7907	1.39322		4.84904	1.48808	7.44437	0.737197
2.34	-67.286	1.26416	-64.0563	1.53321		4.41814	0.981655	6.71463	0.609225		-66.0026	1.22611	-62.244	1.68613		4.26458	1.05218	6.97924	0.74467		-67.1448	1.47042	-64.1161	1.03579		5.75828	1.20578	7.44566	0.725202		-67.5697	1.17205	-63.8114	1.38784		4.86182	1.48168	7.4521	0.73
2.35	-67.3337	1.25816	-64.0608	1.53518		4.4092	0.996394	6.73384	0.59895		-66.0665	1.22394	-62.2211	1.69245		4.26499	1.04893	6.95324	0.723762		-67.2545	1.45309	-64.1373	1.03198		5.72322	1.2418	7.47486	0.72721		-67.5492	1.19354	-63.813	1.39508		4.89943	1.47618	7.46416	0.719525
2.36	-67.3757	1.25156	-64.0893	1.54432		4.4137	1.00262	6.76733	0.590323		-66.1236	1.2212	-62.2684	1.69745		4.28216	1.04141	6.92043	0.702603		-67.3421	1.42702	-64.1563	1.0309		5.68699	1.26801	7.50935	0.720123		-67.5281	1.20026	-63.775	1.41534		4.9376	1.4727	7.47472	0.707599
2.37	-67.3627	1.26076	-64.0371	1.56016		4.44374	0.99978	6.81206	0.583393		-66.1467	1.20952	-62.3096	1.68427		4.30818	1.03114	6.88255	0.683412		-67.4679	1.41528	-64.1642	1.04231		5.66748	1.28813	7.54265	0.709699		-67.5536	1.20818	-63.7084	1.4435		4.9527	1.47109	7.48463	0.696906
2.38	-67.3172	1.27857	-64.0003	1.56796		4.49687	0.990799	6.8627	0.577114		-66.1886	1.17881	-62.3647	1.67732		4.33447	1.02171	6.84161	0.668493		-67.5005	1.40835	-64.1712	1.04808		5.66287	1.30399	7.57218	0.701318		-67.5983	1.20178	-63.6543	1.44954		4.93911	1.47108	7.49838	0.689099
2.39	-67.3332	1.29604	-63.982	1.58887		4.55717	0.980811	6.91255	0.570015		-66.2747	1.15187	-62.413	1.66863		4.35892	1.01572	6.80233	0.659922		-67.5022	1.40453	-64.1632	1.03971		5.65097	1.31139	7.60095	0.697431		-67.5581	1.21951	-63.6575	1.43431		4.90992	1.4726	7.51685	0.684617
2.4	-67.4061	1.2941	-64.0073	1.60479		4.60936	0.973584	6.95366	0.561223		-66.3554	1.14368	-62.4456	1.6756		4.38145	1.01398	6.77164	0.658969		-67.5024	1.36167	-64.1958	1.04199		5.60745	1.30424	7.63787	0.696726		-67.5758	1.22445	-63.6514	1.42736		4.88192	1.47618	7.53357	0.683913
2.41	-67.4478	1.29815	-64.0886	1.61445		4.64946	0.969999	6.97856	0.551012		-66.4226	1.1427	-62.4795	1.67281		4.39768	1.01673	6.75542	0.665423		-67.4691	1.33409	-64.2104	1.04326		5.52888	1.28277	7.69426	0.695951		-67.5603	1.22102	-63.5531	1.41925		4.86263	1.48312	7.53702	0.687373
2.42	-67.4262	1.29366	-64.1707	1.61487		4.68225	0.969018	6.98317	0.540629		-66.4405	1.14119	-62.4719	1.6651		4.40147	1.02529	6.75504	0.677206		-67.4668	1.30341	-64.2041	1.03667		5.43668	1.25406	7.77688	0.693222		-67.5036	1.21847	-63.472	1.40903		4.85056	1.49373	7.51727	0.693632
2.43	-67.4106	1.28702	-64.2024	1.61403		4.71237	0.96921	6.96767	0.531673		-66.4226	1.13767	-62.5407	1.66062		4.39172	1.04215	6.76721	0.691259		-67.5136	1.28119	-64.1929	1.04712		5.35615	1.22479	7.88214	0.689553		-67.4254	1.22212	-63.4135	1.39326		4.84366	1.5065	7.47182	0.699708
2.44	-67.4359	1.27147	-64.1987	1.62014		4.73994	0.970049	6.93566	0.525417		-66.3825	1.15168	-62.5619	1.66745		4.37412	1.06895	6.78741	0.705131		-67.657	1.2452	-64.1247	1.06256		5.29455	1.19691	7.99578	0.686933		-67.469	1.21505	-63.2782	1.38712		4.84417	1.52013	7.40673	0.703527
2.45	-67.5147	1.26081	-64.2443	1.63198		4.7626	0.972431	6.89417	0.522751		-66.3812	1.14732	-62.5722	1.66431		4.35663	1.10372	6.81384	0.717803		-67.7841	1.23053	-64.0554	1.06203		5.24268	1.17047	8.0983	0.685691		-67.4673	1.22528	-63.2226	1.37806		4.8547	1.53494	7.33384	0.704762
2.46	-67.6149	1.24283	-64.2505	1.63609		4.77924	0.978024	6.85294	0.524042		-66.4156	1.14428	-62.6126	1.67042		4.34424	1.14016	6.84874	0.729512		-67.8197	1.22713	-64.0657	1.06013		5.19489	1.14676	8.17338	0.684433		-67.4919	1.23088	-63.1833	1.38956		4.87377	1.55159	7.26639	0.703782
2.47	-67.6768	1.23245	-64.2317	1.63763		4.7916	0.987988	6.82058	0.528242		-66.4529	1.14257	-62.5561	1.67262		4.33789	1.17044	6.89546	0.741148		-67.832	1.22447	-64.0598	1.0566		5.16082	1.1266	8.21471	0.682121		-67.4634	1.243	-63.2399	1.39059		4.89929	1.56909	7.21458	0.701888
2.48	-67.7335	1.22497	-64.1968	1.64198		4.80367	1.00209	6.80171	0.533345		-66.491	1.14088	-62.517	1.67211		4.33729	1.18998	6.95229	0.753376		-67.9098	1.21521	-64.0696	1.0538		5.15401	1.10826	8.22729	0.679718		-67.4503	1.21362	-63.2601	1.41152		4.9337	1.58429	7.18323	0.702657
2.49	-67.7131	1.23324	-64.2344	1.64155		4.82092	1.01859	6.79901	0.538691		-66.5061	1.13654	-62.4704	1.6603		4.34284	1.19939	7.0092	0.76604		-68.0105	1.22445	-64.0952	1.04684		5.17261	1.09071	8.22248	0.679484		-67.4747	1.19939	-63.3003	1.41912		4.98013	1.59347	7.17391	0.711035
2.5	-67.7119	1.21486	-64.24	1.63213		4.84937	1.03461	6.81586	0.545615		-66.5378	1.12965	-62.4481	1.66142		4.35395	1.20206	7.05288	0.778316		-68.0029	1.24247	-64.0954	1.04342		5.19743	1.07583	8.21077	0.682493		-67.4771	1.18812	-63.3906	1.42849		5.03379	1.59492	7.18922	0.729571
2.51	-67.7733	1.21087	-64.2461	1.63198		4.89134	1.04737	6.85406	0.555172		-66.6107	1.11341	-62.4537	1.65162		4.36699	1.20081	7.07559	0.789249		-68.0342	1.24888	-64.0866	1.03906		5.20837	1.06533	8.19681	0.687374		-67.4213	1.18876	-63.3864	1.46216		5.08126	1.58969	7.23338	0.756032
2.52	-67.7926	1.20661	-64.2628	1.62738		4.93987	1.05596	6.90946	0.566456		-66.6877	1.09921	-62.4804	1.64752		4.37775	1.19735	7.07858	0.79824		-68.0856	1.24002	-64.1159	1.0308		5.19896	1.05897	8.17925	0.691337		-67.3757	1.18937	-63.3232	1.46124		5.10946	1.58074	7.30663	0.784475
2.53	-67.777	1.21542	-64.2821	1.62928		4.98027	1.06197	6.97238	0.577887		-66.7643	1.09274	-62.4809	1.64848		4.38661	1.19311	7.06812	0.804969		-68.1863	1.23899	-64.1702	1.02246		5.17701	1.05556	8.15385	0.691312		-67.3771	1.16723	-63.3303	1.43858		5.11389	1.57189	7.39902	0.808025
2.54	-67.7911	1.22817	-64.3492	1.62312		4.9993	1.06754	7.03369	0.589723		-66.7862	1.08225	-62.4977	1.64664		4.40048	1.18923	7.04896	0.808742		-68.2097	1.23125	-64.1897	1.02001		5.15649	1.05347	8.11821	0.685109		-67.3884	1.15948	-63.3618	1.43966		5.0986	1.56619	7.49118	0.822332
2.55	-67.8326	1.23802	-64.366	1.61367		4.99224	1.07358	7.08947	0.604386		-66.8145	1.08061	-62.52	1.63983		4.42874	1.18575	7.01966	0.808569		-68.1997	1.24231	-64.1505	1.01066		5.14838	1.05072	8.07626	0.673674		-67.3276	1.16391	-63.3711	1.43702		5.07115	1.56389	7.56284	0.827397
2.56	-67.8559	1.24545	-64.3441	1.60596		4.96291	1.08037	7.1394	0.623511		-66.8337	1.07328	-62.5305	1.63425		4.47633	1.18196	6.97362	0.804258		-68.1882	1.23462	-64.1576	1.03176		5.1554	1.04557	8.03748	0.661478		-67.3569	1.16419	-63.351	1.44631		5.04017	1.56235	7.60241	0.826215
2.57	-67.8565	1.24784	-64.2567	1.58497		4.9212	1.08831	7.18254	0.645061		-66.8547	1.06051	-62.4565	1.62721		4.54009	1.17738	6.9071	0.796979		-68.1965	1.24189	-64.1649	1.05531		5.17316	1.03648	8.00916	0.65298		-67.3555	1.17906	-63.3835	1.43063		5.01702	1.55845	7.61029	0.822894
2.58	-67.8643	1.25081	-64.2049	1.57637		4.87982	1.09687	7.21626	0.663875		-66.8856	1.05506	-62.4147	1.62586		4.61101	1.17197	6.82767	0.78822		-68.2433	1.23857	-64.1934	1.0663		5.19566	1.02235	7.98871	0.648988		-67.4134	1.17367	-63.3148	1.44666		5.01453	1.55166	7.5949	0.821138
2.59	-67.881	1.2389	-64.1751	1.57864		4.84882	1.10377	7.23716	0.675177		-66.9102	1.06505	-62.3978	1.62427		4.67931	1.16575	6.75401	0.778146		-68.3138	1.24142	-64.2066	1.07374		5.22074	1.00526	7.96416	0.646859		-67.4169	1.17982	-63.2431	1.46066		5.03858	1.54546	7.56677	0.822331
2.6	-67.9296	1.23924	-64.1778	1.5733		4.8319	1.10665	7.24044	0.67835		-66.903	1.07457	-62.4466	1.61838		4.73737	1.15883	6.70586	0.765635		-68.2589	1.26204	-64.2534	1.09689		5.25205	0.992273	7.92293	0.643733		-67.4479	1.18142	-63.2547	1.45825		5.08015	1.54556	7.53616	0.825173
2.61	-67.9594	1.24045	-64.199	1.56572		4.82842	1.10538	7.22019	0.677648		-66.8885	1.08851	-62.4944	1.612		4.78028	1.1518	6.69328	0.750247		-68.2633	1.27161	-64.2878	1.11684		5.29634	0.990466	7.86229	0.639966		-67.43	1.17632	-63.3167	1.44878		5.11881	1.55597	7.51388	0.826948
2.62	-67.9315	1.24354	-64.1958	1.55145		4.83791	1.10193	7.17423	0.67837		-66.8859	1.09563	-62.5221	1.62039		4.80611	1.14575	6.71345	0.733547		-68.2567	1.27161	-64.2504	1.16981		5.35621	1.00115	7.79408	0.639305		-67.4066	1.17272	-63.2994	1.41384		5.13686	1.57533	7.50996	0.824184
2.63	-67.9101	1.24154	-64.2238	1.54758		4.861	1.09812	7.10984	0.681839		-66.9085	1.09767	-62.5273	1.62681		4.81652	1.14194	6.7553	0.718206		-68.2412	1.29642	-64.2424	1.21179		5.42232	1.02036	7.73851	0.644128		-67.3135	1.18985	-63.2531	1.3907		5.13002	1.5963	7.5288	0.813872
2.64	-67.9021	1.24414	-64.2505	1.54847		4.89547	1.09438	7.04313	0.684773		-66.9388	1.0953	-62.5663	1.63344		4.81659	1.14135	6.80721	0.706278		-68.2745	1.2963	-64.2212	1.23613		5.4731	1.04043	7.70957	0.652126		-67.3416	1.17406	-63.2102	1.38757		5.10427	1.60966	7.56532	0.796804
2.65	-67.8516	1.26534	-64.1814	1.55255		4.9336	1.0906	6.99164	0.683658		-66.9675	1.08122	-62.6099	1.62886		4.81365	1.14404	6.86347	0.698286		-68.3346	1.30265	-64.2226	1.26346		5.48586	1.05327	7.70573	0.659384		-67.3286	1.16474	-63.2291	1.37948		5.0658	1.61001	7.60693	0.777854
2.66	-67.8425	1.27288	-64.1715	1.55684		4.96534	1.08707	6.96665	0.678891		-66.9863	1.08253	-62.6441	1.63811		4.81486	1.1484	6.92577	0.6933		-68.3625	1.31164	-64.2704	1.26081		5.45204	1.05734	7.71522	0.663873		-67.3935	1.14375	-63.2669	1.37143		5.01679	1.59754	7.64164	0.760908
2.67	-67.8355	1.28803	-64.1395	1.56307		4.98401	1.08458	6.97042	0.674335		-67.0505	1.08126	-62.6419	1.64049		4.82428	1.15165	6.99776	0.689783		-68.3711	1.33722	-64.3211	1.2458		5.38339	1.05829	7.72675	0.665499		-67.3961	1.14449	-63.3333	1.37091		4.96088	1.57504	7.66637	0.746349
2.68	-67.8504	1.2893	-64.199	1.55384		4.98872	1.08374	6.99822	0.673638		-67.1058	1.07808	-62.6363	1.65416		4.84089	1.15175	7.07757	0.686728		-68.3981	1.33405	-64.3312	1.24084		5.30273	1.06219	7.73348	0.664951		-67.3347	1.1468	-63.3972	1.37992		4.91078	1.54513	7.68698	0.733473
2.69	-67.8599	1.28711	-64.2263	1.54537		4.98302	1.08421	7.04175	0.677555		-67.1423	1.07704	-62.644	1.64765		4.85907	1.14906	7.15789	0.684078		-68.3931	1.34088	-64.3497	1.22507		5.22678	1.07246	7.73133	0.662889		-67.3325	1.15461	-63.5174	1.37318		4.88687	1.51027	7.70885	0.722382
2.7	-67.856	1.28054	-64.2143	1.54808		4.97326	1.08465	7.0917	0.684318		-67.1889	1.07379	-62.6591	1.63685		4.87169	1.14636	7.23394	0.682049		-68.3821	1.33265	-64.4209	1.21724		5.15817	1.09017	7.71774	0.659725		-67.4337	1.14853	-63.6036	1.37406		4.90513	1.47395	7.72888	0.713309
2.71	-67.906	1.27301	-64.1848	1.55835		4.96792	1.08372	7.1395	0.691731		-67.2492	1.06941	-62.6726	1.63377		4.87437	1.14663	7.30675	0.680516		-68.4418	1.3155	-64.4676	1.20737		5.09327	1.11263	7.69176	0.656102		-67.4854	1.15632	-63.6544	1.37179		4.96587	1.44102	7.73877	0.705502
2.72	-67.9717	1.26871	-64.1849	1.57149		4.97533	1.08083	7.17878	0.698775		-67.2426	1.07136	-62.6413	1.63498		4.86727	1.1507	7.37745	0.679181		-68.4435	1.30902	-64.473	1.22638		5.03295	1.13453	7.65472	0.653884		-67.5208	1.1653	-63.67	1.41271		5.05422	1.4162	7.73587	0.698036
2.73	-67.9803	1.27856	-64.1363	1.58225		4.99986	1.0761	7.20616	0.705914		-67.2131	1.07069	-62.6063	1.63855		4.85305	1.15701	7.44348	0.678258		-68.4606	1.30963	-64.4686	1.24665		4.98235	1.15194	7.61182	0.656381		-67.5641	1.16572	-63.7231	1.43628		5.15029	1.4014	7.72733	0.690976
2.74	-68.0178	1.27182	-64.059	1.59537		5.0398	1.06996	7.22084	0.714355		-67.206	1.08607	-62.5667	1.63869		4.83423	1.16375	7.50274	0.679338		-68.4827	1.30926	-64.4716	1.25164		4.94532	1.16376	7.57235	0.665945		-67.6121	1.15694	-63.7943	1.44062		5.23811	1.39505	7.72123	0.685058
2.75	-68.083	1.27029	-64.0305	1.60534		5.08819	1.06286	7.22434	0.724567		-67.1991	1.09624	-62.5862	1.63256		4.81283	1.17079	7.55635	0.685137		-68.4264	1.32259	-64.4943	1.24395		4.92433	1.17035	7.54695	0.680716		-67.6288	1.15565	-63.8648	1.44961		5.3078	1.39429	7.71658	0.680626
2.76	-68.1114	1.25993	-64.011	1.62163		5.13522	1.05518	7.22072	0.735165		-67.2209	1.10626	-62.5761	1.64808		4.79021	1.179	7.60405	0.697074		-68.3904	1.3287	-64.531	1.25276		4.92267	1.1723	7.54244	0.695325		-67.7124	1.15315	-63.9106	1.46199		5.35517	1.39736	7.70593	0.677128
2.77	-68.0815	1.25189	-64.0698	1.62285		5.17072	1.0476	7.21748	0.743907		-67.2703	1.10889	-62.6111	1.65143		4.76535	1.1882	7.64057	0.712863		-68.3991	1.33087	-64.5722	1.26574		4.94206	1.17089	7.55713	0.704938		-67.7513	1.15143	-63.9289	1.46524		5.38109	1.4042	7.68663	0.674249
2.78	-68.1017	1.2433	-64.1468	1.60904		5.18661	1.04163	7.22544	0.749826		-67.3106	1.09998	-62.6636	1.64835		4.73519	1.19628	7.65906	0.727536		-68.3972	1.31469	-64.6025	1.27866		4.97979	1.16828	7.58041	0.707655		-67.8043	1.13873	-63.9165	1.46057		5.38911	1.41503	7.66537	0.672613
2.79	-68.1661	1.2351	-64.139	1.61094		5.17935	1.0396	7.25485	0.753262		-67.3827	1.08518	-62.7457	1.6203		4.69988	1.20091	7.65601	0.737092		-68.4231	1.30658	-64.5832	1.28864		5.03026	1.16584	7.59858	0.703903		-67.7953	1.15403	-63.9004	1.46186		5.38405	1.42879	7.65317	0.672724
2.8	-68.1921	1.23621	-64.1397	1.60221		5.15309	1.04322	7.3083	0.753764		-67.4079	1.06927	-62.7984	1.61234		4.66735	1.20145	7.63272	0.740833		-68.4735	1.30031	-64.6207	1.29512		5.08658	1.16345	7.60317	0.694955		-67.8386	1.15418	-63.8001	1.47087		5.37261	1.44304	7.66091	0.675029
2.81	-68.2005	1.24333	-64.1712	1.6039		5.12092	1.05205	7.37617	0.748989		-67.3925	1.06405	-62.8406	1.59611		4.6491	1.19925	7.59585	0.740908		-68.4908	1.3021	-64.659	1.30223		5.13933	1.16064	7.59468	0.682156		-67.8199	1.15828	-63.8035	1.46781		5.36098	1.455	7.69834	0.68136
2.82	-68.1932	1.24613	-64.1502	1.62298		5.09975	1.06335	7.43987	0.736483		-67.3633	1.06643	-62.881	1.59111		4.65052	1.19652	7.55717	0.740411		-68.4815	1.30241	-64.6798	1.31209		5.17703	1.15697	7.5789	0.666796		-67.8075	1.16257	-63.769	1.45516		5.3483	1.46248	7.76941	0.694563
2.83	-68.2114	1.24573	-64.1107	1.62943		5.101	1.07353	7.48203	0.71687		-67.3888	1.06777	-62.9144	1.57747		4.66634	1.19522	7.52839	0.741828		-68.4818	1.31688	-64.6878	1.32296		5.19212	1.15186	7.5607	0.650127		-67.8045	1.15635	-63.7321	1.43418		5.32467	1.46444	7.86493	0.715682
2.84	-68.2255	1.23936	-64.078	1.63999		5.12502	1.08008	7.49574	0.694808		-67.4232	1.07076	-62.8886	1.58497		4.68535	1.19621	7.51301	0.746322		-68.4979	1.31365	-64.7699	1.34094		5.18709	1.14498	7.54082	0.633473		-67.9003	1.13965	-63.7134	1.44611		5.27977	1.46175	7.96244	0.741951
2.85	-68.2555	1.23332	-64.0534	1.64127		5.1628	1.08271	7.48463	0.676131		-67.4788	1.07453	-62.9042	1.57931		4.69846	1.19883	7.50352	0.753326		-68.4666	1.31768	-64.8407	1.35978		5.1748	1.13723	7.51583	0.618165		-67.9201	1.1429	-63.7399	1.43405		5.21521	1.45716	8.03463	0.768052
2.86	-68.2272	1.22762	-64.0798	1.63506		5.20133	1.083	7.45461	0.664107		-67.5037	1.08085	-62.8578	1.59614		4.70345	1.2012	7.48739	0.760596		-68.4025	1.31757	-64.8514	1.38874		5.17223	1.13137	7.48023	0.605112		-67.9076	1.1449	-63.7509	1.42452		5.1478	1.45346	8.05905	0.789152
2.87	-68.2784	1.22394	-64.1064	1.62365		5.22903	1.08296	7.40825	0.65834		-67.5017	1.09448	-62.8401	1.59332		4.70393	1.20135	7.45702	0.76529		-68.2985	1.32805	-64.8317	1.3988		5.19064	1.12995	7.43194	0.594959		-67.9023	1.14133	-63.7597	1.39807		5.09986	1.4513	8.02503	0.803175
2.88	-68.2931	1.22573	-64.1285	1.61054		5.23955	1.08353	7.34831	0.656255		-67.4613	1.10566	-62.8257	1.57712		4.70477	1.19869	7.41553	0.765733		-68.2489	1.34011	-64.7995	1.39282		5.22758	1.13078	7.37833	0.589238		-67.9411	1.13372	-63.8016	1.38579		5.08529	1.44907	7.93719	0.810524
2.89	-68.3307	1.22796	-64.1719	1.60507		5.23341	1.08437	7.28349	0.654839		-67.4529	1.10691	-62.8374	1.57227		4.70769	1.19444	7.37437	0.762704		-68.1827	1.36599	-64.7261	1.36629		5.26707	1.12765	7.33478	0.590045		-67.9806	1.12857	-63.8401	1.36702		5.10273	1.44505	7.81272	0.811308
2.9	-68.3703	1.21627	-64.2483	1.60745		5.21783	1.0848	7.22664	0.651797		-67.4386	1.11579	-62.8467	1.57361		4.71046	1.19058	7.34556	0.759056		-68.1553	1.38449	-64.6832	1.34715		5.29001	1.11754	7.31428	0.596716		-68.0515	1.10817	-63.8716	1.36332		5.13924	1.4392	7.67222	0.804392
2.91	-68.4506	1.21077	-64.319	1.60055		5.20485	1.08463	7.18682	0.646753		-67.4239	1.12757	-62.8493	1.57658		4.71024	1.18824	7.33471	0.757732		-68.1658	1.37886	-64.6605	1.32477		5.28773	1.10398	7.31844	0.604396		-68.0847	1.09436	-63.962	1.35456		5.18021	1.43307	7.53084	0.790692
2.92	-68.4623	1.2069	-64.3258	1.58273		5.20619	1.08401	7.1636	0.641921		-67.4432	1.13208	-62.8728	1.56595		4.70711	1.18696	7.33872	0.759576		-68.1492	1.37756	-64.6457	1.30931		5.26648	1.09311	7.34023	0.608528		-68.0947	1.08646	-63.9583	1.34749		5.21854	1.4288	7.39698	0.774791
2.93	-68.4638	1.20847	-64.3123	1.57698		5.22514	1.08341	7.14807	0.640784		-67.4529	1.13197	-62.854	1.55749		4.7041	1.18584	7.34857	0.762834		-68.1575	1.39132	-64.5164	1.31124		5.23867	1.08843	7.37329	0.609275		-68.0534	1.09304	-63.9642	1.34097		5.25609	1.42797	7.2762	0.76077
2.94	-68.4666	1.20908	-64.3638	1.58744		5.25247	1.0839	7.1294	0.645277		-67.4559	1.1395	-62.8517	1.56848		4.70425	1.18484	7.35642	0.765012		-68.1636	1.39144	-64.4796	1.31717		5.21083	1.0894	7.41434	0.609804		-68.0347	1.09359	-63.9452	1.33808		5.29668	1.43099	7.17308	0.748497
2.95	-68.4625	1.21475	-64.3802	1.58672		5.27246	1.0868	7.10317	0.654445		-67.4663	1.13961	-62.8354	1.57131		4.70813	1.18429	7.36197	0.765216		-68.1987	1.3885	-64.437	1.31833		5.18032	1.09353	7.45956	0.612005		-68.0559	1.09853	-63.9967	1.33129		5.33898	1.43732	7.08998	0.735579
2.96	-68.4927	1.21229	-64.3541	1.58895		5.27422	1.09255	7.07438	0.66584		-67.4303	1.14636	-62.8372	1.58273		4.71372	1.18376	7.37234	0.764507		-68.2551	1.36505	-64.4391	1.32385		5.14197	1.09854	7.50557	0.615494		-68.0666	1.09282	-64.0169	1.339		5.37773	1.44629	7.02797	0.721213
2.97	-68.5044	1.21203	-64.3229	1.58407		5.25768	1.10048	7.05214	0.677084		-67.422	1.14709	-62.8766	1.58322		4.71817	1.18196	7.39441	0.764489		-68.324	1.36196	-64.4994	1.33481		5.09689	1.10282	7.55308	0.619745		-68.0249	1.08475	-64.0147	1.34638		5.4106	1.45774	6.98902	0.707222
2.98	-68.5184	1.21833	-64.2799	1.59039		5.23125	1.10938	7.0414	0.686119		-67.4188	1.15196	-62.8788	1.59137		4.72012	1.17838	7.42655	0.765891		-68.3291	1.36384	-64.5866	1.34191		5.05484	1.10499	7.60272	0.624984		-68.0344	1.07193	-63.9011	1.35402		5.44032	1.47103	6.97372	0.696151
2.99	-68.503	1.2286	-64.2621	1.58665		5.20739	1.11713	7.0396	0.691561		-67.3754	1.14702	-62.8803	1.58683		4.72032	1.1745	7.45651	0.767908		-68.3745	1.35346	-64.6905	1.34094		5.02713	1.10492	7.64509	0.630318		-68.0303	1.07249	-63.8197	1.32906		5.4659	1.48284	6.97488	0.689487

## Sheet: Fig. 4b
	On PD					On ND					Off PD					Off ND
	T4 > GFP		T4 > GluClα RNAi			T4 > GFP		T4 > GluClα RNAi			T4 > GFP		T4 > GluClα RNAi			T4 > GFP		T4 > GluClα RNAi
Time (s)	Rin (GΩ)	Vm (mV)	Rin (GΩ)	Vm (mV)		Rin (GΩ)	Vm (mV)	Rin (GΩ)	Vm (mV)		Rin (GΩ)	Vm (mV)	Rin (GΩ)	Vm (mV)		Rin (GΩ)	Vm (mV)	Rin (GΩ)	Vm (mV)
0	5.26011	-65.9967	7.23985	-62.8015		4.76482	-65.8493	6.85972	-60.3124		5.29547	-65.1013	6.73172	-62.0329		5.51407	-65.957	7.40536	-62.5967
0.01	5.22689	-66.0146	7.24305	-62.7654		4.77688	-65.9706	6.86343	-60.2036		5.28622	-65.1652	6.7392	-62.0061		5.51644	-65.8951	7.41569	-62.6329
0.02	5.1406	-66.0068	7.26084	-62.8021		4.80841	-66.0355	6.87043	-60.1885		5.26709	-65.1956	6.74939	-61.9315		5.51795	-65.8122	7.44274	-62.5987
0.03	5.0231	-65.9799	7.30357	-62.8115		4.85829	-66.0833	6.87518	-60.2199		5.24847	-65.2485	6.74511	-61.9373		5.51228	-65.7178	7.47756	-62.566
0.04	4.90804	-65.9851	7.36672	-62.815		4.92786	-66.1113	6.87587	-60.3014		5.23172	-65.2903	6.71902	-61.9098		5.50189	-65.7759	7.50378	-62.5512
0.05	4.82741	-65.9633	7.43529	-62.8388		5.00927	-66.0769	6.87341	-60.3965		5.20647	-65.2973	6.67163	-61.9		5.49408	-65.7781	7.50648	-62.5339
0.06	4.7928	-65.8751	7.49726	-62.9154		5.08217	-66.1148	6.86514	-60.4326		5.15794	-65.3224	6.60523	-61.9343		5.48996	-65.8542	7.48243	-62.5604
0.07	4.78949	-65.7674	7.55031	-62.911		5.12919	-66.2255	6.84064	-60.4713		5.08289	-65.3322	6.52467	-61.9614		5.48085	-65.8915	7.44185	-62.5375
0.08	4.79252	-65.7915	7.59879	-62.9597		5.15308	-66.2906	6.78813	-60.5269		4.99924	-65.3414	6.43775	-62.0407		5.45767	-65.9616	7.40143	-62.4249
0.09	4.78856	-65.8461	7.6468	-62.9917		5.17456	-66.3374	6.70851	-60.5372		4.93604	-65.3382	6.35077	-62.107		5.42256	-65.9295	7.37479	-62.4142
0.1	4.78306	-65.8873	7.69228	-62.9992		5.2109	-66.3724	6.62137	-60.5979		4.91387	-65.2768	6.26693	-62.2472		5.38824	-65.9831	7.36582	-62.4473
0.11	4.79145	-65.8809	7.72462	-63.0171		5.25523	-66.3201	6.55327	-60.673		4.93543	-65.2558	6.19165	-62.274		5.36686	-66.0365	7.36995	-62.4995
0.12	4.82611	-65.917	7.73056	-63.038		5.27961	-66.3161	6.51944	-60.7588		4.99058	-65.2802	6.1347	-62.3196		5.36367	-66.0731	7.38192	-62.4648
0.13	4.88786	-65.8437	7.70709	-62.992		5.26139	-66.3629	6.51605	-60.8451		5.06332	-65.34	6.10316	-62.4046		5.38081	-66.054	7.39967	-62.4687
0.14	4.96509	-65.7727	7.66855	-62.9837		5.20353	-66.3937	6.52722	-60.8704		5.13473	-65.3073	6.09646	-62.3707		5.42029	-66.0321	7.41872	-62.4071
0.15	5.03944	-65.6833	7.63662	-62.9876		5.12913	-66.4478	6.53685	-60.977		5.18641	-65.3166	6.11245	-62.282		5.48053	-65.8531	7.42741	-62.4049
0.16	5.0943	-65.7405	7.62277	-62.9295		5.06323	-66.3741	6.53496	-61.0706		5.20592	-65.2732	6.15293	-62.2498		5.55244	-65.8146	7.41281	-62.3929
0.17	5.12369	-65.7793	7.62294	-62.9073		5.02106	-66.3315	6.51705	-61.0777		5.19003	-65.2783	6.21708	-62.2499		5.61973	-65.7981	7.37151	-62.4022
0.18	5.13677	-65.8368	7.62788	-62.9218		5.00465	-66.3608	6.48096	-61.1408		5.1449	-65.3633	6.29278	-62.2637		5.66178	-65.7734	7.31443	-62.4137
0.19	5.15222	-65.7337	7.63473	-62.9195		5.0032	-66.4641	6.42553	-61.1715		5.08372	-65.3519	6.36135	-62.2869		5.66074	-65.7639	7.26259	-62.3869
0.2	5.18394	-65.673	7.64785	-62.95		4.99819	-66.498	6.35308	-61.1198		5.02084	-65.2781	6.41443	-62.3447		5.61196	-65.8485	7.23633	-62.4222
0.21	5.22838	-65.6793	7.67001	-62.8823		4.97257	-66.4678	6.27351	-61.0323		4.96459	-65.1942	6.46634	-62.3854		5.52867	-65.8983	7.24426	-62.4115
0.22	5.26366	-65.7293	7.69428	-62.7828		4.91947	-66.5156	6.20367	-61.0087		4.91561	-65.0989	6.54764	-62.4634		5.43534	-65.9356	7.28077	-62.4519
0.23	5.26202	-65.8488	7.70608	-62.7296		4.84776	-66.4585	6.16049	-60.983		4.87101	-65.1278	6.68144	-62.5078		5.35502	-65.9856	7.33416	-62.5602
0.24	5.20673	-65.9745	7.69436	-62.7596		4.77905	-66.3168	6.15424	-60.9999		4.8262	-65.18	6.86348	-62.4643		5.29855	-66.0704	7.39593	-62.6072
0.25	5.10116	-66.0607	7.66063	-62.7325		4.73581	-66.329	6.18574	-60.9648		4.77152	-65.2493	7.06444	-62.4239		5.26125	-66.1306	7.46117	-62.6279
0.26	4.96644	-66.088	7.61679	-62.7655		4.7319	-66.3573	6.24594	-60.9375		4.69255	-65.2464	7.24877	-62.4549		5.23012	-66.2059	7.52227	-62.5778
0.27	4.83251	-66.1167	7.57466	-62.8371		4.77092	-66.4431	6.319	-60.9477		4.57825	-65.2992	7.39032	-62.4926		5.19581	-66.1477	7.56749	-62.5719
0.28	4.72735	-66.1353	7.53767	-62.969		4.8438	-66.5156	6.38992	-60.9982		4.42819	-65.3721	7.47776	-62.5434		5.15875	-66.2021	7.58738	-62.5546
0.29	4.66796	-66.1684	7.50221	-63.0081		4.92663	-66.5221	6.45068	-61.044		4.25188	-65.3989	7.51539	-62.5587		5.12712	-66.2357	7.57958	-62.5099
0.3	4.65636	-66.2201	7.46584	-62.9676		4.99097	-66.4875	6.49877	-61.0379		4.06465	-65.3237	7.52006	-62.5472		5.11159	-66.2461	7.54723	-62.4531
0.31	4.68107	-66.2923	7.43131	-62.9715		5.024	-66.3898	6.53137	-61.0267		3.88663	-65.2987	7.51116	-62.5582		5.11948	-66.2561	7.49696	-62.3329
0.32	4.72263	-66.3054	7.40097	-62.9344		5.03748	-66.3246	6.54325	-60.9892		3.74346	-65.2042	7.49833	-62.5656		5.1496	-66.24	7.43805	-62.3062
0.33	4.76165	-66.3366	7.3695	-62.786		5.05374	-66.3212	6.53045	-61.0398		3.66164	-65.2497	7.47914	-62.5188		5.19163	-66.2043	7.37885	-62.2783
0.34	4.787	-66.3113	7.32553	-62.7832		5.08196	-66.2898	6.49602	-61.0479		3.65746	-65.2444	7.44944	-62.4932		5.23184	-66.2194	7.32399	-62.1667
0.35	4.79962	-66.2283	7.26017	-62.7759		5.10921	-66.2254	6.4514	-61.0716		3.72772	-65.2035	7.41281	-62.5243		5.26174	-66.1706	7.27931	-62.0824
0.36	4.81025	-66.2533	7.17489	-62.802		5.11574	-66.2352	6.41107	-61.1216		3.85129	-65.1537	7.37885	-62.6219		5.2819	-66.1677	7.2583	-62.0468
0.37	4.83297	-66.2535	7.08351	-62.7493		5.09727	-66.2581	6.38546	-61.1952		4.00012	-65.0394	7.35573	-62.5843		5.29588	-66.1099	7.27627	-61.988
0.38	4.87664	-66.2332	7.00614	-62.6782		5.06947	-66.3005	6.37827	-61.2364		4.14919	-64.9994	7.34577	-62.6024		5.30144	-66.0833	7.33402	-61.9156
0.39	4.93746	-66.1845	6.95592	-62.6567		5.05263	-66.3693	6.38771	-61.2759		4.27975	-65.0009	7.34466	-62.5468		5.29096	-66.1072	7.40963	-61.761
0.4	4.9991	-66.1509	6.92752	-62.6792		5.05492	-66.4003	6.40772	-61.3773		4.37943	-65.0069	7.3427	-62.4473		5.26056	-66.1433	7.47091	-61.703
0.41	5.04235	-66.2132	6.90094	-62.7043		5.06844	-66.3797	6.42886	-61.3965		4.44317	-65.0616	7.32779	-62.399		5.21768	-66.0972	7.4982	-61.7335
0.42	5.05562	-66.2888	6.86176	-62.6179		5.07823	-66.4365	6.44214	-61.474		4.47194	-65.1117	7.28841	-62.3069		5.17952	-66.114	7.49484	-61.7825
0.43	5.03785	-66.3135	6.81658	-62.6387		5.07228	-66.4727	6.44416	-61.4963		4.46938	-65.1018	7.21692	-62.2572		5.16347	-66.0792	7.4762	-61.8539
0.44	4.99671	-66.3385	6.78585	-62.6864		5.04187	-66.5356	6.4359	-61.4601		4.44047	-64.948	7.11518	-62.2132		5.17726	-66.0311	7.45195	-61.8246
0.45	4.94749	-66.2984	6.78527	-62.6106		4.97785	-66.5867	6.41651	-61.456		4.39159	-64.8829	6.99752	-62.2237		5.21684	-66.0728	7.42127	-61.7859
0.46	4.90904	-66.2652	6.81751	-62.4902		4.87686	-66.6094	6.38327	-61.4158		4.33078	-64.9635	6.88422	-62.2006		5.27064	-66.0657	7.38247	-61.7161
0.47	4.89461	-66.2745	6.87641	-62.4512		4.75312	-66.5472	6.33926	-61.3604		4.27075	-64.9745	6.7907	-62.2323		5.32312	-66.0017	7.34218	-61.6338
0.48	4.90518	-66.3269	6.9522	-62.4322		4.63747	-66.4163	6.29638	-61.3558		4.22953	-64.958	6.72304	-62.2998		5.35807	-66.0368	7.31276	-61.6325
0.49	4.93269	-66.3349	7.03313	-62.44		4.56028	-66.3903	6.2681	-61.371		4.22027	-64.985	6.68082	-62.2774		5.36649	-66.0789	7.30287	-61.6257
0.5	4.96901	-66.3541	7.10808	-62.5478		4.53547	-66.4683	6.2601	-61.2824		4.23883	-65.0037	6.66086	-62.1991		5.353	-66.1179	7.313	-61.6045
0.51	5.00968	-66.3878	7.17142	-62.6345		4.55895	-66.5767	6.26817	-61.1818		4.26636	-65.0489	6.65891	-62.1487		5.33117	-66.0784	7.33785	-61.6235
0.52	5.0496	-66.3881	7.22463	-62.7328		4.6139	-66.6043	6.28509	-61.0852		4.28773	-65.0781	6.67034	-62.1409		5.31152	-66.063	7.36804	-61.5928
0.53	5.0798	-66.4088	7.27026	-62.7454		4.67459	-66.6447	6.31027	-61.0591		4.30622	-65.0281	6.68976	-62.0365		5.29479	-66.1264	7.38999	-61.6562
0.54	5.0921	-66.4495	7.30442	-62.7053		4.71425	-66.6655	6.35092	-60.9918		4.33813	-65.0652	6.71016	-61.9629		5.27442	-66.2111	7.39074	-61.5923
0.55	5.08568	-66.4597	7.31889	-62.7264		4.71764	-66.7172	6.412	-60.9397		4.39281	-65.1637	6.72346	-61.9285		5.2442	-66.201	7.36866	-61.5781
0.56	5.06758	-66.4712	7.31216	-62.8186		4.68575	-66.7403	6.48677	-60.9196		4.46069	-65.2661	6.72293	-61.8954		5.20706	-66.2389	7.33803	-61.5745
0.57	5.04738	-66.459	7.29567	-62.9351		4.62843	-66.7445	6.5577	-60.8967		4.52194	-65.2773	6.70897	-61.9461		5.17892	-66.2244	7.31797	-61.5418
0.58	5.03109	-66.4702	7.28529	-62.9727		4.5565	-66.7547	6.60505	-60.8502		4.56426	-65.2181	6.69669	-61.9673		5.18107	-66.2093	7.31466	-61.5321
0.59	5.01916	-66.4539	7.2864	-62.9439		4.48051	-66.7798	6.61593	-60.7873		4.59122	-65.135	6.71359	-61.9143		5.22608	-66.1947	7.31681	-61.5998
0.6	5.01116	-66.4281	7.28853	-62.9183		4.41186	-66.8037	6.59	-60.7953		4.61688	-64.9969	6.78032	-61.8939		5.30863	-66.2183	7.3096	-61.5996
0.61	5.00974	-66.4485	7.27483	-62.9181		4.36193	-66.8157	6.53868	-60.7932		4.65441	-64.9497	6.89261	-61.8385		5.40619	-66.2084	7.29138	-61.5704
0.62	5.01657	-66.5172	7.23608	-63.0202		4.33757	-66.7837	6.47696	-60.7675		4.70584	-64.9667	7.02573	-61.8415		5.48885	-66.2796	7.27595	-61.5472
0.63	5.02637	-66.6048	7.17683	-62.9407		4.33519	-66.7223	6.41539	-60.7641		4.75798	-65.0069	7.15227	-61.8476		5.53383	-66.2918	7.27908	-61.5416
0.64	5.02854	-66.6401	7.11108	-62.9714		4.34041	-66.6774	6.36034	-60.7902		4.78958	-65.0827	7.2521	-61.8664		5.53481	-66.2739	7.30349	-61.5703
0.65	5.01474	-66.6524	7.05298	-63.0575		4.33842	-66.6618	6.31815	-60.779		4.78827	-65.1451	7.31445	-61.9076		5.49883	-66.2786	7.33649	-61.6733
0.66	4.98548	-66.7182	7.01114	-63.0863		4.32711	-66.6908	6.29538	-60.7534		4.76169	-65.2095	7.33994	-62.0045		5.43693	-66.3193	7.36086	-61.779
0.67	4.95173	-66.7345	6.99074	-63.1614		4.31875	-66.7215	6.29618	-60.6727		4.72888	-65.1149	7.3394	-62.0636		5.36012	-66.2971	7.36654	-61.8603
0.68	4.92947	-66.7437	6.9971	-63.2331		4.32832	-66.7523	6.31991	-60.5886		4.70154	-64.9674	7.32583	-62.039		5.2825	-66.2479	7.35367	-61.9555
0.69	4.92912	-66.7259	7.03231	-63.2358		4.36179	-66.8217	6.35916	-60.6161		4.67642	-64.9725	7.3066	-62.0038		5.22012	-66.1908	7.32868	-61.9867
0.7	4.94812	-66.692	7.08953	-63.1946		4.41548	-66.8388	6.40132	-60.6284		4.64325	-64.9911	7.2832	-62.0401		5.18019	-66.1711	7.29969	-61.9553
0.71	4.97342	-66.7262	7.15478	-63.1255		4.48375	-66.8505	6.43584	-60.5998		4.5965	-65.055	7.25505	-62.1248		5.1524	-66.105	7.273	-61.956
0.72	4.99247	-66.7198	7.21557	-63.0771		4.5633	-66.7535	6.46	-60.5633		4.54049	-65.0276	7.2215	-62.1701		5.11841	-66.0594	7.24959	-62.0426
0.73	5.00256	-66.7367	7.26675	-63.0237		4.65059	-66.6533	6.47613	-60.4982		4.48562	-65.041	7.18326	-62.2284		5.07558	-66.0009	7.22488	-62.1155
0.74	5.00999	-66.7784	7.30968	-63.0621		4.74025	-66.5929	6.48559	-60.4733		4.44286	-64.9884	7.14465	-62.2577		5.04765	-66.0055	7.19428	-62.0685
0.75	5.02225	-66.842	7.34743	-63.1153		4.82789	-66.635	6.48785	-60.4443		4.42422	-64.9436	7.11159	-62.165		5.06439	-65.9463	7.15932	-62.0869
0.76	5.04296	-66.8817	7.38068	-63.139		4.91102	-66.6719	6.48249	-60.364		4.44227	-64.8699	7.08492	-62.1414		5.13182	-65.8676	7.12622	-62.0216
0.77	5.07209	-66.8773	7.40641	-63.1122		4.98634	-66.6772	6.46824	-60.298		4.49757	-64.8053	7.05636	-62.0855		5.22874	-65.8047	7.0991	-61.9246
0.78	5.10777	-66.8959	7.41938	-63.1285		5.04869	-66.6621	6.44159	-60.2704		4.56603	-64.6691	7.0126	-62.0667		5.32945	-65.8753	7.07783	-61.9685
0.79	5.14716	-66.9163	7.415	-63.1585		5.0934	-66.6865	6.40013	-60.3112		4.60872	-64.496	6.94477	-62.0458		5.42073	-65.9599	7.06209	-62.0528
0.8	5.18692	-66.9434	7.3932	-63.2038		5.1186	-66.7309	6.34902	-60.3824		4.59728	-64.3577	6.85749	-62.0502		5.49877	-65.9156	7.05352	-62.0974
0.81	5.22323	-66.9893	7.36085	-63.1963		5.12565	-66.8322	6.30341	-60.4687		4.52903	-64.3513	6.77186	-62.0121		5.56199	-65.881	7.05203	-62.066
0.82	5.25191	-67.0439	7.32912	-63.2118		5.11821	-66.8829	6.27985	-60.5142		4.42301	-64.3584	6.71729	-62.0482		5.61143	-65.8892	7.05233	-62.0336
0.83	5.2686	-67.0543	7.30662	-63.1962		5.10124	-66.9079	6.28229	-60.5669		4.30566	-64.3923	6.71371	-61.9878		5.6525	-65.7808	7.0464	-62.1336
0.84	5.26969	-67.0368	7.29492	-63.2135		5.07956	-66.9403	6.29934	-60.6412		4.19577	-64.3816	6.75699	-61.9202		5.69155	-65.7225	7.0291	-62.1165
0.85	5.25488	-67.0631	7.29099	-63.2391		5.05575	-66.9612	6.31914	-60.7632		4.10045	-64.2933	6.82171	-61.8575		5.73234	-65.6269	7.00201	-62.1406
0.86	5.23002	-67.1394	7.29338	-63.2428		5.03048	-66.9186	6.34424	-60.8475		4.02401	-64.2582	6.87905	-61.8337		5.77768	-65.6064	6.9727	-62.1604
0.87	5.20577	-67.184	7.30554	-63.2584		5.00633	-66.894	6.38859	-60.9452		3.97355	-64.2522	6.91198	-61.7583		5.83006	-65.5586	6.94925	-62.1726
0.88	5.19079	-67.2011	7.33215	-63.2955		4.98803	-66.8334	6.46062	-60.9375		3.9484	-64.2372	6.9161	-61.7883		5.88493	-65.5202	6.93503	-62.1991
0.89	5.18588	-67.2425	7.3715	-63.3367		4.97623	-66.8512	6.55192	-60.9428		3.92778	-64.2056	6.89226	-61.8068		5.92635	-65.4609	6.92839	-62.1747
0.9	5.18475	-67.2603	7.41191	-63.3018		4.96313	-66.8172	6.64237	-60.9787		3.88111	-64.1658	6.84327	-61.8656		5.93564	-65.4131	6.92593	-62.1859
0.91	5.17921	-67.283	7.43732	-63.2731		4.937	-66.7942	6.71323	-61.0182		3.79881	-64.1642	6.77778	-61.8003		5.90527	-65.4311	6.92596	-62.2186
0.92	5.16405	-67.311	7.43779	-63.2752		4.89088	-66.8079	6.7551	-61.0209		3.70907	-64.083	6.71212	-61.6318		5.84243	-65.3972	6.93068	-62.2399
0.93	5.1403	-67.267	7.41489	-63.2782		4.82795	-66.8061	6.76894	-61.0401		3.65633	-63.9798	6.66084	-61.5942		5.76087	-65.4465	6.94539	-62.2532
0.94	5.11493	-67.2314	7.37699	-63.2789		4.75863	-66.8215	6.76377	-61.0555		3.66245	-63.7752	6.62428	-61.5033		5.67186	-65.4946	6.97416	-62.2267
0.95	5.0959	-67.2184	7.33036	-63.2886		4.69252	-66.8445	6.75228	-61.0928		3.71216	-63.7253	6.59092	-61.4351		5.58295	-65.503	7.01467	-62.2644
0.96	5.08613	-67.2108	7.27663	-63.344		4.634	-66.8684	6.74466	-61.1781		3.77401	-63.7748	6.55344	-61.3521		5.50119	-65.4518	7.05686	-62.2479
0.97	5.08178	-67.2287	7.21942	-63.3766		4.5852	-66.8735	6.74373	-61.2563		3.82954	-63.6928	6.51881	-61.2868		5.43113	-65.4689	7.08722	-62.2739
0.98	5.07581	-67.3038	7.17046	-63.4169		4.54808	-66.9046	6.74499	-61.3063		3.88247	-63.669	6.50156	-61.2714		5.36843	-65.5362	7.09577	-62.2666
0.99	5.06474	-67.394	7.14615	-63.4332		4.52034	-66.9127	6.74181	-61.4012		3.94909	-63.6982	6.50931	-61.2461		5.30059	-65.5062	7.08069	-62.236
1	5.05498	-67.4254	7.15655	-63.3727		4.4935	-66.9519	6.73079	-61.4462		4.04641	-63.7131	6.53475	-61.1501		5.21721	-65.4494	7.04721	-62.3344
1.01	5.06134	-67.4335	7.19654	-63.2703		4.45998	-66.9553	6.71179	-61.4789		4.18365	-63.7019	6.56023	-61.1283		5.11807	-65.4709	7.00285	-62.3774
1.02	5.09593	-67.4189	7.24717	-63.2401		4.42137	-66.9892	6.68451	-61.5031		4.35513	-63.5229	6.56945	-61.1452		5.01173	-65.5345	6.95399	-62.3903
1.03	5.15837	-67.3457	7.28719	-63.2319		4.38748	-66.9607	6.64811	-61.5219		4.5419	-63.4016	6.55636	-61.1271		4.91097	-65.4456	6.90536	-62.4085
1.04	5.23704	-67.3115	7.30677	-63.1834		4.36846	-66.881	6.6047	-61.5313		4.72489	-63.1823	6.52569	-60.988		4.83048	-65.4121	6.86014	-62.4448
1.05	5.31746	-67.3176	7.31303	-63.1441		4.36982	-66.8751	6.56186	-61.5553		4.89528	-62.9783	6.48702	-60.8183		4.7822	-65.4538	6.82024	-62.5177
1.06	5.38938	-67.3149	7.32273	-63.1302		4.39341	-66.8547	6.53086	-61.5677		5.04995	-62.8556	6.44796	-60.6474		4.76666	-65.4541	6.78766	-62.5685
1.07	5.44907	-67.2918	7.34793	-63.0985		4.43853	-66.8364	6.52134	-61.582		5.18266	-62.7767	6.41443	-60.5318		4.76967	-65.3921	6.76574	-62.5722
1.08	5.49691	-67.2884	7.38661	-63.0604		4.49971	-66.8244	6.53613	-61.644		5.28664	-62.6333	6.39719	-60.5084		4.77047	-65.3214	6.75684	-62.5777
1.09	5.53319	-67.2687	7.42507	-63.0514		4.56542	-66.7908	6.56967	-61.6164		5.36434	-62.5188	6.40844	-60.3648		4.75434	-65.279	6.75766	-62.5032
1.1	5.55629	-67.2714	7.44774	-63.0475		4.62184	-66.8001	6.61096	-61.5848		5.42627	-62.3739	6.4431	-60.3358		4.71999	-65.2439	6.75929	-62.4337
1.11	5.56281	-67.2033	7.4455	-63.0022		4.65922	-66.8395	6.64712	-61.5765		5.47854	-62.2127	6.47124	-60.2621		4.67715	-65.2337	6.75408	-62.3637
1.12	5.54793	-67.1323	7.4186	-62.9405		4.67511	-66.8476	6.66486	-61.5004		5.51843	-62	6.46204	-60.2277		4.63596	-65.2157	6.7398	-62.4027
1.13	5.50868	-67.0788	7.37568	-62.9201		4.67336	-66.8659	6.65285	-61.5184		5.54221	-61.8985	6.41363	-60.1848		4.59749	-65.2237	6.71436	-62.4
1.14	5.45008	-67.0081	7.33027	-62.8671		4.6605	-66.8644	6.60738	-61.5462		5.55058	-61.6287	6.35277	-60.0851		4.55539	-65.2685	6.67235	-62.3744
1.15	5.38783	-66.953	7.29471	-62.8108		4.64212	-66.8471	6.53674	-61.6084		5.54561	-61.504	6.31013	-59.9815		4.50713	-65.1569	6.61438	-62.4115
1.16	5.34321	-66.8995	7.2738	-62.7986		4.62098	-66.8067	6.45898	-61.6696		5.52527	-61.4467	6.30196	-59.9289		4.46113	-65.1412	6.55807	-62.3259
1.17	5.33354	-66.85	7.26226	-62.7842		4.59716	-66.7481	6.39301	-61.7437		5.48255	-61.2644	6.3277	-59.717		4.43246	-65.0306	6.5315	-62.2562
1.18	5.36575	-66.7596	7.24981	-62.697		4.56778	-66.7033	6.34897	-61.8607		5.41233	-61.0523	6.37439	-59.6026		4.43095	-64.9691	6.55305	-62.2303
1.19	5.43629	-66.7359	7.2307	-62.539		4.52688	-66.6928	6.32503	-61.9841		5.3198	-60.88	6.4229	-59.5186		4.45176	-64.8634	6.61882	-62.2469
1.2	5.53346	-66.6589	7.2085	-62.3569		4.47003	-66.5989	6.31258	-62.106		5.21974	-60.5856	6.45573	-59.4486		4.47755	-64.7726	6.70749	-62.2625
1.21	5.6399	-66.5294	7.19048	-62.1484		4.40232	-66.5078	6.30447	-62.2413		5.12637	-60.5166	6.46101	-59.2177		4.49264	-64.737	6.79269	-62.2596
1.22	5.73986	-66.4817	7.17669	-62.0026		4.33995	-66.3708	6.29923	-62.3234		5.04667	-60.2336	6.43079	-59.2167		4.49679	-64.79	6.85259	-62.2086
1.23	5.82856	-66.4573	7.15619	-61.8998		4.30039	-66.2866	6.29845	-62.4063		4.98456	-60.1273	6.36161	-59.2043		4.506	-64.673	6.87492	-62.1267
1.24	5.91258	-66.4007	7.11668	-61.7366		4.28908	-66.2313	6.30081	-62.5021		4.94624	-60.2265	6.26093	-58.9985		4.54068	-64.6222	6.85675	-62.0365
1.25	6.00042	-66.274	7.05878	-61.4763		4.29335	-66.145	6.30051	-62.5992		4.93302	-60.1083	6.15029	-58.8245		4.61094	-64.5929	6.80032	-61.9127
1.26	6.09407	-66.1311	6.9993	-61.2749		4.28896	-66.0906	6.29249	-62.7523		4.92872	-59.9633	6.05901	-58.7803		4.70912	-64.5459	6.71203	-61.7223
1.27	6.18892	-65.8895	6.9594	-61.026		4.25697	-66.0609	6.27834	-62.8323		4.89984	-59.916	6.01249	-58.7447		4.81374	-64.494	6.6073	-61.6576
1.28	6.28083	-65.6944	6.94966	-60.7837		4.19983	-66.0265	6.26534	-62.948		4.81162	-59.8392	6.01985	-58.7465		4.90157	-64.4904	6.512	-61.5113
1.29	6.37229	-65.444	6.96515	-60.4889		4.14193	-65.8841	6.2601	-63.0248		4.65182	-59.8982	6.06715	-58.7652		4.95969	-64.4869	6.45239	-61.4153
1.3	6.46991	-65.2224	6.99248	-60.2746		4.10998	-65.7851	6.26425	-63.117		4.44801	-59.8309	6.12498	-58.9298		4.99042	-64.5123	6.43947	-61.4155
1.31	6.57745	-64.9335	7.01922	-60.0098		4.10944	-65.7103	6.27615	-63.2128		4.25763	-59.9672	6.16707	-59.0429		5.00704	-64.4447	6.46235	-61.3977
1.32	6.69622	-64.6198	7.03594	-59.6773		4.12016	-65.5887	6.29461	-63.2648		4.1306	-60.04	6.18334	-59.0651		5.02345	-64.4732	6.49896	-61.4021
1.33	6.83145	-64.2906	7.03492	-59.3364		4.11467	-65.5253	6.31913	-63.3092		4.07774	-60.246	6.17772	-59.0936		5.04449	-64.4913	6.53417	-61.4051
1.34	6.99194	-63.9964	7.01385	-58.8359		4.07771	-65.4055	6.34831	-63.3425		4.07369	-60.3948	6.15751	-59.2435		5.06452	-64.3987	6.56628	-61.3914
1.35	7.17991	-63.529	6.98023	-58.4032		4.00912	-65.3275	6.38179	-63.3896		4.08582	-60.5757	6.12566	-59.4083		5.076	-64.2444	6.59693	-61.3565
1.36	7.38069	-62.8759	6.94596	-58.045		3.91552	-65.2417	6.42368	-63.4049		4.09828	-60.8962	6.08064	-59.5649		5.0776	-64.2333	6.62079	-61.2953
1.37	7.56254	-62.2666	6.91635	-57.5177		3.80379	-65.2129	6.48021	-63.3864		4.1117	-61.091	6.02293	-59.8192		5.07252	-64.2168	6.62966	-61.2922
1.38	7.69207	-61.6504	6.88838	-56.9772		3.68058	-65.0747	6.55331	-63.3108		4.12682	-61.2749	5.96172	-60.0325		5.06256	-64.17	6.62378	-61.3007
1.39	7.75574	-61.0743	6.85953	-56.3077		3.55377	-64.993	6.63761	-63.1511		4.1323	-61.4443	5.91309	-60.1927		5.04715	-64.0985	6.61527	-61.2976
1.4	7.76599	-60.4887	6.83058	-55.808		3.43277	-64.9072	6.72245	-63.0171		4.10673	-61.582	5.88997	-60.4594		5.02553	-64.0137	6.62035	-61.2722
1.41	7.74368	-59.8753	6.79588	-55.2877		3.32738	-64.8975	6.79628	-62.8691		4.0328	-61.8252	5.89313	-60.7195		4.99582	-63.9501	6.64757	-61.2424
1.42	7.69681	-59.168	6.73875	-54.6243		3.24577	-64.9201	6.85301	-62.6658		3.91091	-62.0599	5.9111	-61.0298		4.95345	-63.8809	6.69157	-61.16
1.43	7.619	-58.6153	6.64587	-53.9349		3.19242	-64.8287	6.89553	-62.4554		3.7578	-62.3032	5.92846	-61.2903		4.89539	-63.816	6.73718	-61.086
1.44	7.50526	-58.0248	6.52515	-53.4265		3.16743	-64.8099	6.93041	-62.3101		3.59362	-62.6887	5.93484	-61.6111		4.82684	-63.7816	6.76983	-61.0352
1.45	7.36566	-57.3839	6.40359	-53.0364		3.16661	-64.7304	6.95956	-62.1508		3.43472	-63.1311	5.92786	-61.9088		4.7606	-63.7804	6.78279	-61.0577
1.46	7.22431	-56.7103	6.30352	-52.6639		3.18097	-64.65	6.98004	-62.1116		3.29527	-63.6004	5.91065	-62.1903		4.7083	-63.8642	6.77618	-61.0723
1.47	7.10326	-56.0712	6.22168	-52.3989		3.19837	-64.5922	6.99087	-62.0438		3.18576	-64.0276	5.8893	-62.4741		4.67344	-63.9466	6.75257	-61.0937
1.48	7.00385	-55.346	6.13533	-51.9977		3.20943	-64.4981	6.99681	-61.9556		3.10693	-64.4528	5.87146	-62.7409		4.65215	-63.9508	6.71589	-61.1177
1.49	6.90466	-54.9361	6.02865	-51.611		3.21292	-64.3775	7.00641	-61.7764		3.05003	-64.8879	5.86354	-63.0488		4.6377	-63.9177	6.67253	-61.1103
1.5	6.78123	-54.2503	5.90889	-51.2979		3.2153	-64.2324	7.02803	-61.5338		3.0066	-65.218	5.86794	-63.3601		4.62371	-63.9506	6.63027	-61.0998
1.51	6.62615	-53.9224	5.7992	-50.972		3.22405	-64.1132	7.06503	-61.4085		2.97643	-65.5409	5.88341	-63.6205		4.6059	-64.0239	6.59592	-61.1372
1.52	6.44841	-53.4402	5.72123	-50.4914		3.23954	-64.0437	7.111	-61.2318		2.96487	-65.8782	5.90802	-63.877		4.58414	-64.1527	6.57453	-61.1635
1.53	6.25792	-53.1345	5.68272	-50.1645		3.25177	-63.9087	7.15163	-61.0852		2.97461	-66.2013	5.93945	-64.0903		4.56458	-64.1819	6.56885	-61.1959
1.54	6.05604	-52.7047	5.67387	-49.8196		3.24531	-63.7433	7.17476	-60.9302		3.00143	-66.5178	5.97333	-64.2855		4.55766	-64.2158	6.57762	-61.253
1.55	5.84197	-52.406	5.67259	-49.5358		3.20983	-63.5305	7.17907	-60.817		3.0359	-66.8505	6.00493	-64.4923		4.57063	-64.2538	6.59487	-61.3097
1.56	5.62659	-52.1839	5.659	-49.1435		3.1477	-63.3131	7.17336	-60.6902		3.06758	-67.1499	6.03353	-64.7144		4.60074	-64.3536	6.61276	-61.3505
1.57	5.43421	-51.9331	5.63078	-48.8166		3.07379	-63.0926	7.16834	-60.5583		3.08986	-67.4166	6.06309	-64.9314		4.63595	-64.4528	6.62575	-61.3987
1.58	5.28558	-51.6437	5.60207	-48.4385		3.00921	-62.9132	7.16852	-60.4079		3.10368	-67.6322	6.09824	-65.1432		4.6624	-64.6118	6.63333	-61.4578
1.59	5.18159	-51.4574	5.58294	-48.227		2.97177	-62.6704	7.17099	-60.2271		3.11691	-67.886	6.14078	-65.3		4.67229	-64.6463	6.63975	-61.5435
1.6	5.1064	-51.3174	5.56291	-48.0859		2.96586	-62.4639	7.17109	-60.1449		3.13885	-68.0717	6.1896	-65.4204		4.66725	-64.7076	6.65181	-61.5557
1.61	5.04121	-51.0637	5.51936	-48.0306		2.98072	-62.2618	7.1672	-60.1039		3.17356	-68.2736	6.2424	-65.5523		4.65619	-64.8243	6.67667	-61.5782
1.62	4.9716	-50.8342	5.43912	-47.9247		3.00122	-62.1189	7.15973	-60.031		3.21759	-68.4555	6.29706	-65.7008		4.64836	-64.9562	6.72047	-61.6201
1.63	4.89074	-50.8883	5.32579	-47.9565		3.01914	-61.9363	7.14891	-59.9967		3.26386	-68.6408	6.35273	-65.8142		4.6454	-65.0496	6.78513	-61.704
1.64	4.80282	-50.8267	5.18937	-48.0364		3.03347	-61.7308	7.13555	-59.9199		3.30722	-68.8041	6.41011	-65.8898		4.64065	-65.1678	6.86346	-61.7574
1.65	4.71735	-50.9466	5.03778	-48.1586		3.04501	-61.5609	7.12216	-59.9084		3.34664	-68.9204	6.47041	-65.9561		4.62848	-65.2	6.93807	-61.8012
1.66	4.63279	-51.2875	4.87681	-48.3914		3.05517	-61.4582	7.11275	-59.8809		3.38384	-69.0074	6.53287	-66.0353		4.61209	-65.2959	6.9878	-61.8425
1.67	4.5287	-51.6229	4.71214	-48.6155		3.06845	-61.4585	7.112	-59.8013		3.42102	-69.0949	6.59325	-66.1091		4.59894	-65.3829	6.99856	-61.94
1.68	4.37988	-52.0396	4.55537	-48.8756		3.09307	-61.3705	7.1233	-59.7643		3.45894	-69.1481	6.64527	-66.1413		4.59164	-65.5089	6.97145	-61.9358
1.69	4.17888	-52.6483	4.42923	-49.3356		3.1393	-61.239	7.14466	-59.7782		3.49607	-69.211	6.68424	-66.1842		4.58821	-65.6042	6.92217	-61.9536
1.7	3.94245	-53.2056	4.35841	-49.8073		3.21563	-61.1749	7.16612	-59.7394		3.52973	-69.2488	6.70997	-66.1952		4.5893	-65.7045	6.8712	-61.937
1.71	3.69855	-53.871	4.35248	-50.2094		3.32256	-61.1435	7.17437	-59.7411		3.55772	-69.2978	6.72671	-66.172		4.59993	-65.8122	6.83145	-61.9809
1.72	3.47056	-54.418	4.39952	-50.736		3.44841	-61.1179	7.1605	-59.7277		3.57901	-69.2929	6.74041	-66.1348		4.62295	-65.9349	6.80272	-62.0896
1.73	3.27105	-55.1041	4.47325	-51.344		3.57165	-61.1311	7.12103	-59.7868		3.59305	-69.2861	6.75598	-66.1064		4.65324	-66.0818	6.77757	-62.2127
1.74	3.10407	-55.7072	4.54434	-52.0461		3.66876	-61.1983	7.0544	-59.7913		3.5983	-69.291	6.77686	-66.0604		4.68014	-66.2461	6.75213	-62.2562
1.75	2.9689	-56.2933	4.5902	-52.6596		3.72582	-61.1603	6.96431	-59.7875		3.59195	-69.2485	6.80582	-65.9678		4.69626	-66.3264	6.73076	-62.3145
1.76	2.86113	-56.896	4.60301	-53.3056		3.74902	-61.182	6.86698	-59.7875		3.5723	-69.1825	6.84412	-65.9178		4.7046	-66.3541	6.72135	-62.3618
1.77	2.77323	-57.4592	4.5934	-53.8591		3.76289	-61.2047	6.78754	-59.7592		3.54113	-69.0786	6.88873	-65.8824		4.71552	-66.2398	6.72791	-62.4649
1.78	2.69872	-57.9466	4.58501	-54.4163		3.79313	-61.1944	6.74353	-59.7945		3.50199	-68.9847	6.93172	-65.8305		4.73543	-66.2737	6.74744	-62.5375
1.79	2.63809	-58.5726	4.60047	-54.9627		3.84898	-61.1835	6.73233	-59.7904		3.45708	-68.8824	6.96469	-65.7715		4.75965	-66.289	6.77186	-62.6079
1.8	2.59935	-59.0893	4.64861	-55.7026		3.92096	-61.2357	6.73448	-59.7823		3.40771	-68.7656	6.98469	-65.6949		4.77747	-66.2306	6.7917	-62.6241
1.81	2.58969	-59.6458	4.72287	-56.4416		3.99181	-61.408	6.72589	-59.8425		3.35673	-68.6351	6.99541	-65.6198		4.78424	-66.1521	6.79925	-62.6689
1.82	2.60646	-60.1539	4.80928	-57.1625		4.04846	-61.4294	6.68975	-59.9169		3.3092	-68.4599	7.00316	-65.5474		4.78739	-66.1306	6.79096	-62.7175
1.83	2.63789	-60.6203	4.89388	-57.7388		4.08829	-61.4451	6.62631	-59.9989		3.27105	-68.3814	7.01285	-65.464		4.7995	-66.1843	6.76905	-62.7352
1.84	2.6707	-61.0577	4.96572	-58.3057		4.11772	-61.3833	6.55467	-60.0535		3.24789	-68.2667	7.02783	-65.3931		4.82763	-66.3541	6.74087	-62.7508
1.85	2.69519	-61.4402	5.01839	-58.8091		4.14423	-61.4794	6.49837	-60.1034		3.24377	-68.1929	7.05073	-65.2941		4.87206	-66.438	6.7156	-62.7979
1.86	2.70751	-61.7774	5.05186	-59.268		4.17066	-61.6016	6.46494	-60.1629		3.25841	-68.1378	7.08121	-65.2597		4.93087	-66.5238	6.70128	-62.8232
1.87	2.71319	-62.1572	5.07201	-59.6885		4.19795	-61.7242	6.44092	-60.1522		3.28619	-68.0441	7.11352	-65.1896		5.00109	-66.5424	6.70409	-62.7615
1.88	2.72703	-62.432	5.08619	-60.0922		4.22811	-61.8366	6.40677	-60.1887		3.32052	-67.9254	7.13957	-65.1167		5.07696	-66.5755	6.72798	-62.7855
1.89	2.76226	-62.7954	5.0986	-60.5104		4.26063	-61.9868	6.35529	-60.2388		3.35861	-67.8106	7.15594	-65.0859		5.1495	-66.6913	6.77271	-62.8437
1.9	2.81725	-63.0275	5.1106	-60.9063		4.28994	-62.0779	6.29775	-60.265		3.39918	-67.7428	7.16664	-65.0235		5.2075	-66.8271	6.83163	-62.8823
1.91	2.87789	-63.2653	5.12433	-61.1861		4.31056	-62.2442	6.25481	-60.3072		3.43781	-67.7348	7.17773	-64.9975		5.24113	-66.8295	6.89352	-62.9595
1.92	2.93518	-63.5127	5.14326	-61.5128		4.323	-62.3656	6.24302	-60.3226		3.46929	-67.7084	7.19036	-64.9947		5.24679	-66.8727	6.94876	-62.9703
1.93	2.99419	-63.6978	5.16882	-61.7683		4.33131	-62.4393	6.26888	-60.3421		3.49355	-67.716	7.20024	-65.0104		5.22783	-66.9081	6.99463	-63.0495
1.94	3.06299	-63.9059	5.19887	-62.0648		4.33702	-62.5973	6.33088	-60.3473		3.5163	-67.6614	7.2037	-65.0043		5.19244	-66.9222	7.03397	-63.0568
1.95	3.13905	-64.1537	5.22907	-62.2676		4.33979	-62.688	6.4224	-60.306		3.54586	-67.5139	7.2027	-64.9402		5.15394	-66.9756	7.06882	-63.1297
1.96	3.21108	-64.3926	5.25451	-62.4807		4.34489	-62.7757	6.53158	-60.3104		3.59124	-67.3421	7.20352	-64.8933		5.12922	-67.0588	7.09624	-63.2021
1.97	3.27009	-64.5935	5.2725	-62.6894		4.36542	-62.8881	6.64064	-60.3563		3.66029	-67.3154	7.21168	-64.8394		5.13082	-67.1172	7.11126	-63.2369
1.98	3.31369	-64.7368	5.28691	-62.8769		4.41178	-63.046	6.72891	-60.3775		3.75422	-67.385	7.22841	-64.797		5.16215	-67.1651	7.11354	-63.2733
1.99	3.3425	-64.8994	5.30892	-63.0268		4.47974	-63.1151	6.78059	-60.4615		3.86071	-67.4167	7.25137	-64.7354		5.22074	-67.137	7.10918	-63.3606
2	3.35897	-65.0152	5.35119	-63.1624		4.55477	-63.2114	6.79244	-60.5579		3.95441	-67.2976	7.27708	-64.7093		5.29899	-67.1612	7.1058	-63.3952
2.01	3.37015	-65.1078	5.42096	-63.2731		4.62823	-63.2601	6.77494	-60.5778		4.0102	-67.2947	7.30273	-64.7151		5.37995	-67.1277	7.10773	-63.471
2.02	3.38617	-65.1744	5.51729	-63.4513		4.70283	-63.3379	6.74614	-60.5939		4.02171	-67.2214	7.3266	-64.7073		5.44152	-67.0721	7.11581	-63.5202
2.03	3.4137	-65.3461	5.63221	-63.5403		4.78062	-63.4902	6.72248	-60.7205		4.00695	-67.2019	7.34785	-64.7103		5.47138	-67.118	7.12944	-63.5895
2.04	3.45464	-65.4845	5.75421	-63.6044		4.85164	-63.5602	6.71249	-60.7827		3.99188	-67.255	7.36639	-64.7012		5.47545	-67.1833	7.14813	-63.5832
2.05	3.51109	-65.5419	5.87334	-63.6985		4.89854	-63.6824	6.7147	-60.8416		3.98936	-67.1741	7.38227	-64.6897		5.4703	-67.1419	7.17293	-63.611
2.06	3.58551	-65.574	5.98472	-63.8097		4.91053	-63.7604	6.71943	-60.8907		3.9974	-66.9902	7.39378	-64.6742		5.46844	-67.1217	7.20749	-63.5861
2.07	3.67312	-65.5699	6.08873	-63.8145		4.89016	-63.862	6.71424	-60.9057		4.01178	-66.8807	7.39739	-64.6568		5.46854	-67.0361	7.25623	-63.6122
2.08	3.75974	-65.6204	6.18921	-63.8409		4.84893	-64.0142	6.69138	-61.022		4.03438	-66.8866	7.39229	-64.5745		5.45816	-67.0504	7.31954	-63.6227
2.09	3.83142	-65.7744	6.29123	-63.8353		4.80081	-64.1085	6.65154	-61.1111		4.07573	-66.8281	7.38419	-64.512		5.42949	-67.037	7.39061	-63.6212
2.1	3.88435	-65.8715	6.39826	-63.8592		4.75894	-64.2175	6.60225	-61.1764		4.15437	-66.7421	7.38191	-64.4857		5.39283	-66.9441	7.45905	-63.6197
2.11	3.92323	-66.0241	6.50953	-63.9608		4.73312	-64.3499	6.55417	-61.2363		4.28593	-66.8528	7.39008	-64.4711		5.3693	-66.9814	7.51885	-63.657
2.12	3.95377	-66.0925	6.61931	-63.9917		4.72608	-64.4267	6.51784	-61.2335		4.46566	-66.9188	7.40638	-64.504		5.36932	-67.1012	7.57223	-63.6933
2.13	3.98032	-66.1806	6.71899	-64.0346		4.73044	-64.466	6.50023	-61.3292		4.66281	-66.9542	7.42475	-64.4576		5.38263	-67.0868	7.62487	-63.7319
2.14	4.00763	-66.2328	6.80127	-64.0569		4.73112	-64.5735	6.50137	-61.4611		4.8379	-66.879	7.43999	-64.4092		5.38957	-67.105	7.67839	-63.754
2.15	4.0406	-66.3161	6.86215	-64.0493		4.71505	-64.7068	6.51315	-61.5464		4.96853	-66.8188	7.45005	-64.3485		5.37943	-67.0843	7.72755	-63.8047
2.16	4.08191	-66.4053	6.89822	-64.012		4.68074	-64.7948	6.52392	-61.5574		5.05781	-66.8445	7.45549	-64.2906		5.35843	-67.1002	7.76376	-63.8599
2.17	4.1311	-66.4454	6.90464	-63.9571		4.63724	-64.8938	6.52805	-61.625		5.11894	-66.8664	7.45723	-64.2226		5.34366	-67.0399	7.78142	-63.887
2.18	4.18565	-66.4785	6.88019	-63.892		4.59409	-64.9718	6.53239	-61.6832		5.1573	-66.9446	7.45494	-64.2049		5.35134	-67.0541	7.78274	-63.9018
2.19	4.24258	-66.4885	6.83453	-63.7748		4.55395	-65.0579	6.55155	-61.781		5.17256	-67.0844	7.44786	-64.172		5.38748	-66.9868	7.77687	-63.9659
2.2	4.29882	-66.5263	6.78534	-63.7721		4.51457	-65.15	6.59564	-61.8251		5.17404	-67.077	7.43763	-64.1617		5.44373	-67.002	7.77299	-63.974
2.21	4.35025	-66.6074	6.74542	-63.7716		4.47463	-65.213	6.66267	-61.7991		5.18461	-67.1531	7.43033	-64.1956		5.5003	-67.0178	7.7736	-63.9686
2.22	4.39107	-66.6543	6.71637	-63.8155		4.43699	-65.2651	6.74069	-61.7813		5.22502	-67.147	7.43427	-64.1743		5.53569	-67.0175	7.77376	-63.9479
2.23	4.41675	-66.7752	6.69624	-63.8174		4.40811	-65.3088	6.81453	-61.784		5.29558	-67.226	7.45399	-64.1722		5.53715	-67.0434	7.76534	-63.9433
2.24	4.42819	-66.8481	6.68732	-63.855		4.39464	-65.3207	6.87159	-61.8375		5.37455	-67.2891	7.48569	-64.1865		5.50362	-67.0473	7.7423	-63.9289
2.25	4.43121	-66.8235	6.69292	-63.8996		4.39764	-65.3872	6.90571	-61.9031		5.43439	-67.2404	7.51907	-64.2116		5.44061	-67.0612	7.70434	-63.926
2.26	4.43173	-66.8564	6.7102	-63.9642		4.40886	-65.4855	6.91914	-61.928		5.46238	-67.2553	7.54346	-64.2066		5.35532	-67.1363	7.65706	-63.926
2.27	4.43225	-66.9397	6.7296	-64.0062		4.41422	-65.5823	6.92163	-61.9609		5.47054	-67.1785	7.5522	-64.2417		5.25696	-67.1192	7.60844	-63.9459
2.28	4.43241	-67.0246	6.74126	-64.0841		4.40335	-65.6962	6.92559	-62.0212		5.48629	-67.1602	7.54338	-64.266		5.15687	-67.1941	7.56427	-63.9067
2.29	4.43149	-67.0627	6.74134	-64.1046		4.37749	-65.7447	6.93895	-62.1058		5.53037	-67.1341	7.51932	-64.216		5.06471	-67.2065	7.52608	-63.8199
2.3	4.43008	-67.1063	6.73287	-64.0532		4.3472	-65.7981	6.96078	-62.165		5.60172	-67.026	7.48623	-64.1831		4.98481	-67.2794	7.49304	-63.7392
2.31	4.42948	-67.1228	6.72167	-64.0442		4.32116	-65.8649	6.983	-62.2284		5.68052	-67.1122	7.45376	-64.1507		4.91843	-67.3455	7.4658	-63.7253
2.32	4.42939	-67.1711	6.7125	-64.0417		4.29924	-65.9216	6.99619	-62.2732		5.7421	-67.1378	7.4325	-64.0929		4.86998	-67.4817	7.44832	-63.7241
2.33	4.42654	-67.2169	6.70882	-64.04		4.27891	-65.9321	6.99486	-62.2849		5.76902	-67.1407	7.42966	-64.0819		4.84904	-67.4737	7.44437	-63.7907
2.34	4.41814	-67.286	6.71463	-64.0563		4.26458	-66.0026	6.97924	-62.244		5.75828	-67.1448	7.44566	-64.1161		4.86182	-67.5697	7.4521	-63.8114
2.35	4.4092	-67.3337	6.73384	-64.0608		4.26499	-66.0665	6.95324	-62.2211		5.72322	-67.2545	7.47486	-64.1373		4.89943	-67.5492	7.46416	-63.813
2.36	4.4137	-67.3757	6.76733	-64.0893		4.28216	-66.1236	6.92043	-62.2684		5.68699	-67.3421	7.50935	-64.1563		4.9376	-67.5281	7.47472	-63.775
2.37	4.44374	-67.3627	6.81206	-64.0371		4.30818	-66.1467	6.88255	-62.3096		5.66748	-67.4679	7.54265	-64.1642		4.9527	-67.5536	7.48463	-63.7084
2.38	4.49687	-67.3172	6.8627	-64.0003		4.33447	-66.1886	6.84161	-62.3647		5.66287	-67.5005	7.57218	-64.1712		4.93911	-67.5983	7.49838	-63.6543
2.39	4.55717	-67.3332	6.91255	-63.982		4.35892	-66.2747	6.80233	-62.413		5.65097	-67.5022	7.60095	-64.1632		4.90992	-67.5581	7.51685	-63.6575
2.4	4.60936	-67.4061	6.95366	-64.0073		4.38145	-66.3554	6.77164	-62.4456		5.60745	-67.5024	7.63787	-64.1958		4.88192	-67.5758	7.53357	-63.6514
2.41	4.64946	-67.4478	6.97856	-64.0886		4.39768	-66.4226	6.75542	-62.4795		5.52888	-67.4691	7.69426	-64.2104		4.86263	-67.5603	7.53702	-63.5531
2.42	4.68225	-67.4262	6.98317	-64.1707		4.40147	-66.4405	6.75504	-62.4719		5.43668	-67.4668	7.77688	-64.2041		4.85056	-67.5036	7.51727	-63.472
2.43	4.71237	-67.4106	6.96767	-64.2024		4.39172	-66.4226	6.76721	-62.5407		5.35615	-67.5136	7.88214	-64.1929		4.84366	-67.4254	7.47182	-63.4135
2.44	4.73994	-67.4359	6.93566	-64.1987		4.37412	-66.3825	6.78741	-62.5619		5.29455	-67.657	7.99578	-64.1247		4.84417	-67.469	7.40673	-63.2782
2.45	4.7626	-67.5147	6.89417	-64.2443		4.35663	-66.3812	6.81384	-62.5722		5.24268	-67.7841	8.0983	-64.0554		4.8547	-67.4673	7.33384	-63.2226
2.46	4.77924	-67.6149	6.85294	-64.2505		4.34424	-66.4156	6.84874	-62.6126		5.19489	-67.8197	8.17338	-64.0657		4.87377	-67.4919	7.26639	-63.1833
2.47	4.7916	-67.6768	6.82058	-64.2317		4.33789	-66.4529	6.89546	-62.5561		5.16082	-67.832	8.21471	-64.0598		4.89929	-67.4634	7.21458	-63.2399
2.48	4.80367	-67.7335	6.80171	-64.1968		4.33729	-66.491	6.95229	-62.517		5.15401	-67.9098	8.22729	-64.0696		4.9337	-67.4503	7.18323	-63.2601
2.49	4.82092	-67.7131	6.79901	-64.2344		4.34284	-66.5061	7.0092	-62.4704		5.17261	-68.0105	8.22248	-64.0952		4.98013	-67.4747	7.17391	-63.3003
2.5	4.84937	-67.7119	6.81586	-64.24		4.35395	-66.5378	7.05288	-62.4481		5.19743	-68.0029	8.21077	-64.0954		5.03379	-67.4771	7.18922	-63.3906
2.51	4.89134	-67.7733	6.85406	-64.2461		4.36699	-66.6107	7.07559	-62.4537		5.20837	-68.0342	8.19681	-64.0866		5.08126	-67.4213	7.23338	-63.3864
2.52	4.93987	-67.7926	6.90946	-64.2628		4.37775	-66.6877	7.07858	-62.4804		5.19896	-68.0856	8.17925	-64.1159		5.10946	-67.3757	7.30663	-63.3232
2.53	4.98027	-67.777	6.97238	-64.2821		4.38661	-66.7643	7.06812	-62.4809		5.17701	-68.1863	8.15385	-64.1702		5.11389	-67.3771	7.39902	-63.3303
2.54	4.9993	-67.7911	7.03369	-64.3492		4.40048	-66.7862	7.04896	-62.4977		5.15649	-68.2097	8.11821	-64.1897		5.0986	-67.3884	7.49118	-63.3618
2.55	4.99224	-67.8326	7.08947	-64.366		4.42874	-66.8145	7.01966	-62.52		5.14838	-68.1997	8.07626	-64.1505		5.07115	-67.3276	7.56284	-63.3711
2.56	4.96291	-67.8559	7.1394	-64.3441		4.47633	-66.8337	6.97362	-62.5305		5.1554	-68.1882	8.03748	-64.1576		5.04017	-67.3569	7.60241	-63.351
2.57	4.9212	-67.8565	7.18254	-64.2567		4.54009	-66.8547	6.9071	-62.4565		5.17316	-68.1965	8.00916	-64.1649		5.01702	-67.3555	7.61029	-63.3835
2.58	4.87982	-67.8643	7.21626	-64.2049		4.61101	-66.8856	6.82767	-62.4147		5.19566	-68.2433	7.98871	-64.1934		5.01453	-67.4134	7.5949	-63.3148
2.59	4.84882	-67.881	7.23716	-64.1751		4.67931	-66.9102	6.75401	-62.3978		5.22074	-68.3138	7.96416	-64.2066		5.03858	-67.4169	7.56677	-63.2431
2.6	4.8319	-67.9296	7.24044	-64.1778		4.73737	-66.903	6.70586	-62.4466		5.25205	-68.2589	7.92293	-64.2534		5.08015	-67.4479	7.53616	-63.2547
2.61	4.82842	-67.9594	7.22019	-64.199		4.78028	-66.8885	6.69328	-62.4944		5.29634	-68.2633	7.86229	-64.2878		5.11881	-67.43	7.51388	-63.3167
2.62	4.83791	-67.9315	7.17423	-64.1958		4.80611	-66.8859	6.71345	-62.5221		5.35621	-68.2567	7.79408	-64.2504		5.13686	-67.4066	7.50996	-63.2994
2.63	4.861	-67.9101	7.10984	-64.2238		4.81652	-66.9085	6.7553	-62.5273		5.42232	-68.2412	7.73851	-64.2424		5.13002	-67.3135	7.5288	-63.2531
2.64	4.89547	-67.9021	7.04313	-64.2505		4.81659	-66.9388	6.80721	-62.5663		5.4731	-68.2745	7.70957	-64.2212		5.10427	-67.3416	7.56532	-63.2102
2.65	4.9336	-67.8516	6.99164	-64.1814		4.81365	-66.9675	6.86347	-62.6099		5.48586	-68.3346	7.70573	-64.2226		5.0658	-67.3286	7.60693	-63.2291
2.66	4.96534	-67.8425	6.96665	-64.1715		4.81486	-66.9863	6.92577	-62.6441		5.45204	-68.3625	7.71522	-64.2704		5.01679	-67.3935	7.64164	-63.2669
2.67	4.98401	-67.8355	6.97042	-64.1395		4.82428	-67.0505	6.99776	-62.6419		5.38339	-68.3711	7.72675	-64.3211		4.96088	-67.3961	7.66637	-63.3333
2.68	4.98872	-67.8504	6.99822	-64.199		4.84089	-67.1058	7.07757	-62.6363		5.30273	-68.3981	7.73348	-64.3312		4.91078	-67.3347	7.68698	-63.3972
2.69	4.98302	-67.8599	7.04175	-64.2263		4.85907	-67.1423	7.15789	-62.644		5.22678	-68.3931	7.73133	-64.3497		4.88687	-67.3325	7.70885	-63.5174
2.7	4.97326	-67.856	7.0917	-64.2143		4.87169	-67.1889	7.23394	-62.6591		5.15817	-68.3821	7.71774	-64.4209		4.90513	-67.4337	7.72888	-63.6036
2.71	4.96792	-67.906	7.1395	-64.1848		4.87437	-67.2492	7.30675	-62.6726		5.09327	-68.4418	7.69176	-64.4676		4.96587	-67.4854	7.73877	-63.6544
2.72	4.97533	-67.9717	7.17878	-64.1849		4.86727	-67.2426	7.37745	-62.6413		5.03295	-68.4435	7.65472	-64.473		5.05422	-67.5208	7.73587	-63.67
2.73	4.99986	-67.9803	7.20616	-64.1363		4.85305	-67.2131	7.44348	-62.6063		4.98235	-68.4606	7.61182	-64.4686		5.15029	-67.5641	7.72733	-63.7231
2.74	5.0398	-68.0178	7.22084	-64.059		4.83423	-67.206	7.50274	-62.5667		4.94532	-68.4827	7.57235	-64.4716		5.23811	-67.6121	7.72123	-63.7943
2.75	5.08819	-68.083	7.22434	-64.0305		4.81283	-67.1991	7.55635	-62.5862		4.92433	-68.4264	7.54695	-64.4943		5.3078	-67.6288	7.71658	-63.8648
2.76	5.13522	-68.1114	7.22072	-64.011		4.79021	-67.2209	7.60405	-62.5761		4.92267	-68.3904	7.54244	-64.531		5.35517	-67.7124	7.70593	-63.9106
2.77	5.17072	-68.0815	7.21748	-64.0698		4.76535	-67.2703	7.64057	-62.6111		4.94206	-68.3991	7.55713	-64.5722		5.38109	-67.7513	7.68663	-63.9289
2.78	5.18661	-68.1017	7.22544	-64.1468		4.73519	-67.3106	7.65906	-62.6636		4.97979	-68.3972	7.58041	-64.6025		5.38911	-67.8043	7.66537	-63.9165
2.79	5.17935	-68.1661	7.25485	-64.139		4.69988	-67.3827	7.65601	-62.7457		5.03026	-68.4231	7.59858	-64.5832		5.38405	-67.7953	7.65317	-63.9004
2.8	5.15309	-68.1921	7.3083	-64.1397		4.66735	-67.4079	7.63272	-62.7984		5.08658	-68.4735	7.60317	-64.6207		5.37261	-67.8386	7.66091	-63.8001
2.81	5.12092	-68.2005	7.37617	-64.1712		4.6491	-67.3925	7.59585	-62.8406		5.13933	-68.4908	7.59468	-64.659		5.36098	-67.8199	7.69834	-63.8035
2.82	5.09975	-68.1932	7.43987	-64.1502		4.65052	-67.3633	7.55717	-62.881		5.17703	-68.4815	7.5789	-64.6798		5.3483	-67.8075	7.76941	-63.769
2.83	5.101	-68.2114	7.48203	-64.1107		4.66634	-67.3888	7.52839	-62.9144		5.19212	-68.4818	7.5607	-64.6878		5.32467	-67.8045	7.86493	-63.7321
2.84	5.12502	-68.2255	7.49574	-64.078		4.68535	-67.4232	7.51301	-62.8886		5.18709	-68.4979	7.54082	-64.7699		5.27977	-67.9003	7.96244	-63.7134
2.85	5.1628	-68.2555	7.48463	-64.0534		4.69846	-67.4788	7.50352	-62.9042		5.1748	-68.4666	7.51583	-64.8407		5.21521	-67.9201	8.03463	-63.7399
2.86	5.20133	-68.2272	7.45461	-64.0798		4.70345	-67.5037	7.48739	-62.8578		5.17223	-68.4025	7.48023	-64.8514		5.1478	-67.9076	8.05905	-63.7509
2.87	5.22903	-68.2784	7.40825	-64.1064		4.70393	-67.5017	7.45702	-62.8401		5.19064	-68.2985	7.43194	-64.8317		5.09986	-67.9023	8.02503	-63.7597
2.88	5.23955	-68.2931	7.34831	-64.1285		4.70477	-67.4613	7.41553	-62.8257		5.22758	-68.2489	7.37833	-64.7995		5.08529	-67.9411	7.93719	-63.8016
2.89	5.23341	-68.3307	7.28349	-64.1719		4.70769	-67.4529	7.37437	-62.8374		5.26707	-68.1827	7.33478	-64.7261		5.10273	-67.9806	7.81272	-63.8401
2.9	5.21783	-68.3703	7.22664	-64.2483		4.71046	-67.4386	7.34556	-62.8467		5.29001	-68.1553	7.31428	-64.6832		5.13924	-68.0515	7.67222	-63.8716
2.91	5.20485	-68.4506	7.18682	-64.319		4.71024	-67.4239	7.33471	-62.8493		5.28773	-68.1658	7.31844	-64.6605		5.18021	-68.0847	7.53084	-63.962
2.92	5.20619	-68.4623	7.1636	-64.3258		4.70711	-67.4432	7.33872	-62.8728		5.26648	-68.1492	7.34023	-64.6457		5.21854	-68.0947	7.39698	-63.9583
2.93	5.22514	-68.4638	7.14807	-64.3123		4.7041	-67.4529	7.34857	-62.854		5.23867	-68.1575	7.37329	-64.5164		5.25609	-68.0534	7.2762	-63.9642
2.94	5.25247	-68.4666	7.1294	-64.3638		4.70425	-67.4559	7.35642	-62.8517		5.21083	-68.1636	7.41434	-64.4796		5.29668	-68.0347	7.17308	-63.9452
2.95	5.27246	-68.4625	7.10317	-64.3802		4.70813	-67.4663	7.36197	-62.8354		5.18032	-68.1987	7.45956	-64.437		5.33898	-68.0559	7.08998	-63.9967
2.96	5.27422	-68.4927	7.07438	-64.3541		4.71372	-67.4303	7.37234	-62.8372		5.14197	-68.2551	7.50557	-64.4391		5.37773	-68.0666	7.02797	-64.0169
2.97	5.25768	-68.5044	7.05214	-64.3229		4.71817	-67.422	7.39441	-62.8766		5.09689	-68.324	7.55308	-64.4994		5.4106	-68.0249	6.98902	-64.0147
2.98	5.23125	-68.5184	7.0414	-64.2799		4.72012	-67.4188	7.42655	-62.8788		5.05484	-68.3291	7.60272	-64.5866		5.44032	-68.0344	6.97372	-63.9011
2.99	5.20739	-68.503	7.0396	-64.2621		4.72032	-67.3754	7.45651	-62.8803		5.02713	-68.3745	7.64509	-64.6905		5.4659	-68.0303	6.97488	-63.8197
