# Supplementary material for: A biophysical account of multiplication by a single neuron
Source: Nature. 2022 Feb 23;603(7899):119–23. doi: 10.1038/s41586-022-04428-3 (PMC8891015; doi:10.1038/s41586-022-04428-3)
Supplement: Supplementary file 7 — Source Data Fig. 5 [file 41586_2022_4428_MOESM7_ESM.xlsx]

## Sheet: Fig. 5a
	T4 > GFP, Δ membrane potential (mV)																											T4 > GluClα RNAi, Δ membrane potential (mV)
Direction (°)	Cell #1	Cell #2	Cell #3	Cell #4	Cell #5	Cell #6	Cell #7	Cell #8	Cell #9	Cell #10	Cell #11	Cell #12	Cell #13	Cell #14	Cell #15	Cell #16	Cell #17	Cell #18	Cell #19	Cell #20	Cell #21	Cell #22	Cell #23	Cell #24	Cell #25	Model		Cell #1	Cell #2	Cell #3	Cell #4	Cell #5	Cell #6	Cell #7	Cell #8	Cell #9	Cell #10	Cell #11	Cell #12	Cell #13	Cell #14	Cell #15	Cell #16	Cell #17	Model (Mi9 block)
-180	4.74287	6.65338	3.64728	7.84537	2.69049	9.07497	2.25987	9.47942	14.0928	6.16251	10.016	4.38323	9.25133	5.22939	7.83361	9.93848	9.76842	8.28474	5.04232	12.2368	4.65962	15.6771	5.7409	9.65756	9.16742	7.97928		5.91555	9.52568	0.894062	5.44571	13.8541	4.69926	4.08373	10.1427	5.05052	6.20195	4.58599	3.82749	8.52669	3.58796	7.02217	2.09078	12.1769	6.91984
-170	5.00278	7.13153	6.79338	7.04924	1.07717	10.2757	3.34924	9.76968	10.2791	6.2928	12.3903	4.51656	7.94519	4.221	5.63573	7.94793	8.18495	9.96104	4.80301	12.8287	5.55638	16.7541	5.67535	6.96231	10.6123	8.00986		7.34599	9.41149	0.852077	5.00264	13.2958	4.75892	6.09057	9.51024	6.72737	7.85618	4.78383	4.09555	10.1785	4.19809	2.80605	6.50527	12.723	6.90795
-160	3.76997	9.26597	5.54832	8.0119	1.89564	10.3294	3.0984	9.11015	14.0683	5.62299	9.1348	2.77291	6.29398	5.65001	7.17653	8.02742	8.71393	7.774	4.60635	12.4276	4.13396	12.6093	4.52372	7.88339	9.34305	8.07953		8.14283	12.1532	2.93223	7.46799	11.1958	5.87336	4.68095	7.67115	4.61145	7.11685	3.40034	3.57231	8.20353	3.14203	4.69828	2.86457	12.4876	6.8738
-150	4.97855	6.68451	8.03084	8.16231	1.82111	9.80287	3.52177	9.94001	12.1909	6.06691	9.86504	1.91459	8.36047	5.0215	9.27127	5.08227	7.37051	7.41858	1.64595	13.4699	2.52727	13.127	5.03971	7.68067	7.77284	8.10838		9.82121	11.4765	1.80899	6.14624	10.7614	6.4222	4.91924	9.14529	6.89518	6.74693	4.16896	4.13883	10.4532	2.77777	4.23821	2.60162	11.8781	6.78676
-140	5.60139	7.75821	10.1626	6.73188	4.19675	11.9325	5.1788	9.59806	16.4802	5.12997	11.7335	4.13087	8.36317	3.81417	4.4105	7.60918	7.56321	8.1248	5.01251	11.5145	4.97298	12.1559	4.36894	6.17348	6.71814	8.14435		10.8481	11.7562	2.1143	5.42519	12.7822	7.73788	5.14503	7.94217	6.35994	7.96015	4.93826	2.86701	8.44635	5.11238	3.06452	6.62302	12.9124	6.66109
-130	4.46037	4.39412	5.56403	7.16189	2.92564	10.8687	4.62733	10.6885	10.7485	5.95707	10.0704	2.1649	8.1258	4.26543	8.54527	6.60831	9.62186	9.57113	4.55849	12.058	6.00008	11.3926	5.29671	7.61892	8.15444	8.09721		8.7699	10.6182	5.26116	5.14776	11.9901	5.96381	4.69832	7.35849	4.30717	6.57891	5.21884	4.14246	9.89886	4.75621	4.50581	6.95455	14.3859	6.50617
-120	6.3954	7.20385	6.98621	5.40803	3.00459	11.267	4.05543	10.4827	10.7311	5.89108	12.0081	4.10892	8.85181	6.33621	8.05288	8.32727	10.3331	7.52445	5.16463	10.005	5.43748	12.5991	5.19495	6.46053	7.15045	8.02304		13.3797	12.7012	3.04834	5.02951	13.093	5.93107	4.45712	7.31965	6.95457	7.14715	5.95239	4.13047	9.56453	6.13418	3.97837	7.47395	13.9199	6.40128
-110	3.33385	5.59504	6.07835	5.86934	2.90574	10.4227	4.66067	11.9088	11.7659	6.22693	11.2035	5.32252	9.24597	5.84924	6.67684	9.18375	13.1882	6.11451	1.93257	12.2546	4.4766	13.3067	2.78098	7.49948	8.00113	7.97242		12.4628	13.937	4.67532	4.71855	14.7968	6.86759	5.40348	6.86084	6.62724	7.49077	8.28963	2.89461	9.61122	6.19384	7.48648	7.80996	13.7423	6.24406
-100	7.27749	10.1858	9.13583	7.05841	2.72481	9.85967	4.97882	9.99512	15.0939	6.40485	11.5183	7.18615	9.38552	5.16237	7.16738	8.14273	13.5783	7.63094	2.56066	10.5946	7.93658	15.428	3.35085	6.50202	8.57126	7.87137		12.9071	15.6606	3.01403	6.41063	11.6342	7.8465	6.17332	7.81385	2.55137	8.60251	6.86023	4.8281	10.9384	5.84153	5.11347	6.20564	14.3643	6.22075
-90	14.4781	7.59333	6.49899	7.5283	4.91013	10.4971	5.55492	10.9025	17.8977	7.39715	13.0138	6.26873	9.69227	4.55368	7.16639	11.7639	13.6134	10.163	2.35981	11.0599	5.51285	15.5829	5.72167	6.96893	8.19351	7.86463		13.9389	13.4404	6.0189	9.18783	12.779	9.25263	8.67023	8.38646	1.74369	8.43597	9.39505	4.92024	11.3427	6.79029	4.4299	7.39087	14.0167	7.64447
-80	17.6511	8.19636	6.80997	6.79582	5.58051	11.2408	4.1692	8.92495	18.8614	5.62067	15.674	8.07724	9.45457	4.5752	9.05711	9.27397	16.5218	14.3832	5.45411	8.98775	7.34587	14.4774	6.05146	7.70622	10.4679	8.07504		14.6091	12.3279	4.75598	9.57294	16.1722	7.86639	9.99299	13.2712	2.47156	10.367	6.31256	5.53321	14.1822	7.04102	8.04628	7.70361	12.7997	9.11304
-70	19.2165	9.62088	12.0485	10.2063	4.88348	11.2192	6.303	11.7773	14.0458	6.54084	15.8457	2.52655	13.7668	5.88959	8.56297	11.3049	16.8398	18.5332	10.3443	11.3295	8.64694	15.9868	8.09464	10.8746	11.3291	9.91513		13.2325	11.6623	6.0143	9.28492	20.0311	10.9321	8.56436	19.4752	3.26726	11.3268	10.1093	6.59256	15.4714	8.47687	5.59336	7.05971	12.1128	10.4074
-60	23.2857	8.72828	14.3747	11.0348	10.9862	11.529	8.27555	20.307	21.3953	6.91943	17.9552	4.02821	15.8305	6.01906	9.13169	13.4829	17.2277	21.7706	7.6756	13.0758	12.8344	14.4884	7.90017	12.0062	12.0476	12.5855		12.793	13.6594	5.0861	9.70884	22.4738	10.2734	12.1313	20.2609	6.00588	12.4454	9.9794	6.19841	10.0151	9.695	5.74948	5.0984	12.9448	11.4999
-50	23.2644	11.4152	12.6983	11.8935	11.1384	16.1477	11.6061	18.7702	20.4369	12.2848	16.8434	6.92079	16.1047	5.36247	9.54879	11.8506	16.5578	21.1691	6.05588	17.8961	12.8406	17.8698	9.20202	14.4057	11.6898	13.9403		13.5609	10.9504	5.69695	11.2325	22.5685	8.76756	10.9167	18.9849	6.65564	12.7681	11.5903	6.17557	11.2803	12.0711	9.28724	4.16848	13.0431	12.1895
-40	23.8295	9.8923	13.0932	12.2783	13.8725	17.7842	12.613	20.7307	19.2238	13.0645	20.8839	5.51796	18.0271	7.68601	10.5644	14.5531	13.9921	22.8037	9.16054	15.6622	15.3625	18.6215	9.31721	15.5048	14.2866	14.4974		14.7788	13.2111	4.68801	10.7069	22.0523	8.15673	11.6117	17.3074	8.90953	16.2909	9.44618	6.38656	10.523	11.0162	7.57285	6.38335	13.2393	12.6129
-30	25.1008	16.3776	13.0628	13.1654	11.5663	17.9687	12.5415	21.231	19.4738	15.1854	21.9616	6.60919	20.1822	6.25148	9.88865	16.2302	13.7808	22.4688	7.22698	20.5211	18.5055	18.0577	10.0188	16.479	15.4232	15.6185		15.4463	14.7242	10.0623	10.6386	18.4563	9.50602	11.4069	11.5868	8.26271	16.4066	12.9944	6.46874	10.3286	12.8212	6.22636	5.89736	10.9072	13.7774
-20	25.3283	12.9991	16.6818	10.1441	13.3532	19.2706	17.1512	23.5704	19.6751	15.5866	24.5178	9.4167	20.7782	9.95134	10.9727	14.4212	11.6878	23.902	10.5847	19.9769	14.5118	20.5687	10.6694	16.8655	15.3877	16.0732		13.0265	13.8267	7.3401	12.185	17.6955	9.33904	12.4796	18.2125	7.95174	17.9459	11.5689	9.23958	8.13661	14.1464	6.48606	5.44137	11.2592	14.4221
-10	25.7658	19.5953	13.7789	15.3084	13.2521	19.1797	18.756	24.7225	19.096	16.6702	23.9569	10.807	21.5071	11.3938	9.67785	16.3887	15.0714	22.9427	12.045	18.318	13.2453	19.6573	9.26382	18.2536	14.9101	16.2754		6.18225	14.8081	6.75219	13.0607	17.4007	9.32736	9.21482	15.1975	4.46273	19.2079	12.5006	8.23054	5.14679	13.3118	6.58418	5.52939	11.7529	14.6416
0	17.9515	14.0551	18.8459	10.9517	20.7279	16.3164	20.0163	18.329	14.1175	25.1843	11.5967	26.6182	13.8966	9.46117	15.7422	12.9856	25.6441	14.1036	18.6248	15.6269	23.1149	9.08192	17.6283	16.4058	26.4993	16.3731		16.5932	4.37696	12.7479	18.7261	9.16861	11.8609	18.8725	5.0897	19.9806	12.8326	8.27632	9.01525	15.1704	7.44638	5.83929	12.3685	15.3139	14.7668
10	18.3702	15.8851	16.8575	11.1356	20.0243	16.7654	22.0823	15.8935	15.1925	21.1115	13.7916	22.2703	12.9642	11.8347	16.7002	13.202	23.8527	12.5096	18.0654	14.7837	20.5686	9.62952	13.8107	16.0176	26.4118	16.2754		14.262	4.53688	5.58866	18.7429	8.38013	12.2149	21.1428	8.19827	19.7587	13.799	10.243	5.07964	11.6967	7.136	6.56477	11.4214	11.9693	14.6416
20	18.606	11.8296	17.448	8.80232	18.7519	13.9632	18.7646	12.9244	14.3508	23.1463	11.4831	19.4725	13.4816	10.7662	13.0986	11.3257	22.98	10.0553	20.1234	13.7584	22.1613	9.55988	13.2813	16.3178	26.9768	16.0732		18.8866	6.22376	13.8124	17.1434	9.98904	14.5458	22.4307	8.73128	19.2328	12.9709	10.2267	3.98917	10.7847	7.98229	6.86536	13.412	17.9744	14.4221
30	18.4315	7.45464	17.9158	6.3104	18.7069	12.5032	21.8749	11.3968	13.1536	22.6341	11.0141	19.3631	11.1739	8.91231	15.3685	12.125	23.2501	10.6115	19.5499	10.7828	22.3097	8.92948	13.146	13.1131	28.0823	15.6185		19.3378	6.98836	13.2386	15.5895	12.6404	11.5924	20.8187	6.13452	18.2679	11.2547	8.46832	6.59378	8.95789	6.32239	5.68666	11.9496	15.9816	13.7774
40	17.4602	13.284	17.3629	6.08969	19.037	10.9501	19.0325	12.1429	10.8497	22.4423	10.4141	17.7772	11.1875	12.396	14.3288	9.28436	21.7094	9.6665	18.0776	11.9966	19.6647	9.1109	13.5524	12.593	24.5429	14.4974		16.5795	5.82481	11.6616	15.6315	10.5729	12.6836	21.5743	8.02768	17.0581	13.2301	8.99644	4.26249	9.16695	7.8306	5.60323	12.6918	15.523	12.6129
50	13.4007	11.0564	11.5718	3.52138	17.0115	9.31009	17.7764	12.152	10.8649	20.9904	9.33948	19.2302	12.2156	11.5921	13.6337	11.3905	20.8177	8.77032	15.0169	11.503	16.0963	9.89043	10.9362	12.577	24.3436	13.9403		12.371	6.02264	9.66316	14.204	9.25131	8.99538	17.7025	5.26025	14.997	13.1576	7.25031	3.94747	7.96048	6.92179	1.22716	12.9215	19.8825	12.1895
60	8.57513	6.14075	10.4618	3.75943	14.9241	6.52481	17.2878	11.7959	11.0042	20.3394	9.71524	14.0087	9.85418	11.8987	13.4937	7.33948	19.643	12.1319	18.3169	11.0947	16.7621	6.90978	10.3893	12.082	21.075	12.5855		14.3016	6.33105	9.85019	13.8739	7.36674	5.26213	18.7992	9.62786	14.0131	12.8959	6.00225	2.7607	7.10153	5.97814	3.7092	10.9975	18.5539	11.4999
70	9.24744	7.4433	11.0015	6.22057	11.1491	5.75455	17.1906	11.2272	8.12521	16.2492	8.43861	14.9482	9.2065	10.464	11.2479	6.90563	16.8827	10.0828	14.2187	9.15303	15.0444	6.34926	8.56205	9.4117	19.4296	9.91513		14.3503	4.21681	9.17855	14.9714	8.06046	6.85797	10.4345	11.1063	11.0581	12.0566	5.93184	6.08025	5.54345	5.3154	6.53778	11.7818	11.1838	10.4074
80	7.86501	10.3964	8.55932	4.36022	10.4293	6.28331	16.3925	10.469	8.6156	12.5625	7.25641	11.7694	6.52501	9.27702	9.16878	9.15894	15.4125	7.05164	12.267	7.58259	13.9999	5.61958	8.41924	9.6244	14.0136	8.07504		12.7215	3.17592	10.1082	15.3284	8.84398	3.75609	11.8551	6.60175	9.94406	10.878	5.95144	6.92157	5.04354	6.51622	6.21914	12.2421	10.2598	9.11304
90	6.46583	7.49619	9.98154	3.16462	10.0059	4.34639	13.5359	11.1458	8.54903	9.75749	7.90206	10.5043	8.18882	8.44191	10.6336	6.0198	12.0644	7.39893	11.2165	8.65127	13.7788	4.8602	9.39459	9.57815	10.9791	7.86463		13.1328	6.60445	7.74275	14.3063	10.8344	3.89433	11.3554	9.99299	9.51364	8.75817	5.90452	6.59128	2.4409	6.18043	5.18333	12.7288	18.7585	7.64447
100	7.54609	6.7968	7.91352	6.89157	9.75784	5.52763	9.94281	12.0204	6.60834	9.58729	7.12432	9.08989	5.64483	9.82393	7.37718	7.57245	7.4468	8.11864	12.928	9.05068	10.6648	3.39202	8.93473	8.93847	8.55131	7.87137		14.6406	5.57156	6.94983	13.2524	9.62398	2.75432	13.5569	11.2876	7.84638	6.84447	5.03138	9.14865	3.83385	6.4082	3.89931	11.8352	15.9343	6.22075
110	6.30512	6.91381	7.9669	1.3843	9.3679	4.84376	7.82643	9.64405	5.45251	8.47839	4.28701	8.29929	6.39938	9.16751	9.51952	5.62456	6.63567	6.73527	9.89775	6.96608	13.9914	4.11498	7.49195	9.24672	6.53318	7.97242		9.41992	6.32354	7.88788	8.66423	9.61806	2.07288	10.56	8.0027	6.1746	5.21807	7.34016	6.4515	2.49929	7.96318	3.55449	11.8103	11.819	6.24406
120	6.2707	9.96194	6.63914	2.24943	10.0951	3.35735	11.6302	13.105	8.27695	8.69285	5.2713	7.45727	5.1181	7.91982	7.85653	6.05418	7.40211	6.81431	9.94946	7.53384	14.1299	5.75605	5.45301	4.55067	5.75145	8.02347		8.32776	9.47757	6.42585	11.6676	7.83408	0.650101	13.6291	8.2064	8.15563	5.42256	6.08342	6.57629	2.39387	3.69285	3.31065	10.6685	14.1453	6.39005
130	6.66154	9.0546	6.97736	1.10913	10.3021	5.31755	10.3231	11.2437	5.50513	8.93238	3.26882	6.61266	7.8331	8.10737	9.53006	6.64183	6.41957	3.80635	11.6255	4.31657	11.9503	6.60183	6.52924	8.77352	6.98223	8.09721		6.09634	5.65786	7.00391	11.7526	8.66059	5.39608	12.7021	8.49088	5.96441	2.93279	5.24051	5.9522	3.34135	4.20931	2.6004	10.4485	6.69135	6.50617
140	6.04817	10.174	6.99162	3.15739	9.95672	5.13202	9.14792	13.762	4.27659	10.0518	2.76332	7.73355	4.80426	8.79294	11.5221	4.52138	7.66653	4.77941	11.3315	3.49149	11.4118	7.47316	7.36906	9.61311	6.39444	8.14435		7.39929	3.68416	5.72587	12.8615	7.12591	4.27138	15.3523	7.18603	7.00049	4.15883	5.7315	5.29053	2.3372	4.06369	1.78266	10.8343	8.06001	6.66109
150	6.25526	8.32565	7.93636	1.58541	9.7836	3.35496	8.81055	10.2992	5.3169	9.28381	2.58968	6.64147	6.25415	8.8003	11.2613	7.09225	5.67139	3.23579	12.6994	6.32029	13.0981	4.72563	8.37175	7.06666	6.81583	8.10838		9.61787	4.374	4.18071	12.1352	8.06594	3.31879	12.7351	9.57694	5.63366	3.64336	4.7859	8.51947	3.94493	3.14582	4.63828	11.7917	8.48671	6.78676
160	7.57788	9.78545	8.62288	3.62236	11.7865	4.42672	7.03763	13.5427	5.17736	8.58102	3.05965	7.55783	5.32624	10.3361	11.656	7.7675	6.18553	3.71167	12.445	3.42103	12.2962	6.70621	6.21964	8.73855	4.35752	8.07953		9.31366	3.1571	5.09725	12.9965	4.89179	3.04085	13.1574	7.17258	5.33221	1.74369	4.36696	5.0107	5.25681	3.82478	3.38848	8.65033	5.87912	6.8738
170	6.06726	9.23821	7.84411	1.64919	9.53017	4.13142	11.2215	9.90968	7.68921	9.73246	3.55725	6.5719	7.73882	7.85181	8.96918	6.62149	6.49984	4.98697	13.9884	4.83994	13.8788	4.84703	6.91851	9.68932	5.02397	8.00986		9.64592	3.08524	5.08482	12.0932	5.08551	5.74709	8.67789	7.65662	6.32204	3.77743	3.29569	8.8273	3.87366	3.62753	3.75879	13.157	4.72097	6.90795

## Sheet: Fig. 5b
Time (s)	T4 > GFP	T4 > GluClα RNAi	T4 > Nmdar1 RNAi
0	-62.31	-56.9287	-57.5696
0.000166667	-62.31	-56.7558	-57.9154
0.000333333	-62.2896	-56.7049	-58.302
0.0005	-62.3608	-56.5116	-58.5055
0.000666667	-62.3303	-56.532	-58.6072
0.000833333	-62.31	-56.4709	-58.6377
0.001	-62.2184	-56.4201	-58.1901
0.00116667	-62.1676	-56.3387	-58.0986
0.00133333	-62.1065	-56.3997	-57.9561
0.0015	-62.1269	-56.2268	-57.3966
0.00166667	-62.1269	-56.3489	-56.9287
0.00183333	-62.1065	-56.2573	-56.7253
0.002	-62.137	-56.3285	-55.9827
0.00216667	-62.1676	-56.2777	-56.1454
0.00233333	-62.0862	-56.4608	-56.2268
0.0025	-62.1167	-56.4201	-56.6134
0.00266667	-62.1167	-56.4709	-57.0304
0.00283333	-62.1472	-56.5828	-57.3458
0.003	-62.2083	-56.6032	-57.7222
0.00316667	-62.2795	-56.532	-58.007
0.00333333	-62.2591	-56.5218	-58.241
0.0035	-62.3303	-56.4303	-58.5563
0.00366667	-62.2795	-56.3387	-58.8208
0.00383333	-62.2693	-56.237	-58.9937
0.004	-62.2388	-56.2573	-59.2582
0.00416667	-62.3608	-56.1149	-59.2379
0.00433333	-62.3507	-56.1861	-59.2277
0.0045	-62.432	-56.1149	-59.4413
0.00466667	-62.3405	-56.0946	-59.126
0.00483333	-62.371	-55.9725	-59.1056
0.005	-62.371	-56.1149	-59.2582
0.00516667	-62.432	-56.1251	-59.2582
0.00533333	-62.4117	-56.1658	-59.4006
0.0055	-62.4117	-56.0946	-59.5329
0.00566667	-62.4015	-56.3692	-59.6855
0.00583333	-62.4626	-56.4201	-59.9398
0.006	-62.4117	-56.532	-59.777
0.00616667	-62.4829	-56.6541	-59.7567
0.00633333	-62.4422	-56.7456	-59.8177
0.0065	-62.5236	-56.6642	-59.8686
0.00666667	-62.5541	-56.8372	-60.0008
0.00683333	-62.6253	-56.7659	-59.6753
0.007	-62.5846	-56.7761	-59.5736
0.00716667	-62.5846	-56.9084	-59.543
0.00733333	-62.5134	-56.9897	-59.6448
0.0075	-62.5236	-56.8982	-59.6956
0.00766667	-62.3812	-56.8473	-59.7974
0.00783333	-62.3405	-56.7761	-59.2989
0.008	-62.1676	-56.8372	-58.7801
0.00816667	-62.1269	-56.7863	-58.7292
0.00833333	-62.0048	-56.8677	-58.7903
0.0085	-61.9946	-56.6235	-58.5258
0.00866667	-61.7607	-56.6337	-58.4241
0.00883333	-61.6793	-56.5523	-58.2003
0.009	-61.5979	-56.6134	-58.3834
0.00916667	-61.6081	-56.4201	-58.4037
0.00933333	-61.5674	-56.4099	-58.5563
0.0095	-61.5979	-56.3692	-58.3427
0.00966667	-61.5267	-56.4303	-58.3732
0.00983333	-61.5979	-56.3082	-57.8341
0.01	-61.5776	-56.3082	-57.1423
0.0101667	-61.6793	-56.2166	-56.1658
0.0103333	-61.5979	-56.2472	-56.2777
0.0105	-61.5165	-56.298	-56.4099
0.0106667	-61.5165	-56.4303	-56.3692
0.0108333	-61.6284	-56.3896	-56.7151
0.011	-61.6488	-56.4201	-56.7456
0.0111667	-61.7098	-56.3387	-56.3387
0.0113333	-61.6589	-56.3794	-56.4506
0.0115	-61.6895	-56.2777	-56.5015
0.0116667	-61.6895	-56.4709	-56.9287
0.0118333	-61.7912	-56.4709	-57.1016
0.012	-61.8115	-56.4303	-57.183
0.0121667	-61.7708	-56.237	-57.6408
0.0123333	-61.781	-56.3692	-58.0782
0.0125	-61.7912	-56.3692	-58.5055
0.0126667	-61.7912	-56.4404	-58.9022
0.0128333	-61.9845	-56.3896	-59.248
0.013	-62.0048	-56.2166	-59.2582
0.0131667	-62.0353	-56.0946	-58.7903
0.0133333	-62.076	-56.0844	-58.9124
0.0135	-62.1472	-56.0844	-58.892
0.0136667	-62.0964	-56.1963	-58.8717
0.0138333	-62.0658	-56.1759	-58.8615
0.014	-62.0862	-56.237	-58.9124
0.0141667	-62.2083	-56.2065	-59.0446
0.0143333	-62.0658	-56.3997	-59.187
0.0145	-61.9539	-56.3591	-59.2074
0.0146667	-61.8319	-56.3489	-59.4617
0.0148333	-61.8624	-56.4303	-59.3803
0.015	-61.7301	-56.6134	-59.4108
0.0151667	-61.6793	-56.4201	-59.2684
0.0153333	-61.5267	-56.3285	-58.9937
0.0155	-61.6284	-56.1759	-58.7394
0.0156667	-61.5979	-56.237	-58.4953
0.0158333	-61.72	-56.0946	-58.0884
0.016	-61.72	-56.0844	-57.6917
0.0161667	-61.8319	-56.532	-57.478
0.0163333	-61.8217	-56.8168	-57.6611
0.0165	-61.8115	-56.7253	-57.5187
0.0166667	-61.8624	-56.7761	-57.2542
0.0168333	-61.8827	-56.6032	-56.2675
0.017	-61.8522	-56.4608	-56.2472
0.0171667	-61.9031	-56.3489	-56.237
0.0173333	-61.9336	-56.3387	-56.4201
0.0175	-61.9946	-56.3387	-56.6642
0.0176667	-62.0557	-56.3489	-56.6744
0.0178333	-62.076	-56.298	-56.6439
0.018	-61.9539	-56.298	-56.9185
0.0181667	-62.0862	-56.0844	-57.2644
0.0183333	-62.0048	-56.1759	-57.5391
0.0185	-62.0557	-56.2878	-57.7425
0.0186667	-62.0048	-56.2777	-57.8951
0.0188333	-62.0048	-56.2166	-57.946
0.019	-61.8726	-56.3997	-58.0579
0.0191667	-61.8929	-56.1658	-57.9968
0.0193333	-61.9031	-56.1759	-57.8849
0.0195	-61.8929	-56.064	-57.8849
0.0196667	-61.8013	-56.1251	-58.007
0.0198333	-61.781	-56.0742	-58.1392
0.02	-61.781	-56.064	-58.3325
0.0201667	-61.8522	-56.0844	-58.4037
0.0203333	-61.8726	-56.2166	-58.6072
0.0205	-61.9234	-56.2166	-58.5461
0.0206667	-61.781	-56.3997	-58.241
0.0208333	-61.842	-56.3997	-57.9663
0.021	-61.8827	-56.4811	-57.9765
0.0211667	-61.9031	-56.5218	-57.6001
0.0213333	-61.8726	-56.7151	-57.6103
0.0215	-61.9539	-56.7253	-57.7832
0.0216667	-61.9438	-56.7456	-57.9968
0.0218333	-62.1065	-56.6947	-58.0273
0.022	-62.1472	-56.8778	-58.0986
0.0221667	-62.2591	-56.7151	-57.4272
0.0223333	-62.2693	-56.7151	-57.1729
0.0225	-62.2489	-56.6032	-57.0915
0.0226667	-62.2591	-56.6744	-56.7863
0.0228333	-62.3608	-56.6846	-56.888
0.023	-62.3507	-56.7354	-57.0813
0.0231667	-62.4422	-56.7863	-57.3153
0.0233333	-62.432	-56.8066	-57.5492
0.0235	-62.4117	-56.6744	-57.7018
0.0236667	-62.3303	-56.5218	-57.8544
0.0238333	-62.3608	-56.2675	-57.946
0.024	-62.2795	-56.2166	-58.0986
0.0241667	-62.31	-56.1047	-58.1392
0.0243333	-62.1879	-56.1658	-57.9561
0.0245	-62.2489	-56.1149	-58.0273
0.0246667	-62.1676	-56.1759	-58.302
0.0248333	-62.2184	-56.0437	-58.3529
0.025	-62.1574	-56.1149	-58.4953
0.0251667	-62.3303	-56.0335	-58.3427
0.0253333	-62.2896	-56.0539	-58.1596
0.0255	-62.4015	-55.9725	-58.0782
0.0256667	-62.432	-56.1353	-58.1596
0.0258333	-62.4931	-56.2675	-58.2206
0.026	-62.4117	-56.3591	-58.2308
0.0261667	-62.4422	-56.1658	-58.1596
0.0263333	-62.4015	-56.1861	-58.1596
0.0265	-62.4829	-56.0437	-58.0884
0.0266667	-62.4626	-56.064	-58.2206
0.0268333	-62.5134	-56.0437	-58.1901
0.027	-62.4422	-56.1556	-58.0477
0.0271667	-62.4727	-56.0946	-57.8035
0.0273333	-62.4117	-56.2472	-57.3254
0.0275	-62.4422	-56.1963	-56.8066
0.0276667	-62.4219	-56.1963	-56.9897
0.0278333	-62.5134	-56.1454	-56.9694
0.028	-62.371	-56.0437	-57.3051
0.0281667	-62.432	-55.708	-57.5594
0.0283333	-62.4015	-55.7182	-57.651
0.0285	-62.4931	-55.6571	-57.4679
0.0286667	-62.4727	-55.647	-57.5492
0.0288333	-62.5541	-55.474	-57.6408
0.029	-62.5033	-55.4537	-57.7832
0.0291667	-62.5236	-55.3723	-57.9561
0.0293333	-62.5338	-55.4639	-58.0579
0.0295	-62.5745	-55.352	-58.068
0.0296667	-62.5134	-55.5859	-58.3427
0.0298333	-62.5948	-55.5859	-58.4037
0.03	-62.605	-55.4639	-58.3325
0.0301667	-62.6457	-55.352	-58.1596
0.0303333	-62.4727	-55.5961	-58.0375
0.0305	-62.5846	-55.7284	-57.8544
0.0306667	-62.5948	-55.7182	-57.8849
0.0308333	-62.6253	-55.6877	-57.9358
0.031	-62.5439	-55.6165	-57.9968
0.0311667	-62.6457	-55.3113	-57.8239
0.0313333	-62.7576	-55.2096	-57.4882
0.0315	-62.8491	-55.0264	-57.3661
0.0316667	-62.7881	-55.0671	-57.2847
0.0318333	-62.7372	-54.9552	-57.122
0.032	-62.6864	-55.0671	-57.2034
0.0321667	-62.6762	-55.0366	-57.356
0.0323333	-62.6864	-55.0264	-57.061
0.0325	-62.8084	-54.9552	-56.8473
0.0326667	-62.7881	-54.8637	-56.7965
0.0328333	-62.8491	-54.6501	-56.7659
0.033	-62.7881	-54.6094	-57.1322
0.0331667	-62.7881	-54.6297	-57.5696
0.0333333	-62.7779	-54.7518	-57.8544
0.0335	-62.7779	-54.7213	-57.6306
0.0336667	-62.7169	-54.7213	-57.5696
0.0338333	-62.7881	-54.4466	-57.4882
0.034	-62.7372	-54.589	-57.2847
0.0341667	-62.9102	-54.6094	-57.2034
0.0343333	-62.9305	-54.6501	-57.3254
0.0345	-62.9915	-54.8128	-57.5696
0.0346667	-62.9203	-55.0061	-57.6815
0.0348333	-63.0221	-54.9959	-57.7629
0.035	-63.0119	-55.0264	-57.4679
0.0351667	-63.0424	-55.0264	-57.0203
0.0353333	-62.9915	-55.0468	-57.1322
0.0355	-63.0017	-55.0977	-57.2746
0.0356667	-62.961	-55.2401	-57.5899
0.0358333	-63.0729	-55.5554	-57.8544
0.036	-63.0322	-56.237	-58.0477
0.0361667	-63.0933	-56.4506	-57.8748
0.0363333	-63.0933	-56.6134	-57.5798
0.0365	-63.1238	-56.4404	-57.4272
0.0366667	-63.0526	-56.4506	-57.6103
0.0368333	-63.1441	-56.5015	-57.4068
0.037	-63.0831	-56.6439	-57.2847
0.0371667	-63.1543	-56.7151	-56.8677
0.0373333	-63.0933	-56.8372	-56.8778
0.0375	-63.1034	-56.7456	-57.0101
0.0376667	-63.0831	-56.8066	-57.0406
0.0378333	-63.1543	-56.8066	-56.9287
0.038	-63.1543	-56.6541	-56.9897
0.0381667	-63.1645	-56.6134	-57.122
0.0383333	-63.195	-56.6541	-56.8982
0.0385	-63.3069	-56.593	-56.7965
0.0386667	-63.2357	-56.7253	-56.8677
0.0388333	-63.2764	-56.7558	-57.0101
0.039	-63.2458	-56.7049	-57.122
0.0391667	-63.2865	-56.6235	-56.827
0.0393333	-63.2153	-56.9185	-56.9694
0.0395	-63.1848	-56.888	-57.1118
0.0396667	-63.1238	-56.7761	-57.4068
0.0398333	-63.2153	-56.6134	-57.3966
0.04	-63.195	-56.7761	-57.5391
0.0401667	-63.2967	-56.5523	-57.3458
0.0403333	-63.2662	-56.5218	-56.9287
0.0405	-63.2764	-56.3285	-56.3489
0.0406667	-63.134	-56.1861	-55.9623
0.0408333	-63.0933	-55.8403	-55.4333
0.041	-62.9102	-55.5859	-55.6368
0.0411667	-62.9	-55.1587	-56.003
0.0413333	-62.8084	-54.9959	-56.3082
0.0415	-62.8796	-55.0875	-56.532
0.0416667	-62.8593	-55.3316	-56.6846
0.0418333	-62.9102	-55.1892	-56.5015
0.042	-62.9102	-55.1587	-56.4709
0.0421667	-63.0322	-55.1587	-56.6337
0.0423333	-62.9814	-55.1994	-56.7761
0.0425	-63.0933	-55.0671	-56.9694
0.0426667	-63.0322	-54.8942	-57.061
0.0428333	-63.134	-54.9247	-56.9491
0.043	-63.1034	-55.0061	-57.183
0.0431667	-63.1746	-54.8332	-57.3153
0.0433333	-63.2153	-54.7823	-57.4882
0.0435	-63.2662	-54.7925	-57.5492
0.0436667	-63.1543	-55.1892	-57.5594
0.0438333	-63.2153	-55.0875	-57.4882
0.044	-63.195	-55.057	-57.2644
0.0441667	-63.2662	-54.9146	-57.1118
0.0443333	-63.2255	-54.9349	-57.2034
0.0445	-63.3171	-54.8128	-57.478
0.0446667	-63.2865	-54.9552	-57.6713
0.0448333	-63.4086	-55.0366	-57.8544
0.045	-63.4188	-55.2502	-57.8442
0.0451667	-63.4188	-55.3316	-57.7018
0.0453333	-63.3679	-55.5656	-57.5899
0.0455	-63.3883	-55.5452	-56.827
0.0456667	-63.3476	-55.6877	-56.4201
0.0458333	-63.429	-55.6571	-56.2268
0.046	-63.429	-55.7182	-56.1861
0.0461667	-63.5409	-55.6877	-56.4506
0.0463333	-63.4086	-55.708	-56.5422
0.0465	-63.4391	-55.708	-56.7151
0.0466667	-63.3577	-55.6775	-57.061
0.0468333	-63.3984	-55.647	-57.122
0.047	-63.3679	-55.7182	-56.4506
0.0471667	-63.4696	-55.7996	-56.237
0.0473333	-63.3781	-55.9827	-56.1149
0.0475	-63.4188	-55.8809	-56.0437
0.0476667	-63.3984	-55.9216	-56.1658
0.0478333	-63.3883	-55.8809	-56.4404
0.048	-63.2967	-55.9115	-56.6846
0.0481667	-63.3272	-55.9013	-56.9897
0.0483333	-63.3476	-56.0539	-57.2339
0.0485	-63.4188	-56.1047	-57.3458
0.0486667	-63.2967	-56.2878	-57.4984
0.0488333	-63.3476	-56.2675	-57.2135
0.049	-63.3781	-56.298	-56.9084
0.0491667	-63.49	-56.0437	-56.4404
0.0493333	-63.3781	-56.0742	-56.3387
0.0495	-63.2865	-55.942	-56.4709
0.0496667	-63.1238	-55.8708	-56.5218
0.0498333	-63.2357	-55.7284	-56.7151
0.05	-63.1746	-55.7284	-56.8168
0.0501667	-63.2255	-55.6368	-56.9389
0.0503333	-63.1746	-55.7487	-56.9185
0.0505	-63.2052	-55.7487	-56.827
0.0506667	-63.134	-55.9318	-56.8982
0.0508333	-63.1238	-55.8199	-56.9287
0.051	-62.9203	-55.7792	-57.0813
0.0511667	-62.9712	-55.6775	-57.183
0.0513333	-62.961	-55.8301	-57.1729
0.0515	-63.0424	-55.6266	-56.4608
0.0516667	-62.9102	-55.6571	-56.4201
0.0518333	-63.0017	-55.5249	-56.6846
0.052	-62.9508	-55.5351	-56.9694
0.0521667	-62.961	-55.4842	-56.5422
0.0523333	-62.9102	-55.5961	-56.3997
0.0525	-63.0017	-55.647	-56.5015
0.0526667	-63.0322	-55.7182	-56.9084
0.0528333	-63.0729	-55.7182	-57.0203
0.053	-62.961	-55.8199	-57.0813
0.0531667	-62.961	-55.7996	-57.1932
0.0533333	-62.8491	-55.9013	-57.3254
0.0535	-62.9712	-55.8708	-57.4577
0.0536667	-62.8491	-55.6877	-57.5899
0.0538333	-62.8796	-55.4944	-57.6204
0.054	-62.8796	-55.7182	-57.5391
0.0541667	-62.9712	-55.6571	-57.2949
0.0543333	-62.8695	-55.7487	-57.4068
0.0545	-63.0119	-55.5656	-57.4577
0.0546667	-63.0322	-55.352	-57.5492
0.0548333	-63.1136	-55.2299	-57.4272
0.055	-63.0729	-55.474	-57.3153
0.0551667	-63.134	-55.0264	-57.1729
0.0553333	-63.0627	-55.0468	-57.2542
0.0555	-63.1441	-55.179	-57.2135
0.0556667	-63.0831	-55.4028	-57.1932
0.0558333	-63.0933	-55.4639	-57.2135
0.056	-63.0831	-55.7589	-57.2441
0.0561667	-63.1034	-56.0742	-57.2441
0.0563333	-63.0322	-56.298	-57.3051
0.0565	-63.1034	-55.8708	-57.3661
0.0566667	-63.0933	-55.7385	-57.4475
0.0568333	-63.0526	-55.7385	-57.4373
0.057	-62.9508	-55.8097	-57.3966
0.0571667	-62.9915	-55.7182	-57.3966
0.0573333	-62.8389	-55.9013	-57.417
0.0575	-62.9814	-56.1047	-57.1729
0.0576667	-62.9203	-56.4506	-57.061
0.0578333	-62.9915	-56.4506	-56.9389
0.058	-62.9	-56.5625	-56.9592
0.0581667	-63.0017	-56.4303	-56.8778
0.0583333	-62.9102	-56.3489	-57.0711
0.0585	-63.0017	-56.5422	-57.1423
0.0586667	-62.9305	-56.7049	-57.1016
0.0588333	-62.9508	-56.8066	-56.9999
0.059	-62.8898	-56.9084	-57.0203
0.0591667	-62.9508	-56.8778	-56.9592
0.0593333	-62.8389	-56.9999	-56.9491
0.0595	-62.9407	-56.9491	-56.8066
0.0596667	-62.8796	-57.0711	-56.6642
0.0598333	-62.9407	-57.061	-56.532
0.06	-62.9	-57.2746	-56.4913
0.0601667	-63.0526	-57.4475	-56.4506
0.0603333	-63.0424	-57.651	-56.6032
0.0605	-63.1238	-57.712	-56.6032
0.0606667	-63.0119	-58.1087	-56.6439
0.0608333	-63.0526	-58.068	-56.6337
0.061	-62.9814	-58.4953	-56.7456
0.0611667	-62.9915	-58.8615	-56.4201
0.0613333	-62.9915	-59.1768	-56.3896
0.0615	-63.1238	-59.1565	-56.4608
0.0616667	-62.9915	-59.2277	-56.7558
0.0618333	-63.0729	-59.3803	-56.9084
0.062	-62.9814	-60.1229	-57.0304
0.0621667	-63.0831	-60.3263	-56.827
0.0623333	-63.0729	-60.4179	-56.6439
0.0625	-63.1441	-60.4484	-56.3591
0.0626667	-63.1136	-60.4179	-56.3082
0.0628333	-63.1645	-60.4688	-56.2268
0.063	-63.1441	-60.3467	-56.3692
0.0631667	-63.2255	-60.4179	-56.3591
0.0633333	-63.1034	-60.1127	-56.3591
0.0635	-63.134	-59.8584	-56.2777
0.0636667	-63.0627	-60.0212	-56.2268
0.0638333	-62.9814	-59.7872	-56.2065
0.064	-62.8593	-59.8991	-56.3896
0.0641667	-62.8898	-59.5125	-56.3591
0.0643333	-62.8389	-59.6753	-56.4709
0.0645	-62.9407	-59.6244	-56.4201
0.0646667	-62.8186	-59.7363	-56.3896
0.0648333	-62.9203	-59.8075	-56.3082
0.065	-62.9	-59.9601	-56.4913
0.0651667	-62.9305	-59.4718	-56.5422
0.0653333	-62.8593	-59.1463	-56.4506
0.0655	-62.8796	-59.0344	-56.3591
0.0656667	-62.8389	-58.8005	-56.1861
0.0658333	-62.9	-58.4546	-56.003
0.066	-62.8491	-58.5055	-55.8809
0.0661667	-62.8491	-58.0375	-55.708
0.0663333	-62.7779	-57.9053	-55.769
0.0665	-62.8593	-57.5899	-55.9013
0.0666667	-62.7779	-57.3254	-56.1149
0.0668333	-62.8084	-56.7659	-56.0437
0.067	-62.7372	-56.5523	-55.8708
0.0671667	-62.8084	-55.8606	-55.8809
0.0673333	-62.7983	-55.7385	-56.1759
0.0675	-62.8389	-55.7487	-56.3184
0.0676667	-62.6558	-56.0844	-56.4506
0.0678333	-62.4422	-55.9013	-56.4201
0.068	-62.2693	-55.8199	-56.6337
0.0681667	-62.1879	-55.5961	-56.5116
0.0683333	-62.1167	-55.6571	-56.5015
0.0685	-62.2286	-55.6165	-56.7049
0.0686667	-61.9539	-55.8911	-56.9287
0.0688333	-61.9743	-55.7385	-57.3966
0.069	-61.8013	-55.6877	-57.7527
0.0691667	-61.8929	-55.6978	-57.9358
0.0693333	-61.72	-55.5656	-58.1291
0.0695	-61.6895	-55.352	-58.3223
0.0696667	-61.5674	-55.3825	-58.5156
0.0698333	-61.6081	-55.4435	-58.5258
0.07	-61.4758	-55.6266	-58.2613
0.0701667	-61.2317	-55.6978	-58.5258
0.0703333	-61.0079	-55.7385	-58.7191
0.0705	-60.9977	-55.4842	-58.4342
0.0706667	-60.7129	-55.3825	-57.8951
0.0708333	-60.6519	-55.2604	-57.5798
0.071	-60.4891	-55.647	-56.8982
0.0711667	-60.4077	-55.6266	-56.6235
0.0713333	-60.2043	-55.7894	-56.7965
0.0715	-60.1025	-55.647	-56.6337
0.0716667	-59.9601	-55.708	-56.5828
0.0718333	-60.1432	-55.769	-56.4709
0.072	-60.0212	-55.5961	-55.9013
0.0721667	-60.1229	-55.5452	-55.8911
0.0723333	-60.072	-55.6775	-55.647
0.0725	-60.0212	-55.6165	-55.413
0.0726667	-59.8482	-55.4232	-55.2299
0.0728333	-59.8482	-55.474	-54.9654
0.073	-59.7567	-55.8199	-54.7518
0.0731667	-59.9194	-56.003	-54.2839
0.0733333	-59.8177	-56.3997	-53.9583
0.0735	-59.9398	-56.4608	-53.8261
0.0736667	-60.0313	-56.4099	-53.6023
0.0738333	-60.1737	-56.2166	-53.3276
0.074	-60.1432	-56.1353	-53.175
0.0741667	-60.2755	-55.8301	-52.9207
0.0743333	-60.2958	-55.8301	-52.8597
0.0745	-60.3874	-55.7792	-52.1985
0.0746667	-60.3162	-55.9216	-51.8424
0.0748333	-60.5196	-55.9115	-51.7916
0.075	-60.4077	-56.0946	-51.8424
0.0751667	-60.5501	-56.2777	-51.7916
0.0753333	-60.5196	-56.5828	-51.7712
0.0755	-60.6417	-55.9623	-51.7712
0.0756667	-60.6417	-55.5758	-51.4355
0.0758333	-60.7434	-55.057	-51.2524
0.076	-60.7841	-55.057	-51.4254
0.0761667	-60.8553	-55.3011	-51.5881
0.0763333	-60.8655	-55.4333	-51.7509
0.0765	-61.0181	-55.5859	-52.0052
0.0766667	-61.0181	-55.7487	-52.2087
0.0768333	-60.9265	-55.6063	-52.3002
0.077	-60.8553	-55.6266	-52.5444
0.0771667	-61.0486	-55.7589	-52.6766
0.0773333	-61.1198	-55.7589	-52.6766
0.0775	-61.3334	-55.5249	-52.8597
0.0776667	-61.2113	-55.4537	-53.1547
0.0778333	-61.3029	-55.4435	-53.4497
0.078	-61.1605	-55.5147	-53.643
0.0781667	-61.2113	-55.4028	-53.8566
0.0783333	-61.252	-55.1994	-53.9787
0.0785	-61.3741	-54.9552	-54.1414
0.0786667	-61.3131	-55.1892	-54.2025
0.0788333	-61.2826	-55.3621	-54.3652
0.079	-61.191	-55.4435	-54.5483
0.0791667	-61.1808	-55.4842	-54.589
0.0793333	-61.0282	-55.2401	-54.6704
0.0795	-61.1198	-55.3011	-54.6908
0.0796667	-61.1605	-55.3927	-54.9858
0.0798333	-61.3436	-54.9959	-55.0977
0.08	-61.3538	-54.823	-55.1892
0.0801667	-61.5776	-54.7314	-55.3418
0.0803333	-61.4758	-55.057	-55.4639
0.0805	-61.425	-55.2604	-55.3723
0.0806667	-61.2927	-55.0977	-55.4537
0.0808333	-61.4657	-54.9756	-55.6266
0.081	-61.5267	-55.0264	-55.6063
0.0811667	-61.6386	-54.8637	-55.5961
0.0813333	-61.547	-55.1689	-55.7284
0.0815	-61.486	-55.1892	-55.9827
0.0816667	-61.3538	-55.0875	-56.1658
0.0818333	-61.4555	-55.1994	-56.1658
0.082	-61.3741	-55.708	-56.3184
0.0821667	-61.5063	-55.8809	-56.4913
0.0823333	-61.4555	-56.0844	-56.6846
0.0825	-61.4758	-56.0844	-56.3387
0.0826667	-61.3334	-56.0335	-56.4099
0.0828333	-61.5165	-56.0742	-56.3184
0.083	-61.5165	-56.3489	-56.3794
0.0831667	-61.6895	-56.2472	-56.2878
0.0833333	-61.6691	-56.0742	-56.2573
0.0835	-61.7505	-55.7385	-56.2878
0.0836667	-61.6895	-55.6775	-56.4913
0.0838333	-61.8013	-55.6978	-56.5015
0.084	-61.8217	-55.7182	-56.5422
0.0841667	-61.9438	-55.5961	-56.5015
0.0843333	-61.8217	-55.8504	-56.4811
0.0845	-61.8217	-55.8809	-56.4913
0.0846667	-61.7505	-56.0132	-56.3591
0.0848333	-61.8929	-56.1149	-56.3794
0.085	-61.7912	-56.237	-56.4404
0.0851667	-61.781	-56.1963	-56.5015
0.0853333	-61.6996	-56.2166	-56.6032
0.0855	-61.8217	-56.1556	-56.7761
0.0856667	-61.8013	-56.3082	-56.8575
0.0858333	-61.8522	-56.237	-56.9185
0.086	-61.781	-56.4201	-57.0101
0.0861667	-61.9336	-56.3896	-56.888
0.0863333	-61.8624	-56.5422	-57.1322
0.0865	-61.8624	-56.593	-56.9999
0.0866667	-61.7301	-56.5523	-56.888
0.0868333	-61.781	-56.4913	-56.9389
0.087	-61.7098	-56.5625	-56.9897
0.0871667	-61.6793	-56.4303	-56.8066
0.0873333	-61.4758	-56.3591	-57.0304
0.0875	-61.3436	-56.2878	-56.9796
0.0876667	-61.2113	-56.4506	-57.061
0.0878333	-61.3334	-56.3082	-57.0711
0.088	-61.2927	-56.5625	-57.0203
0.0881667	-61.2724	-56.4099	-56.8982
0.0883333	-61.191	-56.5625	-56.9491
0.0885	-61.2927	-56.4913	-56.8372
0.0886667	-61.2215	-56.5116	-56.9084
0.0888333	-61.3334	-56.593	-56.9389
0.089	-61.2826	-56.9287	-56.9796
0.0891667	-61.2622	-56.7151	-56.9694
0.0893333	-61.1808	-56.7965	-57.0203
0.0895	-61.2927	-56.8066	-56.9185
0.0896667	-61.2419	-56.7965	-57.0915
0.0898333	-61.3639	-56.7354	-57.3153
0.09	-61.2724	-56.7151	-57.4068
0.0901667	-61.3843	-56.532	-57.4373
0.0903333	-61.3843	-56.6134	-57.5391
0.0905	-61.4962	-56.5727	-57.4984
0.0906667	-61.4148	-56.5625	-57.478
0.0908333	-61.5369	-56.4404	-57.5187
0.091	-61.4657	-56.3896	-57.5696
0.0911667	-61.5063	-56.0539	-57.6611
0.0913333	-61.486	-56.1353	-57.6611
0.0915	-61.6895	-56.2166	-57.5492
0.0916667	-61.6996	-56.1454	-57.5492
0.0918333	-61.8217	-55.5554	-57.5696
0.092	-61.7912	-55.7284	-57.5594
0.0921667	-61.9539	-55.8199	-57.6103
0.0923333	-61.8726	-56.064	-57.773
0.0925	-61.9641	-56.3692	-57.5899
0.0926667	-61.9438	-56.7863	-57.712
0.0928333	-62.0862	-56.7151	-57.7222
0.093	-62.0557	-56.4811	-57.7527
0.0931667	-62.1676	-56.0946	-57.6611
0.0933333	-62.0862	-56.064	-57.6713
0.0935	-62.1981	-55.9318	-57.6611
0.0936667	-62.137	-56.064	-57.8442
0.0938333	-62.2591	-56.3387	-57.8951
0.094	-62.2184	-56.532	-58.0477
0.0941667	-62.2591	-56.3692	-57.9561
0.0943333	-62.1472	-56.1353	-58.0782
0.0945	-62.2083	-56.0437	-57.946
0.0946667	-62.1676	-55.9521	-57.8646
0.0948333	-62.2489	-55.9521	-57.7934
0.095	-62.137	-55.9928	-57.8341
0.0951667	-62.0964	-55.8606	-57.7527
0.0953333	-62.0455	-55.8606	-57.7323
0.0955	-62.1065	-55.5961	-57.6204
0.0956667	-62.0455	-55.647	-57.6306
0.0958333	-62.0862	-55.6978	-57.6001
0.096	-61.9946	-55.6775	-57.5391
0.0961667	-62.015	-55.6877	-57.6204
0.0963333	-61.9539	-55.8097	-57.7527
0.0965	-62.0964	-55.7792	-57.6815
0.0966667	-61.9539	-55.7385	-57.7832
0.0968333	-61.9234	-55.3825	-57.8239
0.097	-61.8115	-55.2909	-57.8341
0.0971667	-61.9234	-55.0061	-57.8748
0.0973333	-61.9234	-55.0468	-57.8646
0.0975	-62.0557	-55.1282	-57.8137
0.0976667	-62.0658	-55.1689	-57.8646
0.0978333	-62.1167	-54.9756	-57.7629
0.098	-62.0455	-55.0773	-57.773
0.0981667	-62.0862	-55.1689	-57.651
0.0983333	-61.9438	-55.4639	-57.6001
0.0985	-62.0455	-55.4333	-57.5289
0.0986667	-62.1065	-55.6165	-57.4577
0.0988333	-62.2388	-55.6775	-57.4679
0.099	-62.1879	-55.8301	-57.6713
0.0991667	-62.3201	-55.942	-57.6408
0.0993333	-62.3812	-56.0437	-57.7222
0.0995	-62.4626	-56.064	-57.7018
0.0996667	-62.3201	-56.1149	-57.712
0.0998333	-62.4219	-55.9725	-57.7018
0.1	-62.3201	-55.9216	-57.8341
0.100167	-62.432	-55.9013	-57.8137
0.100333	-62.3812	-55.9623	-57.9256
0.1005	-62.4117	-55.8199	-57.8951
0.100667	-62.2489	-55.9623	-57.9561
0.100833	-62.3303	-55.9928	-57.9154
0.101	-62.3303	-56.0946	-57.9765
0.101167	-62.4422	-56.0234	-58.0273
0.101333	-62.3608	-55.7284	-58.1596
0.1015	-62.4727	-55.5656	-58.0986
0.101667	-62.432	-55.6571	-58.0477
0.101833	-62.4931	-55.5859	-57.946
0.102	-62.4015	-55.6368	-57.9154
0.102167	-62.432	-55.474	-57.8748
0.102333	-62.4524	-55.2401	-57.8748
0.1025	-62.5948	-55.3113	-57.7425
0.102667	-62.6457	-55.5554	-57.7527
0.102833	-62.7677	-55.4944	-57.7425
0.103	-62.7576	-55.6368	-57.8137
0.103167	-62.8186	-55.6063	-57.8239
0.103333	-62.7271	-55.7385	-57.8442
0.1035	-62.7779	-55.6571	-57.8442
0.103667	-62.7271	-55.9521	-57.8646
0.103833	-62.7372	-55.9318	-57.7832
0.104	-62.6965	-55.9521	-57.7832
0.104167	-62.7372	-55.7487	-57.7323
0.104333	-62.6355	-55.8097	-57.7934
0.1045	-62.7576	-55.6877	-57.7832
0.104667	-62.7067	-55.5961	-57.8748
0.104833	-62.7779	-55.4232	-57.7832
0.105	-62.7576	-55.4842	-57.7934
0.105167	-62.9203	-55.4232	-57.7323
0.105333	-62.8288	-55.5859	-57.6815
0.1055	-62.8491	-55.6877	-57.651
0.105667	-62.7881	-55.8097	-57.7527
0.105833	-62.8695	-55.6165	-57.7222
0.106	-62.7881	-55.5249	-57.712
0.106167	-62.8898	-55.6063	-57.5289
0.106333	-62.8084	-55.708	-57.5492
0.1065	-63.0017	-55.769	-57.3763
0.106667	-62.9407	-56.0844	-57.5899
0.106833	-63.0221	-56.0844	-57.7832
0.107	-62.9814	-56.2573	-57.7832
0.107167	-63.0729	-56.3692	-57.712
0.107333	-63.0831	-56.3794	-57.7934
0.1075	-63.195	-56.2472	-57.8035
0.107667	-63.1645	-56.4709	-57.8442
0.107833	-63.195	-56.4811	-57.8646
0.108	-63.1238	-56.3591	-57.8442
0.108167	-63.1645	-56.1963	-57.7832
0.108333	-63.0933	-56.1149	-57.8646
0.1085	-63.1645	-55.9623	-57.8442
0.108667	-63.1848	-55.9827	-57.8849
0.108833	-63.2764	-55.7996	-57.9358
0.109	-63.2662	-55.7894	-57.9561
0.109167	-63.3781	-55.7182	-57.9765
0.109333	-63.2865	-55.6673	-57.946
0.1095	-63.4188	-55.5961	-57.8137
0.109667	-63.3679	-55.8403	-57.8646
0.109833	-63.429	-55.6877	-57.6815
0.11	-63.3679	-55.647	-57.712
0.110167	-63.3883	-55.2808	-57.4984
0.110333	-63.2458	-55.413	-57.417
0.1105	-63.2967	-55.4435	-57.4068
0.110667	-63.2153	-55.5758	-57.3763
0.110833	-63.2764	-55.5859	-57.3458
0.111	-63.1238	-55.7487	-57.4068
0.111167	-63.0322	-55.8199	-57.3966
0.111333	-62.9915	-55.9827	-57.417
0.1115	-63.134	-55.8403	-57.3051
0.111667	-63.0424	-55.9115	-57.3254
0.111833	-63.1441	-55.942	-57.2339
0.112	-63.0119	-56.0132	-57.2339
0.112167	-63.0526	-56.0437	-57.0813
0.112333	-62.961	-56.1963	-57.1016
0.1125	-62.9508	-56.1149	-57.0304
0.112667	-62.9203	-56.1047	-57.0101
0.112833	-62.9814	-55.8809	-56.8575
0.113	-62.961	-55.7284	-56.7761
0.113167	-63.1238	-55.5656	-56.7151
0.113333	-63.1034	-55.5046	-56.7863
0.1135	-63.2052	-55.6165	-56.827
0.113667	-63.1543	-55.8301	-56.8575
0.113833	-63.2357	-55.7385	-56.9287
0.114	-63.2255	-55.7894	-57.0203
0.114167	-63.2662	-55.7996	-57.1016
0.114333	-63.1441	-56.0844	-57.0915
0.1145	-63.1543	-56.0234	-57.0101
0.114667	-63.0322	-56.0437	-56.8778
0.114833	-63.0729	-55.9318	-56.8778
0.115	-62.961	-56.0539	-56.9389
0.115167	-63.0526	-56.1149	-56.827
0.115333	-62.9712	-56.2777	-56.9897
0.1155	-63.0627	-56.2065	-56.8778
0.115667	-63.0221	-56.298	-56.9185
0.115833	-63.195	-56.1251	-56.9185
0.116	-63.134	-56.1047	-56.9389
0.116167	-63.3272	-55.9928	-56.9796
0.116333	-63.2153	-56.0539	-57.0813
0.1165	-63.1746	-55.647	-57.1016
0.116667	-63.0831	-55.6673	-57.061
0.116833	-63.256	-55.6775	-57.1118
0.117	-63.195	-55.7792	-57.1118
0.117167	-63.2764	-55.8911	-57.0915
0.117333	-63.2153	-55.9623	-57.2644
0.1175	-63.2764	-55.7894	-57.2034
0.117667	-63.2153	-55.7284	-57.2644
0.117833	-63.3171	-55.647	-57.2135
0.118	-63.2865	-55.9013	-57.3254
0.118167	-63.3171	-55.9928	-57.3458
0.118333	-63.195	-56.0946	-57.3865
0.1185	-63.2764	-55.8504	-57.2746
0.118667	-63.2255	-55.7487	-57.183
0.118833	-63.2255	-55.7284	-57.1016
0.119	-63.1848	-55.8911	-57.0915
0.119167	-63.2153	-55.7792	-57.0203
0.119333	-63.1136	-55.8606	-57.1016
0.1195	-63.1848	-55.8809	-57.0508
0.119667	-63.0933	-55.7996	-57.1932
0.119833	-63.1848	-55.6877	-57.2542
0.12	-63.1645	-55.7487	-57.4373
0.120167	-63.2153	-55.5147	-57.3051
0.120333	-63.1238	-55.3621	-57.3254
0.1205	-63.1645	-55.3825	-57.1932
0.120667	-63.0119	-55.5452	-57.1932
0.120833	-63.0526	-55.5961	-57.1627
0.121	-62.9814	-55.8403	-57.3254
0.121167	-63.0933	-55.8708	-57.2949
0.121333	-63.0221	-55.942	-57.2441
0.1215	-63.1238	-55.4639	-57.0508
0.121667	-63.0424	-55.3215	-57.0813
0.121833	-63.1136	-55.2197	-57.0304
0.122	-63.0627	-55.2706	-57.0508
0.122167	-63.0729	-55.1994	-57.1016
0.122333	-63.0017	-55.0264	-57.1322
0.1225	-62.961	-54.5585	-57.0915
0.122667	-62.9305	-54.6806	-57.1322
0.122833	-62.9712	-54.823	-57.2237
0.123	-62.9305	-54.9858	-57.1525
0.123167	-62.961	-54.9451	-57.1729
0.123333	-62.8898	-54.8637	-57.3763
0.1235	-62.9305	-54.8739	-57.2847
0.123667	-62.8898	-54.884	-57.3051
0.123833	-62.9203	-54.9247	-57.2339
0.124	-62.8796	-55.1282	-57.3153
0.124167	-62.9407	-55.1689	-57.4373
0.124333	-62.8898	-55.2604	-57.651
0.1245	-62.961	-55.2299	-57.5289
0.124667	-62.8796	-55.1282	-57.5391
0.124833	-62.9508	-54.9858	-57.417
0.125	-62.8288	-55.1078	-57.5085
0.125167	-62.9102	-55.0773	-57.5187
0.125333	-62.7983	-55.2706	-57.5492
0.1255	-62.8593	-55.3316	-57.4272
0.125667	-62.7271	-55.5046	-57.5492
0.125833	-62.6965	-55.5961	-57.5187
0.126	-62.6558	-55.7385	-57.5899
0.126167	-62.7271	-55.7487	-57.5696
0.126333	-62.7067	-56.0437	-57.6204
0.1265	-62.7779	-56.1251	-57.7018
0.126667	-62.7474	-56.298	-57.6917
0.126833	-62.8084	-56.298	-57.712
0.127	-62.7983	-56.1658	-57.8544
0.127167	-62.9	-55.6978	-57.9968
0.127333	-62.7474	-55.6877	-58.0273
0.1275	-62.7067	-56.1658	-57.9765
0.127667	-62.5846	-56.6337	-58.1392
0.127833	-62.605	-56.8677	-58.068
0.128	-62.5439	-57.4272	-58.2003
0.128167	-62.6355	-57.7425	-58.2308
0.128333	-62.4829	-57.8748	-58.3122
0.1285	-62.4015	-57.7425	-58.3122
0.128667	-62.3303	-57.5594	-58.2104
0.128833	-62.4931	-56.9897	-58.0884
0.129	-62.4219	-56.8778	-58.0782
0.129167	-62.5439	-56.7965	-58.0172
0.129333	-62.5541	-56.7354	-58.1392
0.1295	-62.6355	-56.593	-58.2308
0.129667	-62.5745	-56.5218	-58.3427
0.129833	-62.605	-56.4608	-58.2104
0.13	-62.4626	-56.6642	-57.9053
0.130167	-62.4117	-56.6642	-57.6001
0.130333	-62.2896	-56.7965	-57.5899
0.1305	-62.371	-56.7761	-57.5594
0.130667	-62.31	-56.6947	-57.6611
0.130833	-62.371	-56.4608	-57.6103
0.131	-62.2998	-56.3794	-57.7018
0.131167	-62.4117	-56.0946	-57.6408
0.131333	-62.3608	-55.8504	-57.6713
0.1315	-62.4727	-55.7792	-57.6001
0.131667	-62.4117	-55.8809	-57.5899
0.131833	-62.3608	-55.647	-57.5187
0.132	-62.1777	-55.9013	-57.5187
0.132167	-62.137	-55.9521	-57.3661
0.132333	-62.0251	-56.0742	-57.4373
0.1325	-62.015	-56.0132	-57.3661
0.132667	-61.9743	-56.2777	-57.3254
0.132833	-62.015	-56.2777	-57.2949
0.133	-61.9539	-56.5015	-57.2644
0.133167	-62.0557	-56.4099	-57.2542
0.133333	-61.9946	-56.4506	-57.2441
0.1335	-61.9641	-56.4404	-57.2135
0.133667	-61.842	-56.7253	-57.2441
0.133833	-61.842	-56.7151	-57.2034
0.134	-61.8319	-56.7863	-57.2034
0.134167	-61.9539	-56.6235	-57.1729
0.134333	-61.9641	-56.5523	-57.2746
0.1345	-62.076	-56.5015	-57.0508
0.134667	-62.0048	-56.5422	-57.0813
0.134833	-61.9743	-56.3082	-56.9999
0.135	-61.9031	-56.3489	-56.9287
0.135167	-61.9438	-56.3997	-56.8372
0.135333	-61.8827	-56.4608	-56.8575
0.1355	-61.9438	-56.0234	-56.8473
0.135667	-61.8217	-55.9827	-56.9185
0.135833	-61.8929	-55.8199	-56.9287
0.136	-61.7912	-55.8911	-56.7965
0.136167	-61.8013	-55.7385	-56.8575
0.136333	-61.781	-55.9013	-56.8778
0.1365	-61.8929	-55.9521	-56.7965
0.136667	-61.9031	-56.2472	-56.7253
0.136833	-62.015	-56.4201	-56.6846
0.137	-62.0455	-56.6032	-56.6947
0.137167	-62.1167	-56.7761	-56.7354
0.137333	-62.0455	-57.1118	-56.7965
0.1375	-62.1167	-57.3356	-56.8168
0.137667	-61.9539	-57.2542	-56.888
0.137833	-61.9234	-57.1932	-56.6846
0.138	-61.8522	-57.3458	-56.6642
0.138167	-61.9438	-57.356	-56.6235
0.138333	-61.9336	-57.4272	-56.6947
0.1385	-62.0658	-57.4373	-56.7151
0.138667	-62.076	-57.3661	-56.7151
0.138833	-62.1269	-57.3254	-56.6947
0.139	-62.1167	-57.417	-56.7965
0.139167	-62.1167	-57.3458	-56.6846
0.139333	-62.015	-57.4373	-56.7151
0.1395	-62.1065	-57.2949	-56.7151
0.139667	-62.0658	-57.3356	-56.6846
0.139833	-62.0658	-57.3356	-56.5828
0.14	-61.9845	-57.2746	-56.5625
0.140167	-62.0251	-57.2034	-56.4303
0.140333	-61.9132	-57.3763	-56.3896
0.1405	-61.9641	-56.8778	-56.4811
0.140667	-61.8827	-56.7558	-56.5218
0.140833	-61.8827	-56.6439	-56.5015
0.141	-61.8013	-56.9084	-56.4811
0.141167	-61.8827	-56.7253	-56.4913
0.141333	-61.8522	-56.7354	-56.5218
0.1415	-61.9336	-56.7456	-56.5828
0.141667	-61.8726	-57.0203	-56.6337
0.141833	-61.9845	-57.061	-56.7558
0.142	-61.9336	-57.2542	-56.9491
0.142167	-61.9845	-57.2339	-56.9592
0.142333	-61.9336	-57.2746	-56.9491
0.1425	-62.0455	-57.0813	-56.9389
0.142667	-61.9539	-56.9084	-57.0101
0.142833	-62.0455	-56.827	-56.8982
0.143	-62.0658	-57.0203	-56.8168
0.143167	-62.1167	-57.1932	-56.6846
0.143333	-62.0964	-57.2237	-56.827
0.1435	-62.1065	-57.1322	-56.9796
0.143667	-62.0455	-56.8778	-57.0813
0.143833	-62.1574	-56.6134	-56.9999
0.144	-62.1574	-56.532	-57.0203
0.144167	-62.2591	-56.4913	-56.8982
0.144333	-62.1879	-56.6947	-56.888
0.1445	-62.1981	-56.8677	-56.6846
0.144667	-62.1574	-56.9185	-56.7049
0.144833	-62.2388	-56.7863	-56.593
0.145	-62.2693	-56.9084	-56.6337
0.145167	-62.3303	-56.9694	-56.5523
0.145333	-62.2591	-57.3051	-56.6439
0.1455	-62.3303	-57.4577	-56.7049
0.145667	-62.2591	-57.478	-56.7456
0.145833	-62.2998	-57.4475	-56.6439
0.146	-62.0964	-57.6103	-56.7558
0.146167	-62.1065	-57.651	-56.7456
0.146333	-62.0048	-57.6306	-56.8372
0.1465	-62.076	-57.5492	-56.7659
0.146667	-62.0557	-57.5391	-56.7965
0.146833	-62.1269	-57.4577	-56.7863
0.147	-62.0557	-57.5594	-56.7863
0.147167	-62.1676	-57.417	-56.7965
0.147333	-62.0455	-57.4882	-56.8066
0.1475	-62.1269	-57.4475	-56.7965
0.147667	-62.0251	-57.5289	-56.9694
0.147833	-62.0251	-57.5187	-56.9287
0.148	-61.9641	-57.5798	-56.9084
0.148167	-62.0658	-57.1627	-56.7354
0.148333	-61.9946	-57.2237	-56.7354
0.1485	-62.0964	-56.8677	-56.6235
0.148667	-62.076	-56.9287	-56.5523
0.148833	-62.1676	-56.8372	-56.5828
0.149	-62.1269	-56.9287	-56.593
0.149167	-62.1777	-56.9389	-56.5625
0.149333	-62.1472	-57.0813	-56.6337
0.1495	-62.1981	-57.0508	-56.6744
0.149667	-62.1574	-57.3153	-56.7253
0.149833	-62.2998	-57.3763	-56.6744
0.15	-62.3405	-57.3865	-56.6439
0.150167	-62.4015	-57.3153	-56.5727
0.150333	-62.3201	-57.4068	-56.6744
0.1505	-62.4117	-57.4068	-56.7659
0.150667	-62.2591	-57.4984	-56.8168
0.150833	-62.3201	-57.3966	-56.8982
0.151	-62.2693	-57.2542	-57.0406
0.151167	-62.2998	-57.0915	-57.1932
0.151333	-62.2591	-56.8778	-57.1016
0.1515	-62.31	-56.6235	-57.061
0.151667	-62.3201	-56.6642	-57.0101
0.151833	-62.3608	-56.5727	-56.8982
0.152	-62.1676	-56.6642	-56.9389
0.152167	-62.1981	-56.7354	-57.0915
0.152333	-62.0862	-56.8575	-57.2847
0.1525	-62.1472	-56.9185	-57.2949
0.152667	-62.1269	-57.0304	-57.2847
0.152833	-62.137	-57.0406	-57.3458
0.153	-62.0862	-57.1525	-57.4679
0.153167	-62.1879	-56.7558	-57.3661
0.153333	-62.2184	-56.7965	-57.3763
0.1535	-62.2591	-56.7659	-57.3051
0.153667	-62.2083	-56.6744	-57.3458
0.153833	-62.2184	-56.0539	-57.3865
0.154	-62.1777	-56.1963	-57.2746
0.154167	-62.2591	-56.3285	-57.1322
0.154333	-62.1879	-56.3285	-56.9796
0.1545	-62.1472	-56.3692	-56.8677
0.154667	-62.076	-56.6337	-56.7049
0.154833	-62.137	-56.827	-56.3489
0.155	-62.1981	-57.122	-56.3794
0.155167	-62.1777	-57.2237	-56.4201
0.155333	-62.0557	-56.8473	-56.5625
0.1555	-62.0964	-56.6947	-56.6846
0.155667	-62.0862	-56.8473	-56.7863
0.155833	-62.1167	-56.7456	-56.5727
0.156	-62.0048	-56.9185	-56.6846
0.156167	-62.0353	-57.0101	-56.6337
0.156333	-61.9031	-57.061	-56.7456
0.1565	-62.0251	-57.1932	-56.7151
0.156667	-62.0455	-57.2542	-56.8168
0.156833	-62.0964	-57.2135	-56.7151
0.157	-62.0862	-57.1627	-56.7354
0.157167	-62.2286	-56.9592	-56.3387
0.157333	-62.2489	-57.061	-56.3591
0.1575	-62.2184	-57.122	-56.2573
0.157667	-62.2184	-57.1322	-56.2675
0.157833	-62.3303	-56.8677	-56.3184
0.158	-62.2795	-56.9796	-56.4303
0.158167	-62.4015	-56.8982	-56.3896
0.158333	-62.371	-57.0203	-56.6134
0.1585	-62.432	-56.9694	-56.6134
0.158667	-62.3405	-57.0813	-56.3692
0.158833	-62.4015	-56.8982	-56.2777
0.159	-62.3812	-56.9694	-56.2675
0.159167	-62.371	-56.9185	-56.1556
0.159333	-62.31	-56.9796	-56.3285
0.1595	-62.3507	-57.0101	-56.1353
0.159667	-62.2795	-57.0711	-56.2065
0.159833	-62.3812	-56.8168	-56.2573
0.16	-62.4015	-56.9897	-56.3692
0.160167	-62.4931	-56.888	-56.3692
0.160333	-62.4422	-56.8575	-56.5523
0.1605	-62.4727	-56.9999	-56.4709
0.160667	-62.4727	-57.2237	-56.5828
0.160833	-62.5948	-57.2034	-56.6134
0.161	-62.5541	-57.3763	-56.6744
0.161167	-62.6558	-57.356	-56.4913
0.161333	-62.5745	-57.2644	-56.5523
0.1615	-62.6253	-57.1627	-56.5015
0.161667	-62.6152	-57.2441	-56.5218
0.161833	-62.6864	-57.1322	-56.5523
0.162	-62.605	-57.0101	-56.5523
0.162167	-62.6253	-57.0508	-56.6337
0.162333	-62.5439	-57.0203	-56.6947
0.1625	-62.5643	-56.6032	-56.6744
0.162667	-62.5338	-56.4608	-56.6235
0.162833	-62.605	-56.3489	-56.532
0.163	-62.5948	-56.3794	-56.6235
0.163167	-62.6864	-56.3082	-56.5015
0.163333	-62.6355	-56.4709	-56.6134
0.1635	-62.7372	-56.3591	-56.4811
0.163667	-62.6864	-56.4099	-56.4709
0.163833	-62.7169	-56.532	-56.4404
0.164	-62.6253	-56.6439	-56.5218
0.164167	-62.5338	-56.6134	-56.4506
0.164333	-62.4727	-56.6947	-56.5015
0.1645	-62.5134	-56.2777	-56.3997
0.164667	-62.4727	-56.0946	-56.4608
0.164833	-62.5236	-55.8504	-56.4404
0.165	-62.5236	-55.7284	-56.5218
0.165167	-62.605	-55.769	-56.4201
0.165333	-62.5541	-55.4944	-56.532
0.1655	-62.5643	-55.5656	-56.5828
0.165667	-62.4931	-55.8097	-56.6642
0.165833	-62.6253	-55.8504	-56.6642
0.166	-62.4727	-55.9827	-56.7253
0.166167	-62.5033	-55.9013	-56.6744
0.166333	-62.4626	-55.9623	-56.7863
0.1665	-62.5338	-56.2166	-56.7151
0.166667	-62.5033	-56.3387	-56.7456
0.166833	-62.5033	-56.3591	-56.593
0.167	-62.3303	-56.1658	-56.4201
0.167167	-62.3914	-55.6877	-56.1149
0.167333	-62.31	-55.4333	-56.0132
0.1675	-62.4117	-55.2604	-55.942
0.167667	-62.3608	-55.2808	-56.0946
0.167833	-62.3303	-55.3113	-55.7792
0.168	-62.2998	-55.1587	-55.8097
0.168167	-62.3201	-55.2706	-55.8403
0.168333	-62.3201	-55.4537	-55.7996
0.1685	-62.4015	-55.474	-55.7589
0.168667	-62.4524	-55.647	-55.7284
0.168833	-62.5033	-55.6673	-55.4435
0.169	-62.3507	-56.0946	-55.1994
0.169167	-62.2998	-56.1454	-55.1282
0.169333	-62.2184	-56.3489	-55.1587
0.1695	-62.2388	-56.6439	-55.2502
0.169667	-62.1879	-56.9389	-55.1485
0.169833	-62.3201	-56.7659	-55.1078
0.17	-62.31	-56.8778	-55.3011
0.170167	-62.432	-56.9491	-55.3723
0.170333	-62.4727	-56.9796	-55.6266
0.1705	-62.5236	-57.0915	-55.8301
0.170667	-62.4931	-57.4984	-56.0539
0.170833	-62.5236	-57.4882	-56.1658
0.171	-62.4422	-57.3763	-56.1047
0.171167	-62.5033	-57.4475	-56.064
0.171333	-62.3914	-57.5085	-56.3387
0.1715	-62.3303	-57.2339	-56.4201
0.171667	-62.2286	-57.2339	-56.5625
0.171833	-62.1981	-57.3865	-56.6439
0.172	-62.1777	-56.9592	-56.9287
0.172167	-62.2896	-56.8982	-57.0101
0.172333	-62.2489	-57.0711	-57.0406
0.1725	-62.2591	-57.0915	-57.0406
0.172667	-62.1167	-57.2339	-56.9796
0.172833	-62.2083	-56.9592	-56.9287
0.173	-62.1981	-56.8372	-56.8473
0.173167	-62.2184	-57.0304	-56.1454
0.173333	-62.1472	-56.9897	-56.0132
0.1735	-62.2083	-56.9084	-55.8809
0.173667	-62.1879	-57.0915	-55.7385
0.173833	-62.2184	-57.1932	-55.5859
0.174	-62.1574	-57.0915	-55.6775
0.174167	-62.1676	-56.9796	-55.6877
0.174333	-62.0964	-57.061	-55.8097
0.1745	-62.137	-57.1729	-55.9013
0.174667	-62.137	-57.3661	-55.942
0.174833	-62.1777	-57.3051	-55.9521
0.175	-62.1472	-57.4984	-56.0335
0.175167	-62.1777	-57.6713	-55.9928
0.175333	-62.137	-57.773	-56.064
0.1755	-62.1777	-57.3458	-55.7996
0.175667	-62.137	-56.532	-55.6571
0.175833	-62.2489	-56.2268	-55.708
0.176	-62.1574	-56.2777	-55.8403
0.176167	-62.0557	-56.3387	-55.7996
0.176333	-61.9234	-56.6947	-55.5046
0.1765	-61.9743	-57.0406	-55.2909
0.176667	-61.9438	-56.9084	-55.3621
0.176833	-62.0862	-56.7761	-55.5147
0.177	-62.137	-57.0406	-55.4232
0.177167	-62.2083	-56.9796	-55.2197
0.177333	-62.2184	-57.0406	-55.1485
0.1775	-62.2795	-56.9287	-54.8535
0.177667	-62.2489	-57.0813	-54.5076
0.177833	-62.2388	-57.1118	-54.3551
0.178	-62.2184	-57.2237	-54.528
0.178167	-62.3201	-57.2644	-54.7416
0.178333	-62.3201	-57.2949	-54.8027
0.1785	-62.4117	-57.0711	-54.6704
0.178667	-62.3405	-56.8473	-54.762
0.178833	-62.371	-56.6032	-54.8942
0.179	-62.31	-56.5625	-55.1485
0.179167	-62.3812	-56.4608	-55.118
0.179333	-62.3405	-56.7253	-55.3011
0.1795	-62.3507	-56.6642	-55.5046
0.179667	-62.4117	-56.5523	-55.6368
0.179833	-62.5236	-56.532	-55.5758
0.18	-62.371	-56.8677	-55.8097
0.180167	-62.2795	-56.6337	-55.9521
0.180333	-62.0862	-56.6235	-56.1047
0.1805	-62.1167	-56.5828	-56.1759
0.180667	-62.1269	-56.5727	-56.1658
0.180833	-62.0251	-56.6134	-56.064
0.181	-61.6996	-56.9491	-56.2065
0.181167	-61.5572	-56.888	-56.1759
0.181333	-61.4148	-57.0813	-56.2268
0.1815	-61.4758	-57.1932	-56.1353
0.181667	-61.4657	-57.3458	-56.0844
0.181833	-61.5165	-57.5187	-56.0539
0.182	-61.425	-57.8341	-56.1251
0.182167	-61.486	-57.9765	-56.1556
0.182333	-61.547	-58.0477	-55.9827
0.1825	-61.6386	-58.0172	-55.9725
0.182667	-61.7098	-58.0273	-56.1658
0.182833	-61.8217	-57.7527	-56.1353
0.183	-61.8217	-57.7934	-55.5554
0.183167	-61.9946	-57.4475	-55.3927
0.183333	-62.015	-57.5391	-55.1282
0.1835	-61.9946	-57.5492	-54.9756
0.183667	-61.9438	-57.6001	-55.057
0.183833	-61.9336	-57.5798	-55.1383
0.184	-61.9641	-57.6306	-55.2909
0.184167	-62.0251	-57.6713	-55.0773
0.184333	-62.0251	-58.0172	-55.1485
0.1845	-61.9946	-58.1392	-55.2502
0.184667	-61.9336	-58.3936	-55.2502
0.184833	-61.9845	-58.4139	-55.1689
0.185	-61.9641	-58.658	-55.0977
0.185167	-61.9743	-58.0884	-54.9146
0.185333	-61.9031	-57.651	-55.118
0.1855	-61.9539	-57.4068	-55.1383
0.185667	-61.8624	-57.6408	-55.118
0.185833	-61.9132	-57.8035	-54.9654
0.186	-61.8827	-58.1901	-55.0163
0.186167	-61.9743	-58.0375	-55.179
0.186333	-61.9743	-58.2003	-55.4537
0.1865	-62.0251	-58.3223	-55.4537
0.186667	-62.0353	-58.5868	-55.647
0.186833	-62.1167	-58.6275	-55.5859
0.187	-62.0964	-58.9734	-55.6673
0.187167	-62.2083	-59.2887	-55.6877
0.187333	-62.2083	-59.6244	-55.7284
0.1875	-62.2388	-59.5024	-55.7996
0.187667	-62.1676	-59.4718	-56.0437
0.187833	-62.2083	-59.3905	-56.1963
0.188	-62.1676	-59.5125	-56.3184
0.188167	-62.1981	-59.5634	-56.298
0.188333	-62.1269	-59.6855	-56.4099
0.1885	-62.1574	-59.6753	-56.5116
0.188667	-62.1472	-59.716	-56.6947
0.188833	-62.2083	-59.6956	-56.6541
0.189	-62.1676	-59.6855	-56.6846
0.189167	-62.2489	-59.3599	-56.6032
0.189333	-62.2489	-59.5634	-56.4913
0.1895	-62.3608	-59.6651	-56.1556
0.189667	-62.2998	-59.6244	-56.064
0.189833	-62.3914	-59.1565	-55.9318
0.19	-62.3507	-58.831	-55.9521
0.190167	-62.3812	-58.8411	-55.9623
0.190333	-62.3608	-58.8717	-56.0742
0.1905	-62.4117	-58.9022	-55.9827
0.190667	-62.4117	-58.9225	-55.9318
0.190833	-62.4727	-58.8615	-55.9928
0.191	-62.371	-59.0751	-56.0132
0.191167	-62.4117	-58.7598	-55.9521
0.191333	-62.3812	-58.6479	-56.0234
0.1915	-62.4219	-58.2003	-56.003
0.191667	-62.4015	-57.8035	-56.0132
0.191833	-62.4015	-57.7425	-55.9725
0.192	-62.3507	-58.0172	-55.9115
0.192167	-62.3914	-57.7425	-55.8504
0.192333	-62.3405	-57.4984	-55.7894
0.1925	-62.4117	-57.3966	-55.413
0.192667	-62.3608	-57.7425	-55.1892
0.192833	-62.371	-57.4984	-55.0977
0.193	-62.3914	-57.5391	-55.3011
0.193167	-62.3303	-57.7018	-55.413
0.193333	-62.2998	-57.8849	-55.118
0.1935	-62.432	-57.6103	-54.5178
0.193667	-62.4422	-57.712	-54.7314
0.193833	-62.4931	-57.8239	-55.0163
0.194	-62.432	-58.0986	-55.1485
0.194167	-62.4524	-58.2511	-55.3011
0.194333	-62.3914	-58.4648	-55.3927
0.1945	-62.4727	-57.9256	-55.5351
0.194667	-62.4219	-57.6204	-55.5147
0.194833	-62.4117	-57.4373	-55.5961
0.195	-62.3812	-57.417	-55.7792
0.195167	-62.4117	-57.2746	-55.7792
0.195333	-62.4117	-57.1627	-55.9013
0.1955	-62.4524	-57.1627	-55.708
0.195667	-62.371	-57.5492	-55.8097
0.195833	-62.3608	-57.6611	-55.9521
0.196	-62.3608	-57.9256	-56.1556
0.196167	-62.4829	-58.1596	-56.1861
0.196333	-62.4829	-58.3529	-56.3387
0.1965	-62.5236	-58.1291	-56.2878
0.196667	-62.4931	-58.2003	-56.3082
0.196833	-62.4829	-58.1291	-56.2573
0.197	-62.432	-58.363	-56.2268
0.197167	-62.4422	-58.3732	-55.9318
0.197333	-62.3914	-58.2511	-55.8403
0.1975	-62.3812	-58.1901	-55.6775
0.197667	-62.3812	-57.9561	-55.708
0.197833	-62.3303	-57.6611	-55.5859
0.198	-62.2591	-57.8239	-55.6775
0.198167	-62.2795	-57.8748	-55.4639
0.198333	-62.2896	-58.0375	-55.4842
0.1985	-62.31	-58.1392	-55.3927
0.198667	-62.2388	-58.536	-55.4944
0.198833	-62.2083	-58.7292	-55.3621
0.199	-62.1981	-59.0344	-55.1892
0.199167	-62.1879	-59.0853	-54.9959
0.199333	-62.2083	-59.3294	-54.9654
0.1995	-62.2693	-59.2786	-54.9247
0.199667	-62.2795	-59.4006	-55.057
0.199833	-62.3608	-59.3193	-55.179
0.2	-62.2896	-59.482	-55.3621
0.200167	-62.3405	-59.3396	-55.5249
0.200333	-62.2998	-59.3193	-55.6877
0.2005	-62.371	-59.0446	-55.7792
0.200667	-62.2795	-58.9429	-55.942
0.200833	-62.371	-58.8106	-55.9928
0.201	-62.3303	-58.8208	-56.1047
0.201167	-62.4015	-58.6479	-56.1658
0.201333	-62.4219	-58.6275	-56.2878
0.2015	-62.432	-58.4953	-56.4913
0.201667	-62.371	-58.3732	-56.593
0.201833	-62.5033	-58.2206	-56.4709
0.202	-62.5948	-58.3223	-56.5625
0.202167	-62.6152	-58.2918	-56.4608
0.202333	-62.6253	-58.2817	-56.4913
0.2025	-62.666	-58.2003	-56.4303
0.202667	-62.7169	-58.1799	-56.4811
0.202833	-62.8288	-58.0477	-56.4404
0.203	-62.8186	-58.0579	-56.593
0.203167	-62.8389	-57.9561	-56.5727
0.203333	-62.8491	-57.946	-56.6134
0.2035	-62.8491	-57.7527	-56.4506
0.203667	-62.7576	-57.7832	-56.4099
0.203833	-62.7067	-57.7018	-56.3184
0.204	-62.6253	-57.712	-56.3997
0.204167	-62.6558	-57.6204	-56.3387
0.204333	-62.6355	-57.6408	-56.5523
0.2045	-62.7271	-57.5594	-56.6642
0.204667	-62.7779	-57.651	-56.7761
0.204833	-62.8796	-57.4577	-56.5727
0.205	-62.8593	-57.651	-56.4506
0.205167	-62.9203	-57.5696	-56.298
0.205333	-62.9407	-57.6815	-56.3285
0.2055	-63.0221	-57.6408	-56.1251
0.205667	-63.0424	-57.5899	-56.0946
0.205833	-63.1238	-57.5187	-55.9216
0.206	-63.1543	-57.5594	-55.9827
0.206167	-63.2357	-57.5899	-55.9013
0.206333	-63.256	-57.6306	-56.0539
0.2065	-63.2967	-57.4679	-55.7792
0.206667	-63.2255	-57.4984	-55.769
0.206833	-63.2357	-57.5492	-55.4232
0.207	-63.195	-57.6204	-55.2808
0.207167	-63.2153	-57.5798	-54.8027
0.207333	-63.1848	-57.6611	-55.0264
0.2075	-63.1746	-57.5696	-55.1892
0.207667	-63.2967	-57.651	-55.3825
0.207833	-63.3171	-57.6815	-55.1587
0.208	-63.256	-57.8442	-55.4842
0.208167	-63.3069	-57.8748	-55.6063
0.208333	-63.3272	-57.9968	-55.7589
0.2085	-63.3272	-57.9561	-55.179
0.208667	-63.3069	-58.0375	-54.5483
0.208833	-63.3679	-57.8341	-54.2737
0.209	-63.3374	-57.6917	-54.2839
0.209167	-63.3272	-57.4679	-53.8363
0.209333	-63.2357	-57.478	-53.7549
0.2095	-63.2458	-57.3254	-53.9787
0.209667	-63.256	-57.2339	-54.3245
0.209833	-63.2662	-57.0203	-54.1313
0.21	-63.2967	-56.9592	-54.467
0.210167	-63.3577	-56.8575	-55.0671
0.210333	-63.3883	-56.9185	-55.5859
0.2105	-63.429	-56.9185	-55.4944
0.210667	-63.3781	-56.9491	-55.3418
0.210833	-63.3883	-57.0101	-55.5656
0.211	-63.3476	-57.0203	-56.003
0.211167	-63.429	-56.9796	-56.2573
0.211333	-63.4188	-57.1729	-55.9013
0.2115	-63.3883	-57.0813	-55.9725
0.211667	-63.3781	-57.1016	-56.1251
0.211833	-63.4188	-57.1016	-56.1454
0.212	-63.429	-57.0813	-55.5656
0.212167	-63.3984	-56.8168	-55.5656
0.212333	-63.3272	-56.8066	-55.769
0.2125	-63.2764	-56.7354	-54.9451
0.212667	-63.2662	-56.8168	-54.8027
0.212833	-63.2967	-56.8778	-55.0773
0.213	-63.3069	-57.0406	-55.413
0.213167	-63.3781	-56.9999	-55.5554
0.213333	-63.3272	-57.1016	-55.352
0.2135	-63.3883	-57.0101	-55.118
0.213667	-63.3577	-57.0508	-55.4028
0.213833	-63.3476	-56.9999	-55.413
0.214	-63.3883	-56.8778	-55.4842
0.214167	-63.3883	-56.7558	-55.1587
0.214333	-63.429	-56.827	-55.413
0.2145	-63.429	-56.7456	-55.5046
0.214667	-63.3781	-56.7659	-55.5351
0.214833	-63.4188	-56.8372	-55.6368
0.215	-63.3476	-56.8778	-55.7487
0.215167	-63.4086	-56.8168	-55.413
0.215333	-63.4086	-57.0203	-55.5351
0.2155	-63.4798	-57.0203	-55.6063
0.215667	-63.5205	-56.9897	-55.8504
0.215833	-63.5205	-56.9694	-56.0946
0.216	-63.5205	-56.9796	-56.2675
0.216167	-63.4696	-56.9287	-56.0946
0.216333	-63.4696	-57.1932	-56.1963
0.2165	-63.5409	-57.1729	-56.4099
0.216667	-63.5409	-57.2237	-56.6337
0.216833	-63.6019	-57.2034	-56.8473
0.217	-63.5714	-57.1118	-57.0813
0.217167	-63.5307	-56.9694	-57.2135
0.217333	-63.4493	-57.0304	-56.6642
0.2175	-63.4595	-56.8066	-56.4099
0.217667	-63.4188	-56.8168	-56.6947
0.217833	-63.4798	-56.9287	-56.7863
0.218	-63.4493	-57.122	-57.0203
0.218167	-63.5205	-57.1322	-56.9389
0.218333	-63.4798	-57.2949	-57.1525
0.2185	-63.4493	-57.183	-57.2746
0.218667	-63.4391	-57.061	-57.4882
0.218833	-63.4493	-56.9897	-57.1016
0.219	-63.4798	-56.888	-56.4404
0.219167	-63.4595	-56.7965	-56.3692
0.219333	-63.4798	-56.8982	-56.5015
0.2195	-63.5002	-56.7253	-56.0946
0.219667	-63.4696	-56.7253	-56.003
0.219833	-63.4798	-56.7761	-56.1353
0.22	-63.49	-56.8372	-56.4099
0.220167	-63.5307	-56.888	-56.3285
0.220333	-63.5205	-56.9999	-56.298
0.2205	-63.5409	-56.9084	-56.3692
0.220667	-63.4595	-56.9592	-56.5116
0.220833	-63.4696	-56.9185	-56.4404
0.221	-63.4086	-57.1423	-56.5828
0.221167	-63.3476	-57.2441	-56.3794
0.221333	-63.3984	-57.2949	-56.237
0.2215	-63.3984	-57.122	-56.1149
0.221667	-63.3781	-57.4068	-56.4404
0.221833	-63.3984	-57.2746	-56.6744
0.222	-63.3679	-57.2135	-56.8778
0.222167	-63.3272	-57.0304	-56.0742
0.222333	-63.3272	-56.9185	-55.8403
0.2225	-63.3272	-56.7965	-55.7487
0.222667	-63.2458	-56.8982	-55.5961
0.222833	-63.1746	-56.8372	-55.6368
0.223	-63.1238	-57.0203	-55.8911
0.223167	-63.0627	-57.0304	-56.064
0.223333	-62.8593	-57.061	-56.4404
0.2235	-62.7881	-56.8677	-56.5523
0.223667	-62.7983	-56.7456	-56.6337
0.223833	-62.7881	-56.7151	-56.7151
0.224	-62.7881	-56.8778	-56.9796
0.224167	-62.7677	-56.9592	-57.0406
0.224333	-62.666	-57.0203	-57.3458
0.2245	-62.5541	-56.9897	-57.5289
0.224667	-62.5846	-57.1118	-57.7323
0.224833	-62.4219	-57.1322	-57.9256
0.225	-62.31	-57.1016	-58.0782
0.225167	-62.2693	-57.0304	-58.2003
0.225333	-62.2896	-56.9796	-58.4037
0.2255	-62.3507	-56.9796	-58.3936
0.225667	-62.371	-56.9694	-58.1799
0.225833	-62.3914	-56.9185	-57.9154
0.226	-62.4117	-56.827	-57.6204
0.226167	-62.4829	-56.6642	-57.2746
0.226333	-62.5745	-56.8473	-57.2644
0.2265	-62.4829	-56.888	-57.3153
0.226667	-62.4829	-56.8982	-57.3458
0.226833	-62.5033	-56.8778	-57.2441
0.227	-62.5745	-57.1525	-57.417
0.227167	-62.6457	-57.2542	-57.4984
0.227333	-62.6152	-57.3458	-57.5492
0.2275	-62.6457	-57.2847	-57.3051
0.227667	-62.6457	-57.2949	-57.3661
0.227833	-62.6253	-57.2135	-57.4068
0.228	-62.6355	-57.2949	-56.9796
0.228167	-62.5948	-57.417	-56.7659
0.228333	-62.7067	-57.478	-56.0335
0.2285	-62.7576	-57.3966	-55.6978
0.228667	-62.8084	-57.3661	-55.9013
0.228833	-62.7983	-57.3763	-55.8809
0.229	-62.8593	-57.3254	-56.1149
0.229167	-62.9102	-57.2441	-56.3591
0.229333	-62.8695	-57.3051	-56.6235
0.2295	-62.8288	-57.2746	-56.3896
0.229667	-62.8186	-57.4577	-56.0844
0.229833	-62.8288	-57.5696	-55.769
0.23	-62.8491	-57.5899	-55.4435
0.230167	-62.8186	-57.5289	-55.1994
0.230333	-62.8593	-57.5696	-55.5147
0.2305	-62.7983	-57.417	-55.8708
0.230667	-62.6558	-57.417	-56.2472
0.230833	-62.605	-57.3966	-56.3184
0.231	-62.5033	-57.4068	-56.4201
0.231167	-62.5338	-57.356	-56.1658
0.231333	-62.5338	-57.5391	-56.1556
0.2315	-62.6253	-57.478	-55.7487
0.231667	-62.5643	-57.5085	-56.0539
0.231833	-62.4727	-57.4272	-56.0844
0.232	-62.4524	-57.356	-56.1556
0.232167	-62.3303	-57.1627	-55.8504
0.232333	-62.31	-57.183	-55.3113
0.2325	-62.4117	-57.0508	-55.1689
0.232667	-62.4015	-57.3254	-55.2808
0.232833	-62.4626	-57.1932	-55.2706
0.233	-62.4524	-57.2644	-55.708
0.233167	-62.4524	-57.1627	-55.7487
0.233333	-62.4422	-57.2542	-55.9115
0.2335	-62.4117	-57.2339	-55.9318
0.233667	-62.4219	-57.2746	-56.0335
0.233833	-62.4219	-57.1423	-55.8097
0.234	-62.4219	-57.1322	-55.5147
0.234167	-62.3914	-57.061	-55.7385
0.234333	-62.3608	-57.1932	-56.0437
0.2345	-62.4015	-57.1016	-55.9115
0.234667	-62.4727	-57.2237	-56.2268
0.234833	-62.432	-57.2237	-56.4608
0.235	-62.3914	-57.2339	-56.4404
0.235167	-62.4015	-57.3763	-56.1047
0.235333	-62.432	-57.3661	-55.6165
0.2355	-62.3914	-57.2135	-55.3825
0.235667	-62.3608	-57.2746	-55.647
0.235833	-62.4219	-57.3356	-55.2808
0.236	-62.4524	-57.3254	-55.5046
0.236167	-62.5033	-57.2441	-55.6978
0.236333	-62.4829	-57.4679	-55.5554
0.2365	-62.5033	-57.3966	-55.3418
0.236667	-62.4931	-57.4068	-55.5249
0.236833	-62.5338	-57.3356	-55.7385
0.237	-62.4931	-57.3051	-56.1963
0.237167	-62.4626	-57.1627	-56.3896
0.237333	-62.4727	-57.2339	-56.7863
0.2375	-62.4626	-57.1016	-56.6134
0.237667	-62.4829	-57.122	-56.5422
0.237833	-62.4727	-57.0813	-56.532
0.238	-62.4931	-57.183	-56.6846
0.238167	-62.5033	-57.1525	-56.7761
0.238333	-62.4931	-57.2644	-56.7354
0.2385	-62.5134	-57.1627	-56.8066
0.238667	-62.5236	-57.183	-57.1729
0.238833	-62.5134	-57.0711	-57.3966
0.239	-62.4422	-56.9796	-57.3661
0.239167	-62.432	-56.7965	-57.417
0.239333	-62.4829	-56.888	-57.6815
0.2395	-62.3914	-56.9185	-57.651
0.239667	-62.2795	-57.2847	-57.6103
0.239833	-62.1777	-57.3865	-57.7425
0.24	-62.1167	-57.3153	-57.6204
0.240167	-62.1167	-57.2847	-57.2847
0.240333	-62.0251	-57.3153	-57.2135
0.2405	-62.0048	-57.122	-57.2034
0.240667	-62.0048	-57.0813	-57.2237
0.240833	-61.9946	-56.9694	-57.2644
0.241	-61.9845	-56.9999	-57.4679
0.241167	-62.0353	-56.8677	-57.5187
0.241333	-61.9336	-56.827	-57.4373
0.2415	-61.9234	-56.8066	-57.5492
0.241667	-61.9031	-56.8473	-57.8035
0.241833	-61.9539	-56.7049	-57.9765
0.242	-62.0251	-56.7354	-58.3122
0.242167	-62.137	-56.6846	-58.3936
0.242333	-62.1574	-56.827	-58.4851
0.2425	-62.1269	-56.7965	-58.5156
0.242667	-62.1269	-56.8066	-58.7191
0.242833	-62.0557	-56.8168	-58.7801
0.243	-62.0658	-56.7863	-58.7496
0.243167	-62.1269	-56.6337	-58.4342
0.243333	-62.1167	-56.6541	-58.0273
0.2435	-62.1065	-56.6235	-57.3254
0.243667	-62.1777	-56.6744	-57.2542
0.243833	-62.31	-56.5625	-57.183
0.244	-62.4219	-56.6744	-57.4068
0.244167	-62.5134	-56.7354	-57.4068
0.244333	-62.5338	-56.8778	-57.4068
0.2445	-62.5236	-56.7863	-57.3763
0.244667	-62.5643	-56.888	-57.5085
0.244833	-62.5033	-56.9084	-57.5391
0.245	-62.4524	-56.9491	-57.7527
0.245167	-62.4626	-56.8677	-57.8239
0.245333	-62.5236	-56.9287	-57.9968
0.2455	-62.5134	-56.9185	-58.0579
0.245667	-62.4931	-56.8575	-58.2817
0.245833	-62.4524	-56.7456	-58.2817
0.246	-62.432	-56.9185	-57.9358
0.246167	-62.3914	-56.9389	-57.4577
0.246333	-62.371	-56.8778	-57.1729
0.2465	-62.4219	-56.888	-57.1423
0.246667	-62.371	-56.9185	-57.2847
0.246833	-62.3303	-56.827	-57.4068
0.247	-62.3608	-56.827	-57.6713
0.247167	-62.2693	-56.7965	-57.7527
0.247333	-62.2083	-56.8066	-57.5798
0.2475	-62.2795	-56.7761	-57.4577
0.247667	-62.3507	-56.7558	-57.7323
0.247833	-62.3812	-56.6541	-57.8951
0.248	-62.4219	-56.7253	-58.068
0.248167	-62.4829	-56.5218	-58.1799
0.248333	-62.5134	-56.5625	-58.2817
0.2485	-62.4727	-56.5015	-58.2511
0.248667	-62.4626	-56.5625	-57.6204
0.248833	-62.4727	-56.6134	-57.2441
0.249	-62.4931	-56.6642	-57.4068
0.249167	-62.5643	-56.6337	-57.2441
0.249333	-62.5948	-56.7151	-57.2644
0.2495	-62.5745	-56.6134	-57.3865
0.249667	-62.5745	-56.6337	-57.4475
0.249833	-62.5236	-56.6337	-57.4679
0.25	-62.4422	-56.7253	-57.478
0.250167	-62.4422	-56.6744	-57.3254
0.250333	-62.4727	-56.8778	-57.122
0.2505	-62.5745	-56.8473	-56.9389
0.250667	-62.6457	-56.9185	-56.7965
0.250833	-62.5439	-56.9796	-56.7456
0.251	-62.4931	-57.0508	-56.9084
0.251167	-62.5439	-56.9592	-56.8677
0.251333	-62.6253	-57.0304	-56.8677
0.2515	-62.7067	-56.9796	-56.7965
0.251667	-62.6864	-56.9999	-56.8575
0.251833	-62.7067	-56.8677	-56.8982
0.252	-62.7881	-57.0203	-56.9389
0.252167	-62.7881	-57.0101	-56.8473
0.252333	-62.8389	-57.1729	-56.827
0.2525	-62.8288	-57.3254	-56.7965
0.252667	-62.8186	-57.4882	-57.0406
0.252833	-62.7779	-57.4272	-57.0915
0.253	-62.8186	-57.5187	-57.1627
0.253167	-62.8084	-57.4475	-56.7151
0.253333	-62.8186	-57.417	-56.4404
0.2535	-62.7779	-57.2847	-56.3591
0.253667	-62.8898	-57.1016	-55.9318
0.253833	-62.8898	-56.9897	-55.6571
0.254	-62.9203	-57.0711	-55.6978
0.254167	-62.9712	-56.9185	-55.7792
0.254333	-62.9915	-56.9084	-55.9115
0.2545	-63.0119	-56.8575	-56.003
0.254667	-63.0627	-57.0304	-56.2472
0.254833	-63.0729	-57.122	-56.6134
0.255	-63.2052	-57.2135	-56.7151
0.255167	-63.1746	-57.2949	-56.8066
0.255333	-63.2153	-57.3458	-57.1118
0.2555	-63.2153	-57.2135	-57.2644
0.255667	-63.2255	-57.3051	-57.5798
0.255833	-63.2865	-57.1627	-57.4475
0.256	-63.2967	-57.1322	-57.3458
0.256167	-63.2662	-57.0406	-57.4679
0.256333	-63.2052	-56.9796	-57.356
0.2565	-63.2052	-56.8473	-57.3356
0.256667	-63.256	-56.8575	-57.4373
0.256833	-63.1746	-56.8066	-57.2339
0.257	-63.1543	-56.8372	-57.2237
0.257167	-63.195	-56.7354	-56.9592
0.257333	-63.2458	-56.6337	-57.183
0.2575	-63.2662	-56.6134	-57.3254
0.257667	-63.3171	-56.7965	-57.5798
0.257833	-63.3374	-56.8066	-57.6204
0.258	-63.3883	-56.9592	-57.5187
0.258167	-63.3883	-57.0915	-57.4577
0.258333	-63.4391	-57.2135	-57.6204
0.2585	-63.4493	-57.122	-57.7425
0.258667	-63.4493	-57.3356	-57.6815
0.258833	-63.4595	-57.3254	-57.8442
0.259	-63.49	-57.4475	-58.0986
0.259167	-63.5307	-57.3254	-58.2206
0.259333	-63.5409	-57.2542	-58.363
0.2595	-63.5307	-57.1729	-58.4749
0.259667	-63.5307	-57.2237	-58.007
0.259833	-63.5612	-57.1423	-57.9765
0.26	-63.6426	-57.2441	-58.2206
0.260167	-63.5307	-57.2746	-58.363
0.260333	-63.5612	-57.4475	-58.3223
0.2605	-63.5612	-57.3966	-58.0477
0.260667	-63.5612	-57.3254	-58.0477
0.260833	-63.5103	-57.3051	-57.9765
0.261	-63.4798	-57.2339	-57.7018
0.261167	-63.4086	-57.122	-57.6815
0.261333	-63.2967	-57.0508	-57.9358
0.2615	-63.2052	-56.9796	-57.8442
0.261667	-63.1645	-56.9592	-57.8544
0.261833	-63.195	-57.061	-57.7222
0.262	-63.3069	-57.1016	-57.8849
0.262167	-63.2967	-56.9999	-57.7934
0.262333	-63.3272	-56.9796	-57.356
0.2625	-63.3171	-56.8778	-57.2237
0.262667	-63.3679	-56.7965	-57.5187
0.262833	-63.3171	-56.7253	-57.6713
0.263	-63.3374	-56.7151	-57.7018
0.263167	-63.3476	-56.6541	-57.4475
0.263333	-63.3577	-56.7965	-57.4882
0.2635	-63.429	-56.7863	-57.6611
0.263667	-63.4595	-56.7965	-57.3356
0.263833	-63.4188	-56.8168	-56.593
0.264	-63.4798	-56.9592	-56.7354
0.264167	-63.429	-56.8677	-56.9287
0.264333	-63.4188	-56.8372	-56.9491
0.2645	-63.429	-56.8066	-56.6235
0.264667	-63.4086	-56.9185	-56.6541
0.264833	-63.3984	-56.7965	-56.7659
0.265	-63.4391	-56.8677	-57.0203
0.265167	-63.429	-56.6947	-57.0915
0.265333	-63.4188	-56.7253	-57.417
0.2655	-63.4391	-56.6947	-57.4272
0.265667	-63.4493	-56.8066	-57.5899
0.265833	-63.3883	-56.8168	-57.7018
0.266	-63.4086	-56.9084	-57.7934
0.266167	-63.3781	-56.9389	-57.8544
0.266333	-63.5002	-56.8677	-58.1392
0.2665	-63.5307	-56.7558	-58.1901
0.266667	-63.5917	-56.7965	-58.2104
0.266833	-63.5815	-56.8575	-58.2104
0.267	-63.5612	-56.8677	-58.1392
0.267167	-63.5103	-56.8066	-58.1087
0.267333	-63.5409	-56.9592	-58.0375
0.2675	-63.4595	-56.9389	-57.9256
0.267667	-63.429	-56.9897	-58.2003
0.267833	-63.4086	-56.7965	-58.2918
0.268	-63.4595	-56.8372	-58.4546
0.268167	-63.3577	-56.8982	-58.3732
0.268333	-63.3577	-56.9389	-58.2918
0.2685	-63.3476	-56.9491	-58.1596
0.268667	-63.4188	-57.0406	-58.1392
0.268833	-63.3883	-56.9694	-57.8951
0.269	-63.3883	-57.0508	-57.5289
0.269167	-63.3984	-57.0203	-57.5289
0.269333	-63.3781	-56.9999	-57.478
0.2695	-63.3883	-56.9999	-57.478
0.269667	-63.4696	-57.2644	-57.6204
0.269833	-63.49	-57.4577	-57.9867
0.27	-63.4391	-57.4882	-58.0273
0.270167	-63.3476	-57.4577	-58.0477
0.270333	-63.3577	-57.5696	-57.946
0.2705	-63.2764	-57.4984	-57.9256
0.270667	-63.2662	-57.5085	-58.0884
0.270833	-63.2458	-57.5187	-58.1799
0.271	-63.2764	-57.6001	-58.3325
0.271167	-63.3272	-57.3966	-58.3732
0.271333	-63.4086	-57.1322	-58.2511
0.2715	-63.4188	-56.9592	-58.0273
0.271667	-63.4696	-56.8372	-57.4475
0.271833	-63.4696	-56.7659	-57.2847
0.272	-63.5307	-56.9084	-57.4068
0.272167	-63.4798	-56.6642	-57.2135
0.272333	-63.5002	-56.6541	-57.2237
0.2725	-63.4188	-56.5422	-57.2949
0.272667	-63.4086	-56.4201	-57.3865
0.272833	-63.3171	-56.1149	-57.3153
0.273	-63.3577	-56.0539	-57.3458
0.273167	-63.4086	-55.9318	-57.3763
0.273333	-63.4188	-55.8911	-57.3254
0.2735	-63.429	-55.7589	-56.9185
0.273667	-63.4391	-55.8403	-56.4303
0.273833	-63.3883	-55.6673	-56.2065
0.274	-63.4188	-55.7385	-55.7996
0.274167	-63.4188	-55.7589	-55.2197
0.274333	-63.4391	-55.7996	-54.8942
0.2745	-63.3984	-55.8199	-54.8942
0.274667	-63.4595	-56.0437	-55.1587
0.274833	-63.4493	-56.0539	-55.2808
0.275	-63.49	-56.0539	-55.5554
0.275167	-63.4391	-55.8097	-55.7182
0.275333	-63.4188	-55.647	-56.0132
0.2755	-63.3883	-55.4232	-56.237
0.275667	-63.4086	-55.2909	-56.4506
0.275833	-63.3476	-55.2706	-56.4608
0.276	-63.2967	-55.2808	-56.6541
0.276167	-63.2662	-55.2808	-56.6235
0.276333	-63.2865	-55.4435	-56.6134
0.2765	-63.256	-55.4333	-56.5625
0.276667	-63.2662	-55.5046	-56.2675
0.276833	-63.2255	-55.4944	-56.0946
0.277	-63.1645	-55.474	-56.4303
0.277167	-63.0627	-55.413	-56.5727
0.277333	-63.1238	-55.5046	-56.7761
0.2775	-63.1238	-55.3215	-56.9084
0.277667	-63.2357	-55.2808	-56.8372
0.277833	-63.1746	-55.352	-56.5727
0.278	-63.1848	-55.4232	-56.6541
0.278167	-63.2052	-55.4537	-56.6744
0.278333	-63.256	-55.6063	-56.8372
0.2785	-63.3476	-55.6165	-56.9185
0.278667	-63.429	-55.6266	-57.0203
0.278833	-63.4391	-55.4944	-57.0508
0.279	-63.4798	-55.5452	-57.2847
0.279167	-63.4595	-55.413	-57.2135
0.279333	-63.3679	-55.5758	-57.5594
0.2795	-63.2458	-55.7894	-57.5391
0.279667	-63.2255	-55.8606	-57.7222
0.279833	-63.2662	-55.9013	-57.6306
0.28	-63.3679	-56.0437	-57.6306
0.280167	-63.3069	-56.0437	-57.6306
0.280333	-63.3272	-56.2065	-57.5798
0.2805	-63.2865	-56.1658	-57.5391
0.280667	-63.2764	-56.3387	-57.6103
0.280833	-63.2865	-56.3184	-57.4475
0.281	-63.3679	-56.3184	-57.5798
0.281167	-63.429	-56.2675	-57.7222
0.281333	-63.4696	-56.2166	-57.6815
0.2815	-63.3679	-56.2268	-57.5187
0.281667	-63.3272	-56.1861	-57.6103
0.281833	-63.3171	-56.2268	-57.417
0.282	-63.2967	-56.2777	-57.3661
0.282167	-63.256	-56.1658	-57.2746
0.282333	-63.3171	-56.0234	-57.3153
0.2825	-63.3069	-55.9521	-56.8575
0.282667	-63.3171	-55.9928	-56.4913
0.282833	-63.3272	-55.8403	-56.5116
0.283	-63.4086	-55.6266	-56.4506
0.283167	-63.2865	-55.4842	-56.3082
0.283333	-63.256	-55.5554	-56.3387
0.2835	-63.1746	-55.4333	-56.3489
0.283667	-63.2662	-55.6266	-56.6947
0.283833	-63.2458	-55.474	-56.6541
0.284	-63.3069	-55.5554	-56.6439
0.284167	-63.2865	-55.4639	-56.5727
0.284333	-63.2255	-55.4639	-56.7049
0.2845	-63.1034	-55.4537	-56.7659
0.284667	-63.134	-55.5758	-56.7761
0.284833	-63.134	-55.5147	-56.6744
0.285	-63.2255	-55.6165	-56.5727
0.285167	-63.3272	-55.6775	-56.532
0.285333	-63.3679	-55.7487	-56.6541
0.2855	-63.3374	-55.6266	-56.8982
0.285667	-63.3781	-55.769	-57.1016
0.285833	-63.3679	-55.8403	-57.061
0.286	-63.3883	-55.9928	-57.1525
0.286167	-63.3679	-55.9521	-57.1423
0.286333	-63.3679	-56.0437	-57.1525
0.2865	-63.3272	-56.0844	-57.0101
0.286667	-63.3883	-56.1047	-57.0304
0.286833	-63.3069	-56.1149	-56.9999
0.287	-63.2865	-56.2166	-57.2237
0.287167	-63.195	-56.0946	-57.1322
0.287333	-63.2357	-56.4303	-57.1525
0.2875	-63.2764	-56.4099	-57.061
0.287667	-63.3476	-56.3997	-56.9491
0.287833	-63.3272	-56.4099	-56.9084
0.288	-63.3069	-56.827	-56.9084
0.288167	-63.2764	-57.3865	-56.8575
0.288333	-63.3476	-58.0172	-57.0101
0.2885	-63.2865	-58.3427	-56.9592
0.288667	-63.2764	-58.6174	-56.8778
0.288833	-63.3171	-58.6275	-56.7965
0.289	-63.3476	-59.0649	-56.593
0.289167	-63.3374	-59.2074	-56.4811
0.289333	-63.3577	-59.5024	-56.4913
0.2895	-63.3577	-59.6448	-56.2573
0.289667	-63.3374	-59.7262	-55.9115
0.289833	-63.3171	-59.1056	-55.4639
0.29	-63.2865	-58.7089	-55.2502
0.290167	-63.195	-58.1901	-55.352
0.290333	-63.2153	-58.4444	-55.6368
0.2905	-63.1034	-58.4648	-55.8301
0.290667	-63.1034	-58.3732	-56.1556
0.290833	-62.961	-58.4749	-56.3692
0.291	-62.9814	-58.6072	-56.8473
0.291167	-63.0017	-58.4342	-57.122
0.291333	-63.0526	-58.1392	-57.4577
0.2915	-63.0221	-57.5289	-57.8849
0.291667	-62.8695	-57.2847	-58.2206
0.291833	-62.8695	-57.0101	-58.4953
0.292	-62.9407	-57.2237	-58.658
0.292167	-62.8288	-57.3153	-58.5665
0.292333	-62.7271	-57.3153	-59.0344
0.2925	-62.6558	-56.8066	-59.2887
0.292667	-62.7067	-56.7049	-59.4922
0.292833	-62.6864	-56.9491	-59.0446
0.293	-62.6152	-56.9694	-58.2206
0.293167	-62.5338	-56.5828	-57.5085
0.293333	-62.5948	-56.3794	-57.4272
0.2935	-62.3405	-56.4201	-56.6337
0.293667	-62.3201	-56.2472	-56.3082
0.293833	-62.2591	-55.9827	-56.1149
0.294	-62.3405	-55.9013	-55.7792
0.294167	-62.2286	-55.8708	-55.8911
0.294333	-62.2489	-55.7487	-56.1861
0.2945	-62.1879	-55.4639	-56.3692
0.294667	-62.1777	-55.647	-56.4201
0.294833	-62.2591	-55.5452	-56.2166
0.295	-62.2489	-55.7284	-56.2777
0.295167	-62.0048	-55.4537	-56.1556
0.295333	-62.0251	-55.4639	-55.9928
0.2955	-61.9641	-55.5859	-55.942
0.295667	-61.9234	-55.5859	-55.7792
0.295833	-61.8929	-55.2502	-55.4944
0.296	-61.9132	-55.4435	-55.4944
0.296167	-61.9336	-55.2909	-55.5046
0.296333	-62.0251	-55.5554	-55.2706
0.2965	-62.0048	-55.5961	-54.9756
0.296667	-62.1167	-55.6266	-54.7925
0.296833	-62.1167	-55.6877	-54.6195
0.297	-62.1574	-55.8301	-54.5789
0.297167	-62.1981	-55.9318	-53.877
0.297333	-62.1472	-55.7284	-53.4701
0.2975	-62.076	-55.5859	-53.3276
0.297667	-62.0862	-55.2808	-53.348
0.297833	-62.015	-55.352	-52.9614
0.298	-61.9946	-55.352	-52.8597
0.298167	-61.9438	-55.3011	-52.7478
0.298333	-61.9031	-55.3927	-52.8394
0.2985	-61.7505	-55.647	-52.9818
0.298667	-61.7912	-55.9928	-53.114
0.298833	-61.6589	-55.5859	-53.0937
0.299	-61.72	-55.7385	-53.175
0.299167	-61.7912	-55.8606	-53.2869
0.299333	-61.9438	-55.9318	-53.6633
0.2995	-61.9031	-55.5452	-53.7854
0.299667	-61.8726	-55.3621	-54.1618
0.299833	-61.8827	-55.4232	-54.1313
0.3	-61.9845	-55.6673	-54.1923
0.300167	-62.0455	-56.0132	-53.9176
0.300333	-62.0862	-56.4608	-54.1007
0.3005	-62.0353	-56.5523	-54.5076
0.300667	-62.1269	-56.6337	-54.9146
0.300833	-62.1676	-56.6337	-55.0264
0.301	-62.2693	-56.2878	-55.1587
0.301167	-62.2693	-56.0844	-55.1892
0.301333	-62.31	-56.2268	-55.474
0.3015	-62.2693	-56.1353	-55.5859
0.301667	-62.2998	-56.237	-55.9013
0.301833	-62.371	-56.0335	-56.0335
0.302	-62.4829	-56.003	-56.0132
0.302167	-62.4931	-55.8504	-56.0234
0.302333	-62.4727	-55.8606	-56.1861
0.3025	-62.3812	-55.8097	-56.1963
0.302667	-62.3608	-56.0539	-56.3082
0.302833	-62.3303	-55.708	-56.3591
0.303	-62.3507	-55.7385	-56.1556
0.303167	-62.3507	-55.0163	-55.708
0.303333	-62.4727	-55.0366	-55.8606
0.3035	-62.5541	-55.2096	-55.6877
0.303667	-62.7779	-55.5656	-55.708
0.303833	-62.8491	-55.769	-55.9216
0.304	-62.9102	-55.5859	-56.2166
0.304167	-63.0119	-55.5656	-56.3387
0.304333	-63.1645	-56.003	-56.2065
0.3045	-63.1543	-56.2675	-56.2777
0.304667	-63.2153	-56.4913	-56.5828
0.304833	-63.0627	-56.3692	-56.7151
0.305	-63.0933	-56.298	-56.7354
0.305167	-62.9915	-55.9928	-56.8575
0.305333	-63.0424	-56.0437	-56.9287
0.3055	-62.9814	-56.298	-57.061
0.305667	-63.0221	-56.4913	-57.2339
0.305833	-62.9102	-56.3997	-57.3254
0.306	-62.9814	-56.4811	-57.1016
0.306167	-62.9407	-56.2166	-56.8677
0.306333	-62.9508	-55.6571	-56.9592
0.3065	-63.0322	-55.6063	-56.8778
0.306667	-63.1441	-55.8606	-56.9796
0.306833	-63.195	-55.9216	-56.9491
0.307	-63.3374	-55.9115	-56.9796
0.307167	-63.4086	-56.0946	-56.9694
0.307333	-63.5714	-56.4099	-57.2034
0.3075	-63.5103	-56.4811	-57.183
0.307667	-63.5714	-56.5828	-57.2237
0.307833	-63.5714	-56.6541	-57.1932
0.308	-63.6528	-56.6642	-57.2644
0.308167	-63.6833	-56.3591	-57.3254
0.308333	-63.7646	-56.237	-57.3153
0.3085	-63.8053	-56.3997	-57.2135
0.308667	-63.846	-56.3896	-57.2339
0.308833	-63.6121	-56.4099	-57.183
0.309	-63.5307	-56.6947	-57.3458
0.309167	-63.4696	-56.8677	-57.2339
0.309333	-63.5103	-56.5727	-57.3966
0.3095	-63.5002	-56.3997	-57.4882
0.309667	-63.4493	-56.6032	-57.5289
0.309833	-63.4696	-56.9897	-57.3153
0.31	-63.5815	-57.3966	-57.2644
0.310167	-63.4595	-57.5391	-57.2644
0.310333	-63.4493	-57.7832	-57.0813
0.3105	-63.3984	-57.9154	-57.061
0.310667	-63.4595	-57.5798	-57.0813
0.310833	-63.5714	-57.3763	-56.9796
0.311	-63.7036	-57.4068	-56.9897
0.311167	-63.7036	-57.3153	-56.8473
0.311333	-63.7036	-57.3763	-56.9185
0.3115	-63.6731	-57.5187	-57.0101
0.311667	-63.7748	-57.6306	-56.9999
0.311833	-63.6833	-57.5187	-56.9084
0.312	-63.724	-57.6204	-56.8168
0.312167	-63.5917	-56.9491	-56.7354
0.312333	-63.6528	-56.7253	-56.7456
0.3125	-63.6731	-56.5116	-56.7456
0.312667	-63.8155	-56.5015	-56.9796
0.312833	-63.8359	-56.4811	-56.9999
0.313	-64.0393	-56.6642	-57.183
0.313167	-64.1003	-56.6846	-57.1016
0.313333	-64.1614	-56.8066	-57.1525
0.3135	-64.1614	-56.4608	-57.0915
0.313667	-64.3241	-56.4404	-57.1627
0.313833	-64.3343	-56.3387	-57.0711
0.314	-64.4055	-56.4709	-57.1729
0.314167	-64.3547	-56.6235	-57.1118
0.314333	-64.3648	-56.7456	-57.3254
0.3145	-64.2834	-56.9084	-57.2644
0.314667	-64.3852	-56.827	-57.2949
0.314833	-64.4157	-56.7965	-57.1729
0.315	-64.5174	-56.8677	-57.1729
0.315167	-64.4971	-56.8473	-57.183
0.315333	-64.5378	-57.0711	-57.1525
0.3155	-64.4259	-57.1016	-57.1525
0.315667	-64.4869	-56.9287	-56.9897
0.315833	-64.4055	-56.6744	-57.0304
0.316	-64.5072	-56.7049	-57.1932
0.316167	-64.4869	-56.6541	-57.061
0.316333	-64.5072	-56.6032	-57.2339
0.3165	-64.4259	-56.3997	-57.2034
0.316667	-64.4767	-56.5422	-57.356
0.316833	-64.3953	-56.4099	-57.4679
0.317	-64.4767	-56.6032	-57.5289
0.317167	-64.4462	-56.7965	-57.5798
0.317333	-64.4767	-57.0304	-57.5391
0.3175	-64.4055	-56.8168	-57.4373
0.317667	-64.5886	-56.7965	-57.5085
0.317833	-64.5276	-56.7965	-57.5798
0.318	-64.4869	-56.8982	-57.651
0.318167	-64.4462	-56.8066	-57.6204
0.318333	-64.4157	-56.888	-57.7018
0.3185	-64.3038	-56.6846	-57.6103
0.318667	-64.3343	-56.8982	-57.5798
0.318833	-64.314	-56.8066	-57.4475
0.319	-64.3547	-56.8372	-57.6001
0.319167	-64.2834	-56.6642	-57.478
0.319333	-64.1614	-56.7863	-57.5085
0.3195	-63.9579	-56.3387	-57.4577
0.319667	-63.9376	-56.4099	-57.4882
0.319833	-63.8257	-56.003	-57.4373
0.32	-63.8664	-55.7284	-57.5492
0.320167	-63.785	-55.6877	-57.4679
0.320333	-63.8765	-55.9216	-57.4475
0.3205	-63.8053	-55.9827	-57.3661
0.320667	-63.7952	-56.0742	-57.3458
0.320833	-63.785	-55.9725	-57.2746
0.321	-63.7646	-56.064	-57.2746
0.321167	-63.6121	-56.1149	-57.1932
0.321333	-63.5409	-56.1047	-57.2034
0.3215	-63.4391	-56.1759	-57.0915
0.321667	-63.5103	-56.6439	-57.1525
0.321833	-63.5307	-56.1861	-57.1016
0.322	-63.6324	-56.1149	-57.1322
0.322167	-63.6222	-56.003	-57.0203
0.322333	-63.6731	-56.1047	-56.9999
0.3225	-63.6426	-56.0844	-56.9185
0.322667	-63.7545	-56.1963	-56.9287
0.322833	-63.7443	-56.1149	-56.8372
0.323	-63.785	-56.2268	-57.0203
0.323167	-63.5917	-56.2166	-56.9999
0.323333	-63.6731	-56.2166	-57.1423
0.3235	-63.6528	-56.3692	-57.1118
0.323667	-63.7036	-56.3387	-57.2644
0.323833	-63.6731	-56.298	-57.3254
0.324	-63.7443	-56.4201	-57.3356
0.324167	-63.7341	-56.4506	-57.3254
0.324333	-63.7443	-56.4709	-57.2542
0.3245	-63.6324	-56.1047	-57.1322
0.324667	-63.6426	-55.8504	-57.1423
0.324833	-63.6222	-55.7385	-57.0813
0.325	-63.6426	-55.8097	-57.1932
0.325167	-63.6629	-55.9725	-57.2746
0.325333	-63.7036	-55.9827	-57.3153
0.3255	-63.6019	-55.9725	-57.3458
0.325667	-63.6731	-56.237	-57.4984
0.325833	-63.5714	-56.2675	-57.4272
0.326	-63.6324	-56.2675	-57.5187
0.326167	-63.6121	-56.2878	-57.3966
0.326333	-63.6222	-56.3692	-57.3865
0.3265	-63.5205	-56.2065	-57.2847
0.326667	-63.6528	-56.2065	-57.3153
0.326833	-63.5612	-56.1556	-57.3051
0.327	-63.6528	-56.1251	-57.2949
0.327167	-63.5714	-56.0844	-57.2644
0.327333	-63.5917	-56.1149	-57.2847
0.3275	-63.5002	-55.9115	-57.1016
0.327667	-63.5612	-55.9521	-57.1729
0.327833	-63.3883	-55.769	-57.0711
0.328	-63.3069	-55.7996	-57.183
0.328167	-63.2052	-55.8301	-57.1932
0.328333	-63.2458	-55.9013	-57.2339
0.3285	-63.195	-56.0132	-57.2949
0.328667	-63.2967	-55.9318	-57.3966
0.328833	-63.2662	-55.7589	-57.3458
0.329	-63.3577	-56.0132	-57.417
0.329167	-63.3374	-56.0234	-57.3865
0.329333	-63.4595	-56.1149	-57.478
0.3295	-63.3374	-55.8911	-57.4882
0.329667	-63.4391	-55.4028	-57.3966
0.329833	-63.3883	-55.3113	-57.4577
0.33	-63.4391	-55.5859	-57.5391
0.330167	-63.3272	-55.7894	-57.5289
0.330333	-63.3476	-56.0742	-57.4882
0.3305	-63.256	-55.9623	-57.2644
0.330667	-63.4086	-55.8809	-57.356
0.330833	-63.3171	-55.6877	-57.3153
0.331	-63.3272	-55.647	-57.3661
0.331167	-63.1848	-55.7589	-57.1118
0.331333	-63.2458	-55.647	-57.0508
0.3315	-63.2255	-55.4435	-56.6235
0.331667	-63.3374	-55.5351	-56.4404
0.331833	-63.2458	-55.3825	-56.1454
0.332	-63.2764	-55.6266	-56.2573
0.332167	-63.2967	-55.7385	-56.2878
0.332333	-63.3781	-55.8606	-56.3285
0.3325	-63.3272	-55.8606	-56.3591
0.332667	-63.3577	-55.8911	-56.5727
0.332833	-63.2865	-55.7894	-56.4404
0.333	-63.2357	-55.6165	-56.4913
[truncated: 44,047 more rows]

## Sheet: Fig. 5c, left
	T4 > GFP, membrane potential peak (mV)																										T4 > GluClα RNAi, membrane potential peak (mV)																		T4 > Nmdar1 RNAi, membrane potential peak (mV)
Direction (°)	Cell #1	Cell #2	Cell #3	Cell #4	Cell #5	Cell #6	Cell #7	Cell #8	Cell #9	Cell #10	Cell #11	Cell #12	Cell #13	Cell #14	Cell #15	Cell #16	Cell #17	Cell #18	Cell #19	Cell #20	Cell #21	Cell #22	Cell #23	Cell #24	Cell #25		Cell #1	Cell #2	Cell #3	Cell #4	Cell #5	Cell #6	Cell #7	Cell #8	Cell #9	Cell #10	Cell #11	Cell #12	Cell #13	Cell #14	Cell #15	Cell #16	Cell #17		Cell #1	Cell #2	Cell #3	Cell #4	Cell #5
-180	-65.9389	-62.2032	-64.1967	-58.7113	-62.171	-61.1689	-57.6772	-49.9701	-47.0776	-61.6881	-49.8288	-66.4045	-62.9089	-55.2347	-60.9649	-62.6385	-62.2637	-53.3477	-56.2138	-50.0393	-57.2544	-52.8132	-58.7655	-40.6011	-63.2951		-57.6414	-67.2013	-57.9575	-56.3819	-64.4942	-53.1914	-62.7392	-43.1825	-62.1003	-52.0512	-60.0738	-48.2003	-46.4012	-49.7333	-48.9447	-45.6926	-49.6047		-51.4957	-60.083	-54.5559	-65.2415	-56.5141
-170	-64.5522	-60.7	-65.1345	-59.5961	-61.617	-61.0227	-56.8916	-52.3988	-45.9508	-59.5114	-49.3375	-66.6091	-62.7757	-56.5723	-62.2031	-63.1698	-60.343	-51.0472	-55.5053	-49.2749	-56.6363	-51.3553	-60.238	-39.1287	-63.1597		-58.6609	-65.3081	-57.6014	-56.3116	-63.9201	-52.7324	-63.4805	-44.0895	-59.7758	-52.2728	-60.2715	-45.6175	-45.4319	-53.57	-44.5029	-45.0373	-49.4976		-54.0831	-59.8744	-54.3484	-64.7833	-57.3817
-160	-66.1251	-62.9186	-64.5754	-59.5857	-61.4912	-60.7874	-57.7678	-53.5326	-47.6359	-60.4947	-50.0937	-68.0127	-63.2855	-55.3954	-62.1815	-62.5976	-61.9125	-50.5489	-57.1413	-49.9567	-54.8697	-53.0613	-59.4925	-40.5812	-63.5677		-55.0781	-65.4204	-56.4336	-58.3577	-63.881	-53.2435	-65.5497	-42.8867	-60.4889	-53.3717	-60.8165	-46.2696	-46.9799	-50.8029	-49.6089	-47.0294	-39.1727		-53.2694	-58.301	-53.7466	-62.522	-59.6404
-150	-65.9944	-62.5456	-63.4055	-59.9849	-61.3044	-60.723	-56.2661	-54.1464	-47.2065	-60.9163	-50.3822	-67.0937	-62.5871	-53.5199	-62.9841	-62.8202	-61.946	-53.3755	-56.6213	-52.7787	-54.5088	-52.634	-59.7749	-42.3389	-63.2734		-57.9199	-65.8957	-55.3464	-59.1256	-61.1955	-55.9194	-64.4055	-42.0767	-60.1097	-54.0959	-60.3169	-43.0083	-46.8983	-52.5969	-50.3637	-45.4939	-40.6804		-51.5899	-59.0992	-54.1982	-62.6281	-58.5387
-140	-65.1489	-61.1446	-65.0406	-60.4895	-59.9115	-60.7367	-57.7604	-51.9071	-48.9874	-60.7993	-52.9964	-64.6639	-63.6419	-57.5611	-61.8076	-62.0431	-60.8694	-49.0611	-57.0575	-52.6878	-55.5599	-52.3464	-61.0962	-42.518	-65.2212		-56.657	-66.0979	-57.6668	-56.9385	-60.2341	-54.4748	-66.1731	-43.8763	-60.8016	-51.8255	-61.3544	-46.815	-45.3409	-53.0814	-46.4858	-44.9075	-39.2709		-51.32	-60.5068	-54.4335	-61.3751	-57.6192
-130	-63.2856	-62.7998	-64.7976	-61.3123	-60.9219	-60.899	-56.4927	-53.598	-47.3944	-61.7999	-51.0026	-65.0844	-64.0811	-53.4603	-63.1971	-61.145	-60.3398	-50.3537	-56.9661	-50.048	-56.2878	-52.7645	-61.6596	-41.4588	-65.0564		-57.278	-64.3548	-58.9466	-57.4586	-61.8549	-53.6605	-66.7517	-43.0885	-60.7794	-51.8087	-60.7003	-42.2859	-45.4155	-53.4382	-44.5945	-44.167	-41.502		-50.8921	-60.2294	-54.8102	-61.7923	-58.8037
-120	-64.7358	-62.2287	-65.3754	-61.2256	-61.1201	-60.945	-56.4181	-55.0109	-47.6809	-60.5547	-48.9388	-64.9288	-62.3151	-54.5047	-60.8135	-59.9385	-60.8389	-48.3989	-58.0274	-49.1233	-55.2408	-51.7194	-59.9817	-40.9267	-66.3541		-56.5611	-65.9607	-58.4384	-57.0874	-61.1431	-54.6372	-65.592	-41.1557	-60.0551	-51.2892	-59.3383	-42.2389	-43.8368	-53.5626	-44.6749	-44.53	-37.4578		-51.2918	-61.8974	-53.1791	-61.2927	-57.4065
-110	-65.7332	-62.7652	-65.4612	-60.6309	-61.2649	-62.0465	-55.2051	-49.7709	-46.9655	-60.5182	-49.8057	-64.9415	-63.7116	-55.4294	-62.0138	-57.1283	-62.3197	-50.2748	-56.5912	-51.7008	-53.8934	-52.4798	-60.4535	-40.7161	-66.4731		-55.1336	-64.0946	-58.3529	-54.4635	-59.9302	-54.0632	-66.6251	-42.0171	-59.8065	-49.8421	-59.8708	-42.0179	-43.196	-49.4931	-44.427	-44.2496	-38.37		-50.6218	-60.1028	-52.5724	-61.3572	-59.8844
-100	-63.3281	-59.6848	-62.7113	-59.4572	-61.5994	-61.2018	-56.6464	-50.9818	-48.385	-61.007	-46.4373	-64.4954	-63.1628	-55.57	-61.3725	-58.8766	-61.4831	-50.3457	-58.4716	-47.7651	-53.5463	-52.5188	-59.9303	-39.4093	-63.3066		-54.8623	-64.6342	-57.2773	-57.2285	-59.0842	-52.5462	-65.0609	-45.542	-59.3664	-49.6074	-59.1554	-43.4678	-43.7561	-51.6771	-43.4887	-44.1237	-38.2884		-49.1284	-58.4678	-52.1258	-59.5387	-58.3673
-90	-64.1606	-60.7176	-60.8268	-58.3768	-61.2057	-61.0184	-56.6411	-50.9454	-46.7309	-59.9461	-47.9209	-63.2361	-63.1615	-54.7202	-58.0109	-58.9158	-59.4325	-50.8769	-57.0516	-50.6565	-52.4093	-51.3448	-60.5256	-39.7227	-57.5475		-53.7277	-61.5407	-54.5601	-55.3893	-57.8145	-52.3599	-64.981	-46.0784	-59.172	-48.9032	-58.7437	-41.758	-42.8568	-52.9689	-42.0669	-43.8424	-36.8519		-49.8341	-60.2451	-54.4267	-61.5991	-56.5595
-80	-62.2366	-59.1926	-62.5375	-57.3748	-60.2811	-60.89	-55.8612	-47.864	-47.8748	-57.1772	-47.0122	-62.9688	-63.3677	-52.4874	-58.8465	-55.6688	-55.0115	-48.6312	-58.7912	-49.742	-52.5251	-49.9234	-57.8961	-37.6253	-56.7328		-54.1275	-63.8688	-54.4164	-52.2989	-59.4733	-48.8025	-60.9268	-45.6955	-57.5055	-49.601	-58.1052	-39.2633	-42.6701	-51.1734	-43.4278	-44.9478	-35.519		-50.4012	-57.9071	-55.1309	-61.9403	-57.1167
-70	-63.4076	-54.794	-60.1687	-57.5758	-60.2881	-58.3343	-53.8858	-47.6931	-46.5718	-56.6051	-51.2057	-59.0007	-62.8096	-52.9152	-57.416	-55.1177	-50.5167	-50.5786	-55.4206	-48.7141	-53.1772	-48.611	-55.0388	-36.7427	-53.8757		-54.9281	-61.3505	-54.8781	-49.2679	-56.6465	-50.4264	-52.2595	-44.9965	-57.3115	-47.9704	-57.0855	-37.8296	-40.9033	-52.2757	-45.1187	-45.6244	-38.1369		-48.1297	-58.7119	-53.1733	-61.0238	-48.4573
-60	-57.1885	-53.7577	-60.0825	-51.1711	-60.626	-58.4858	-46.3136	-44.708	-44.694	-54.5585	-50.1	-57.1035	-62.2963	-51.1427	-54.7884	-55.1008	-48.2651	-51.2182	-54.0673	-44.434	-52.0585	-48.1397	-52.8968	-36.4766	-50.23		-54.464	-61.6077	-53.2379	-45.7608	-57.6782	-47.4945	-52.1045	-42.3598	-56.1492	-47.5025	-56.9123	-42.0102	-40.1005	-52.1898	-45.5291	-44.8363	-37.7492		-46.6644	-55.2383	-53.9828	-62.5263	-57.3517
-50	-58.3585	-56.9425	-58.9829	-50.3692	-52.4014	-56.6319	-46.1204	-45.7091	-42.0599	-54.0358	-47.4973	-54.5661	-62.0664	-51.5213	-52.7872	-55.2952	-47.8303	-52.263	-48.3357	-43.4435	-51.2419	-46.6611	-50.8377	-34.3446	-50.4216		-57.6142	-62.6518	-52.3167	-46.1876	-58.929	-47.3664	-51.5797	-41.9733	-56.5284	-45.8809	-57.2432	-43.5585	-36.9	-50.0086	-46.6947	-45.2665	-40.5829		-44.4361	-57.3284	-54.4134	-61.823	-36.7393
-40	-58.2229	-55.2598	-57.3224	-48.2977	-52.5266	-54.2807	-42.9188	-46.2173	-40.8352	-51.8267	-46.5973	-53.7312	-60.7452	-50.5633	-50.3608	-55.6032	-45.6367	-49.0635	-50.5373	-40.8554	-50.2285	-45.92	-48.8633	-32.7252	-52.0963		-54.5143	-62.9764	-53.0619	-47.6436	-59.1553	-48.5459	-52.8846	-40.4558	-51.462	-46.844	-57.3402	-43.5605	-36.9234	-50.4784	-44.8712	-45.2376	-41.0916		-43.0119	-57.8667	-51.9482	-62.3092	-37.7305
-30	-53.3137	-53.6356	-56.4662	-48.9573	-51.1364	-52.5794	-41.6382	-45.2406	-38.5614	-50.4302	-45.3866	-51.1382	-61.3803	-50.9515	-49.6449	-55.4928	-45.6268	-49.8226	-45.4956	-38.4123	-49.5722	-44.8191	-49.0809	-32.4136	-49.3375		-53.8143	-57.7909	-51.8411	-50.2653	-57.5277	-47.3116	-56.1853	-40.1833	-50.5614	-44.9219	-57.8712	-43.2289	-35.1592	-51.9995	-44.9309	-47.2056	-40.4031		-40.3559	-57.1709	-48.9945	-58.4162	-38.923
-20	-53.1836	-52.8448	-56.09	-47.4435	-51.1015	-47.7874	-41.0418	-45.7283	-38.4521	-47.4879	-44.5746	-50.4597	-57.4617	-54.1809	-48.5869	-57.0576	-44.8157	-46.8182	-47.5619	-41.1377	-49.3358	-43.5955	-47.9304	-31.5366	-49.1532		-54.3815	-60.3269	-50.0714	-50.536	-58.2792	-47.5874	-51.5482	-40.3352	-49.0437	-46.1182	-57.418	-45.7002	-34.0988	-51.361	-44.1338	-47.5788	-43.8465		-38.5093	-54.5551	-48.6674	-57.3579	-39.6147
-10	-50.1728	-54.4934	-55.0036	-46.6333	-50.887	-48.1085	-42.3913	-47.0639	-37.4665	-47.2687	-43.2022	-51.0373	-55.9034	-54.9403	-48.0757	-54.9777	-45.4053	-45.2708	-48.6136	-41.377	-46.8698	-44.9122	-46.1304	-31.7232	-49.0282		-52.6356	-61.4198	-49.4732	-50.5159	-59.0413	-49.0882	-51.3975	-45.0759	-47.3486	-45.3148	-57.7257	-49.6576	-34.7013	-51.4833	-44.3077	-46.9865	-44.5104		-36.6742	-55.2485	-48.3171	-60.2608	-38.7715
0	-51.2443	-53.1286	-51.1926	-49.9452	-49.6096	-47.8918	-42.954	-48.2771	-37.8948	-45.992	-42.0032	-49.1666	-53.3592	-54.8222	-47.6833	-55.4117	-44.0407	-43.9701	-49.5358	-40.9494	-47.8165	-44.0961	-47.6521	-31.6147	-48.6909		-50.3496	-63.6877	-49.9083	-50.7111	-59.053	-48.151	-48.4698	-43.0467	-46.2856	-44.9891	-58.0322	-44.8631	-33.4756	-50.7622	-45.6693	-47.2943	-40.7322		-36.6761	-54.2775	-46.1678	-57.3723	-55.8902
10	-52.3033	-52.3522	-51.5425	-50.2118	-50.1869	-47.7905	-42.3861	-49.8017	-38.1436	-48.1733	-40.5964	-49.7781	-53.8882	-52.3927	-46.8997	-54.5553	-44.4717	-45.1604	-47.864	-42.3547	-47.2263	-44.3359	-50.9845	-31.5881	-47.4989		-53.1387	-64.8415	-51.4513	-49.7469	-59.926	-48.2604	-49.9001	-39.606	-47.2779	-43.8208	-57.036	-49.3365	-36.0824	-50.8634	-44.1862	-48.4998	-46.5214		-37.3174	-54.3944	-47.4541	-56.323	-51.5727
20	-53.1587	-55.3705	-53.1436	-51.2989	-50.3802	-50.737	-44.4989	-51.5818	-40.0864	-49.2377	-43.6174	-53.0641	-52.9251	-52.9928	-47.3915	-55.4176	-43.9746	-46.5207	-47.8199	-42.2849	-46.9639	-44.2746	-52.5761	-31.1764	-46.7543		-46.6578	-62.4136	-47.7563	-50.6436	-57.6026	-47.4133	-50.2147	-38.8252	-48.01	-44.1734	-55.9325	-49.1832	-36.768	-50.5713	-45.6399	-47.235	-39.7482		-36.927	-53.0899	-47.7237	-47.663	-50.0002
30	-51.8527	-58.7558	-52.7972	-55.9694	-50.3926	-51.8935	-44.6461	-53.5004	-40.4349	-49.3533	-44.7857	-53.4515	-54.872	-52.1389	-47.4814	-54.4744	-44.8505	-47.1573	-48.5472	-44.2377	-46.756	-44.6694	-51.2569	-34.4146	-48.8077		-48.4832	-61.1906	-49.7359	-51.4782	-56.4556	-48.7102	-52.2413	-41.6957	-49.8016	-45.0366	-56.5521	-50.1651	-38.7254	-50.141	-46.7248	-48.0526	-39.8943		-37.3675	-54.1885	-49.712	-52.782	-49.6425
40	-55.0617	-55.7235	-53.5195	-54.6995	-51.0339	-54.7253	-45.4458	-54.196	-41.4266	-48.4817	-45.5687	-53.9179	-56.2711	-50.5337	-47.4341	-54.4432	-44.4771	-48.6268	-50.5735	-42.3469	-48.2482	-44.8738	-51.9168	-34.7325	-50.9311		-50.8404	-62.8776	-51.7063	-52.3563	-56.7604	-47.8742	-51.7817	-39.3776	-51.253	-44.6053	-56.5367	-49.3131	-38.4659	-50.2023	-45.7355	-47.3948	-40.3311		-38.8501	-54.8093	-49.7439	-56.1287	-47.8852
50	-57.3852	-55.7133	-60.0687	-57.2419	-52.9601	-57.0488	-45.9512	-54.1144	-41.6418	-51.278	-45.863	-52.7546	-56.0002	-50.1718	-48.3686	-54.5552	-46.0502	-47.9342	-52.2129	-44.1894	-51.5728	-44.8796	-53.6415	-35.6214	-50.7148		-54.4568	-63.0539	-54.9873	-53.6175	-57.7424	-50.1907	-55.9502	-42.8553	-53.712	-44.162	-57.2593	-47.8135	-39.5086	-49.2578	-47.3495	-47.2502	-37.5482		-40.3299	-55.1632	-53.6551	-56.8777	-48.127
60	-61.6363	-59.3793	-61.7952	-57.489	-53.795	-59.2107	-45.8918	-53.0856	-42.3264	-53.1194	-46.6384	-56.5186	-57.5533	-50.5695	-47.6948	-59.2359	-47.9021	-47.0673	-50.0977	-45.3314	-50.6898	-46.9174	-53.8404	-36.1661	-53.2527		-53.4568	-62.4201	-54.5655	-52.3854	-58.8945	-51.9061	-57.1011	-39.2144	-54.5558	-44.9075	-58.7323	-48.427	-40.5507	-49.716	-47.2909	-48.4486	-40.6788		-44.286	-57.9114	-54.4432	-59.3062	-46.8254
70	-63.6156	-60.5959	-61.9432	-54.8362	-59.4937	-61.0754	-48.1192	-54.0794	-44.9535	-56.9245	-46.7115	-56.215	-58.0348	-53.0871	-49.6983	-58.5143	-50.069	-48.0633	-53.7952	-45.5375	-52.5384	-47.5753	-55.6525	-37.7631	-54.7151		-51.7499	-64.9475	-55.8935	-51.8266	-58.9027	-51.3571	-63.051	-36.4091	-57.998	-45.0562	-59.3544	-47.5396	-42.043	-50.7771	-45.7553	-47.7768	-46.0562		-46.4763	-58.3469	-54.2862	-59.0832	-46.4915
80	-64.2485	-58.2732	-64.0562	-56.9589	-60.0481	-59.567	-48.6299	-54.3871	-44.9104	-59.578	-48.3166	-59.4185	-61.0005	-55.0921	-63.3643	-56.231	-51.8471	-50.3845	-54.4669	-46.8716	-53.3268	-48.2372	-56.7674	-37.7118	-60.6831		-54.7116	-64.2019	-54.4571	-52.6707	-58.9272	-49.7101	-62.2455	-42.8215	-60.4723	-45.0787	-59.9189	-47.6734	-43.0338	-50.5152	-47.2888	-47.5372	-47.9501		-48.6379	-57.2489	-55.2183	-58.3038	-53.2429
90	-64.8738	-61.1138	-63.0217	-58.3282	-60.6508	-60.7859	-51.3496	-53.1613	-44.9063	-61.9664	-47.0548	-61.5692	-60.1872	-56.1977	-62.9122	-58.8516	-56.6201	-50.898	-55.0409	-47.198	-53.389	-49.7789	-55.9538	-38.6823	-63.6983		-55.0598	-61.9806	-55.3135	-51.6355	-56.9535	-50.6313	-63.0607	-39.3566	-60.8189	-48.7304	-59.6909	-48.848	-45.5182	-50.0434	-46.5083	-46.9642	-37.0796		-49.7376	-58.9242	-53.4258	-59.9074	-53.9514
100	-63.7471	-60.1057	-65.5269	-56.1706	-61.6854	-61.1382	-60.1035	-52.885	-47.2144	-62.362	-46.6568	-63.0052	-60.8836	-53.6383	-65.4081	-58.3319	-61.8899	-49.8006	-54.7198	-47.7262	-54.7085	-50.6714	-57.5802	-39.1649	-66.3823		-55.0403	-61.3802	-57.0058	-53.9818	-58.0315	-50.6273	-61.9092	-37.4958	-61.6622	-50.7771	-59.899	-46.8803	-44.4178	-49.9383	-48.0134	-49.9812	-41.119		-52.7713	-60.4818	-53.0889	-62.784	-52.5494
110	-65.0682	-60.3319	-65.454	-60.5722	-62.1497	-60.6299	-60.1828	-54.0191	-47.2635	-61.5007	-47.5657	-66.3638	-60.9454	-54.5744	-64.9934	-58.9448	-62.2741	-52.032	-57.6497	-47.7043	-54.8095	-52.829	-58.6869	-38.5295	-62.8587		-57.3088	-64.0758	-56.1856	-56.0891	-58.6703	-51.1191	-63.8515	-39.8151	-62.2129	-54.0992	-57.941	-48.5551	-45.0671	-47.7616	-48.6489	-48.4823	-45.3982		-51.9201	-61.0297	-53.5874	-64.7078	-52.2088
120	-65.9472	-60.6727	-65.8064	-59.8612	-61.9254	-61.5101	-57.5771	-51.2919	-47.4383	-62.6808	-50.7001	-69.0614	-61.6447	-54.6712	-66.1358	-60.0785	-63.1294	-51.283	-56.2487	-50.3611	-54.4434	-53.9766	-61.0538	-41.3017	-65.6991		-58.6011	-59.0841	-57.1054	-53.3003	-60.8219	-51.5556	-60.3931	-40.7763	-57.6703	-51.244	-59.6096	-47.3558	-44.3264	-50.8627	-48.3382	-49.9884	-45.0095		-52.6246	-59.6978	-53.0897	-65.299	-52.7257
130	-64.4844	-59.6441	-65.7489	-61.0456	-61.3951	-60.9792	-57.8955	-52.0185	-49.3592	-62.4213	-51.4919	-68.6834	-61.7387	-55.8281	-64.6056	-59.6082	-63.679	-54.4494	-55.4419	-52.5713	-55.6153	-53.0625	-59.9729	-39.7899	-64.6353		-59.9774	-64.3698	-56.8428	-53.318	-60.5155	-52.284	-61.3174	-40.2056	-61.0778	-54.3597	-59.3227	-50.766	-43.7876	-49.8333	-48.853	-49.5536	-45.5682		-51.1388	-61.3089	-52.5026	-65.5675	-56.6102
140	-65.3575	-62.0444	-65.6947	-59.6887	-61.3661	-60.7577	-58.4588	-51.0798	-48.7982	-61.2113	-52.6915	-68.7252	-62.0138	-53.895	-63.2903	-58.7219	-63.7725	-52.483	-55.1335	-51.554	-55.6926	-53.1209	-58.9563	-39.742	-65.0299		-58.6331	-65.192	-57.116	-52.3873	-61.821	-53.4806	-59.8995	-43.3634	-61.3159	-52.8671	-59.5403	-50.017	-44.1444	-51.8287	-49.1417	-50.244	-47.119		-50.8877	-59.911	-53.3615	-65.0796	-58.1233
150	-64.7759	-59.1345	-64.8225	-60.8586	-61.7319	-61.682	-59.04	-53.2119	-49.418	-60.8937	-53.0744	-68.3778	-61.5598	-54.4788	-64.5415	-59.7533	-63.4123	-53.4828	-54.5768	-50.1987	-56.5982	-53.1995	-58.22	-42.7648	-64.524		-57.4004	-64.4319	-59.62	-52.0831	-61.9163	-52.8128	-60.4371	-39.6101	-61.2116	-52.4156	-60.3477	-48.4892	-43.2336	-53.1383	-46.2283	-49.6084	-47.0765		-51.642	-58.8664	-54.2013	-66.3184	-57.2449
160	-66.0249	-59.6033	-64.09	-60.3986	-59.6541	-60.6622	-59.6744	-50.3141	-48.9156	-60.7991	-53.2286	-68.33	-61.3328	-53.0302	-62.5071	-57.5296	-62.715	-54.2827	-54.5374	-51.1549	-57.3977	-52.0127	-59.2876	-41.3068	-65.7435		-59.4329	-65.6276	-57.8566	-51.8186	-64.0135	-53.7192	-60.6286	-43.2598	-61.2779	-52.9088	-60.5178	-50.2634	-41.9586	-52.9936	-47.3088	-49.9067	-49.4716		-51.1564	-59.2683	-53.9438	-65.8902	-57.5126
170	-64.7682	-58.3443	-64.4184	-59.4859	-61.0366	-61.5651	-56.1664	-51.0637	-47.0403	-61.1847	-52.0907	-68.3078	-60.2855	-54.8301	-61.6203	-60.4256	-62.6165	-52.3843	-54.0787	-50.5237	-56.807	-53.2944	-59.7475	-41.1237	-65.249		-58.1533	-65.4827	-58.206	-53.6142	-64.0443	-52.4594	-64.0141	-42.448	-60.5103	-52.2484	-60.8894	-48.8045	-46.0117	-53.009	-47.8751	-48.5445	-49.5274		-51.6383	-61.1477	-54.3215	-65.4869	-57.202
[truncated: 7 more columns]

## Sheet: Fig. 5c, right
Genotype	Ldir
GFP	0.644408
GFP	0.424293
GFP	0.608448
GFP	0.556247
GFP	0.648277
GFP	0.651247
GFP	0.503803
GFP	0.349975
GFP	0.507154
GFP	0.580204
GFP	0.369129
GFP	0.531899
GFP	0.50667
GFP	0.202618
GFP	0.473675
GFP	0.318196
GFP	0.573999
GFP	0.304551
GFP	0.400052
GFP	0.446761
GFP	0.461442
GFP	0.507702
GFP	0.498888
GFP	0.459101
GFP	0.555856
GluClα RNAi	0.335302
GluClα RNAi	0.240485
GluClα RNAi	0.40891
GluClα RNAi	0.25295
GluClα RNAi	0.266948
GluClα RNAi	0.308837
GluClα RNAi	0.439084
GluClα RNAi	0.243824
GluClα RNAi	0.572813
GluClα RNAi	0.418489
GluClα RNAi	0.356116
GluClα RNAi	0.413272
GluClα RNAi	0.465698
GluClα RNAi	0.258897
GluClα RNAi	0.237634
GluClα RNAi	0.335527
GluClα RNAi	0.234739
Nmdar1 RNAi	0.518042
Nmdar1 RNAi	0.37098
Nmdar1 RNAi	0.44183
Nmdar1 RNAi	0.387301
Nmdar1 RNAi	0.462399
Nmdar1 RNAi	0.460265
Nmdar1 RNAi	0.23881
Nmdar1 RNAi	0.478895
Nmdar1 RNAi	0.46014
Nmdar1 RNAi	0.420818
Nmdar1 RNAi	0.491437
Nmdar1 RNAi	0.433764

## Sheet: Fig. 5e
	T4/T5 >		GluClα RNAi		T4/T5 > GluClα RNAi
Time (s)	x (mm)	y (mm)	x (mm)	y (mm)	x (mm)	y (mm)
0	0.00189809	0.0125349	-0.0540393	-0.00104086	-0.00164763	0.0121977
0.05	0.0130915	0.315541	-0.0517669	0.340979	-0.0131823	0.275774
0.1	0.0120829	0.496209	-0.0737295	0.540896	-0.0273757	0.447814
0.15	-0.0109591	0.651776	-0.114106	0.753463	-0.0610933	0.6081
0.2	-0.0318098	0.852476	-0.162642	1.01395	-0.0930361	0.775559
0.25	-0.0512501	1.04697	-0.205022	1.27583	-0.113795	0.958777
0.3	-0.0606558	1.22753	-0.23359	1.54643	-0.133173	1.1452
0.35	-0.0755744	1.40329	-0.261179	1.81356	-0.15085	1.33592
0.4	-0.0875315	1.58071	-0.285845	2.08462	-0.1685	1.519
0.45	-0.0966506	1.76158	-0.301613	2.33902	-0.18631	1.69538
0.5	-0.102423	1.9565	-0.313123	2.58825	-0.201107	1.87352
0.55	-0.103435	2.15699	-0.321281	2.85494	-0.225655	2.04388
0.6	-0.111664	2.38761	-0.327879	3.11489	-0.253606	2.21838
0.65	-0.14464	2.60628	-0.349342	3.35863	-0.28538	2.38764
0.7	-0.192828	2.82559	-0.383971	3.58465	-0.320917	2.53337
0.75	-0.251476	3.03135	-0.429211	3.80132	-0.364876	2.68313
0.8	-0.308009	3.23669	-0.471963	4.01409	-0.405079	2.82619
0.85	-0.367618	3.43327	-0.504847	4.24637	-0.439364	2.98059
0.9	-0.433516	3.64135	-0.543784	4.49204	-0.473108	3.12798
0.95	-0.498139	3.84569	-0.559649	4.72633	-0.500176	3.27874
1	-0.575177	4.06504	-0.585828	4.96646	-0.523839	3.44203
1.05	-0.635835	4.29626	-0.602579	5.21807	-0.531465	3.5968
1.1	-0.705627	4.52639	-0.606514	5.47406	-0.52883	3.74827
1.15	-0.768175	4.7613	-0.614443	5.72852	-0.515557	3.89185
1.2	-0.822399	5.00572	-0.610426	5.97147	-0.502082	4.03676
1.25	-0.877784	5.2576	-0.603486	6.21867	-0.484466	4.17393
1.3	-0.932553	5.50435	-0.578982	6.47056	-0.457321	4.31558
1.35	-0.981665	5.74907	-0.535254	6.71807	-0.428217	4.45775
1.4	-1.01153	6.00136	-0.49155	6.96279	-0.39088	4.59162
1.45	-1.03583	6.24954	-0.43497	7.20511	-0.356841	4.73055
1.5	-1.04905	6.48502	-0.378326	7.42086	-0.311797	4.87019
1.55	-1.04428	6.72409	-0.311002	7.63859	-0.268646	4.98769
1.6	-1.02813	6.96327	-0.233716	7.83673	-0.220736	5.09538
1.65	-1.01001	7.1964	-0.150987	8.02959	-0.171954	5.20128
1.7	-0.972617	7.41906	-0.0549428	8.2125	-0.113976	5.29814
1.75	-0.93353	7.64518	0.032743	8.3754	-0.0624557	5.38464
1.8	-0.88805	7.86913	0.120584	8.53708	-0.00220683	5.47657
1.85	-0.839352	8.09903	0.20606	8.68961	0.0559078	5.55048
1.9	-0.783089	8.33486	0.297078	8.82349	0.127364	5.62509
1.95	-0.712429	8.5783	0.378859	8.94626	0.191065	5.68988
2	-0.643405	8.82928	0.466186	9.0673	0.257885	5.75364
2.05	-0.55983	9.08189	0.544229	9.17132	0.323234	5.80475
2.1	-0.463147	9.33109	0.628032	9.27791	0.388563	5.84346
2.15	-0.356161	9.57492	0.71026	9.37946	0.457066	5.86834
2.2	-0.22199	9.81334	0.775969	9.46684	0.512857	5.89054
2.25	-0.0804541	10.0323	0.838424	9.55476	0.560129	5.91179
2.3	0.080572	10.2376	0.894391	9.62839	0.616348	5.92491
2.35	0.250143	10.4245	0.934259	9.70369	0.666794	5.92503
2.4	0.434879	10.5879	0.977263	9.76023	0.716639	5.9279
2.45	0.623363	10.7267	1.00383	9.82197	0.756599	5.92355
2.5	0.821955	10.8309	1.0359	9.88931	0.802401	5.91738
2.55	1.01646	10.9047	1.06099	9.9416	0.849404	5.90151
2.6	1.20688	10.9575	1.07782	9.97894	0.890082	5.89265
2.65	1.3989	10.9872	1.12593	10.0241	0.927445	5.86439
2.7	1.57763	10.9983	1.15709	10.0538	0.954492	5.83586
2.75	1.74542	10.9826	1.18853	10.0871	0.973979	5.80251
2.8	1.89683	10.9426	1.22629	10.1208	0.997393	5.76943
2.85	2.05524	10.8957	1.26265	10.1571	1.02216	5.7479
2.9	2.19277	10.8417	1.29702	10.1944	1.03908	5.73458
2.95	2.31292	10.7774	1.33689	10.2314	1.05735	5.72046
3	2.4148	10.7032	1.3857	10.2745	1.06953	5.70223
3.05	2.50041	10.6331	1.44537	10.2939	1.08124	5.69453
3.1	2.5677	10.5563	1.50728	10.3272	1.09169	5.68626
3.15	2.64755	10.4845	1.56912	10.3534	1.10396	5.68153
3.2	2.70283	10.4106	1.61527	10.3727	1.11757	5.66323
3.25	2.75445	10.3424	1.66483	10.3929	1.13133	5.63931
3.3	2.80528	10.2727	1.71677	10.4095	1.137	5.62046
3.35	2.86294	10.1984	1.77317	10.4243	1.13747	5.59984
3.4	2.90376	10.1296	1.83515	10.4242	1.13442	5.56051
3.45	2.93684	10.058	1.88863	10.4231	1.1508	5.52803
3.5	2.95921	9.99605	1.93929	10.4266	1.15988	5.49294
3.55	2.98196	9.93177	1.99358	10.4358	1.17271	5.46219
3.6	2.99976	9.87171	2.04989	10.4393	1.18231	5.42891
3.65	3.029	9.8267	2.09648	10.449	1.19353	5.39626
3.7	3.05833	9.79272	2.14572	10.455	1.19823	5.36113
3.75	3.08996	9.7531	2.19729	10.4545	1.19622	5.32804
3.8	3.11331	9.71905	2.25216	10.4545	1.18763	5.29696
3.85	3.13786	9.68528	2.30654	10.453	1.17456	5.28145
3.9	3.15977	9.65105	2.35412	10.4485	1.1617	5.24784
3.95	3.17908	9.60953	2.39351	10.4557	1.14589	5.23094
4	3.20194	9.58454	2.43274	10.4622	1.14339	5.20716
4.05	3.20928	9.55882	2.46645	10.4727	1.13302	5.18488
4.1	3.22912	9.54587	2.49307	10.4845	1.12831	5.16969
4.15	3.25076	9.51941	2.51677	10.5032	1.13127	5.15885
4.2	3.24919	9.49747	2.53839	10.5228	1.12527	5.14693
4.25	3.25459	9.4865	2.56194	10.5394	1.12244	5.12812
4.3	3.25834	9.46445	2.5895	10.5527	1.12336	5.10997
4.35	3.2648	9.45297	2.62989	10.5649	1.12218	5.10489
4.4	3.27672	9.44289	2.66949	10.5723	1.12504	5.10304
4.45	3.29972	9.42749	2.71464	10.5958	1.1267	5.09647
4.5	3.31642	9.40461	2.75999	10.6159	1.13072	5.09338
4.55	3.3306	9.37974	2.80486	10.6308	1.12839	5.10656
4.6	3.34158	9.35692	2.84095	10.6414	1.1295	5.10305
4.65	3.34795	9.33572	2.88187	10.6564	1.1251	5.10326
4.7	3.34439	9.32417	2.91131	10.6644	1.11947	5.10514
4.75	3.34403	9.31161	2.94447	10.6801	1.11017	5.12105
4.8	3.34201	9.30344	2.97809	10.7011	1.1167	5.13299
4.85	3.33639	9.29744	2.99373	10.724	1.12656	5.13729
4.9	3.32208	9.29743	3.02442	10.7513	1.13896	5.13962
4.95	3.3145	9.3011	3.06033	10.7732	1.15614	5.14895
5	3.31081	9.30259	3.08932	10.8011	1.16653	5.15147
5.05	3.31604	9.30438	3.12572	10.8314	1.18273	5.16107
5.1	3.33126	9.30064	3.15551	10.8628	1.18978	5.16067
5.15	3.34059	9.29483	3.19379	10.895	1.20336	5.17462
5.2	3.35098	9.29026	3.22163	10.9442	1.20679	5.18535
5.25	3.35263	9.27652	3.25759	11.003	1.2086	5.18907
5.3	3.35444	9.26665	3.29385	11.0476	1.21365	5.18379
5.35	3.36013	9.24428	3.33576	11.0854	1.21444	5.18402
5.4	3.37622	9.22716	3.38075	11.1202	1.21858	5.18446
5.45	3.39278	9.20715	3.42407	11.152	1.22287	5.19042
5.5	3.41694	9.19578	3.47529	11.1902	1.22228	5.18314

## Sheet: Fig. 5f, top
On					Off
Genotype	Fly ID	Direction (°)	Angular velocity (°/s)		Genotype	Fly ID	Direction (°)	Angular velocity (°/s)
T4/T5 >	20201217_fly22	270	30.6896		T4/T5 >	20201217_fly25	270	17.1331
T4/T5 >	20201217_fly22	292.5	31.588		T4/T5 >	20201217_fly25	292.5	9.86977
T4/T5 >	20201217_fly22	315	29.8927		T4/T5 >	20201217_fly25	315	1.2022
T4/T5 >	20201217_fly22	337.5	18.3487		T4/T5 >	20201217_fly25	337.5	-7.3277
T4/T5 >	20201217_fly22	0	3.94559		T4/T5 >	20201217_fly25	0	-10.0395
T4/T5 >	20201217_fly22	22.5	-10.6831		T4/T5 >	20201217_fly25	22.5	1.72351
T4/T5 >	20201217_fly22	45	-20.5439		T4/T5 >	20201217_fly25	45	-1.31094
T4/T5 >	20201217_fly22	67.5	-34.4019		T4/T5 >	20201217_fly25	67.5	-5.00488
T4/T5 >	20201217_fly22	90	-33.8006		T4/T5 >	20201217_fly25	90	-6.17271
T4/T5 >	20201217_fly22	112.5	-29.2863		T4/T5 >	20201217_fly25	112.5	-8.64155
T4/T5 >	20201217_fly22	135	-20.7241		T4/T5 >	20201217_fly25	135	-1.46953
T4/T5 >	20201217_fly22	157.5	-11.2766		T4/T5 >	20201217_fly25	157.5	2.90883
T4/T5 >	20201217_fly22	180	4.62319		T4/T5 >	20201217_fly25	180	8.15615
T4/T5 >	20201217_fly22	202.5	16.7943		T4/T5 >	20201217_fly25	202.5	-7.47247
T4/T5 >	20201217_fly22	225	23.7009		T4/T5 >	20201217_fly25	225	-1.03614
T4/T5 >	20201217_fly22	247.5	27.3752		T4/T5 >	20201217_fly25	247.5	4.50935
T4/T5 >	20201217_fly23	270	27.0556		T4/T5 >	20201217_fly26	270	16.4394
T4/T5 >	20201217_fly23	292.5	15.5375		T4/T5 >	20201217_fly26	292.5	11.0125
T4/T5 >	20201217_fly23	315	13.7105		T4/T5 >	20201217_fly26	315	9.79437
T4/T5 >	20201217_fly23	337.5	5.27855		T4/T5 >	20201217_fly26	337.5	2.87297
T4/T5 >	20201217_fly23	0	-5.30389		T4/T5 >	20201217_fly26	0	-2.7792
T4/T5 >	20201217_fly23	22.5	-5.1805		T4/T5 >	20201217_fly26	22.5	-2.94753
T4/T5 >	20201217_fly23	45	-12.9992		T4/T5 >	20201217_fly26	45	-13.3282
T4/T5 >	20201217_fly23	67.5	-14.7999		T4/T5 >	20201217_fly26	67.5	-15.9107
T4/T5 >	20201217_fly23	90	-25.1149		T4/T5 >	20201217_fly26	90	-24.0888
T4/T5 >	20201217_fly23	112.5	-11.5908		T4/T5 >	20201217_fly26	112.5	-17.8929
T4/T5 >	20201217_fly23	135	-13.2553		T4/T5 >	20201217_fly26	135	-9.65063
T4/T5 >	20201217_fly23	157.5	-9.57708		T4/T5 >	20201217_fly26	157.5	-5.23235
T4/T5 >	20201217_fly23	180	2.29794		T4/T5 >	20201217_fly26	180	3.53399
T4/T5 >	20201217_fly23	202.5	3.92542		T4/T5 >	20201217_fly26	202.5	4.29904
T4/T5 >	20201217_fly23	225	18.3259		T4/T5 >	20201217_fly26	225	6.30417
T4/T5 >	20201217_fly23	247.5	20.8146		T4/T5 >	20201217_fly26	247.5	11.5369
T4/T5 >	20201217_fly24	270	37.1284		T4/T5 >	20201217_fly27	270	18.4975
T4/T5 >	20201217_fly24	292.5	31.9482		T4/T5 >	20201217_fly27	292.5	11.5646
T4/T5 >	20201217_fly24	315	27.3932		T4/T5 >	20201217_fly27	315	9.05054
T4/T5 >	20201217_fly24	337.5	21.0193		T4/T5 >	20201217_fly27	337.5	1.61848
T4/T5 >	20201217_fly24	0	2.83978		T4/T5 >	20201217_fly27	0	-2.44907
T4/T5 >	20201217_fly24	22.5	-20.2844		T4/T5 >	20201217_fly27	22.5	-3.39757
T4/T5 >	20201217_fly24	45	-25.7427		T4/T5 >	20201217_fly27	45	-7.96222
T4/T5 >	20201217_fly24	67.5	-30.9332		T4/T5 >	20201217_fly27	67.5	-14.5593
T4/T5 >	20201217_fly24	90	-38.2545		T4/T5 >	20201217_fly27	90	-18.8209
T4/T5 >	20201217_fly24	112.5	-31.0338		T4/T5 >	20201217_fly27	112.5	-12.4159
T4/T5 >	20201217_fly24	135	-26.9099		T4/T5 >	20201217_fly27	135	-6.15594
T4/T5 >	20201217_fly24	157.5	-13.3801		T4/T5 >	20201217_fly27	157.5	-4.14691
T4/T5 >	20201217_fly24	180	-0.588844		T4/T5 >	20201217_fly27	180	3.82231
T4/T5 >	20201217_fly24	202.5	22.9771		T4/T5 >	20201217_fly27	202.5	3.09893
T4/T5 >	20201217_fly24	225	23.8251		T4/T5 >	20201217_fly27	225	5.37902
T4/T5 >	20201217_fly24	247.5	33.6224		T4/T5 >	20201217_fly27	247.5	11.7667
T4/T5 >	20201217_fly25	270	39.7693		T4/T5 >	20201217_fly28	270	28.8164
T4/T5 >	20201217_fly25	292.5	37.5466		T4/T5 >	20201217_fly28	292.5	20.7274
T4/T5 >	20201217_fly25	315	24.7893		T4/T5 >	20201217_fly28	315	15.7787
T4/T5 >	20201217_fly25	337.5	14.3207		T4/T5 >	20201217_fly28	337.5	9.4823
T4/T5 >	20201217_fly25	0	-0.825405		T4/T5 >	20201217_fly28	0	5.77003
T4/T5 >	20201217_fly25	22.5	-15.6662		T4/T5 >	20201217_fly28	22.5	-8.73143
T4/T5 >	20201217_fly25	45	-25.9565		T4/T5 >	20201217_fly28	45	-16.7213
T4/T5 >	20201217_fly25	67.5	-29.4329		T4/T5 >	20201217_fly28	67.5	-23.7272
T4/T5 >	20201217_fly25	90	-38.0529		T4/T5 >	20201217_fly28	90	-27.6473
T4/T5 >	20201217_fly25	112.5	-35.3604		T4/T5 >	20201217_fly28	112.5	-21.0181
T4/T5 >	20201217_fly25	135	-29.5403		T4/T5 >	20201217_fly28	135	-13.9123
T4/T5 >	20201217_fly25	157.5	-18.6172		T4/T5 >	20201217_fly28	157.5	-9.69914
T4/T5 >	20201217_fly25	180	1.54427		T4/T5 >	20201217_fly28	180	5.09626
T4/T5 >	20201217_fly25	202.5	14.5429		T4/T5 >	20201217_fly28	202.5	9.82979
T4/T5 >	20201217_fly25	225	26.0685		T4/T5 >	20201217_fly28	225	14.6602
T4/T5 >	20201217_fly25	247.5	42.7599		T4/T5 >	20201217_fly28	247.5	20.5914
T4/T5 >	20201218_fly55	270	24.3506		T4/T5 >	20201217_fly29	270	45.8329
T4/T5 >	20201218_fly55	292.5	23.5175		T4/T5 >	20201217_fly29	292.5	40.9511
T4/T5 >	20201218_fly55	315	15.9499		T4/T5 >	20201217_fly29	315	31.4606
T4/T5 >	20201218_fly55	337.5	12.9442		T4/T5 >	20201217_fly29	337.5	23.4193
T4/T5 >	20201218_fly55	0	2.69658		T4/T5 >	20201217_fly29	0	3.57781
T4/T5 >	20201218_fly55	22.5	-14.772		T4/T5 >	20201217_fly29	22.5	-19.7399
T4/T5 >	20201218_fly55	45	-13.8515		T4/T5 >	20201217_fly29	45	-36.0944
T4/T5 >	20201218_fly55	67.5	-18.3287		T4/T5 >	20201217_fly29	67.5	-40.9126
T4/T5 >	20201218_fly55	90	-29.8159		T4/T5 >	20201217_fly29	90	-55.2914
T4/T5 >	20201218_fly55	112.5	-21.7484		T4/T5 >	20201217_fly29	112.5	-37.8944
T4/T5 >	20201218_fly55	135	-14.8624		T4/T5 >	20201217_fly29	135	-32.1006
T4/T5 >	20201218_fly55	157.5	-16.7914		T4/T5 >	20201217_fly29	157.5	-19.921
T4/T5 >	20201218_fly55	180	0.443386		T4/T5 >	20201217_fly29	180	-1.69827
T4/T5 >	20201218_fly55	202.5	16.073		T4/T5 >	20201217_fly29	202.5	21.8391
T4/T5 >	20201218_fly55	225	16.6279		T4/T5 >	20201217_fly29	225	30.4971
T4/T5 >	20201218_fly55	247.5	18.3209		T4/T5 >	20201217_fly29	247.5	43.8548
T4/T5 >	20201218_fly56	270	37.1575		T4/T5 >	20201218_fly50	270	35.4529
T4/T5 >	20201218_fly56	292.5	40.6608		T4/T5 >	20201218_fly50	292.5	27.9235
T4/T5 >	20201218_fly56	315	26.3568		T4/T5 >	20201218_fly50	315	17.9222
T4/T5 >	20201218_fly56	337.5	21.2747		T4/T5 >	20201218_fly50	337.5	15.8765
T4/T5 >	20201218_fly56	0	0.183669		T4/T5 >	20201218_fly50	0	-4.60919
T4/T5 >	20201218_fly56	22.5	-25.3747		T4/T5 >	20201218_fly50	22.5	-6.28591
T4/T5 >	20201218_fly56	45	-25.0769		T4/T5 >	20201218_fly50	45	-24.3104
T4/T5 >	20201218_fly56	67.5	-25.4056		T4/T5 >	20201218_fly50	67.5	-25.4466
T4/T5 >	20201218_fly56	90	-30.233		T4/T5 >	20201218_fly50	90	-25.0412
T4/T5 >	20201218_fly56	112.5	-28.0251		T4/T5 >	20201218_fly50	112.5	-32.0192
T4/T5 >	20201218_fly56	135	-17.8871		T4/T5 >	20201218_fly50	135	-24.0066
T4/T5 >	20201218_fly56	157.5	-26.5585		T4/T5 >	20201218_fly50	157.5	-14.9165
T4/T5 >	20201218_fly56	180	-3.9685		T4/T5 >	20201218_fly50	180	3.76639
T4/T5 >	20201218_fly56	202.5	19.8311		T4/T5 >	20201218_fly50	202.5	14.604
T4/T5 >	20201218_fly56	225	26.1741		T4/T5 >	20201218_fly50	225	24.6101
T4/T5 >	20201218_fly56	247.5	37.9601		T4/T5 >	20201218_fly50	247.5	22.897
T4/T5 >	20201218_fly57	270	20.319		T4/T5 >	20201218_fly51	270	19.478
T4/T5 >	20201218_fly57	292.5	12.1288		T4/T5 >	20201218_fly51	292.5	12.904
T4/T5 >	20201218_fly57	315	12.4631		T4/T5 >	20201218_fly51	315	11.8723
T4/T5 >	20201218_fly57	337.5	7.82634		T4/T5 >	20201218_fly51	337.5	8.45415
T4/T5 >	20201218_fly57	0	-3.69971		T4/T5 >	20201218_fly51	0	1.31853
T4/T5 >	20201218_fly57	22.5	-11.5613		T4/T5 >	20201218_fly51	22.5	-7.76372
T4/T5 >	20201218_fly57	45	-7.71368		T4/T5 >	20201218_fly51	45	-9.84009
T4/T5 >	20201218_fly57	67.5	-15.4491		T4/T5 >	20201218_fly51	67.5	-16.9595
T4/T5 >	20201218_fly57	90	-19.267		T4/T5 >	20201218_fly51	90	-16.0255
T4/T5 >	20201218_fly57	112.5	-15.332		T4/T5 >	20201218_fly51	112.5	-15.6503
T4/T5 >	20201218_fly57	135	-12.6486		T4/T5 >	20201218_fly51	135	-9.96546
T4/T5 >	20201218_fly57	157.5	-9.05069		T4/T5 >	20201218_fly51	157.5	-6.90852
T4/T5 >	20201218_fly57	180	2.78331		T4/T5 >	20201218_fly51	180	-6.38355
T4/T5 >	20201218_fly57	202.5	9.42754		T4/T5 >	20201218_fly51	202.5	7.3853
T4/T5 >	20201218_fly57	225	14.3795		T4/T5 >	20201218_fly51	225	13.7465
T4/T5 >	20201218_fly57	247.5	19.6866		T4/T5 >	20201218_fly51	247.5	11.3711
T4/T5 >	20201218_fly58	270	52.9385		T4/T5 >	20201218_fly52	270	20.3709
T4/T5 >	20201218_fly58	292.5	38.2692		T4/T5 >	20201218_fly52	292.5	11.2177
T4/T5 >	20201218_fly58	315	19.1259		T4/T5 >	20201218_fly52	315	-2.10522
T4/T5 >	20201218_fly58	337.5	8.59553		T4/T5 >	20201218_fly52	337.5	-8.03696
T4/T5 >	20201218_fly58	0	-3.37188		T4/T5 >	20201218_fly52	0	-0.801718
T4/T5 >	20201218_fly58	22.5	-11.2093		T4/T5 >	20201218_fly52	22.5	0.0309869
T4/T5 >	20201218_fly58	45	-25.3902		T4/T5 >	20201218_fly52	45	-3.97528
T4/T5 >	20201218_fly58	67.5	-34.9174		T4/T5 >	20201218_fly52	67.5	-15.7546
T4/T5 >	20201218_fly58	90	-39.5685		T4/T5 >	20201218_fly52	90	-11.5458
T4/T5 >	20201218_fly58	112.5	-33.4055		T4/T5 >	20201218_fly52	112.5	-5.56243
T4/T5 >	20201218_fly58	135	-26.8009		T4/T5 >	20201218_fly52	135	-9.2162
T4/T5 >	20201218_fly58	157.5	-9.59565		T4/T5 >	20201218_fly52	157.5	-1.59563
T4/T5 >	20201218_fly58	180	8.99732		T4/T5 >	20201218_fly52	180	13.849
T4/T5 >	20201218_fly58	202.5	6.91859		T4/T5 >	20201218_fly52	202.5	-3.37092
T4/T5 >	20201218_fly58	225	22.6061		T4/T5 >	20201218_fly52	225	3.40002
T4/T5 >	20201218_fly58	247.5	38.8508		T4/T5 >	20201218_fly52	247.5	11.8687
T4/T5 >	20201218_fly59	270	39.4899		T4/T5 >	20201218_fly53	270	14.0088
T4/T5 >	20201218_fly59	292.5	33.781		T4/T5 >	20201218_fly53	292.5	16.8561
T4/T5 >	20201218_fly59	315	23.3981		T4/T5 >	20201218_fly53	315	12.1419
T4/T5 >	20201218_fly59	337.5	26.5393		T4/T5 >	20201218_fly53	337.5	11.3009
T4/T5 >	20201218_fly59	0	1.51296		T4/T5 >	20201218_fly53	0	2.11831
T4/T5 >	20201218_fly59	22.5	-15.942		T4/T5 >	20201218_fly53	22.5	-4.11975
T4/T5 >	20201218_fly59	45	-27.0866		T4/T5 >	20201218_fly53	45	-10.7085
T4/T5 >	20201218_fly59	67.5	-39.5049		T4/T5 >	20201218_fly53	67.5	-17.27
T4/T5 >	20201218_fly59	90	-38.6835		T4/T5 >	20201218_fly53	90	-21.7618
T4/T5 >	20201218_fly59	112.5	-31.1521		T4/T5 >	20201218_fly53	112.5	-19.0138
T4/T5 >	20201218_fly59	135	-28.583		T4/T5 >	20201218_fly53	135	-10.7636
T4/T5 >	20201218_fly59	157.5	-17.1183		T4/T5 >	20201218_fly53	157.5	-5.58971
T4/T5 >	20201218_fly59	180	0.599097		T4/T5 >	20201218_fly53	180	-0.372308
T4/T5 >	20201218_fly59	202.5	23.2097		T4/T5 >	20201218_fly53	202.5	8.66645
T4/T5 >	20201218_fly59	225	22.3514		T4/T5 >	20201218_fly53	225	12.5811
T4/T5 >	20201218_fly59	247.5	36.3902		T4/T5 >	20201218_fly53	247.5	16.7752
T4/T5 >	20201222_fly80	270	38.3114		T4/T5 >	20201218_fly54	270	51.841
T4/T5 >	20201222_fly80	292.5	41.0995		T4/T5 >	20201218_fly54	292.5	40.2092
T4/T5 >	20201222_fly80	315	19.144		T4/T5 >	20201218_fly54	315	29.8181
T4/T5 >	20201222_fly80	337.5	7.74753		T4/T5 >	20201218_fly54	337.5	10.3203
T4/T5 >	20201222_fly80	0	-6.3631		T4/T5 >	20201218_fly54	0	-5.52495
T4/T5 >	20201222_fly80	22.5	-19.5025		T4/T5 >	20201218_fly54	22.5	-18.5868
T4/T5 >	20201222_fly80	45	-22.1761		T4/T5 >	20201218_fly54	45	-23.8495
T4/T5 >	20201222_fly80	67.5	-31.1015		T4/T5 >	20201218_fly54	67.5	-33.1708
T4/T5 >	20201222_fly80	90	-28.1028		T4/T5 >	20201218_fly54	90	-38.7475
T4/T5 >	20201222_fly80	112.5	-28.7559		T4/T5 >	20201218_fly54	112.5	-30.9993
T4/T5 >	20201222_fly80	135	-27.7355		T4/T5 >	20201218_fly54	135	-25.6136
T4/T5 >	20201222_fly80	157.5	-14.0568		T4/T5 >	20201218_fly54	157.5	-18.6617
T4/T5 >	20201222_fly80	180	9.61927		T4/T5 >	20201218_fly54	180	-4.59407
T4/T5 >	20201222_fly80	202.5	7.39208		T4/T5 >	20201218_fly54	202.5	11.6938
T4/T5 >	20201222_fly80	225	19.0517		T4/T5 >	20201218_fly54	225	27.4563
T4/T5 >	20201222_fly80	247.5	31.8431		T4/T5 >	20201218_fly54	247.5	37.9908
T4/T5 >	20201222_fly81	270	32.7037		T4/T5 >	20210108_fly90	270	32.3399
T4/T5 >	20201222_fly81	292.5	36.2165		T4/T5 >	20210108_fly90	292.5	17.6675
T4/T5 >	20201222_fly81	315	26.737		T4/T5 >	20210108_fly90	315	13.6305
T4/T5 >	20201222_fly81	337.5	17.4114		T4/T5 >	20210108_fly90	337.5	3.92149
T4/T5 >	20201222_fly81	0	-3.34056		T4/T5 >	20210108_fly90	0	0.760914
T4/T5 >	20201222_fly81	22.5	-12.7125		T4/T5 >	20210108_fly90	22.5	-4.73906
T4/T5 >	20201222_fly81	45	-21.5135		T4/T5 >	20210108_fly90	45	-17.5034
T4/T5 >	20201222_fly81	67.5	-33.5766		T4/T5 >	20210108_fly90	67.5	-17.5586
T4/T5 >	20201222_fly81	90	-41.9299		T4/T5 >	20210108_fly90	90	-26.1689
T4/T5 >	20201222_fly81	112.5	-31.2005		T4/T5 >	20210108_fly90	112.5	-24.8143
T4/T5 >	20201222_fly81	135	-22.3829		T4/T5 >	20210108_fly90	135	-16.5843
T4/T5 >	20201222_fly81	157.5	-15.0746		T4/T5 >	20210108_fly90	157.5	-4.36978
T4/T5 >	20201222_fly81	180	-2.3274		T4/T5 >	20210108_fly90	180	6.57847
T4/T5 >	20201222_fly81	202.5	16.6141		T4/T5 >	20210108_fly90	202.5	7.82622
T4/T5 >	20201222_fly81	225	28.2721		T4/T5 >	20210108_fly90	225	11.2429
T4/T5 >	20201222_fly81	247.5	35.5522		T4/T5 >	20210108_fly90	247.5	18.6748
T4/T5 >	20201222_fly82	270	17.757		T4/T5 >	20210108_fly91	270	20.25
T4/T5 >	20201222_fly82	292.5	15.97		T4/T5 >	20210108_fly91	292.5	13.9354
T4/T5 >	20201222_fly82	315	12.471		T4/T5 >	20210108_fly91	315	9.06293
T4/T5 >	20201222_fly82	337.5	13.7006		T4/T5 >	20210108_fly91	337.5	8.67457
T4/T5 >	20201222_fly82	0	0.235658		T4/T5 >	20210108_fly91	0	2.3951
T4/T5 >	20201222_fly82	22.5	-2.96902		T4/T5 >	20210108_fly91	22.5	-7.55557
T4/T5 >	20201222_fly82	45	-12.1974		T4/T5 >	20210108_fly91	45	-14.512
T4/T5 >	20201222_fly82	67.5	-15.9971		T4/T5 >	20210108_fly91	67.5	-15.7325
T4/T5 >	20201222_fly82	90	-22.5567		T4/T5 >	20210108_fly91	90	-19.8561
T4/T5 >	20201222_fly82	112.5	-15.8298		T4/T5 >	20210108_fly91	112.5	-14.8471
T4/T5 >	20201222_fly82	135	-9.49284		T4/T5 >	20210108_fly91	135	-14.7798
T4/T5 >	20201222_fly82	157.5	-9.79288		T4/T5 >	20210108_fly91	157.5	-7.81557
T4/T5 >	20201222_fly82	180	-2.50411		T4/T5 >	20210108_fly91	180	1.20189
T4/T5 >	20201222_fly82	202.5	7.75072		T4/T5 >	20210108_fly91	202.5	5.56546
T4/T5 >	20201222_fly82	225	8.18502		T4/T5 >	20210108_fly91	225	10.0657
T4/T5 >	20201222_fly82	247.5	17.2778		T4/T5 >	20210108_fly91	247.5	14.8517
T4/T5 >	20201222_fly83	270	36.5484		T4/T5 >	20210108_fly92	270	29.4204
T4/T5 >	20201222_fly83	292.5	32.1415		T4/T5 >	20210108_fly92	292.5	17.4888
T4/T5 >	20201222_fly83	315	25.5007		T4/T5 >	20210108_fly92	315	11.0568
T4/T5 >	20201222_fly83	337.5	22.4999		T4/T5 >	20210108_fly92	337.5	10.2726
T4/T5 >	20201222_fly83	0	2.15986		T4/T5 >	20210108_fly92	0	2.20082
T4/T5 >	20201222_fly83	22.5	-16.9006		T4/T5 >	20210108_fly92	22.5	-7.82261
T4/T5 >	20201222_fly83	45	-22.2703		T4/T5 >	20210108_fly92	45	-19.0339
T4/T5 >	20201222_fly83	67.5	-31.0728		T4/T5 >	20210108_fly92	67.5	-21.1589
T4/T5 >	20201222_fly83	90	-34.7022		T4/T5 >	20210108_fly92	90	-23.4674
T4/T5 >	20201222_fly83	112.5	-38.9195		T4/T5 >	20210108_fly92	112.5	-18.9545
T4/T5 >	20201222_fly83	135	-20.6107		T4/T5 >	20210108_fly92	135	-17.3825
T4/T5 >	20201222_fly83	157.5	-16.3394		T4/T5 >	20210108_fly92	157.5	-7.93606
T4/T5 >	20201222_fly83	180	-2.18764		T4/T5 >	20210108_fly92	180	3.27563
T4/T5 >	20201222_fly83	202.5	24.196		T4/T5 >	20210108_fly92	202.5	11.2044
T4/T5 >	20201222_fly83	225	25.0728		T4/T5 >	20210108_fly92	225	9.00676
T4/T5 >	20201222_fly83	247.5	27.3138		T4/T5 >	20210108_fly92	247.5	22.7466
T4/T5 >	20201222_fly84	270	54.6988		T4/T5 >	20210108_fly93	270	30.7536
T4/T5 >	20201222_fly84	292.5	40.7409		T4/T5 >	20210108_fly93	292.5	21.045
T4/T5 >	20201222_fly84	315	27.3617		T4/T5 >	20210108_fly93	315	10.643
T4/T5 >	20201222_fly84	337.5	20.85		T4/T5 >	20210108_fly93	337.5	9.97369
T4/T5 >	20201222_fly84	0	0.881077		T4/T5 >	20210108_fly93	0	0.121939
T4/T5 >	20201222_fly84	22.5	-21.2051		T4/T5 >	20210108_fly93	22.5	-9.26047
T4/T5 >	20201222_fly84	45	-29.5412		T4/T5 >	20210108_fly93	45	-21.5773
T4/T5 >	20201222_fly84	67.5	-40.8733		T4/T5 >	20210108_fly93	67.5	-20.0952
T4/T5 >	20201222_fly84	90	-38.7557		T4/T5 >	20210108_fly93	90	-22.5283
T4/T5 >	20201222_fly84	112.5	-52.6805		T4/T5 >	20210108_fly93	112.5	-21.9517
T4/T5 >	20201222_fly84	135	-35.572		T4/T5 >	20210108_fly93	135	-16.8258
T4/T5 >	20201222_fly84	157.5	-18.7921		T4/T5 >	20210108_fly93	157.5	-5.25101
T4/T5 >	20201222_fly84	180	-8.07589		T4/T5 >	20210108_fly93	180	4.61885
T4/T5 >	20201222_fly84	202.5	19.6127		T4/T5 >	20210108_fly93	202.5	11.238
T4/T5 >	20201222_fly84	225	23.7449		T4/T5 >	20210108_fly93	225	13.8666
T4/T5 >	20201222_fly84	247.5	36.1086		T4/T5 >	20210108_fly93	247.5	21.4188
T4/T5 >	20210104_fly86	270	26.3433		T4/T5 >	20210108_fly94	270	34.6869
T4/T5 >	20210104_fly86	292.5	26.4037		T4/T5 >	20210108_fly94	292.5	19.4736
T4/T5 >	20210104_fly86	315	18.7521		T4/T5 >	20210108_fly94	315	0.305249
T4/T5 >	20210104_fly86	337.5	13.5529		T4/T5 >	20210108_fly94	337.5	2.91704
T4/T5 >	20210104_fly86	0	-11.5927		T4/T5 >	20210108_fly94	0	-4.77858
T4/T5 >	20210104_fly86	22.5	-18.4585		T4/T5 >	20210108_fly94	22.5	-4.0821
T4/T5 >	20210104_fly86	45	-19.8993		T4/T5 >	20210108_fly94	45	-11.9143
T4/T5 >	20210104_fly86	67.5	-24.7419		T4/T5 >	20210108_fly94	67.5	-16.4124
T4/T5 >	20210104_fly86	90	-34.3278		T4/T5 >	20210108_fly94	90	-35.6438
T4/T5 >	20210104_fly86	112.5	-26.7344		T4/T5 >	20210108_fly94	112.5	-20.7036
T4/T5 >	20210104_fly86	135	-22.5631		T4/T5 >	20210108_fly94	135	-14.9707
T4/T5 >	20210104_fly86	157.5	-17.0627		T4/T5 >	20210108_fly94	157.5	-7.4064
T4/T5 >	20210104_fly86	180	-2.10739		T4/T5 >	20210108_fly94	180	9.73759
T4/T5 >	20210104_fly86	202.5	13.3638		T4/T5 >	20210108_fly94	202.5	-1.3175
T4/T5 >	20210104_fly86	225	18.5066		T4/T5 >	20210108_fly94	225	15.2287
T4/T5 >	20210104_fly86	247.5	27.2194		T4/T5 >	20210108_fly94	247.5	20.7712
T4/T5 >	20210104_fly87	270	14.9918		T4/T5 >	20210111_fly110	270	29.6391
T4/T5 >	20210104_fly87	292.5	16.0481		T4/T5 >	20210111_fly110	292.5	20.4354
T4/T5 >	20210104_fly87	315	8.92659		T4/T5 >	20210111_fly110	315	17.5032
T4/T5 >	20210104_fly87	337.5	4.48439		T4/T5 >	20210111_fly110	337.5	13.8896
T4/T5 >	20210104_fly87	0	-3.97415		T4/T5 >	20210111_fly110	0	1.34264
T4/T5 >	20210104_fly87	22.5	-8.70118		T4/T5 >	20210111_fly110	22.5	-13.7036
T4/T5 >	20210104_fly87	45	-6.77844		T4/T5 >	20210111_fly110	45	-22.5076
T4/T5 >	20210104_fly87	67.5	-11.0543		T4/T5 >	20210111_fly110	67.5	-18.1485
T4/T5 >	20210104_fly87	90	-14.0715		T4/T5 >	20210111_fly110	90	-24.9503
T4/T5 >	20210104_fly87	112.5	-17.4138		T4/T5 >	20210111_fly110	112.5	-30.6348
T4/T5 >	20210104_fly87	135	-7.07042		T4/T5 >	20210111_fly110	135	-18.5741
T4/T5 >	20210104_fly87	157.5	-6.81477		T4/T5 >	20210111_fly110	157.5	-13.9374
T4/T5 >	20210104_fly87	180	-1.43635		T4/T5 >	20210111_fly110	180	3.12992
T4/T5 >	20210104_fly87	202.5	9.14948		T4/T5 >	20210111_fly110	202.5	11.1837
T4/T5 >	20210104_fly87	225	7.91525		T4/T5 >	20210111_fly110	225	23.2003
T4/T5 >	20210104_fly87	247.5	19.2659		T4/T5 >	20210111_fly110	247.5	23.2912
T4/T5 >	20210104_fly88	270	18.6256		T4/T5 >	20210111_fly111	270	35.8973
T4/T5 >	20210104_fly88	292.5	18.8372		T4/T5 >	20210111_fly111	292.5	25.6814
T4/T5 >	20210104_fly88	315	15.5952		T4/T5 >	20210111_fly111	315	16.2003
T4/T5 >	20210104_fly88	337.5	11.5508		T4/T5 >	20210111_fly111	337.5	14.957
T4/T5 >	20210104_fly88	0	-0.792455		T4/T5 >	20210111_fly111	0	-2.81794
T4/T5 >	20210104_fly88	22.5	-9.7768		T4/T5 >	20210111_fly111	22.5	-8.48702
T4/T5 >	20210104_fly88	45	-14.2711		T4/T5 >	20210111_fly111	45	-13.6349
T4/T5 >	20210104_fly88	67.5	-20.7212		T4/T5 >	20210111_fly111	67.5	-24.235
T4/T5 >	20210104_fly88	90	-18.6014		T4/T5 >	20210111_fly111	90	-33.605
T4/T5 >	20210104_fly88	112.5	-22.1854		T4/T5 >	20210111_fly111	112.5	-25.6349
T4/T5 >	20210104_fly88	135	-13.1764		T4/T5 >	20210111_fly111	135	-19.5053
T4/T5 >	20210104_fly88	157.5	-8.33466		T4/T5 >	20210111_fly111	157.5	-12.247
T4/T5 >	20210104_fly88	180	-1.88452		T4/T5 >	20210111_fly111	180	-4.69935
T4/T5 >	20210104_fly88	202.5	13.282		T4/T5 >	20210111_fly111	202.5	6.45959
T4/T5 >	20210104_fly88	225	14.9945		T4/T5 >	20210111_fly111	225	21.335
T4/T5 >	20210104_fly88	247.5	18.3185		T4/T5 >	20210111_fly111	247.5	25.7507
T4/T5 >	20210104_fly89	270	30.1575		T4/T5 >	20210111_fly112	270	34.5109
T4/T5 >	20210104_fly89	292.5	31.7244		T4/T5 >	20210111_fly112	292.5	24.1903
T4/T5 >	20210104_fly89	315	31.485		T4/T5 >	20210111_fly112	315	15.2874
T4/T5 >	20210104_fly89	337.5	21.4812		T4/T5 >	20210111_fly112	337.5	9.15271
T4/T5 >	20210104_fly89	0	6.70471		T4/T5 >	20210111_fly112	0	5.45186
T4/T5 >	20210104_fly89	22.5	-9.7828		T4/T5 >	20210111_fly112	22.5	-10.0468
T4/T5 >	20210104_fly89	45	-27.0459		T4/T5 >	20210111_fly112	45	-19.8902
T4/T5 >	20210104_fly89	67.5	-37.9397		T4/T5 >	20210111_fly112	67.5	-25.5813
T4/T5 >	20210104_fly89	90	-39.8156		T4/T5 >	20210111_fly112	90	-29.7444
T4/T5 >	20210104_fly89	112.5	-39.249		T4/T5 >	20210111_fly112	112.5	-21.4383
T4/T5 >	20210104_fly89	135	-29.6037		T4/T5 >	20210111_fly112	135	-16.6184
T4/T5 >	20210104_fly89	157.5	-14.4966		T4/T5 >	20210111_fly112	157.5	-8.60478
T4/T5 >	20210104_fly89	180	2.66373		T4/T5 >	20210111_fly112	180	5.14676
T4/T5 >	20210104_fly89	202.5	18.2082		T4/T5 >	20210111_fly112	202.5	8.25812
T4/T5 >	20210104_fly89	225	31.5522		T4/T5 >	20210111_fly112	225	14.905
T4/T5 >	20210104_fly89	247.5	32.1512		T4/T5 >	20210111_fly112	247.5	20.8241
T4/T5 >	20210104_fly90	270	34.6669		T4/T5 >	20210111_fly113	270	27.691
T4/T5 >	20210104_fly90	292.5	34.4687		T4/T5 >	20210111_fly113	292.5	21.7405
T4/T5 >	20210104_fly90	315	23.2718		T4/T5 >	20210111_fly113	315	18.3727
T4/T5 >	20210104_fly90	337.5	19.033		T4/T5 >	20210111_fly113	337.5	9.62147
T4/T5 >	20210104_fly90	0	3.21333		T4/T5 >	20210111_fly113	0	-0.000392549
T4/T5 >	20210104_fly90	22.5	-14.0571		T4/T5 >	20210111_fly113	22.5	-11.7245
T4/T5 >	20210104_fly90	45	-23.9921		T4/T5 >	20210111_fly113	45	-13.4582
T4/T5 >	20210104_fly90	67.5	-30.8411		T4/T5 >	20210111_fly113	67.5	-18.145
T4/T5 >	20210104_fly90	90	-33.638		T4/T5 >	20210111_fly113	90	-21.1372
T4/T5 >	20210104_fly90	112.5	-31.938		T4/T5 >	20210111_fly113	112.5	-18.0719
T4/T5 >	20210104_fly90	135	-26.0627		T4/T5 >	20210111_fly113	135	-11.8598
T4/T5 >	20210104_fly90	157.5	-14.0086		T4/T5 >	20210111_fly113	157.5	-8.29471
T4/T5 >	20210104_fly90	180	-7.07542		T4/T5 >	20210111_fly113	180	1.62622
T4/T5 >	20210104_fly90	202.5	17.9564		T4/T5 >	20210111_fly113	202.5	10.4131
T4/T5 >	20210104_fly90	225	23.095		T4/T5 >	20210111_fly113	225	14.3353
T4/T5 >	20210104_fly90	247.5	32.0903		T4/T5 >	20210111_fly113	247.5	18.7825
GluClα RNAi	20201210_fly07	270	57.4429		T4/T5 >	20210111_fly114	270	28.8676
GluClα RNAi	20201210_fly07	292.5	46.0488		T4/T5 >	20210111_fly114	292.5	29.8648
GluClα RNAi	20201210_fly07	315	34.2609		T4/T5 >	20210111_fly114	315	18.2851
GluClα RNAi	20201210_fly07	337.5	24.212		T4/T5 >	20210111_fly114	337.5	-1.51062
GluClα RNAi	20201210_fly07	0	4.50243		T4/T5 >	20210111_fly114	0	-5.51389
GluClα RNAi	20201210_fly07	22.5	-24.9272		T4/T5 >	20210111_fly114	22.5	-7.32951
GluClα RNAi	20201210_fly07	45	-37.893		T4/T5 >	20210111_fly114	45	-24.0856
GluClα RNAi	20201210_fly07	67.5	-42.3172		T4/T5 >	20210111_fly114	67.5	-34.8774
GluClα RNAi	20201210_fly07	90	-50.0933		T4/T5 >	20210111_fly114	90	-39.0008
GluClα RNAi	20201210_fly07	112.5	-48.4918		T4/T5 >	20210111_fly114	112.5	-26.938
GluClα RNAi	20201210_fly07	135	-36.1739		T4/T5 >	20210111_fly114	135	-22.0255
GluClα RNAi	20201210_fly07	157.5	-26.2568		T4/T5 >	20210111_fly114	157.5	-15.6792
GluClα RNAi	20201210_fly07	180	7.35333		T4/T5 >	20210111_fly114	180	4.25394
GluClα RNAi	20201210_fly07	202.5	21.4504		T4/T5 >	20210111_fly114	202.5	10.0105
GluClα RNAi	20201210_fly07	225	41.3611		T4/T5 >	20210111_fly114	225	18.7456
GluClα RNAi	20201210_fly07	247.5	47.9652		T4/T5 >	20210111_fly114	247.5	32.7056
GluClα RNAi	20201210_fly08	270	29.3126		T4/T5 >	20210113_fly145	270	33.6233
GluClα RNAi	20201210_fly08	292.5	32.0474		T4/T5 >	20210113_fly145	292.5	26.5346
GluClα RNAi	20201210_fly08	315	23.9172		T4/T5 >	20210113_fly145	315	23.2765
GluClα RNAi	20201210_fly08	337.5	13.3262		T4/T5 >	20210113_fly145	337.5	14.9576
GluClα RNAi	20201210_fly08	0	9.10288		T4/T5 >	20210113_fly145	0	-0.53778
GluClα RNAi	20201210_fly08	22.5	-13.0514		T4/T5 >	20210113_fly145	22.5	-13.2514
GluClα RNAi	20201210_fly08	45	-19.868		T4/T5 >	20210113_fly145	45	-19.2021
GluClα RNAi	20201210_fly08	67.5	-31.1908		T4/T5 >	20210113_fly145	67.5	-28.5682
GluClα RNAi	20201210_fly08	90	-27.7397		T4/T5 >	20210113_fly145	90	-30.0599
GluClα RNAi	20201210_fly08	112.5	-24.9688		T4/T5 >	20210113_fly145	112.5	-32.7714
GluClα RNAi	20201210_fly08	135	-22.8488		T4/T5 >	20210113_fly145	135	-23.2029
GluClα RNAi	20201210_fly08	157.5	-15.4917		T4/T5 >	20210113_fly145	157.5	-7.64288
GluClα RNAi	20201210_fly08	180	8.68717		T4/T5 >	20210113_fly145	180	-3.07573
GluClα RNAi	20201210_fly08	202.5	10.3035		T4/T5 >	20210113_fly145	202.5	9.58808
GluClα RNAi	20201210_fly08	225	22.1801		T4/T5 >	20210113_fly145	225	24.0809
GluClα RNAi	20201210_fly08	247.5	29.0911		T4/T5 >	20210113_fly145	247.5	28.8045
GluClα RNAi	20201210_fly09	270	19.8038		T4/T5 >	20210113_fly146	270	21.8186
GluClα RNAi	20201210_fly09	292.5	16.5688		T4/T5 >	20210113_fly146	292.5	10.6359
GluClα RNAi	20201210_fly09	315	22.5375		T4/T5 >	20210113_fly146	315	5.08104
GluClα RNAi	20201210_fly09	337.5	6.89319		T4/T5 >	20210113_fly146	337.5	0.532777
GluClα RNAi	20201210_fly09	0	1.85072		T4/T5 >	20210113_fly146	0	-5.493
GluClα RNAi	20201210_fly09	22.5	-8.31113		T4/T5 >	20210113_fly146	22.5	1.37493
GluClα RNAi	20201210_fly09	45	-14.2319		T4/T5 >	20210113_fly146	45	-3.67916
GluClα RNAi	20201210_fly09	67.5	-16.8026		T4/T5 >	20210113_fly146	67.5	-8.92079
GluClα RNAi	20201210_fly09	90	-20.5235		T4/T5 >	20210113_fly146	90	-16.7148
GluClα RNAi	20201210_fly09	112.5	-16.4177		T4/T5 >	20210113_fly146	112.5	-12.2746
GluClα RNAi	20201210_fly09	135	-15.3322		T4/T5 >	20210113_fly146	135	-4.5307
GluClα RNAi	20201210_fly09	157.5	-6.12724		T4/T5 >	20210113_fly146	157.5	0.32435
GluClα RNAi	20201210_fly09	180	-2.86764		T4/T5 >	20210113_fly146	180	3.70013
GluClα RNAi	20201210_fly09	202.5	9.1167		T4/T5 >	20210113_fly146	202.5	0.102131
GluClα RNAi	20201210_fly09	225	16.9175		T4/T5 >	20210113_fly146	225	-2.49846
GluClα RNAi	20201210_fly09	247.5	21.8409		T4/T5 >	20210113_fly146	247.5	9.2695
GluClα RNAi	20201210_fly10	270	8.99529		T4/T5 >	20210113_fly147	270	10.3005
GluClα RNAi	20201210_fly10	292.5	12.4846		T4/T5 >	20210113_fly147	292.5	11.3656
GluClα RNAi	20201210_fly10	315	10.4981		T4/T5 >	20210113_fly147	315	7.7069
GluClα RNAi	20201210_fly10	337.5	4.38296		T4/T5 >	20210113_fly147	337.5	2.63909
GluClα RNAi	20201210_fly10	0	3.66102		T4/T5 >	20210113_fly147	0	-3.56215
GluClα RNAi	20201210_fly10	22.5	-0.126462		T4/T5 >	20210113_fly147	22.5	-3.16361
GluClα RNAi	20201210_fly10	45	-8.6813		T4/T5 >	20210113_fly147	45	-5.02744
GluClα RNAi	20201210_fly10	67.5	-14.9773		T4/T5 >	20210113_fly147	67.5	-8.93756
GluClα RNAi	20201210_fly10	90	-7.14663		T4/T5 >	20210113_fly147	90	-13.1648
GluClα RNAi	20201210_fly10	112.5	-12.1546		T4/T5 >	20210113_fly147	112.5	-7.49188
GluClα RNAi	20201210_fly10	135	-8.35826		T4/T5 >	20210113_fly147	135	-8.58682
GluClα RNAi	20201210_fly10	157.5	1.60842		T4/T5 >	20210113_fly147	157.5	-9.68294
GluClα RNAi	20201210_fly10	180	-4.93639		T4/T5 >	20210113_fly147	180	2.38289
GluClα RNAi	20201210_fly10	202.5	7.91782		T4/T5 >	20210113_fly147	202.5	4.87252
GluClα RNAi	20201210_fly10	225	6.28759		T4/T5 >	20210113_fly147	225	5.79713
GluClα RNAi	20201210_fly10	247.5	10.569		T4/T5 >	20210113_fly147	247.5	12.1022
GluClα RNAi	20201210_fly11	270	50.6569		T4/T5 >	20210113_fly148	270	26.2727
GluClα RNAi	20201210_fly11	292.5	46.1033		T4/T5 >	20210113_fly148	292.5	19.3223
GluClα RNAi	20201210_fly11	315	39.8398		T4/T5 >	20210113_fly148	315	9.32676
GluClα RNAi	20201210_fly11	337.5	9.14127		T4/T5 >	20210113_fly148	337.5	4.48488
GluClα RNAi	20201210_fly11	0	-7.30883		T4/T5 >	20210113_fly148	0	-2.49169
GluClα RNAi	20201210_fly11	22.5	-27.0314		T4/T5 >	20210113_fly148	22.5	5.90305
GluClα RNAi	20201210_fly11	45	-44.4883		T4/T5 >	20210113_fly148	45	-11.5942
GluClα RNAi	20201210_fly11	67.5	-36.7457		T4/T5 >	20210113_fly148	67.5	-14.9792
GluClα RNAi	20201210_fly11	90	-35.6895		T4/T5 >	20210113_fly148	90	-17.8685
GluClα RNAi	20201210_fly11	112.5	-48.748		T4/T5 >	20210113_fly148	112.5	-21.2457
GluClα RNAi	20201210_fly11	135	-34.0817		T4/T5 >	20210113_fly148	135	-15.909
GluClα RNAi	20201210_fly11	157.5	-17.9791		T4/T5 >	20210113_fly148	157.5	-4.45534
GluClα RNAi	20201210_fly11	180	-5.3097		T4/T5 >	20210113_fly148	180	7.45799
GluClα RNAi	20201210_fly11	202.5	13.4857		T4/T5 >	20210113_fly148	202.5	6.14348
GluClα RNAi	20201210_fly11	225	35.8441		T4/T5 >	20210113_fly148	225	9.71371
GluClα RNAi	20201210_fly11	247.5	41.7355		T4/T5 >	20210113_fly148	247.5	11.7906
GluClα RNAi	20201211_fly12	270	32.1141		T4/T5 >	20210113_fly149	270	33.6081
GluClα RNAi	20201211_fly12	292.5	26.1724		T4/T5 >	20210113_fly149	292.5	20.3617
GluClα RNAi	20201211_fly12	315	20.2123		T4/T5 >	20210113_fly149	315	17.3632
GluClα RNAi	20201211_fly12	337.5	18.216		T4/T5 >	20210113_fly149	337.5	10.5246
GluClα RNAi	20201211_fly12	0	5.18746		T4/T5 >	20210113_fly149	0	-0.891527
GluClα RNAi	20201211_fly12	22.5	-15.4101		T4/T5 >	20210113_fly149	22.5	-9.06782
GluClα RNAi	20201211_fly12	45	-24.2512		T4/T5 >	20210113_fly149	45	-18.5089
GluClα RNAi	20201211_fly12	67.5	-25.1064		T4/T5 >	20210113_fly149	67.5	-26.791
GluClα RNAi	20201211_fly12	90	-27.6061		T4/T5 >	20210113_fly149	90	-39.922
GluClα RNAi	20201211_fly12	112.5	-31.2205		T4/T5 >	20210113_fly149	112.5	-31.2803
GluClα RNAi	20201211_fly12	135	-27.2232		T4/T5 >	20210113_fly149	135	-23.1266
GluClα RNAi	20201211_fly12	157.5	-16.1578		T4/T5 >	20210113_fly149	157.5	-14.0591
GluClα RNAi	20201211_fly12	180	5.7052		T4/T5 >	20210113_fly149	180	4.79071
GluClα RNAi	20201211_fly12	202.5	19.5156		T4/T5 >	20210113_fly149	202.5	16.4133
GluClα RNAi	20201211_fly12	225	19.7357		T4/T5 >	20210113_fly149	225	18.0809
GluClα RNAi	20201211_fly12	247.5	25.4998		T4/T5 >	20210113_fly149	247.5	17.8379
GluClα RNAi	20201211_fly13	270	24.9203		GluClα RNAi	20201210_fly06	270	31.1972
GluClα RNAi	20201211_fly13	292.5	28.0641		GluClα RNAi	20201210_fly06	292.5	22.4287
GluClα RNAi	20201211_fly13	315	19.8532		GluClα RNAi	20201210_fly06	315	15.4266
GluClα RNAi	20201211_fly13	337.5	15.869		GluClα RNAi	20201210_fly06	337.5	11.5056
GluClα RNAi	20201211_fly13	0	-2.87644		GluClα RNAi	20201210_fly06	0	1.38104
GluClα RNAi	20201211_fly13	22.5	-12.9385		GluClα RNAi	20201210_fly06	22.5	-9.19876
GluClα RNAi	20201211_fly13	45	-17.0973		GluClα RNAi	20201210_fly06	45	-15.3396
GluClα RNAi	20201211_fly13	67.5	-26.7196		GluClα RNAi	20201210_fly06	67.5	-21.0395
GluClα RNAi	20201211_fly13	90	-30.3618		GluClα RNAi	20201210_fly06	90	-19.4939
GluClα RNAi	20201211_fly13	112.5	-24.1777		GluClα RNAi	20201210_fly06	112.5	-19.9389
GluClα RNAi	20201211_fly13	135	-19.9971		GluClα RNAi	20201210_fly06	135	-13.0616
GluClα RNAi	20201211_fly13	157.5	-7.11271		GluClα RNAi	20201210_fly06	157.5	-6.1363
GluClα RNAi	20201211_fly13	180	1.3589		GluClα RNAi	20201210_fly06	180	2.61908
GluClα RNAi	20201211_fly13	202.5	11.9018		GluClα RNAi	20201210_fly06	202.5	9.19487
GluClα RNAi	20201211_fly13	225	19.5815		GluClα RNAi	20201210_fly06	225	16.9672
GluClα RNAi	20201211_fly13	247.5	27.5871		GluClα RNAi	20201210_fly06	247.5	19.7062
GluClα RNAi	20201211_fly14	270	33.3054		GluClα RNAi	20201210_fly07	270	-0.20478
GluClα RNAi	20201211_fly14	292.5	26.4228		GluClα RNAi	20201210_fly07	292.5	7.1572
GluClα RNAi	20201211_fly14	315	17.1564		GluClα RNAi	20201210_fly07	315	13.1136
GluClα RNAi	20201211_fly14	337.5	7.36085		GluClα RNAi	20201210_fly07	337.5	17.6809
GluClα RNAi	20201211_fly14	0	-1.99897		GluClα RNAi	20201210_fly07	0	-0.370464
GluClα RNAi	20201211_fly14	22.5	-11.2867		GluClα RNAi	20201210_fly07	22.5	-10.4841
GluClα RNAi	20201211_fly14	45	-12.4638		GluClα RNAi	20201210_fly07	45	-13.2595
GluClα RNAi	20201211_fly14	67.5	-26.7047		GluClα RNAi	20201210_fly07	67.5	-20.4265
GluClα RNAi	20201211_fly14	90	-24.2605		GluClα RNAi	20201210_fly07	90	-17.3969
GluClα RNAi	20201211_fly14	112.5	-28.7918		GluClα RNAi	20201210_fly07	112.5	-18.5463
GluClα RNAi	20201211_fly14	135	-11.6612		GluClα RNAi	20201210_fly07	135	-10.868
GluClα RNAi	20201211_fly14	157.5	-13.0518		GluClα RNAi	20201210_fly07	157.5	-4.83767
GluClα RNAi	20201211_fly14	180	-2.03739		GluClα RNAi	20201210_fly07	180	-19.756
GluClα RNAi	20201211_fly14	202.5	10.2913		GluClα RNAi	20201210_fly07	202.5	10.1406
GluClα RNAi	20201211_fly14	225	19.5287		GluClα RNAi	20201210_fly07	225	16.392
GluClα RNAi	20201211_fly14	247.5	25.2351		GluClα RNAi	20201210_fly07	247.5	10.1692
GluClα RNAi	20201211_fly15	270	26.8638		GluClα RNAi	20201210_fly08	270	5.51645
GluClα RNAi	20201211_fly15	292.5	22.6107		GluClα RNAi	20201210_fly08	292.5	3.89915
GluClα RNAi	20201211_fly15	315	19.146		GluClα RNAi	20201210_fly08	315	-2.48133
GluClα RNAi	20201211_fly15	337.5	14.7471		GluClα RNAi	20201210_fly08	337.5	6.838
GluClα RNAi	20201211_fly15	0	1.35884		GluClα RNAi	20201210_fly08	0	-1.8644
GluClα RNAi	20201211_fly15	22.5	-10.2206		GluClα RNAi	20201210_fly08	22.5	-2.81472
GluClα RNAi	20201211_fly15	45	-17.5511		GluClα RNAi	20201210_fly08	45	-1.22964
GluClα RNAi	20201211_fly15	67.5	-33.0425		GluClα RNAi	20201210_fly08	67.5	-7.75918
GluClα RNAi	20201211_fly15	90	-29.819		GluClα RNAi	20201210_fly08	90	-7.70536
GluClα RNAi	20201211_fly15	112.5	-33.9655		GluClα RNAi	20201210_fly08	112.5	-5.76549
GluClα RNAi	20201211_fly15	135	-19.6321		GluClα RNAi	20201210_fly08	135	-2.5944
GluClα RNAi	20201211_fly15	157.5	-11.4028		GluClα RNAi	20201210_fly08	157.5	0.6589
GluClα RNAi	20201211_fly15	180	4.64538		GluClα RNAi	20201210_fly08	180	-0.699856
GluClα RNAi	20201211_fly15	202.5	12.4902		GluClα RNAi	20201210_fly08	202.5	2.88504
GluClα RNAi	20201211_fly15	225	18.3168		GluClα RNAi	20201210_fly08	225	7.38918
GluClα RNAi	20201211_fly15	247.5	24.7393		GluClα RNAi	20201210_fly08	247.5	3.04126
GluClα RNAi	20210104_fly91	270	26.695		GluClα RNAi	20201210_fly09	270	24.1539
GluClα RNAi	20210104_fly91	292.5	24.6395		GluClα RNAi	20201210_fly09	292.5	19.2313
GluClα RNAi	20210104_fly91	315	18.389		GluClα RNAi	20201210_fly09	315	12.7225
GluClα RNAi	20210104_fly91	337.5	14.6743		GluClα RNAi	20201210_fly09	337.5	1.70368
GluClα RNAi	20210104_fly91	0	-0.984243		GluClα RNAi	20201210_fly09	0	0.960029
GluClα RNAi	20210104_fly91	22.5	-12.0626		GluClα RNAi	20201210_fly09	22.5	-9.01393
GluClα RNAi	20210104_fly91	45	-13.3725		GluClα RNAi	20201210_fly09	45	-17.4989
GluClα RNAi	20210104_fly91	67.5	-28.9619		GluClα RNAi	20201210_fly09	67.5	-20.2947
GluClα RNAi	20210104_fly91	90	-25.2963		GluClα RNAi	20201210_fly09	90	-16.3846
GluClα RNAi	20210104_fly91	112.5	-26.3745		GluClα RNAi	20201210_fly09	112.5	-18.8061
GluClα RNAi	20210104_fly91	135	-15.3		GluClα RNAi	20201210_fly09	135	-14.2904
GluClα RNAi	20210104_fly91	157.5	-13.6835		GluClα RNAi	20201210_fly09	157.5	-4.12798
GluClα RNAi	20210104_fly91	180	0.921639		GluClα RNAi	20201210_fly09	180	5.81502
GluClα RNAi	20210104_fly91	202.5	10.3921		GluClα RNAi	20201210_fly09	202.5	1.16786
GluClα RNAi	20210104_fly91	225	19.2745		GluClα RNAi	20201210_fly09	225	12.2722
GluClα RNAi	20210104_fly91	247.5	26.5084		GluClα RNAi	20201210_fly09	247.5	26.3907
GluClα RNAi	20210104_fly92	270	21.0375		GluClα RNAi	20201211_fly10	270	30.3237
GluClα RNAi	20210104_fly92	292.5	16.7305		GluClα RNAi	20201211_fly10	292.5	22.8266
GluClα RNAi	20210104_fly92	315	16.532		GluClα RNAi	20201211_fly10	315	10.0352
GluClα RNAi	20210104_fly92	337.5	5.25732		GluClα RNAi	20201211_fly10	337.5	6.11847
GluClα RNAi	20210104_fly92	0	-4.02697		GluClα RNAi	20201211_fly10	0	1.29624
GluClα RNAi	20210104_fly92	22.5	-9.31463		GluClα RNAi	20201211_fly10	22.5	-5.83415
GluClα RNAi	20210104_fly92	45	-14.1421		GluClα RNAi	20201211_fly10	45	-13.1184
GluClα RNAi	20210104_fly92	67.5	-18.2116		GluClα RNAi	20201211_fly10	67.5	-19.7919
GluClα RNAi	20210104_fly92	90	-16.6414		GluClα RNAi	20201211_fly10	90	-24.6923
GluClα RNAi	20210104_fly92	112.5	-18.3275		GluClα RNAi	20201211_fly10	112.5	-21.7323
GluClα RNAi	20210104_fly92	135	-14.5987		GluClα RNAi	20201211_fly10	135	-12.7593
GluClα RNAi	20210104_fly92	157.5	-3.53139		GluClα RNAi	20201211_fly10	157.5	-6.31428
GluClα RNAi	20210104_fly92	180	-3.60237		GluClα RNAi	20201211_fly10	180	-2.79004
GluClα RNAi	20210104_fly92	202.5	12.066		GluClα RNAi	20201211_fly10	202.5	6.20795
GluClα RNAi	20210104_fly92	225	17.2879		GluClα RNAi	20201211_fly10	225	14.9159
GluClα RNAi	20210104_fly92	247.5	19.291		GluClα RNAi	20201211_fly10	247.5	20.8748
GluClα RNAi	20210104_fly93	270	19.486		GluClα RNAi	20201211_fly11	270	13.0871
GluClα RNAi	20210104_fly93	292.5	16.2415		GluClα RNAi	20201211_fly11	292.5	27.6207
GluClα RNAi	20210104_fly93	315	11.5639		GluClα RNAi	20201211_fly11	315	19.1823
GluClα RNAi	20210104_fly93	337.5	4.6787		GluClα RNAi	20201211_fly11	337.5	11.8925
GluClα RNAi	20210104_fly93	0	-2.82349		GluClα RNAi	20201211_fly11	0	-3.42574
GluClα RNAi	20210104_fly93	22.5	-2.8226		GluClα RNAi	20201211_fly11	22.5	-15.3411
GluClα RNAi	20210104_fly93	45	-8.4266		GluClα RNAi	20201211_fly11	45	-18.4945
GluClα RNAi	20210104_fly93	67.5	-18.1301		GluClα RNAi	20201211_fly11	67.5	-24.2797
GluClα RNAi	20210104_fly93	90	-22.0837		GluClα RNAi	20201211_fly11	90	-22.8721
GluClα RNAi	20210104_fly93	112.5	-14.7571		GluClα RNAi	20201211_fly11	112.5	-19.5948
GluClα RNAi	20210104_fly93	135	-11.1499		GluClα RNAi	20201211_fly11	135	-20.8508
GluClα RNAi	20210104_fly93	157.5	-1.88141		GluClα RNAi	20201211_fly11	157.5	-13.0308
GluClα RNAi	20210104_fly93	180	3.10105		GluClα RNAi	20201211_fly11	180	-15.0925
GluClα RNAi	20210104_fly93	202.5	1.71777		GluClα RNAi	20201211_fly11	202.5	17.0051
GluClα RNAi	20210104_fly93	225	15.5686		GluClα RNAi	20201211_fly11	225	18.6673
GluClα RNAi	20210104_fly93	247.5	19.3553		GluClα RNAi	20201211_fly11	247.5	25.2684
GluClα RNAi	20210104_fly94	270	14.2897		GluClα RNAi	20201211_fly12	270	10.4055
GluClα RNAi	20210104_fly94	292.5	13.7409		GluClα RNAi	20201211_fly12	292.5	8.65988
GluClα RNAi	20210104_fly94	315	22.553		GluClα RNAi	20201211_fly12	315	8.91467
GluClα RNAi	20210104_fly94	337.5	16.9214		GluClα RNAi	20201211_fly12	337.5	2.92936
GluClα RNAi	20210104_fly94	0	3.94622		GluClα RNAi	20201211_fly12	0	-0.581406
GluClα RNAi	20210104_fly94	22.5	-5.07711		GluClα RNAi	20201211_fly12	22.5	-5.10301
GluClα RNAi	20210104_fly94	45	-20.5284		GluClα RNAi	20201211_fly12	45	-6.65129
GluClα RNAi	20210104_fly94	67.5	-28.4028		GluClα RNAi	20201211_fly12	67.5	-6.58844
GluClα RNAi	20210104_fly94	90	-24.5356		GluClα RNAi	20201211_fly12	90	-6.45775
GluClα RNAi	20210104_fly94	112.5	-25.7676		GluClα RNAi	20201211_fly12	112.5	-9.72366
GluClα RNAi	20210104_fly94	135	-19.8501		GluClα RNAi	20201211_fly12	135	-2.55051
GluClα RNAi	20210104_fly94	157.5	-4.74139		GluClα RNAi	20201211_fly12	157.5	-2.21839
GluClα RNAi	20210104_fly94	180	3.03182		GluClα RNAi	20201211_fly12	180	0.681726
GluClα RNAi	20210104_fly94	202.5	12.8355		GluClα RNAi	20201211_fly12	202.5	2.85866
GluClα RNAi	20210104_fly94	225	16.3313		GluClα RNAi	20201211_fly12	225	2.77936
GluClα RNAi	20210104_fly94	247.5	23.6094		GluClα RNAi	20201211_fly12	247.5	8.72462
GluClα RNAi	20210104_fly95	270	16.2674		GluClα RNAi	20201211_fly13	270	27.1905
GluClα RNAi	20210104_fly95	292.5	32.1854		GluClα RNAi	20201211_fly13	292.5	18.9765
GluClα RNAi	20210104_fly95	315	21.3054		GluClα RNAi	20201211_fly13	315	19.5903
GluClα RNAi	20210104_fly95	337.5	9.3067		GluClα RNAi	20201211_fly13	337.5	7.71889
GluClα RNAi	20210104_fly95	0	0.848387		GluClα RNAi	20201211_fly13	0	-1.63901
GluClα RNAi	20210104_fly95	22.5	-8.57794		GluClα RNAi	20201211_fly13	22.5	-10.1248
GluClα RNAi	20210104_fly95	45	-18.2444		GluClα RNAi	20201211_fly13	45	-19.3899
GluClα RNAi	20210104_fly95	67.5	-32.7397		GluClα RNAi	20201211_fly13	67.5	-21.5383
GluClα RNAi	20210104_fly95	90	-37.2357		GluClα RNAi	20201211_fly13	90	-20.1413
GluClα RNAi	20210104_fly95	112.5	-30.2904		GluClα RNAi	20201211_fly13	112.5	-19.8957
GluClα RNAi	20210104_fly95	135	-16.3536		GluClα RNAi	20201211_fly13	135	-9.97234
GluClα RNAi	20210104_fly95	157.5	-11.7404		GluClα RNAi	20201211_fly13	157.5	-12.6927
GluClα RNAi	20210104_fly95	180	-6.9491		GluClα RNAi	20201211_fly13	180	-9.18037
GluClα RNAi	20210104_fly95	202.5	25.24		GluClα RNAi	20201211_fly13	202.5	10.2329
GluClα RNAi	20210104_fly95	225	27.0327		GluClα RNAi	20201211_fly13	225	14.5455
GluClα RNAi	20210104_fly95	247.5	33.8086		GluClα RNAi	20201211_fly13	247.5	20.8747
GluClα RNAi	20210111_fly146	270	20.7529		GluClα RNAi	20201211_fly20	270	26.033
GluClα RNAi	20210111_fly146	292.5	20.8235		GluClα RNAi	20201211_fly20	292.5	21.091
GluClα RNAi	20210111_fly146	315	11.6041		GluClα RNAi	20201211_fly20	315	14.3048
GluClα RNAi	20210111_fly146	337.5	13.6201		GluClα RNAi	20201211_fly20	337.5	10.2416
GluClα RNAi	20210111_fly146	0	5.05924		GluClα RNAi	20201211_fly20	0	0.295576
GluClα RNAi	20210111_fly146	22.5	-12.9127		GluClα RNAi	20201211_fly20	22.5	-4.03412
GluClα RNAi	20210111_fly146	45	-15.6311		GluClα RNAi	20201211_fly20	45	-17.2355
GluClα RNAi	20210111_fly146	67.5	-23.9028		GluClα RNAi	20201211_fly20	67.5	-21.6854
GluClα RNAi	20210111_fly146	90	-17.5346		GluClα RNAi	20201211_fly20	90	-22.0086
GluClα RNAi	20210111_fly146	112.5	-27.8816		GluClα RNAi	20201211_fly20	112.5	-22.1124
GluClα RNAi	20210111_fly146	135	-16.7745		GluClα RNAi	20201211_fly20	135	-19.899
GluClα RNAi	20210111_fly146	157.5	-3.14901		GluClα RNAi	20201211_fly20	157.5	-6.90135
GluClα RNAi	20210111_fly146	180	-1.49339		GluClα RNAi	20201211_fly20	180	1.77038
GluClα RNAi	20210111_fly146	202.5	9.75298		GluClα RNAi	20201211_fly20	202.5	11.3941
GluClα RNAi	20210111_fly146	225	15.4205		GluClα RNAi	20201211_fly20	225	10.4876
GluClα RNAi	20210111_fly146	247.5	22.4531		GluClα RNAi	20201211_fly20	247.5	25.5352
GluClα RNAi	20210111_fly148	270	41.6902		GluClα RNAi	20201211_fly21	270	9.64517
GluClα RNAi	20210111_fly148	292.5	43.2007		GluClα RNAi	20201211_fly21	292.5	11.808
GluClα RNAi	20210111_fly148	315	18.9928		GluClα RNAi	20201211_fly21	315	12.1375
GluClα RNAi	20210111_fly148	337.5	7.95057		GluClα RNAi	20201211_fly21	337.5	10.0778
GluClα RNAi	20210111_fly148	0	-8.34716		GluClα RNAi	20201211_fly21	0	-6.94639
GluClα RNAi	20210111_fly148	22.5	-18.4823		GluClα RNAi	20201211_fly21	22.5	-9.29365
GluClα RNAi	20210111_fly148	45	-21.9848		GluClα RNAi	20201211_fly21	45	-12.0775
GluClα RNAi	20210111_fly148	67.5	-31.1665		GluClα RNAi	20201211_fly21	67.5	-17.2115
GluClα RNAi	20210111_fly148	90	-40.997		GluClα RNAi	20201211_fly21	90	-10.9261
GluClα RNAi	20210111_fly148	112.5	-40.9711		GluClα RNAi	20201211_fly21	112.5	-19.6406
GluClα RNAi	20210111_fly148	135	-20.8767		GluClα RNAi	20201211_fly21	135	-10.6995
GluClα RNAi	20210111_fly148	157.5	-20.0619		GluClα RNAi	20201211_fly21	157.5	-1.07406
GluClα RNAi	20210111_fly148	180	-2.98572		GluClα RNAi	20201211_fly21	180	-14.0172
GluClα RNAi	20210111_fly148	202.5	9.21051		GluClα RNAi	20201211_fly21	202.5	3.98304
GluClα RNAi	20210111_fly148	225	18.3676		GluClα RNAi	20201211_fly21	225	11.6007
GluClα RNAi	20210111_fly148	247.5	35.1362		GluClα RNAi	20201211_fly21	247.5	12.0876
GluClα RNAi	20210111_fly149	270	30.1303		GluClα RNAi	20201211_fly22	270	3.41148
GluClα RNAi	20210111_fly149	292.5	29.1371		GluClα RNAi	20201211_fly22	292.5	7.31136
GluClα RNAi	20210111_fly149	315	28.5177		GluClα RNAi	20201211_fly22	315	7.53417
GluClα RNAi	20210111_fly149	337.5	15.0985		GluClα RNAi	20201211_fly22	337.5	7.193
GluClα RNAi	20210111_fly149	0	9.52112		GluClα RNAi	20201211_fly22	0	-4.02761
GluClα RNAi	20210111_fly149	22.5	-10.9209		GluClα RNAi	20201211_fly22	22.5	-5.34697
GluClα RNAi	20210111_fly149	45	-21.8821		GluClα RNAi	20201211_fly22	45	-5.08735
GluClα RNAi	20210111_fly149	67.5	-26.033		GluClα RNAi	20201211_fly22	67.5	-5.33054
GluClα RNAi	20210111_fly149	90	-33.8198		GluClα RNAi	20201211_fly22	90	-5.94062
GluClα RNAi	20210111_fly149	112.5	-33.5814		GluClα RNAi	20201211_fly22	112.5	-3.20805
GluClα RNAi	20210111_fly149	135	-21.4328		GluClα RNAi	20201211_fly22	135	-0.205473
GluClα RNAi	20210111_fly149	157.5	-12.5271		GluClα RNAi	20201211_fly22	157.5	-0.542458
GluClα RNAi	20210111_fly149	180	-5.00512		GluClα RNAi	20201211_fly22	180	-3.74209
GluClα RNAi	20210111_fly149	202.5	16.5957		GluClα RNAi	20201211_fly22	202.5	-0.333047
GluClα RNAi	20210111_fly149	225	32.1904		GluClα RNAi	20201211_fly22	225	1.55565
GluClα RNAi	20210111_fly149	247.5	32.3303		GluClα RNAi	20201211_fly22	247.5	6.46307
GluClα RNAi	20210111_fly150	270	24.5328		GluClα RNAi	20201211_fly23	270	23.001
GluClα RNAi	20210111_fly150	292.5	20.1996		GluClα RNAi	20201211_fly23	292.5	21.1125
GluClα RNAi	20210111_fly150	315	12.4148		GluClα RNAi	20201211_fly23	315	20.6004
GluClα RNAi	20210111_fly150	337.5	19.1796		GluClα RNAi	20201211_fly23	337.5	3.16876
GluClα RNAi	20210111_fly150	0	25.106		GluClα RNAi	20201211_fly23	0	-2.68816
GluClα RNAi	20210111_fly150	22.5	-6.36486		GluClα RNAi	20201211_fly23	22.5	-10.5005
GluClα RNAi	20210111_fly150	45	-15.8346		GluClα RNAi	20201211_fly23	45	-12.9862
GluClα RNAi	20210111_fly150	67.5	-30.1377		GluClα RNAi	20201211_fly23	67.5	-15.8448
GluClα RNAi	20210111_fly150	90	-29.7012		GluClα RNAi	20201211_fly23	90	-17.105
GluClα RNAi	20210111_fly150	112.5	-20.3096		GluClα RNAi	20201211_fly23	112.5	-21.4845
GluClα RNAi	20210111_fly150	135	-17.4785		GluClα RNAi	20201211_fly23	135	-10.6992
GluClα RNAi	20210111_fly150	157.5	-9.2709		GluClα RNAi	20201211_fly23	157.5	-11.3077
GluClα RNAi	20210111_fly150	180	4.4514		GluClα RNAi	20201211_fly23	180	-3.28958
GluClα RNAi	20210111_fly150	202.5	11.8985		GluClα RNAi	20201211_fly23	202.5	5.35783
GluClα RNAi	20210111_fly150	225	15.5916		GluClα RNAi	20201211_fly23	225	16.6645
GluClα RNAi	20210111_fly150	247.5	35.0543		GluClα RNAi	20201211_fly23	247.5	21.1744
T4/T5 > GluClα RNAi	20201210_fly02	270	64.1539		GluClα RNAi	20201211_fly24	270	11.7982
T4/T5 > GluClα RNAi	20201210_fly02	292.5	63.3949		GluClα RNAi	20201211_fly24	292.5	5.65162
T4/T5 > GluClα RNAi	20201210_fly02	315	42.5908		GluClα RNAi	20201211_fly24	315	4.42336
T4/T5 > GluClα RNAi	20201210_fly02	337.5	24.6937		GluClα RNAi	20201211_fly24	337.5	1.30728
T4/T5 > GluClα RNAi	20201210_fly02	0	3.07638		GluClα RNAi	20201211_fly24	0	-0.221806
T4/T5 > GluClα RNAi	20201210_fly02	22.5	-33.1278		GluClα RNAi	20201211_fly24	22.5	-4.6536
T4/T5 > GluClα RNAi	20201210_fly02	45	-47.901		GluClα RNAi	20201211_fly24	45	-4.31869
T4/T5 > GluClα RNAi	20201210_fly02	67.5	-60.389		GluClα RNAi	20201211_fly24	67.5	-7.37014
T4/T5 > GluClα RNAi	20201210_fly02	90	-51.9029		GluClα RNAi	20201211_fly24	90	-4.7907
T4/T5 > GluClα RNAi	20201210_fly02	112.5	-63.3851		GluClα RNAi	20201211_fly24	112.5	-5.82355
T4/T5 > GluClα RNAi	20201210_fly02	135	-54.2756		GluClα RNAi	20201211_fly24	135	-7.56921
T4/T5 > GluClα RNAi	20201210_fly02	157.5	-31.6573		GluClα RNAi	20201211_fly24	157.5	-2.60385
T4/T5 > GluClα RNAi	20201210_fly02	180	11.3272		GluClα RNAi	20201211_fly24	180	1.56174
T4/T5 > GluClα RNAi	20201210_fly02	202.5	26.5524		GluClα RNAi	20201211_fly24	202.5	6.96093
T4/T5 > GluClα RNAi	20201210_fly02	225	45.5144		GluClα RNAi	20201211_fly24	225	-0.759415
T4/T5 > GluClα RNAi	20201210_fly02	247.5	60.903		GluClα RNAi	20201211_fly24	247.5	2.25812
T4/T5 > GluClα RNAi	20201210_fly03	270	46.4039		GluClα RNAi	20210104_fly75	270	10.9675
T4/T5 > GluClα RNAi	20201210_fly03	292.5	45.5763		GluClα RNAi	20210104_fly75	292.5	18.117
T4/T5 > GluClα RNAi	20201210_fly03	315	30.7717		GluClα RNAi	20210104_fly75	315	3.94532
T4/T5 > GluClα RNAi	20201210_fly03	337.5	25.5563		GluClα RNAi	20210104_fly75	337.5	0.237143
T4/T5 > GluClα RNAi	20201210_fly03	0	6.59917		GluClα RNAi	20210104_fly75	0	-3.53218
T4/T5 > GluClα RNAi	20201210_fly03	22.5	-17.2801		GluClα RNAi	20210104_fly75	22.5	1.85992
T4/T5 > GluClα RNAi	20201210_fly03	45	-34.3925		GluClα RNAi	20210104_fly75	45	-4.34081
T4/T5 > GluClα RNAi	20201210_fly03	67.5	-40.2088		GluClα RNAi	20210104_fly75	67.5	-8.51371
T4/T5 > GluClα RNAi	20201210_fly03	90	-43.1801		GluClα RNAi	20210104_fly75	90	-14.23
T4/T5 > GluClα RNAi	20201210_fly03	112.5	-45.4453		GluClα RNAi	20210104_fly75	112.5	-6.37383
T4/T5 > GluClα RNAi	20201210_fly03	135	-34.9118		GluClα RNAi	20210104_fly75	135	-9.24149
T4/T5 > GluClα RNAi	20201210_fly03	157.5	-23.1778		GluClα RNAi	20210104_fly75	157.5	-3.56579
T4/T5 > GluClα RNAi	20201210_fly03	180	4.06393		GluClα RNAi	20210104_fly75	180	5.42989
T4/T5 > GluClα RNAi	20201210_fly03	202.5	17.5442		GluClα RNAi	20210104_fly75	202.5	3.08336
T4/T5 > GluClα RNAi	20201210_fly03	225	36.0953		GluClα RNAi	20210104_fly75	225	6.98888
T4/T5 > GluClα RNAi	20201210_fly03	247.5	40.7782		GluClα RNAi	20210104_fly75	247.5	10.4874
T4/T5 > GluClα RNAi	20201210_fly04	270	30.2547		GluClα RNAi	20210104_fly76	270	17.1366
T4/T5 > GluClα RNAi	20201210_fly04	292.5	25.3271		GluClα RNAi	20210104_fly76	292.5	12.1854
T4/T5 > GluClα RNAi	20201210_fly04	315	20.0135		GluClα RNAi	20210104_fly76	315	6.27578
T4/T5 > GluClα RNAi	20201210_fly04	337.5	11.1075		GluClα RNAi	20210104_fly76	337.5	4.02211
T4/T5 > GluClα RNAi	20201210_fly04	0	0.882727		GluClα RNAi	20210104_fly76	0	-1.75897
T4/T5 > GluClα RNAi	20201210_fly04	22.5	-7.52583		GluClα RNAi	20210104_fly76	22.5	-3.25898
T4/T5 > GluClα RNAi	20201210_fly04	45	-17.4696		GluClα RNAi	20210104_fly76	45	-10.269
T4/T5 > GluClα RNAi	20201210_fly04	67.5	-30.2821		GluClα RNAi	20210104_fly76	67.5	-10.4389
T4/T5 > GluClα RNAi	20201210_fly04	90	-20.1949		GluClα RNAi	20210104_fly76	90	-13.0112
T4/T5 > GluClα RNAi	20201210_fly04	112.5	-19.7692		GluClα RNAi	20210104_fly76	112.5	-12.0111
T4/T5 > GluClα RNAi	20201210_fly04	135	-20.8564		GluClα RNAi	20210104_fly76	135	-4.50191
T4/T5 > GluClα RNAi	20201210_fly04	157.5	-10.3303		GluClα RNAi	20210104_fly76	157.5	-3.0403
T4/T5 > GluClα RNAi	20201210_fly04	180	-1.49585		GluClα RNAi	20210104_fly76	180	1.03996
T4/T5 > GluClα RNAi	20201210_fly04	202.5	12.7781		GluClα RNAi	20210104_fly76	202.5	2.94706
T4/T5 > GluClα RNAi	20201210_fly04	225	16.3369		GluClα RNAi	20210104_fly76	225	7.64865
T4/T5 > GluClα RNAi	20201210_fly04	247.5	19.7791		GluClα RNAi	20210104_fly76	247.5	10.94
T4/T5 > GluClα RNAi	20201210_fly05	270	66.3645		GluClα RNAi	20210104_fly77	270	9.75079
T4/T5 > GluClα RNAi	20201210_fly05	292.5	66.0941		GluClα RNAi	20210104_fly77	292.5	11.7044
T4/T5 > GluClα RNAi	20201210_fly05	315	43.1589		GluClα RNAi	20210104_fly77	315	7.45872
T4/T5 > GluClα RNAi	20201210_fly05	337.5	26.0439		GluClα RNAi	20210104_fly77	337.5	2.00218
T4/T5 > GluClα RNAi	20201210_fly05	0	-5.0485		GluClα RNAi	20210104_fly77	0	-2.47454
T4/T5 > GluClα RNAi	20201210_fly05	22.5	-35.5641		GluClα RNAi	20210104_fly77	22.5	-0.709436
T4/T5 > GluClα RNAi	20201210_fly05	45	-56.1974		GluClα RNAi	20210104_fly77	45	-7.62337
T4/T5 > GluClα RNAi	20201210_fly05	67.5	-57.0079		GluClα RNAi	20210104_fly77	67.5	-7.96545
T4/T5 > GluClα RNAi	20201210_fly05	90	-66.8646		GluClα RNAi	20210104_fly77	90	-8.35018
T4/T5 > GluClα RNAi	20201210_fly05	112.5	-73.63		GluClα RNAi	20210104_fly77	112.5	-4.07628
T4/T5 > GluClα RNAi	20201210_fly05	135	-52.4698		GluClα RNAi	20210104_fly77	135	-6.60216
T4/T5 > GluClα RNAi	20201210_fly05	157.5	-24.9905		GluClα RNAi	20210104_fly77	157.5	-2.73603
T4/T5 > GluClα RNAi	20201210_fly05	180	-2.9674		GluClα RNAi	20210104_fly77	180	2.64265
T4/T5 > GluClα RNAi	20201210_fly05	202.5	27.8069		GluClα RNAi	20210104_fly77	202.5	1.94027
T4/T5 > GluClα RNAi	20201210_fly05	225	47.9227		GluClα RNAi	20210104_fly77	225	7.34196
T4/T5 > GluClα RNAi	20201210_fly05	247.5	63.8876		GluClα RNAi	20210104_fly77	247.5	11.2232
T4/T5 > GluClα RNAi	20201210_fly06	270	61.5185		GluClα RNAi	20210104_fly78	270	21.2519
T4/T5 > GluClα RNAi	20201210_fly06	292.5	54.3266		GluClα RNAi	20210104_fly78	292.5	22.7897
T4/T5 > GluClα RNAi	20201210_fly06	315	34.6372		GluClα RNAi	20210104_fly78	315	13.43
T4/T5 > GluClα RNAi	20201210_fly06	337.5	26.0013		GluClα RNAi	20210104_fly78	337.5	8.91925
T4/T5 > GluClα RNAi	20201210_fly06	0	-0.0777149		GluClα RNAi	20210104_fly78	0	-13.7408
T4/T5 > GluClα RNAi	20201210_fly06	22.5	-27.0183		GluClα RNAi	20210104_fly78	22.5	-8.14302
T4/T5 > GluClα RNAi	20201210_fly06	45	-39.6513		GluClα RNAi	20210104_fly78	45	-14.3369
T4/T5 > GluClα RNAi	20201210_fly06	67.5	-51.8937		GluClα RNAi	20210104_fly78	67.5	-23.0166
T4/T5 > GluClα RNAi	20201210_fly06	90	-62.0432		GluClα RNAi	20210104_fly78	90	-21.553
T4/T5 > GluClα RNAi	20201210_fly06	112.5	-55.9155		GluClα RNAi	20210104_fly78	112.5	-24.5281
T4/T5 > GluClα RNAi	20201210_fly06	135	-40.4405		GluClα RNAi	20210104_fly78	135	-12.5149
T4/T5 > GluClα RNAi	20201210_fly06	157.5	-28.1522		GluClα RNAi	20210104_fly78	157.5	-6.19604
T4/T5 > GluClα RNAi	20201210_fly06	180	0.0276574		GluClα RNAi	20210104_fly78	180	-7.30924
T4/T5 > GluClα RNAi	20201210_fly06	202.5	23.2953		GluClα RNAi	20210104_fly78	202.5	10.4122
T4/T5 > GluClα RNAi	20201210_fly06	225	38.2365		GluClα RNAi	20210104_fly78	225	19.8453
T4/T5 > GluClα RNAi	20201210_fly06	247.5	58.3969		GluClα RNAi	20210104_fly78	247.5	17.49
T4/T5 > GluClα RNAi	20201211_fly16	270	51.1793		GluClα RNAi	20210104_fly79	270	21.8055
T4/T5 > GluClα RNAi	20201211_fly16	292.5	46.5073		GluClα RNAi	20210104_fly79	292.5	20.1244
T4/T5 > GluClα RNAi	20201211_fly16	315	24.5477		GluClα RNAi	20210104_fly79	315	7.94464
T4/T5 > GluClα RNAi	20201211_fly16	337.5	17.706		GluClα RNAi	20210104_fly79	337.5	8.43619
T4/T5 > GluClα RNAi	20201211_fly16	0	-4.16128		GluClα RNAi	20210104_fly79	0	-5.06018
T4/T5 > GluClα RNAi	20201211_fly16	22.5	-20.4779		GluClα RNAi	20210104_fly79	22.5	-5.8476
T4/T5 > GluClα RNAi	20201211_fly16	45	-32.069		GluClα RNAi	20210104_fly79	45	-16.843
T4/T5 > GluClα RNAi	20201211_fly16	67.5	-45.7262		GluClα RNAi	20210104_fly79	67.5	-20.8973
T4/T5 > GluClα RNAi	20201211_fly16	90	-41.1374		GluClα RNAi	20210104_fly79	90	-19.4783
T4/T5 > GluClα RNAi	20201211_fly16	112.5	-40.7896		GluClα RNAi	20210104_fly79	112.5	-22.8181
T4/T5 > GluClα RNAi	20201211_fly16	135	-33.7595		GluClα RNAi	20210104_fly79	135	-16.4774
T4/T5 > GluClα RNAi	20201211_fly16	157.5	-17.9812		GluClα RNAi	20210104_fly79	157.5	-3.27685
T4/T5 > GluClα RNAi	20201211_fly16	180	5.59679		GluClα RNAi	20210104_fly79	180	4.58731
T4/T5 > GluClα RNAi	20201211_fly16	202.5	19.7377		GluClα RNAi	20210104_fly79	202.5	4.77466
T4/T5 > GluClα RNAi	20201211_fly16	225	33.2809		GluClα RNAi	20210104_fly79	225	12.6316
T4/T5 > GluClα RNAi	20201211_fly16	247.5	39.317		GluClα RNAi	20210104_fly79	247.5	15.5014
T4/T5 > GluClα RNAi	20201211_fly17	270	61.688		GluClα RNAi	20210112_fly115	270	30.0254
T4/T5 > GluClα RNAi	20201211_fly17	292.5	52.5585		GluClα RNAi	20210112_fly115	292.5	18.1425
T4/T5 > GluClα RNAi	20201211_fly17	315	40.9524		GluClα RNAi	20210112_fly115	315	2.75262
T4/T5 > GluClα RNAi	20201211_fly17	337.5	23.3081		GluClα RNAi	20210112_fly115	337.5	5.73009
T4/T5 > GluClα RNAi	20201211_fly17	0	6.89886		GluClα RNAi	20210112_fly115	0	0.746405
T4/T5 > GluClα RNAi	20201211_fly17	22.5	-23.9394		GluClα RNAi	20210112_fly115	22.5	-4.86843
T4/T5 > GluClα RNAi	20201211_fly17	45	-40.6784		GluClα RNAi	20210112_fly115	45	-16.1975
T4/T5 > GluClα RNAi	20201211_fly17	67.5	-44.1648		GluClα RNAi	20210112_fly115	67.5	-16.6004
T4/T5 > GluClα RNAi	20201211_fly17	90	-40.2225		GluClα RNAi	20210112_fly115	90	-11.3931
T4/T5 > GluClα RNAi	20201211_fly17	112.5	-43.999		GluClα RNAi	20210112_fly115	112.5	-13.6173
T4/T5 > GluClα RNAi	20201211_fly17	135	-39.3592		GluClα RNAi	20210112_fly115	135	-15.3242
T4/T5 > GluClα RNAi	20201211_fly17	157.5	-24.2027		GluClα RNAi	20210112_fly115	157.5	3.15693
T4/T5 > GluClα RNAi	20201211_fly17	180	-9.88067		GluClα RNAi	20210112_fly115	180	15.8894
T4/T5 > GluClα RNAi	20201211_fly17	202.5	27.5454		GluClα RNAi	20210112_fly115	202.5	2.37138
T4/T5 > GluClα RNAi	20201211_fly17	225	33.0539		GluClα RNAi	20210112_fly115	225	10.1557
T4/T5 > GluClα RNAi	20201211_fly17	247.5	42.957		GluClα RNAi	20210112_fly115	247.5	20.9406
T4/T5 > GluClα RNAi	20201211_fly18	270	24.7671		GluClα RNAi	20210112_fly116	270	25.4643
T4/T5 > GluClα RNAi	20201211_fly18	292.5	27.6721		GluClα RNAi	20210112_fly116	292.5	15.9715
T4/T5 > GluClα RNAi	20201211_fly18	315	21.3208		GluClα RNAi	20210112_fly116	315	10.2277
T4/T5 > GluClα RNAi	20201211_fly18	337.5	7.43448		GluClα RNAi	20210112_fly116	337.5	7.21058
T4/T5 > GluClα RNAi	20201211_fly18	0	-5.99009		GluClα RNAi	20210112_fly116	0	-1.25998
T4/T5 > GluClα RNAi	20201211_fly18	22.5	-8.50895		GluClα RNAi	20210112_fly116	22.5	0.0827472
T4/T5 > GluClα RNAi	20201211_fly18	45	-19.0055		GluClα RNAi	20210112_fly116	45	-13.7184
T4/T5 > GluClα RNAi	20201211_fly18	67.5	-25.6489		GluClα RNAi	20210112_fly116	67.5	-18.4135
T4/T5 > GluClα RNAi	20201211_fly18	90	-27.1581		GluClα RNAi	20210112_fly116	90	-15.7776
T4/T5 > GluClα RNAi	20201211_fly18	112.5	-22.6552		GluClα RNAi	20210112_fly116	112.5	-15.8963
T4/T5 > GluClα RNAi	20201211_fly18	135	-13.9953		GluClα RNAi	20210112_fly116	135	-12.1824
T4/T5 > GluClα RNAi	20201211_fly18	157.5	-8.584		GluClα RNAi	20210112_fly116	157.5	-2.23347
T4/T5 > GluClα RNAi	20201211_fly18	180	-0.819241		GluClα RNAi	20210112_fly116	180	3.08455
T4/T5 > GluClα RNAi	20201211_fly18	202.5	10.0904		GluClα RNAi	20210112_fly116	202.5	0.880423
T4/T5 > GluClα RNAi	20201211_fly18	225	22.3711		GluClα RNAi	20210112_fly116	225	12.8315
T4/T5 > GluClα RNAi	20201211_fly18	247.5	23.8836		GluClα RNAi	20210112_fly116	247.5	20.7932
T4/T5 > GluClα RNAi	20201211_fly19	270	27.0749		GluClα RNAi	20210112_fly117	270	19.4535
T4/T5 > GluClα RNAi	20201211_fly19	292.5	44.9981		GluClα RNAi	20210112_fly117	292.5	15.5547
T4/T5 > GluClα RNAi	20201211_fly19	315	32.7504		GluClα RNAi	20210112_fly117	315	9.19649
T4/T5 > GluClα RNAi	20201211_fly19	337.5	19.5753		GluClα RNAi	20210112_fly117	337.5	3.80576
T4/T5 > GluClα RNAi	20201211_fly19	0	-0.327255		GluClα RNAi	20210112_fly117	0	-3.56524
T4/T5 > GluClα RNAi	20201211_fly19	22.5	-12.8662		GluClα RNAi	20210112_fly117	22.5	-2.12099
T4/T5 > GluClα RNAi	20201211_fly19	45	-26.1924		GluClα RNAi	20210112_fly117	45	-10.6069
T4/T5 > GluClα RNAi	20201211_fly19	67.5	-36.4935		GluClα RNAi	20210112_fly117	67.5	-11.7221
T4/T5 > GluClα RNAi	20201211_fly19	90	-42.6182		GluClα RNAi	20210112_fly117	90	-9.37761
T4/T5 > GluClα RNAi	20201211_fly19	112.5	-36.9438		GluClα RNAi	20210112_fly117	112.5	-15.945
T4/T5 > GluClα RNAi	20201211_fly19	135	-25.3726		GluClα RNAi	20210112_fly117	135	-8.26339
T4/T5 > GluClα RNAi	20201211_fly19	157.5	-11.7277		GluClα RNAi	20210112_fly117	157.5	-4.58687
T4/T5 > GluClα RNAi	20201211_fly19	180	-6.089		GluClα RNAi	20210112_fly117	180	4.96055
T4/T5 > GluClα RNAi	20201211_fly19	202.5	19.9886		GluClα RNAi	20210112_fly117	202.5	6.00503
T4/T5 > GluClα RNAi	20201211_fly19	225	28.3103		GluClα RNAi	20210112_fly117	225	6.75815
T4/T5 > GluClα RNAi	20201211_fly19	247.5	35.7987		GluClα RNAi	20210112_fly117	247.5	12.6214
T4/T5 > GluClα RNAi	20201211_fly20	270	37.1051		GluClα RNAi	20210112_fly118	270	17.2865
T4/T5 > GluClα RNAi	20201211_fly20	292.5	39.4414		GluClα RNAi	20210112_fly118	292.5	18.2427
T4/T5 > GluClα RNAi	20201211_fly20	315	35.2324		GluClα RNAi	20210112_fly118	315	11.968
T4/T5 > GluClα RNAi	20201211_fly20	337.5	23.6186		GluClα RNAi	20210112_fly118	337.5	8.30491
T4/T5 > GluClα RNAi	20201211_fly20	0	-1.95533		GluClα RNAi	20210112_fly118	0	-2.76943
T4/T5 > GluClα RNAi	20201211_fly20	22.5	-17.9679		GluClα RNAi	20210112_fly118	22.5	-2.42341
T4/T5 > GluClα RNAi	20201211_fly20	45	-34.2363		GluClα RNAi	20210112_fly118	45	-15.4228
T4/T5 > GluClα RNAi	20201211_fly20	67.5	-30.4856		GluClα RNAi	20210112_fly118	67.5	-14.7814
T4/T5 > GluClα RNAi	20201211_fly20	90	-46.728		GluClα RNAi	20210112_fly118	90	-17.4914
T4/T5 > GluClα RNAi	20201211_fly20	112.5	-42.2915		GluClα RNAi	20210112_fly118	112.5	-20.8276
T4/T5 > GluClα RNAi	20201211_fly20	135	-50.2467		GluClα RNAi	20210112_fly118	135	-9.52614
T4/T5 > GluClα RNAi	20201211_fly20	157.5	-15.1822		GluClα RNAi	20210112_fly118	157.5	-7.46059
T4/T5 > GluClα RNAi	20201211_fly20	180	4.14765		GluClα RNAi	20210112_fly118	180	0.381292
T4/T5 > GluClα RNAi	20201211_fly20	202.5	23.9747		GluClα RNAi	20210112_fly118	202.5	7.22835
T4/T5 > GluClα RNAi	20201211_fly20	225	31.5679		GluClα RNAi	20210112_fly118	225	8.29023
T4/T5 > GluClα RNAi	20201211_fly20	247.5	42.081		GluClα RNAi	20210112_fly118	247.5	21.7478
T4/T5 > GluClα RNAi	20210104_fly100	270	38.2363		GluClα RNAi	20210112_fly119	270	24.09
T4/T5 > GluClα RNAi	20210104_fly100	292.5	34.6601		GluClα RNAi	20210112_fly119	292.5	25.003
T4/T5 > GluClα RNAi	20210104_fly100	315	24.9862		GluClα RNAi	20210112_fly119	315	24.9679
T4/T5 > GluClα RNAi	20210104_fly100	337.5	14.0588		GluClα RNAi	20210112_fly119	337.5	17.3932
T4/T5 > GluClα RNAi	20210104_fly100	0	-2.59669		GluClα RNAi	20210112_fly119	0	4.05637
T4/T5 > GluClα RNAi	20210104_fly100	22.5	-14.5609		GluClα RNAi	20210112_fly119	22.5	-9.1888
T4/T5 > GluClα RNAi	20210104_fly100	45	-21.7738		GluClα RNAi	20210112_fly119	45	-20.5947
T4/T5 > GluClα RNAi	20210104_fly100	67.5	-32.4199		GluClα RNAi	20210112_fly119	67.5	-21.985
T4/T5 > GluClα RNAi	20210104_fly100	90	-31.3337		GluClα RNAi	20210112_fly119	90	-24.285
T4/T5 > GluClα RNAi	20210104_fly100	112.5	-42.3525		GluClα RNAi	20210112_fly119	112.5	-22.8665
T4/T5 > GluClα RNAi	20210104_fly100	135	-29.432		GluClα RNAi	20210112_fly119	135	-14.4365
T4/T5 > GluClα RNAi	20210104_fly100	157.5	-25.4671		GluClα RNAi	20210112_fly119	157.5	-10.7981
T4/T5 > GluClα RNAi	20210104_fly100	180	6.90392		GluClα RNAi	20210112_fly119	180	-5.77602
T4/T5 > GluClα RNAi	20210104_fly100	202.5	21.5335		GluClα RNAi	20210112_fly119	202.5	16.0861
T4/T5 > GluClα RNAi	20210104_fly100	225	25.3743		GluClα RNAi	20210112_fly119	225	14.4427
T4/T5 > GluClα RNAi	20210104_fly100	247.5	38.1341		GluClα RNAi	20210112_fly119	247.5	20.5421
T4/T5 > GluClα RNAi	20210104_fly96	270	24.7366		T4/T5 > GluClα RNAi	20201210_fly01	270	40.3862
T4/T5 > GluClα RNAi	20210104_fly96	292.5	18.1236		T4/T5 > GluClα RNAi	20201210_fly01	292.5	34.5999
T4/T5 > GluClα RNAi	20210104_fly96	315	7.42773		T4/T5 > GluClα RNAi	20201210_fly01	315	23.2552
T4/T5 > GluClα RNAi	20210104_fly96	337.5	8.75539		T4/T5 > GluClα RNAi	20201210_fly01	337.5	15.7693
T4/T5 > GluClα RNAi	20210104_fly96	0	0.881524		T4/T5 > GluClα RNAi	20201210_fly01	0	-0.707732
T4/T5 > GluClα RNAi	20210104_fly96	22.5	-5.19982		T4/T5 > GluClα RNAi	20201210_fly01	22.5	-9.66238
T4/T5 > GluClα RNAi	20210104_fly96	45	-15.2743		T4/T5 > GluClα RNAi	20201210_fly01	45	-23.1199
T4/T5 > GluClα RNAi	20210104_fly96	67.5	-27.0274		T4/T5 > GluClα RNAi	20201210_fly01	67.5	-36.9403
T4/T5 > GluClα RNAi	20210104_fly96	90	-22.4507		T4/T5 > GluClα RNAi	20201210_fly01	90	-38.3918
T4/T5 > GluClα RNAi	20210104_fly96	112.5	-13.9302		T4/T5 > GluClα RNAi	20201210_fly01	112.5	-36.0749
T4/T5 > GluClα RNAi	20210104_fly96	135	-21.4436		T4/T5 > GluClα RNAi	20201210_fly01	135	-30.3959
T4/T5 > GluClα RNAi	20210104_fly96	157.5	-0.696475		T4/T5 > GluClα RNAi	20201210_fly01	157.5	-13.6412
T4/T5 > GluClα RNAi	20210104_fly96	180	7.00075		T4/T5 > GluClα RNAi	20201210_fly01	180	7.5506
T4/T5 > GluClα RNAi	20210104_fly96	202.5	10.1509		T4/T5 > GluClα RNAi	20201210_fly01	202.5	14.7789
T4/T5 > GluClα RNAi	20210104_fly96	225	15.2723		T4/T5 > GluClα RNAi	20201210_fly01	225	25.2459
T4/T5 > GluClα RNAi	20210104_fly96	247.5	23.042		T4/T5 > GluClα RNAi	20201210_fly01	247.5	36.0924
T4/T5 > GluClα RNAi	20210104_fly97	270	26.2417		T4/T5 > GluClα RNAi	20201210_fly02	270	16.8156
T4/T5 > GluClα RNAi	20210104_fly97	292.5	23.4724		T4/T5 > GluClα RNAi	20201210_fly02	292.5	22.1572
T4/T5 > GluClα RNAi	20210104_fly97	315	16.1634		T4/T5 > GluClα RNAi	20201210_fly02	315	13.8628
T4/T5 > GluClα RNAi	20210104_fly97	337.5	12.3394		T4/T5 > GluClα RNAi	20201210_fly02	337.5	17.8161
T4/T5 > GluClα RNAi	20210104_fly97	0	4.83149		T4/T5 > GluClα RNAi	20201210_fly02	0	4.53586
T4/T5 > GluClα RNAi	20210104_fly97	22.5	-11.26		T4/T5 > GluClα RNAi	20201210_fly02	22.5	-14.0356
T4/T5 > GluClα RNAi	20210104_fly97	45	-17.9795		T4/T5 > GluClα RNAi	20201210_fly02	45	-22.7425
T4/T5 > GluClα RNAi	20210104_fly97	67.5	-27.568		T4/T5 > GluClα RNAi	20201210_fly02	67.5	-21.5279
T4/T5 > GluClα RNAi	20210104_fly97	90	-24.9629		T4/T5 > GluClα RNAi	20201210_fly02	90	-22.7506
T4/T5 > GluClα RNAi	20210104_fly97	112.5	-32.5421		T4/T5 > GluClα RNAi	20201210_fly02	112.5	-25.5819
T4/T5 > GluClα RNAi	20210104_fly97	135	-15.9482		T4/T5 > GluClα RNAi	20201210_fly02	135	-19.8322
T4/T5 > GluClα RNAi	20210104_fly97	157.5	-12.7648		T4/T5 > GluClα RNAi	20201210_fly02	157.5	-9.86487
T4/T5 > GluClα RNAi	20210104_fly97	180	-1.54556		T4/T5 > GluClα RNAi	20201210_fly02	180	-7.51876
T4/T5 > GluClα RNAi	20210104_fly97	202.5	13.7315		T4/T5 > GluClα RNAi	20201210_fly02	202.5	17.9961
T4/T5 > GluClα RNAi	20210104_fly97	225	18.2514		T4/T5 > GluClα RNAi	20201210_fly02	225	18.7468
T4/T5 > GluClα RNAi	20210104_fly97	247.5	25.5186		T4/T5 > GluClα RNAi	20201210_fly02	247.5	20.7939
T4/T5 > GluClα RNAi	20210104_fly98	270	25.0451		T4/T5 > GluClα RNAi	20201210_fly03	270	12.9874
T4/T5 > GluClα RNAi	20210104_fly98	292.5	25.8766		T4/T5 > GluClα RNAi	20201210_fly03	292.5	12.2832
T4/T5 > GluClα RNAi	20210104_fly98	315	18.977		T4/T5 > GluClα RNAi	20201210_fly03	315	9.9267
T4/T5 > GluClα RNAi	20210104_fly98	337.5	10.9627		T4/T5 > GluClα RNAi	20201210_fly03	337.5	4.73103
T4/T5 > GluClα RNAi	20210104_fly98	0	-2.59916		T4/T5 > GluClα RNAi	20201210_fly03	0	-0.940454
T4/T5 > GluClα RNAi	20210104_fly98	22.5	-12.4858		T4/T5 > GluClα RNAi	20201210_fly03	22.5	-3.43507
T4/T5 > GluClα RNAi	20210104_fly98	45	-18.2695		T4/T5 > GluClα RNAi	20201210_fly03	45	-6.50113
T4/T5 > GluClα RNAi	20210104_fly98	67.5	-24.2164		T4/T5 > GluClα RNAi	20201210_fly03	67.5	-12.3539
T4/T5 > GluClα RNAi	20210104_fly98	90	-28.4805		T4/T5 > GluClα RNAi	20201210_fly03	90	-10.5224
T4/T5 > GluClα RNAi	20210104_fly98	112.5	-23.08		T4/T5 > GluClα RNAi	20201210_fly03	112.5	-10.1556
T4/T5 > GluClα RNAi	20210104_fly98	135	-16.1527		T4/T5 > GluClα RNAi	20201210_fly03	135	-8.73293
T4/T5 > GluClα RNAi	20210104_fly98	157.5	-13.1043		T4/T5 > GluClα RNAi	20201210_fly03	157.5	-4.67694
T4/T5 > GluClα RNAi	20210104_fly98	180	2.6902		T4/T5 > GluClα RNAi	20201210_fly03	180	0.103103
T4/T5 > GluClα RNAi	20210104_fly98	202.5	11.7179		T4/T5 > GluClα RNAi	20201210_fly03	202.5	3.2429
T4/T5 > GluClα RNAi	20210104_fly98	225	17.905		T4/T5 > GluClα RNAi	20201210_fly03	225	8.49501
T4/T5 > GluClα RNAi	20210104_fly98	247.5	25.0611		T4/T5 > GluClα RNAi	20201210_fly03	247.5	12.2677
T4/T5 > GluClα RNAi	20210104_fly99	270	50.4707		T4/T5 > GluClα RNAi	20201210_fly04	270	42.3064
T4/T5 > GluClα RNAi	20210104_fly99	292.5	28.5583		T4/T5 > GluClα RNAi	20201210_fly04	292.5	37.9365
T4/T5 > GluClα RNAi	20210104_fly99	315	20.9133		T4/T5 > GluClα RNAi	20201210_fly04	315	26.9842
T4/T5 > GluClα RNAi	20210104_fly99	337.5	19.9487		T4/T5 > GluClα RNAi	20201210_fly04	337.5	16.8222
T4/T5 > GluClα RNAi	20210104_fly99	0	-9.1072		T4/T5 > GluClα RNAi	20201210_fly04	0	1.95757
T4/T5 > GluClα RNAi	20210104_fly99	22.5	-17.9977		T4/T5 > GluClα RNAi	20201210_fly04	22.5	-17.3329
T4/T5 > GluClα RNAi	20210104_fly99	45	-21.6542		T4/T5 > GluClα RNAi	20201210_fly04	45	-32.032
T4/T5 > GluClα RNAi	20210104_fly99	67.5	-26.7507		T4/T5 > GluClα RNAi	20201210_fly04	67.5	-33.8327
T4/T5 > GluClα RNAi	20210104_fly99	90	-28.2628		T4/T5 > GluClα RNAi	20201210_fly04	90	-35.3133
T4/T5 > GluClα RNAi	20210104_fly99	112.5	-33.1748		T4/T5 > GluClα RNAi	20201210_fly04	112.5	-40.1237
T4/T5 > GluClα RNAi	20210104_fly99	135	-18.299		T4/T5 > GluClα RNAi	20201210_fly04	135	-34.6735
T4/T5 > GluClα RNAi	20210104_fly99	157.5	-7.02029		T4/T5 > GluClα RNAi	20201210_fly04	157.5	-13.6238
T4/T5 > GluClα RNAi	20210104_fly99	180	1.03396		T4/T5 > GluClα RNAi	20201210_fly04	180	-2.40983
T4/T5 > GluClα RNAi	20210104_fly99	202.5	13.1345		T4/T5 > GluClα RNAi	20201210_fly04	202.5	15.4426
T4/T5 > GluClα RNAi	20210104_fly99	225	29.15		T4/T5 > GluClα RNAi	20201210_fly04	225	29.1458
T4/T5 > GluClα RNAi	20210104_fly99	247.5	40.887		T4/T5 > GluClα RNAi	20201210_fly04	247.5	39.7352
T4/T5 > GluClα RNAi	20210107_fly141	270	36.9646		T4/T5 > GluClα RNAi	20201210_fly05	270	36.1169
T4/T5 > GluClα RNAi	20210107_fly141	292.5	20.4819		T4/T5 > GluClα RNAi	20201210_fly05	292.5	30.7657
T4/T5 > GluClα RNAi	20210107_fly141	315	24.3658		T4/T5 > GluClα RNAi	20201210_fly05	315	26.2062
T4/T5 > GluClα RNAi	20210107_fly141	337.5	13.6247		T4/T5 > GluClα RNAi	20201210_fly05	337.5	15.6438
T4/T5 > GluClα RNAi	20210107_fly141	0	3.96356		T4/T5 > GluClα RNAi	20201210_fly05	0	4.37717
T4/T5 > GluClα RNAi	20210107_fly141	22.5	-8.44436		T4/T5 > GluClα RNAi	20201210_fly05	22.5	-9.34554
T4/T5 > GluClα RNAi	20210107_fly141	45	-17.7971		T4/T5 > GluClα RNAi	20201210_fly05	45	-26.5359
T4/T5 > GluClα RNAi	20210107_fly141	67.5	-24.5808		T4/T5 > GluClα RNAi	20201210_fly05	67.5	-39.56
T4/T5 > GluClα RNAi	20210107_fly141	90	-29.2112		T4/T5 > GluClα RNAi	20201210_fly05	90	-41.1784
T4/T5 > GluClα RNAi	20210107_fly141	112.5	-19.1722		T4/T5 > GluClα RNAi	20201210_fly05	112.5	-39.6087
T4/T5 > GluClα RNAi	20210107_fly141	135	-28.624		T4/T5 > GluClα RNAi	20201210_fly05	135	-27.7836
T4/T5 > GluClα RNAi	20210107_fly141	157.5	-13.0708		T4/T5 > GluClα RNAi	20201210_fly05	157.5	-12.838
T4/T5 > GluClα RNAi	20210107_fly141	180	5.85954		T4/T5 > GluClα RNAi	20201210_fly05	180	1.2307
T4/T5 > GluClα RNAi	20210107_fly141	202.5	9.77439		T4/T5 > GluClα RNAi	20201210_fly05	202.5	15.5646
T4/T5 > GluClα RNAi	20210107_fly141	225	9.86026		T4/T5 > GluClα RNAi	20201210_fly05	225	24.5107
T4/T5 > GluClα RNAi	20210107_fly141	247.5	21.8131		T4/T5 > GluClα RNAi	20201210_fly05	247.5	36.0688
T4/T5 > GluClα RNAi	20210107_fly142	270	45.4198		T4/T5 > GluClα RNAi	20201211_fly15	270	37.2794
T4/T5 > GluClα RNAi	20210107_fly142	292.5	38.039		T4/T5 > GluClα RNAi	20201211_fly15	292.5	37.544
T4/T5 > GluClα RNAi	20210107_fly142	315	28.3502		T4/T5 > GluClα RNAi	20201211_fly15	315	24.6319
T4/T5 > GluClα RNAi	20210107_fly142	337.5	23.879		T4/T5 > GluClα RNAi	20201211_fly15	337.5	5.54789
T4/T5 > GluClα RNAi	20210107_fly142	0	8.67744		T4/T5 > GluClα RNAi	20201211_fly15	0	-2.65506
T4/T5 > GluClα RNAi	20210107_fly142	22.5	-23.1219		T4/T5 > GluClα RNAi	20201211_fly15	22.5	-13.6189
T4/T5 > GluClα RNAi	20210107_fly142	45	-29.0804		T4/T5 > GluClα RNAi	20201211_fly15	45	-17.0108
T4/T5 > GluClα RNAi	20210107_fly142	67.5	-40.5408		T4/T5 > GluClα RNAi	20201211_fly15	67.5	-26.9714
T4/T5 > GluClα RNAi	20210107_fly142	90	-36.4401		T4/T5 > GluClα RNAi	20201211_fly15	90	-39.4609
T4/T5 > GluClα RNAi	20210107_fly142	112.5	-39.4516		T4/T5 > GluClα RNAi	20201211_fly15	112.5	-28.8332
T4/T5 > GluClα RNAi	20210107_fly142	135	-31.9828		T4/T5 > GluClα RNAi	20201211_fly15	135	-24.057
T4/T5 > GluClα RNAi	20210107_fly142	157.5	-21.2031		T4/T5 > GluClα RNAi	20201211_fly15	157.5	-8.6764
T4/T5 > GluClα RNAi	20210107_fly142	180	-0.592039		T4/T5 > GluClα RNAi	20201211_fly15	180	2.36031
T4/T5 > GluClα RNAi	20210107_fly142	202.5	19.1514		T4/T5 > GluClα RNAi	20201211_fly15	202.5	10.4404
T4/T5 > GluClα RNAi	20210107_fly142	225	34.1005		T4/T5 > GluClα RNAi	20201211_fly15	225	21.7722
T4/T5 > GluClα RNAi	20210107_fly142	247.5	38.831		T4/T5 > GluClα RNAi	20201211_fly15	247.5	32.5059
T4/T5 > GluClα RNAi	20210107_fly143	270	35.6711		T4/T5 > GluClα RNAi	20201211_fly16	270	13.0936
T4/T5 > GluClα RNAi	20210107_fly143	292.5	31.164		T4/T5 > GluClα RNAi	20201211_fly16	292.5	25.8171
T4/T5 > GluClα RNAi	20210107_fly143	315	34.3271		T4/T5 > GluClα RNAi	20201211_fly16	315	23.1827
T4/T5 > GluClα RNAi	20210107_fly143	337.5	4.64389		T4/T5 > GluClα RNAi	20201211_fly16	337.5	15.7167
T4/T5 > GluClα RNAi	20210107_fly143	0	-9.14174		T4/T5 > GluClα RNAi	20201211_fly16	0	-12.2745
T4/T5 > GluClα RNAi	20210107_fly143	22.5	-19.9604		T4/T5 > GluClα RNAi	20201211_fly16	22.5	-10.1804
T4/T5 > GluClα RNAi	20210107_fly143	45	-14.8257		T4/T5 > GluClα RNAi	20201211_fly16	45	-18.1933
T4/T5 > GluClα RNAi	20210107_fly143	67.5	-25.0899		T4/T5 > GluClα RNAi	20201211_fly16	67.5	-28.9491
T4/T5 > GluClα RNAi	20210107_fly143	90	-32.5601		T4/T5 > GluClα RNAi	20201211_fly16	90	-27.4882
T4/T5 > GluClα RNAi	20210107_fly143	112.5	-23.9678		T4/T5 > GluClα RNAi	20201211_fly16	112.5	-23.9783
T4/T5 > GluClα RNAi	20210107_fly143	135	-18.8609		T4/T5 > GluClα RNAi	20201211_fly16	135	-18.7349
T4/T5 > GluClα RNAi	20210107_fly143	157.5	-12.022		T4/T5 > GluClα RNAi	20201211_fly16	157.5	-13.8024
T4/T5 > GluClα RNAi	20210107_fly143	180	-7.76333		T4/T5 > GluClα RNAi	20201211_fly16	180	-14.4305
T4/T5 > GluClα RNAi	20210107_fly143	202.5	2.45114		T4/T5 > GluClα RNAi	20201211_fly16	202.5	8.27803
T4/T5 > GluClα RNAi	20210107_fly143	225	17.5469		T4/T5 > GluClα RNAi	20201211_fly16	225	17.8146
T4/T5 > GluClα RNAi	20210107_fly143	247.5	40.0439		T4/T5 > GluClα RNAi	20201211_fly16	247.5	24.7913
T4/T5 > GluClα RNAi	20210107_fly144	270	45.5086		T4/T5 > GluClα RNAi	20201211_fly17	270	9.03523
T4/T5 > GluClα RNAi	20210107_fly144	292.5	48.5581		T4/T5 > GluClα RNAi	20201211_fly17	292.5	5.69653
T4/T5 > GluClα RNAi	20210107_fly144	315	33.8486		T4/T5 > GluClα RNAi	20201211_fly17	315	8.34631
T4/T5 > GluClα RNAi	20210107_fly144	337.5	19.924		T4/T5 > GluClα RNAi	20201211_fly17	337.5	4.63664
T4/T5 > GluClα RNAi	20210107_fly144	0	-4.70651		T4/T5 > GluClα RNAi	20201211_fly17	0	-1.0034
T4/T5 > GluClα RNAi	20210107_fly144	22.5	-28.2848		T4/T5 > GluClα RNAi	20201211_fly17	22.5	-1.41741
T4/T5 > GluClα RNAi	20210107_fly144	45	-32.6251		T4/T5 > GluClα RNAi	20201211_fly17	45	-6.62906
T4/T5 > GluClα RNAi	20210107_fly144	67.5	-42.0973		T4/T5 > GluClα RNAi	20201211_fly17	67.5	-13.6054
T4/T5 > GluClα RNAi	20210107_fly144	90	-51.597		T4/T5 > GluClα RNAi	20201211_fly17	90	-11.0745
T4/T5 > GluClα RNAi	20210107_fly144	112.5	-36.5257		T4/T5 > GluClα RNAi	20201211_fly17	112.5	-12.4796
T4/T5 > GluClα RNAi	20210107_fly144	135	-27.8032		T4/T5 > GluClα RNAi	20201211_fly17	135	-4.03786
T4/T5 > GluClα RNAi	20210107_fly144	157.5	-21.9383		T4/T5 > GluClα RNAi	20201211_fly17	157.5	-0.627709
T4/T5 > GluClα RNAi	20210107_fly144	180	-1.44943		T4/T5 > GluClα RNAi	20201211_fly17	180	1.79285
T4/T5 > GluClα RNAi	20210107_fly144	202.5	21.8259		T4/T5 > GluClα RNAi	20201211_fly17	202.5	4.0792
T4/T5 > GluClα RNAi	20210107_fly144	225	34.5283		T4/T5 > GluClα RNAi	20201211_fly17	225	12.2541
T4/T5 > GluClα RNAi	20210107_fly144	247.5	44.1406		T4/T5 > GluClα RNAi	20201211_fly17	247.5	12.0603
T4/T5 > GluClα RNAi	20210107_fly145	270	50.92		T4/T5 > GluClα RNAi	20201211_fly18	270	21.8784
T4/T5 > GluClα RNAi	20210107_fly145	292.5	46.8102		T4/T5 > GluClα RNAi	20201211_fly18	292.5	31.0948
T4/T5 > GluClα RNAi	20210107_fly145	315	44.8979		T4/T5 > GluClα RNAi	20201211_fly18	315	27.9652
T4/T5 > GluClα RNAi	20210107_fly145	337.5	17.6219		T4/T5 > GluClα RNAi	20201211_fly18	337.5	27.6119
T4/T5 > GluClα RNAi	20210107_fly145	0	-3.32018		T4/T5 > GluClα RNAi	20201211_fly18	0	-0.264475
T4/T5 > GluClα RNAi	20210107_fly145	22.5	-21.1449		T4/T5 > GluClα RNAi	20201211_fly18	22.5	-11.874
T4/T5 > GluClα RNAi	20210107_fly145	45	-31.4335		T4/T5 > GluClα RNAi	20201211_fly18	45	-25.4697
T4/T5 > GluClα RNAi	20210107_fly145	67.5	-41.2613		T4/T5 > GluClα RNAi	20201211_fly18	67.5	-27.2055
T4/T5 > GluClα RNAi	20210107_fly145	90	-52.5336		T4/T5 > GluClα RNAi	20201211_fly18	90	-39.6428
T4/T5 > GluClα RNAi	20210107_fly145	112.5	-49.2659		T4/T5 > GluClα RNAi	20201211_fly18	112.5	-37.2655
T4/T5 > GluClα RNAi	20210107_fly145	135	-34.9693		T4/T5 > GluClα RNAi	20201211_fly18	135	-27.9013
T4/T5 > GluClα RNAi	20210107_fly145	157.5	-22.0023		T4/T5 > GluClα RNAi	20201211_fly18	157.5	-10.6974
T4/T5 > GluClα RNAi	20210107_fly145	180	-9.79116		T4/T5 > GluClα RNAi	20201211_fly18	180	-4.57689
T4/T5 > GluClα RNAi	20210107_fly145	202.5	20.5221		T4/T5 > GluClα RNAi	20201211_fly18	202.5	19.4054
T4/T5 > GluClα RNAi	20210107_fly145	225	42.7584		T4/T5 > GluClα RNAi	20201211_fly18	225	22.5001
T4/T5 > GluClα RNAi	20210107_fly145	247.5	49.6401		T4/T5 > GluClα RNAi	20201211_fly18	247.5	30.988
Nmdar1 RNAi	20201217_fly26	270	25.458		T4/T5 > GluClα RNAi	20201211_fly19	270	28.6516
Nmdar1 RNAi	20201217_fly26	292.5	23.6603		T4/T5 > GluClα RNAi	20201211_fly19	292.5	28.1395
Nmdar1 RNAi	20201217_fly26	315	13.9862		T4/T5 > GluClα RNAi	20201211_fly19	315	19.0386
Nmdar1 RNAi	20201217_fly26	337.5	9.35038		T4/T5 > GluClα RNAi	20201211_fly19	337.5	13.4293
Nmdar1 RNAi	20201217_fly26	0	-1.05711		T4/T5 > GluClα RNAi	20201211_fly19	0	-8.39333
Nmdar1 RNAi	20201217_fly26	22.5	-10.5983		T4/T5 > GluClα RNAi	20201211_fly19	22.5	-6.39365
Nmdar1 RNAi	20201217_fly26	45	-13.1788		T4/T5 > GluClα RNAi	20201211_fly19	45	-20.1563
Nmdar1 RNAi	20201217_fly26	67.5	-24.3438		T4/T5 > GluClα RNAi	20201211_fly19	67.5	-27.947
Nmdar1 RNAi	20201217_fly26	90	-11.7616		T4/T5 > GluClα RNAi	20201211_fly19	90	-33.4554
Nmdar1 RNAi	20201217_fly26	112.5	-19.6411		T4/T5 > GluClα RNAi	20201211_fly19	112.5	-24.553
Nmdar1 RNAi	20201217_fly26	135	-12.3765		T4/T5 > GluClα RNAi	20201211_fly19	135	-21.8222
Nmdar1 RNAi	20201217_fly26	157.5	-12.0399		T4/T5 > GluClα RNAi	20201211_fly19	157.5	-10.4526
Nmdar1 RNAi	20201217_fly26	180	2.93603		T4/T5 > GluClα RNAi	20201211_fly19	180	1.8954
Nmdar1 RNAi	20201217_fly26	202.5	5.88381		T4/T5 > GluClα RNAi	20201211_fly19	202.5	7.9031
Nmdar1 RNAi	20201217_fly26	225	15.0887		T4/T5 > GluClα RNAi	20201211_fly19	225	21.638
Nmdar1 RNAi	20201217_fly26	247.5	19.3082		T4/T5 > GluClα RNAi	20201211_fly19	247.5	30.4038
Nmdar1 RNAi	20201217_fly27	270	18.4513		T4/T5 > GluClα RNAi	20210111_fly95	270	29.9977
Nmdar1 RNAi	20201217_fly27	292.5	30.0505		T4/T5 > GluClα RNAi	20210111_fly95	292.5	26.1317
Nmdar1 RNAi	20201217_fly27	315	27.6459		T4/T5 > GluClα RNAi	20210111_fly95	315	21.719
Nmdar1 RNAi	20201217_fly27	337.5	21.9446		T4/T5 > GluClα RNAi	20210111_fly95	337.5	10.8093
Nmdar1 RNAi	20201217_fly27	0	0.689129		T4/T5 > GluClα RNAi	20210111_fly95	0	-5.51238
Nmdar1 RNAi	20201217_fly27	22.5	-15.5634		T4/T5 > GluClα RNAi	20210111_fly95	22.5	-11.5386
Nmdar1 RNAi	20201217_fly27	45	-21.298		T4/T5 > GluClα RNAi	20210111_fly95	45	-17.3868
Nmdar1 RNAi	20201217_fly27	67.5	-21.695		T4/T5 > GluClα RNAi	20210111_fly95	67.5	-33.0841
Nmdar1 RNAi	20201217_fly27	90	-22.7929		T4/T5 > GluClα RNAi	20210111_fly95	90	-26.4514
Nmdar1 RNAi	20201217_fly27	112.5	-24.8087		T4/T5 > GluClα RNAi	20210111_fly95	112.5	-28.0527
Nmdar1 RNAi	20201217_fly27	135	-24.8211		T4/T5 > GluClα RNAi	20210111_fly95	135	-17.7292
Nmdar1 RNAi	20201217_fly27	157.5	-15.9211		T4/T5 > GluClα RNAi	20210111_fly95	157.5	-7.37811
Nmdar1 RNAi	20201217_fly27	180	-4.83904		T4/T5 > GluClα RNAi	20210111_fly95	180	-2.0672
Nmdar1 RNAi	20201217_fly27	202.5	21.9815		T4/T5 > GluClα RNAi	20210111_fly95	202.5	11.9823
Nmdar1 RNAi	20201217_fly27	225	25.9922		T4/T5 > GluClα RNAi	20210111_fly95	225	22.42
Nmdar1 RNAi	20201217_fly27	247.5	28.2234		T4/T5 > GluClα RNAi	20210111_fly95	247.5	28.2598
Nmdar1 RNAi	20201217_fly28	270	14.991		T4/T5 > GluClα RNAi	20210111_fly96	270	24.401
Nmdar1 RNAi	20201217_fly28	292.5	18.7062		T4/T5 > GluClα RNAi	20210111_fly96	292.5	18.7928
Nmdar1 RNAi	20201217_fly28	315	16.1655		T4/T5 > GluClα RNAi	20210111_fly96	315	13.2538
Nmdar1 RNAi	20201217_fly28	337.5	11.6517		T4/T5 > GluClα RNAi	20210111_fly96	337.5	8.4593
Nmdar1 RNAi	20201217_fly28	0	-4.50553		T4/T5 > GluClα RNAi	20210111_fly96	0	-0.412904
Nmdar1 RNAi	20201217_fly28	22.5	-8.61768		T4/T5 > GluClα RNAi	20210111_fly96	22.5	-3.70637
Nmdar1 RNAi	20201217_fly28	45	-15.5422		T4/T5 > GluClα RNAi	20210111_fly96	45	-13.9193
Nmdar1 RNAi	20201217_fly28	67.5	-15.5408		T4/T5 > GluClα RNAi	20210111_fly96	67.5	-23.45
Nmdar1 RNAi	20201217_fly28	90	-22.8123		T4/T5 > GluClα RNAi	20210111_fly96	90	-7.08389
Nmdar1 RNAi	20201217_fly28	112.5	-14.6966		T4/T5 > GluClα RNAi	20210111_fly96	112.5	-18.1619
Nmdar1 RNAi	20201217_fly28	135	-15.1937		T4/T5 > GluClα RNAi	20210111_fly96	135	-16.803
Nmdar1 RNAi	20201217_fly28	157.5	-4.89052		T4/T5 > GluClα RNAi	20210111_fly96	157.5	-6.74936
Nmdar1 RNAi	20201217_fly28	180	-2.50694		T4/T5 > GluClα RNAi	20210111_fly96	180	-0.750436
Nmdar1 RNAi	20201217_fly28	202.5	11.8446		T4/T5 > GluClα RNAi	20210111_fly96	202.5	7.5369
Nmdar1 RNAi	20201217_fly28	225	17.6716		T4/T5 > GluClα RNAi	20210111_fly96	225	13.2595
Nmdar1 RNAi	20201217_fly28	247.5	20.7702		T4/T5 > GluClα RNAi	20210111_fly96	247.5	19.374
Nmdar1 RNAi	20201217_fly29	270	27.2593		T4/T5 > GluClα RNAi	20210111_fly97	270	7.07543
Nmdar1 RNAi	20201217_fly29	292.5	27.4906		T4/T5 > GluClα RNAi	20210111_fly97	292.5	8.22271
Nmdar1 RNAi	20201217_fly29	315	15.9496		T4/T5 > GluClα RNAi	20210111_fly97	315	11.7623
Nmdar1 RNAi	20201217_fly29	337.5	10.3271		T4/T5 > GluClα RNAi	20210111_fly97	337.5	9.41216
Nmdar1 RNAi	20201217_fly29	0	-0.96463		T4/T5 > GluClα RNAi	20210111_fly97	0	-3.74723
Nmdar1 RNAi	20201217_fly29	22.5	-7.18089		T4/T5 > GluClα RNAi	20210111_fly97	22.5	-4.95261
Nmdar1 RNAi	20201217_fly29	45	-19.1789		T4/T5 > GluClα RNAi	20210111_fly97	45	-8.27286
Nmdar1 RNAi	20201217_fly29	67.5	-19.9193		T4/T5 > GluClα RNAi	20210111_fly97	67.5	-7.81755
Nmdar1 RNAi	20201217_fly29	90	-24.2319		T4/T5 > GluClα RNAi	20210111_fly97	90	-8.6896
Nmdar1 RNAi	20201217_fly29	112.5	-33.9458		T4/T5 > GluClα RNAi	20210111_fly97	112.5	-4.55919
Nmdar1 RNAi	20201217_fly29	135	-23.1014		T4/T5 > GluClα RNAi	20210111_fly97	135	-9.25417
Nmdar1 RNAi	20201217_fly29	157.5	-10.4307		T4/T5 > GluClα RNAi	20210111_fly97	157.5	-7.09346
Nmdar1 RNAi	20201217_fly29	180	1.93475		T4/T5 > GluClα RNAi	20210111_fly97	180	-0.501418
Nmdar1 RNAi	20201217_fly29	202.5	10.6226		T4/T5 > GluClα RNAi	20210111_fly97	202.5	7.04474
Nmdar1 RNAi	20201217_fly29	225	18.7157		T4/T5 > GluClα RNAi	20210111_fly97	225	10.0568
Nmdar1 RNAi	20201217_fly29	247.5	28.2669		T4/T5 > GluClα RNAi	20210111_fly97	247.5	7.72821
Nmdar1 RNAi	20201217_fly30	270	24.4647		T4/T5 > GluClα RNAi	20210111_fly98	270	23.2963
Nmdar1 RNAi	20201217_fly30	292.5	22.4714		T4/T5 > GluClα RNAi	20210111_fly98	292.5	24.1579
Nmdar1 RNAi	20201217_fly30	315	15.2786		T4/T5 > GluClα RNAi	20210111_fly98	315	20.1022
Nmdar1 RNAi	20201217_fly30	337.5	14.0117		T4/T5 > GluClα RNAi	20210111_fly98	337.5	17.0071
Nmdar1 RNAi	20201217_fly30	0	-0.527732		T4/T5 > GluClα RNAi	20210111_fly98	0	-3.059
Nmdar1 RNAi	20201217_fly30	22.5	-5.62357		T4/T5 > GluClα RNAi	20210111_fly98	22.5	-3.42847
Nmdar1 RNAi	20201217_fly30	45	-16.9418		T4/T5 > GluClα RNAi	20210111_fly98	45	-14.0815
Nmdar1 RNAi	20201217_fly30	67.5	-14.6906		T4/T5 > GluClα RNAi	20210111_fly98	67.5	-19.9705
Nmdar1 RNAi	20201217_fly30	90	-29.4874		T4/T5 > GluClα RNAi	20210111_fly98	90	-21.4467
Nmdar1 RNAi	20201217_fly30	112.5	-18.4274		T4/T5 > GluClα RNAi	20210111_fly98	112.5	-30.6114
Nmdar1 RNAi	20201217_fly30	135	-9.27645		T4/T5 > GluClα RNAi	20210111_fly98	135	-16.1242
Nmdar1 RNAi	20201217_fly30	157.5	-5.50332		T4/T5 > GluClα RNAi	20210111_fly98	157.5	-21.9676
Nmdar1 RNAi	20201217_fly30	180	-1.9309		T4/T5 > GluClα RNAi	20210111_fly98	180	-1.3766
Nmdar1 RNAi	20201217_fly30	202.5	7.43558		T4/T5 > GluClα RNAi	20210111_fly98	202.5	12.4417
Nmdar1 RNAi	20201217_fly30	225	18.8673		T4/T5 > GluClα RNAi	20210111_fly98	225	18.6491
Nmdar1 RNAi	20201217_fly30	247.5	16.6727		T4/T5 > GluClα RNAi	20210111_fly98	247.5	30.3595
Nmdar1 RNAi	20201218_fly46	270	22.3736		T4/T5 > GluClα RNAi	20210111_fly99	270	12.2401
Nmdar1 RNAi	20201218_fly46	292.5	26.9662		T4/T5 > GluClα RNAi	20210111_fly99	292.5	26.797
Nmdar1 RNAi	20201218_fly46	315	22.1583		T4/T5 > GluClα RNAi	20210111_fly99	315	27.3816
Nmdar1 RNAi	20201218_fly46	337.5	13.2571		T4/T5 > GluClα RNAi	20210111_fly99	337.5	16.0766
Nmdar1 RNAi	20201218_fly46	0	1.44892		T4/T5 > GluClα RNAi	20210111_fly99	0	-0.289168
Nmdar1 RNAi	20201218_fly46	22.5	-8.04348		T4/T5 > GluClα RNAi	20210111_fly99	22.5	-19.4273
Nmdar1 RNAi	20201218_fly46	45	-17.8564		T4/T5 > GluClα RNAi	20210111_fly99	45	-21.2596
Nmdar1 RNAi	20201218_fly46	67.5	-26.571		T4/T5 > GluClα RNAi	20210111_fly99	67.5	-25.4868
Nmdar1 RNAi	20201218_fly46	90	-26.0068		T4/T5 > GluClα RNAi	20210111_fly99	90	-31.0314
Nmdar1 RNAi	20201218_fly46	112.5	-29.1119		T4/T5 > GluClα RNAi	20210111_fly99	112.5	-24.0732
Nmdar1 RNAi	20201218_fly46	135	-20.9248		T4/T5 > GluClα RNAi	20210111_fly99	135	-11.2205
Nmdar1 RNAi	20201218_fly46	157.5	-9.45981		T4/T5 > GluClα RNAi	20210111_fly99	157.5	-17.3204
Nmdar1 RNAi	20201218_fly46	180	0.837422		T4/T5 > GluClα RNAi	20210111_fly99	180	-16.942
Nmdar1 RNAi	20201218_fly46	202.5	16.5436		T4/T5 > GluClα RNAi	20210111_fly99	202.5	23.684
Nmdar1 RNAi	20201218_fly46	225	23.1825		T4/T5 > GluClα RNAi	20210111_fly99	225	17.1108
Nmdar1 RNAi	20201218_fly46	247.5	32.1742		T4/T5 > GluClα RNAi	20210111_fly99	247.5	20.3199
Nmdar1 RNAi	20201218_fly47	270	35.0338		T4/T5 > GluClα RNAi	20210112_fly120	270	38.2429
Nmdar1 RNAi	20201218_fly47	292.5	36.2929		T4/T5 > GluClα RNAi	20210112_fly120	292.5	40.1178
Nmdar1 RNAi	20201218_fly47	315	23.3981		T4/T5 > GluClα RNAi	20210112_fly120	315	31.1932
Nmdar1 RNAi	20201218_fly47	337.5	13.6174		T4/T5 > GluClα RNAi	20210112_fly120	337.5	21.5502
Nmdar1 RNAi	20201218_fly47	0	-0.318103		T4/T5 > GluClα RNAi	20210112_fly120	0	-4.34988
Nmdar1 RNAi	20201218_fly47	22.5	-18.9565		T4/T5 > GluClα RNAi	20210112_fly120	22.5	-15.8971
Nmdar1 RNAi	20201218_fly47	45	-19.9601		T4/T5 > GluClα RNAi	20210112_fly120	45	-24.6648
Nmdar1 RNAi	20201218_fly47	67.5	-38.7633		T4/T5 > GluClα RNAi	20210112_fly120	67.5	-32.4646
Nmdar1 RNAi	20201218_fly47	90	-37.1767		T4/T5 > GluClα RNAi	20210112_fly120	90	-38.9699
Nmdar1 RNAi	20201218_fly47	112.5	-29.0238		T4/T5 > GluClα RNAi	20210112_fly120	112.5	-34.6719
Nmdar1 RNAi	20201218_fly47	135	-16.4976		T4/T5 > GluClα RNAi	20210112_fly120	135	-29.4864
Nmdar1 RNAi	20201218_fly47	157.5	-10.1428		T4/T5 > GluClα RNAi	20210112_fly120	157.5	-14.9992
Nmdar1 RNAi	20201218_fly47	180	4.94057		T4/T5 > GluClα RNAi	20210112_fly120	180	-2.47087
Nmdar1 RNAi	20201218_fly47	202.5	11.669		T4/T5 > GluClα RNAi	20210112_fly120	202.5	19.8546
Nmdar1 RNAi	20201218_fly47	225	25.0323		T4/T5 > GluClα RNAi	20210112_fly120	225	30.5398
Nmdar1 RNAi	20201218_fly47	247.5	31.6449		T4/T5 > GluClα RNAi	20210112_fly120	247.5	26.5256
Nmdar1 RNAi	20201218_fly48	270	24.1165		T4/T5 > GluClα RNAi	20210112_fly121	270	32.1067
Nmdar1 RNAi	20201218_fly48	292.5	26.6795		T4/T5 > GluClα RNAi	20210112_fly121	292.5	23.7669
Nmdar1 RNAi	20201218_fly48	315	30.4372		T4/T5 > GluClα RNAi	20210112_fly121	315	24.5538
Nmdar1 RNAi	20201218_fly48	337.5	9.99703		T4/T5 > GluClα RNAi	20210112_fly121	337.5	13.3107
Nmdar1 RNAi	20201218_fly48	0	12.9682		T4/T5 > GluClα RNAi	20210112_fly121	0	-1.38907
Nmdar1 RNAi	20201218_fly48	22.5	-11.679		T4/T5 > GluClα RNAi	20210112_fly121	22.5	-16.5524
Nmdar1 RNAi	20201218_fly48	45	-21.2637		T4/T5 > GluClα RNAi	20210112_fly121	45	-20.3007
Nmdar1 RNAi	20201218_fly48	67.5	-35.4163		T4/T5 > GluClα RNAi	20210112_fly121	67.5	-26.4531
Nmdar1 RNAi	20201218_fly48	90	-29.0845		T4/T5 > GluClα RNAi	20210112_fly121	90	-23.1426
Nmdar1 RNAi	20201218_fly48	112.5	-37.637		T4/T5 > GluClα RNAi	20210112_fly121	112.5	-23.6453
Nmdar1 RNAi	20201218_fly48	135	-29.6746		T4/T5 > GluClα RNAi	20210112_fly121	135	-17.0896
Nmdar1 RNAi	20201218_fly48	157.5	-13.6519		T4/T5 > GluClα RNAi	20210112_fly121	157.5	-16.7165
Nmdar1 RNAi	20201218_fly48	180	-3.12462		T4/T5 > GluClα RNAi	20210112_fly121	180	-9.01863
Nmdar1 RNAi	20201218_fly48	202.5	16.0276		T4/T5 > GluClα RNAi	20210112_fly121	202.5	12.6241
Nmdar1 RNAi	20201218_fly48	225	34.7027		T4/T5 > GluClα RNAi	20210112_fly121	225	14.4534
Nmdar1 RNAi	20201218_fly48	247.5	23.0339		T4/T5 > GluClα RNAi	20210112_fly121	247.5	30.7353
Nmdar1 RNAi	20201218_fly49	270	19.0589		T4/T5 > GluClα RNAi	20210112_fly122	270	25.1244
Nmdar1 RNAi	20201218_fly49	292.5	12.7981		T4/T5 > GluClα RNAi	20210112_fly122	292.5	28.0468
Nmdar1 RNAi	20201218_fly49	315	19.7073		T4/T5 > GluClα RNAi	20210112_fly122	315	18.942
Nmdar1 RNAi	20201218_fly49	337.5	7.12928		T4/T5 > GluClα RNAi	20210112_fly122	337.5	10.0431
Nmdar1 RNAi	20201218_fly49	0	0.831196		T4/T5 > GluClα RNAi	20210112_fly122	0	-3.51871
Nmdar1 RNAi	20201218_fly49	22.5	-13.3965		T4/T5 > GluClα RNAi	20210112_fly122	22.5	-9.15864
Nmdar1 RNAi	20201218_fly49	45	-14.0028		T4/T5 > GluClα RNAi	20210112_fly122	45	-19.6731
Nmdar1 RNAi	20201218_fly49	67.5	-17.5094		T4/T5 > GluClα RNAi	20210112_fly122	67.5	-26.2623
Nmdar1 RNAi	20201218_fly49	90	-21.6512		T4/T5 > GluClα RNAi	20210112_fly122	90	-22.3836
Nmdar1 RNAi	20201218_fly49	112.5	-16.0567		T4/T5 > GluClα RNAi	20210112_fly122	112.5	-19.9202
Nmdar1 RNAi	20201218_fly49	135	-11.6864		T4/T5 > GluClα RNAi	20210112_fly122	135	-20.4978
Nmdar1 RNAi	20201218_fly49	157.5	-14.717		T4/T5 > GluClα RNAi	20210112_fly122	157.5	-6.7056
Nmdar1 RNAi	20201218_fly49	180	-1.47997		T4/T5 > GluClα RNAi	20210112_fly122	180	-1.11859
Nmdar1 RNAi	20201218_fly49	202.5	8.8436		T4/T5 > GluClα RNAi	20210112_fly122	202.5	8.31257
Nmdar1 RNAi	20201218_fly49	225	16.9648		T4/T5 > GluClα RNAi	20210112_fly122	225	18.7259
Nmdar1 RNAi	20201218_fly49	247.5	19.279		T4/T5 > GluClα RNAi	20210112_fly122	247.5	27.1412
Nmdar1 RNAi	20210105_fly106	270	15.4725		T4/T5 > GluClα RNAi	20210112_fly123	270	31.7847
Nmdar1 RNAi	20210105_fly106	292.5	16.101		T4/T5 > GluClα RNAi	20210112_fly123	292.5	24.728
Nmdar1 RNAi	20210105_fly106	315	9.88362		T4/T5 > GluClα RNAi	20210112_fly123	315	23.7143
Nmdar1 RNAi	20210105_fly106	337.5	8.71499		T4/T5 > GluClα RNAi	20210112_fly123	337.5	15.1131
Nmdar1 RNAi	20210105_fly106	0	-2.54867		T4/T5 > GluClα RNAi	20210112_fly123	0	-0.383924
Nmdar1 RNAi	20210105_fly106	22.5	1.93768		T4/T5 > GluClα RNAi	20210112_fly123	22.5	-16.3784
Nmdar1 RNAi	20210105_fly106	45	-8.93078		T4/T5 > GluClα RNAi	20210112_fly123	45	-25.3689
Nmdar1 RNAi	20210105_fly106	67.5	-14.4626		T4/T5 > GluClα RNAi	20210112_fly123	67.5	-33.8893
Nmdar1 RNAi	20210105_fly106	90	-20.2466		T4/T5 > GluClα RNAi	20210112_fly123	90	-29.7344
Nmdar1 RNAi	20210105_fly106	112.5	-18.6011		T4/T5 > GluClα RNAi	20210112_fly123	112.5	-32.4324
Nmdar1 RNAi	20210105_fly106	135	-15.7216		T4/T5 > GluClα RNAi	20210112_fly123	135	-21.2793
Nmdar1 RNAi	20210105_fly106	157.5	-2.22585		T4/T5 > GluClα RNAi	20210112_fly123	157.5	-14.6841
Nmdar1 RNAi	20210105_fly106	180	-1.21372		T4/T5 > GluClα RNAi	20210112_fly123	180	-2.76981
Nmdar1 RNAi	20210105_fly106	202.5	1.79475		T4/T5 > GluClα RNAi	20210112_fly123	202.5	9.70032
Nmdar1 RNAi	20210105_fly106	225	14.4378		T4/T5 > GluClα RNAi	20210112_fly123	225	20.5586
Nmdar1 RNAi	20210105_fly106	247.5	14.8614		T4/T5 > GluClα RNAi	20210112_fly123	247.5	28.3579
Nmdar1 RNAi	20210105_fly108	270	28.3034		T4/T5 > GluClα RNAi	20210112_fly124	270	31.9284
Nmdar1 RNAi	20210105_fly108	292.5	22.0536		T4/T5 > GluClα RNAi	20210112_fly124	292.5	21.4998
Nmdar1 RNAi	20210105_fly108	315	15.2545		T4/T5 > GluClα RNAi	20210112_fly124	315	25.4777
Nmdar1 RNAi	20210105_fly108	337.5	8.72393		T4/T5 > GluClα RNAi	20210112_fly124	337.5	10.1611
Nmdar1 RNAi	20210105_fly108	0	-1.77745		T4/T5 > GluClα RNAi	20210112_fly124	0	-2.21699
Nmdar1 RNAi	20210105_fly108	22.5	-13.6542		T4/T5 > GluClα RNAi	20210112_fly124	22.5	-11.7565
Nmdar1 RNAi	20210105_fly108	45	-18.2995		T4/T5 > GluClα RNAi	20210112_fly124	45	-19.3987
Nmdar1 RNAi	20210105_fly108	67.5	-15.1266		T4/T5 > GluClα RNAi	20210112_fly124	67.5	-26.3145
Nmdar1 RNAi	20210105_fly108	90	-10.2717		T4/T5 > GluClα RNAi	20210112_fly124	90	-31.9196
Nmdar1 RNAi	20210105_fly108	112.5	-17.9138		T4/T5 > GluClα RNAi	20210112_fly124	112.5	-26.1672
Nmdar1 RNAi	20210105_fly108	135	-24.5013		T4/T5 > GluClα RNAi	20210112_fly124	135	-14.0619
Nmdar1 RNAi	20210105_fly108	157.5	-14.3114		T4/T5 > GluClα RNAi	20210112_fly124	157.5	-10.8364
Nmdar1 RNAi	20210105_fly108	180	1.29548		T4/T5 > GluClα RNAi	20210112_fly124	180	9.1955
Nmdar1 RNAi	20210105_fly108	202.5	5.74774		T4/T5 > GluClα RNAi	20210112_fly124	202.5	9.81835
Nmdar1 RNAi	20210105_fly108	225	10.978		T4/T5 > GluClα RNAi	20210112_fly124	225	19.2821
Nmdar1 RNAi	20210105_fly108	247.5	27.2599		T4/T5 > GluClα RNAi	20210112_fly124	247.5	22.27
Nmdar1 RNAi	20210105_fly109	270	29.6942		Nmdar1 RNAi	20201217_fly30	270	33.1169
Nmdar1 RNAi	20210105_fly109	292.5	31.8644		Nmdar1 RNAi	20201217_fly30	292.5	17.2986
Nmdar1 RNAi	20210105_fly109	315	35.4395		Nmdar1 RNAi	20201217_fly30	315	11.7943
Nmdar1 RNAi	20210105_fly109	337.5	20.4443		Nmdar1 RNAi	20201217_fly30	337.5	14.7409
Nmdar1 RNAi	20210105_fly109	0	9.85627		Nmdar1 RNAi	20201217_fly30	0	-7.9676
Nmdar1 RNAi	20210105_fly109	22.5	-25.0783		Nmdar1 RNAi	20201217_fly30	22.5	-9.77833
Nmdar1 RNAi	20210105_fly109	45	-18.2366		Nmdar1 RNAi	20201217_fly30	45	-11.421
Nmdar1 RNAi	20210105_fly109	67.5	-28.5481		Nmdar1 RNAi	20201217_fly30	67.5	-26.0191
Nmdar1 RNAi	20210105_fly109	90	-30.5083		Nmdar1 RNAi	20201217_fly30	90	-15.8334
Nmdar1 RNAi	20210105_fly109	112.5	-26.74		Nmdar1 RNAi	20201217_fly30	112.5	-22.8588
Nmdar1 RNAi	20210105_fly109	135	-27.3026		Nmdar1 RNAi	20201217_fly30	135	-15.8816
Nmdar1 RNAi	20210105_fly109	157.5	-22.3999		Nmdar1 RNAi	20201217_fly30	157.5	-15.6231
Nmdar1 RNAi	20210105_fly109	180	-18.8349		Nmdar1 RNAi	20201217_fly30	180	1.34422
Nmdar1 RNAi	20210105_fly109	202.5	20.3094		Nmdar1 RNAi	20201217_fly30	202.5	4.47509
Nmdar1 RNAi	20210105_fly109	225	30.8588		Nmdar1 RNAi	20201217_fly30	225	16.7576
Nmdar1 RNAi	20210105_fly109	247.5	36.8909		Nmdar1 RNAi	20201217_fly30	247.5	18.7062
Nmdar1 RNAi	20210105_fly110	270	45.0421		Nmdar1 RNAi	20201217_fly31	270	15.7603
Nmdar1 RNAi	20210105_fly110	292.5	34.626		Nmdar1 RNAi	20201217_fly31	292.5	11.5771
Nmdar1 RNAi	20210105_fly110	315	31.3466		Nmdar1 RNAi	20201217_fly31	315	11.0659
Nmdar1 RNAi	20210105_fly110	337.5	12.3798		Nmdar1 RNAi	20201217_fly31	337.5	11.1447
Nmdar1 RNAi	20210105_fly110	0	-0.705509		Nmdar1 RNAi	20201217_fly31	0	-2.44717
Nmdar1 RNAi	20210105_fly110	22.5	-13.7003		Nmdar1 RNAi	20201217_fly31	22.5	-5.96357
Nmdar1 RNAi	20210105_fly110	45	-21.8618		Nmdar1 RNAi	20201217_fly31	45	-10.9834
Nmdar1 RNAi	20210105_fly110	67.5	-38.4062		Nmdar1 RNAi	20201217_fly31	67.5	-12.1705
Nmdar1 RNAi	20210105_fly110	90	-35.5698		Nmdar1 RNAi	20201217_fly31	90	-8.49953
Nmdar1 RNAi	20210105_fly110	112.5	-36.2609		Nmdar1 RNAi	20201217_fly31	112.5	-18.584
Nmdar1 RNAi	20210105_fly110	135	-27.3211		Nmdar1 RNAi	20201217_fly31	135	-10.3101
Nmdar1 RNAi	20210105_fly110	157.5	-13.5544		Nmdar1 RNAi	20201217_fly31	157.5	-6.24132
Nmdar1 RNAi	20210105_fly110	180	-1.39029		Nmdar1 RNAi	20201217_fly31	180	-3.56281
Nmdar1 RNAi	20210105_fly110	202.5	9.64322		Nmdar1 RNAi	20201217_fly31	202.5	11.3497
Nmdar1 RNAi	20210105_fly110	225	32.5369		Nmdar1 RNAi	20201217_fly31	225	12.0476
Nmdar1 RNAi	20210105_fly110	247.5	42.8016		Nmdar1 RNAi	20201217_fly31	247.5	10.8203
Nmdar1 RNAi	20210107_fly136	270	20.7845		Nmdar1 RNAi	20201217_fly32	270	8.15126
Nmdar1 RNAi	20210107_fly136	292.5	19.7279		Nmdar1 RNAi	20201217_fly32	292.5	2.57576
Nmdar1 RNAi	20210107_fly136	315	22.2293		Nmdar1 RNAi	20201217_fly32	315	-6.79694
Nmdar1 RNAi	20210107_fly136	337.5	10.2223		Nmdar1 RNAi	20201217_fly32	337.5	-8.47505
Nmdar1 RNAi	20210107_fly136	0	-0.931536		Nmdar1 RNAi	20201217_fly32	0	-7.35471
Nmdar1 RNAi	20210107_fly136	22.5	-11.0656		Nmdar1 RNAi	20201217_fly32	22.5	5.76634
Nmdar1 RNAi	20210107_fly136	45	-17.0945		Nmdar1 RNAi	20201217_fly32	45	4.89792
Nmdar1 RNAi	20210107_fly136	67.5	-11.6044		Nmdar1 RNAi	20201217_fly32	67.5	0.250062
Nmdar1 RNAi	20210107_fly136	90	-22.6033		Nmdar1 RNAi	20201217_fly32	90	-0.556984
Nmdar1 RNAi	20210107_fly136	112.5	-23.7775		Nmdar1 RNAi	20201217_fly32	112.5	-1.52321
Nmdar1 RNAi	20210107_fly136	135	-13.697		Nmdar1 RNAi	20201217_fly32	135	5.01516
Nmdar1 RNAi	20210107_fly136	157.5	-12.5873		Nmdar1 RNAi	20201217_fly32	157.5	5.66706
Nmdar1 RNAi	20210107_fly136	180	-1.71509		Nmdar1 RNAi	20201217_fly32	180	3.63671
Nmdar1 RNAi	20210107_fly136	202.5	10.0735		Nmdar1 RNAi	20201217_fly32	202.5	-5.46117
Nmdar1 RNAi	20210107_fly136	225	21.8524		Nmdar1 RNAi	20201217_fly32	225	-1.17773
Nmdar1 RNAi	20210107_fly136	247.5	25.4523		Nmdar1 RNAi	20201217_fly32	247.5	6.86758
Nmdar1 RNAi	20210107_fly137	270	27.6068		Nmdar1 RNAi	20201217_fly33	270	13.0554
Nmdar1 RNAi	20210107_fly137	292.5	22.9077		Nmdar1 RNAi	20201217_fly33	292.5	0.3435
Nmdar1 RNAi	20210107_fly137	315	14.7466		Nmdar1 RNAi	20201217_fly33	315	9.73224
Nmdar1 RNAi	20210107_fly137	337.5	7.29852		Nmdar1 RNAi	20201217_fly33	337.5	12.3334
Nmdar1 RNAi	20210107_fly137	0	-8.59872		Nmdar1 RNAi	20201217_fly33	0	-9.48172
Nmdar1 RNAi	20210107_fly137	22.5	-4.10976		Nmdar1 RNAi	20201217_fly33	22.5	-3.47523
Nmdar1 RNAi	20210107_fly137	45	-13.6583		Nmdar1 RNAi	20201217_fly33	45	-14.0588
Nmdar1 RNAi	20210107_fly137	67.5	-17.9433		Nmdar1 RNAi	20201217_fly33	67.5	-16.8607
Nmdar1 RNAi	20210107_fly137	90	-21.3654		Nmdar1 RNAi	20201217_fly33	90	-13.6374
Nmdar1 RNAi	20210107_fly137	112.5	-17.9288		Nmdar1 RNAi	20201217_fly33	112.5	-15.5691
Nmdar1 RNAi	20210107_fly137	135	-15.451		Nmdar1 RNAi	20201217_fly33	135	-13.0755
Nmdar1 RNAi	20210107_fly137	157.5	-12.0717		Nmdar1 RNAi	20201217_fly33	157.5	-1.43359
Nmdar1 RNAi	20210107_fly137	180	-1.48077		Nmdar1 RNAi	20201217_fly33	180	1.62985
Nmdar1 RNAi	20210107_fly137	202.5	8.06019		Nmdar1 RNAi	20201217_fly33	202.5	15.73
Nmdar1 RNAi	20210107_fly137	225	14.4055		Nmdar1 RNAi	20201217_fly33	225	15.007
Nmdar1 RNAi	20210107_fly137	247.5	24.6806		Nmdar1 RNAi	20201217_fly33	247.5	12.0123
Nmdar1 RNAi	20210107_fly138	270	11.7127		Nmdar1 RNAi	20201217_fly34	270	14.4793
Nmdar1 RNAi	20210107_fly138	292.5	14.705		Nmdar1 RNAi	20201217_fly34	292.5	13.0522
Nmdar1 RNAi	20210107_fly138	315	1.65991		Nmdar1 RNAi	20201217_fly34	315	14.8381
Nmdar1 RNAi	20210107_fly138	337.5	0.591025		Nmdar1 RNAi	20201217_fly34	337.5	6.02887
Nmdar1 RNAi	20210107_fly138	0	-4.08554		Nmdar1 RNAi	20201217_fly34	0	-2.42028
Nmdar1 RNAi	20210107_fly138	22.5	-1.70498		Nmdar1 RNAi	20201217_fly34	22.5	-3.01425
Nmdar1 RNAi	20210107_fly138	45	-6.26738		Nmdar1 RNAi	20201217_fly34	45	-9.31496
Nmdar1 RNAi	20210107_fly138	67.5	-5.96375		Nmdar1 RNAi	20201217_fly34	67.5	-18.0708
Nmdar1 RNAi	20210107_fly138	90	-8.22264		Nmdar1 RNAi	20201217_fly34	90	-15.9655
Nmdar1 RNAi	20210107_fly138	112.5	-11.011		Nmdar1 RNAi	20201217_fly34	112.5	-12.6902
Nmdar1 RNAi	20210107_fly138	135	-7.6868		Nmdar1 RNAi	20201217_fly34	135	-8.38628
Nmdar1 RNAi	20210107_fly138	157.5	-3.32323		Nmdar1 RNAi	20201217_fly34	157.5	-3.06333
Nmdar1 RNAi	20210107_fly138	180	1.0254		Nmdar1 RNAi	20201217_fly34	180	-2.9941
Nmdar1 RNAi	20210107_fly138	202.5	-1.22609		Nmdar1 RNAi	20201217_fly34	202.5	6.88991
Nmdar1 RNAi	20210107_fly138	225	6.07302		Nmdar1 RNAi	20201217_fly34	225	11.7118
Nmdar1 RNAi	20210107_fly138	247.5	12.4061		Nmdar1 RNAi	20201217_fly34	247.5	12.9599
Nmdar1 RNAi	20210107_fly139	270	59.0026		Nmdar1 RNAi	20201218_fly40	270	20.6812
Nmdar1 RNAi	20210107_fly139	292.5	36.3449		Nmdar1 RNAi	20201218_fly40	292.5	16.6121
Nmdar1 RNAi	20210107_fly139	315	28.5603		Nmdar1 RNAi	20201218_fly40	315	9.65779
Nmdar1 RNAi	20210107_fly139	337.5	20.0279		Nmdar1 RNAi	20201218_fly40	337.5	5.59345
Nmdar1 RNAi	20210107_fly139	0	2.70643		Nmdar1 RNAi	20201218_fly40	0	-2.51833
Nmdar1 RNAi	20210107_fly139	22.5	-18.6444		Nmdar1 RNAi	20201218_fly40	22.5	-4.4491
Nmdar1 RNAi	20210107_fly139	45	-27.144		Nmdar1 RNAi	20201218_fly40	45	-15.2553
Nmdar1 RNAi	20210107_fly139	67.5	-37.5165		Nmdar1 RNAi	20201218_fly40	67.5	-11.2534
Nmdar1 RNAi	20210107_fly139	90	-35.7824		Nmdar1 RNAi	20201218_fly40	90	-18.9228
Nmdar1 RNAi	20210107_fly139	112.5	-33.8115		Nmdar1 RNAi	20201218_fly40	112.5	-16.656
Nmdar1 RNAi	20210107_fly139	135	-29.2856		Nmdar1 RNAi	20201218_fly40	135	-11.7478
Nmdar1 RNAi	20210107_fly139	157.5	-18.5995		Nmdar1 RNAi	20201218_fly40	157.5	-3.94345
Nmdar1 RNAi	20210107_fly139	180	2.41236		Nmdar1 RNAi	20201218_fly40	180	5.64692
Nmdar1 RNAi	20210107_fly139	202.5	16.9727		Nmdar1 RNAi	20201218_fly40	202.5	5.60677
Nmdar1 RNAi	20210107_fly139	225	30.0076		Nmdar1 RNAi	20201218_fly40	225	12.8523
Nmdar1 RNAi	20210107_fly139	247.5	42.7806		Nmdar1 RNAi	20201218_fly40	247.5	14.5633
Nmdar1 RNAi	20210107_fly140	270	18.7099		Nmdar1 RNAi	20201218_fly41	270	12.5823
Nmdar1 RNAi	20210107_fly140	292.5	27.9247		Nmdar1 RNAi	20201218_fly41	292.5	12.7535
Nmdar1 RNAi	20210107_fly140	315	38.9356		Nmdar1 RNAi	20201218_fly41	315	12.5908
Nmdar1 RNAi	20210107_fly140	337.5	22.9269		Nmdar1 RNAi	20201218_fly41	337.5	8.91237
Nmdar1 RNAi	20210107_fly140	0	11.6063		Nmdar1 RNAi	20201218_fly41	0	3.64455
Nmdar1 RNAi	20210107_fly140	22.5	-20.6765		Nmdar1 RNAi	20201218_fly41	22.5	-2.16893
Nmdar1 RNAi	20210107_fly140	45	-31.0788		Nmdar1 RNAi	20201218_fly41	45	-13.9633
Nmdar1 RNAi	20210107_fly140	67.5	-47.9506		Nmdar1 RNAi	20201218_fly41	67.5	-18.358
Nmdar1 RNAi	20210107_fly140	90	-42.5411		Nmdar1 RNAi	20201218_fly41	90	-24.4925
Nmdar1 RNAi	20210107_fly140	112.5	-40.3395		Nmdar1 RNAi	20201218_fly41	112.5	-18.4476
Nmdar1 RNAi	20210107_fly140	135	-36.9429		Nmdar1 RNAi	20201218_fly41	135	-11.3167
Nmdar1 RNAi	20210107_fly140	157.5	-8.07695		Nmdar1 RNAi	20201218_fly41	157.5	-3.25901
Nmdar1 RNAi	20210107_fly140	180	-0.111415		Nmdar1 RNAi	20201218_fly41	180	2.36632
Nmdar1 RNAi	20210107_fly140	202.5	21.2771		Nmdar1 RNAi	20201218_fly41	202.5	8.51765
Nmdar1 RNAi	20210107_fly140	225	42.8756		Nmdar1 RNAi	20201218_fly41	225	11.4729
Nmdar1 RNAi	20210107_fly140	247.5	30.5225		Nmdar1 RNAi	20201218_fly41	247.5	16.2453
T4/T5 > Nmdar1 RNAi	20201217_fly31	270	35.9223		Nmdar1 RNAi	20201218_fly42	270	20.8521
T4/T5 > Nmdar1 RNAi	20201217_fly31	292.5	25.647		Nmdar1 RNAi	20201218_fly42	292.5	18.1062
T4/T5 > Nmdar1 RNAi	20201217_fly31	315	16.8804		Nmdar1 RNAi	20201218_fly42	315	8.17031
T4/T5 > Nmdar1 RNAi	20201217_fly31	337.5	5.2873		Nmdar1 RNAi	20201218_fly42	337.5	10.144
T4/T5 > Nmdar1 RNAi	20201217_fly31	0	-5.43602		Nmdar1 RNAi	20201218_fly42	0	-6.68062
T4/T5 > Nmdar1 RNAi	20201217_fly31	22.5	-10.1375		Nmdar1 RNAi	20201218_fly42	22.5	-1.44741
T4/T5 > Nmdar1 RNAi	20201217_fly31	45	-15.2495		Nmdar1 RNAi	20201218_fly42	45	-9.07168
T4/T5 > Nmdar1 RNAi	20201217_fly31	67.5	-32.6298		Nmdar1 RNAi	20201218_fly42	67.5	-12.3509
T4/T5 > Nmdar1 RNAi	20201217_fly31	90	-23.5382		Nmdar1 RNAi	20201218_fly42	90	-17.4129
T4/T5 > Nmdar1 RNAi	20201217_fly31	112.5	-22.1903		Nmdar1 RNAi	20201218_fly42	112.5	-14.9049
T4/T5 > Nmdar1 RNAi	20201217_fly31	135	-16.1142		Nmdar1 RNAi	20201218_fly42	135	-9.76367
T4/T5 > Nmdar1 RNAi	20201217_fly31	157.5	-9.12291		Nmdar1 RNAi	20201218_fly42	157.5	-4.47252
T4/T5 > Nmdar1 RNAi	20201217_fly31	180	-0.944851		Nmdar1 RNAi	20201218_fly42	180	1.96258
T4/T5 > Nmdar1 RNAi	20201217_fly31	202.5	6.80761		Nmdar1 RNAi	20201218_fly42	202.5	6.95853
T4/T5 > Nmdar1 RNAi	20201217_fly31	225	11.3991		Nmdar1 RNAi	20201218_fly42	225	5.87819
T4/T5 > Nmdar1 RNAi	20201217_fly31	247.5	25.33		Nmdar1 RNAi	20201218_fly42	247.5	19.7662
T4/T5 > Nmdar1 RNAi	20201217_fly32	270	32.252		Nmdar1 RNAi	20201218_fly43	270	24.58
T4/T5 > Nmdar1 RNAi	20201217_fly32	292.5	24.9586		Nmdar1 RNAi	20201218_fly43	292.5	19.1736
T4/T5 > Nmdar1 RNAi	20201217_fly32	315	15.5159		Nmdar1 RNAi	20201218_fly43	315	16.507
T4/T5 > Nmdar1 RNAi	20201217_fly32	337.5	21.1549		Nmdar1 RNAi	20201218_fly43	337.5	12.0755
T4/T5 > Nmdar1 RNAi	20201217_fly32	0	-0.535242		Nmdar1 RNAi	20201218_fly43	0	-4.9307
T4/T5 > Nmdar1 RNAi	20201217_fly32	22.5	-13.283		Nmdar1 RNAi	20201218_fly43	22.5	-5.52472
T4/T5 > Nmdar1 RNAi	20201217_fly32	45	-29.7572		Nmdar1 RNAi	20201218_fly43	45	-13.3757
T4/T5 > Nmdar1 RNAi	20201217_fly32	67.5	-25.1649		Nmdar1 RNAi	20201218_fly43	67.5	-22.5683
T4/T5 > Nmdar1 RNAi	20201217_fly32	90	-26.2633		Nmdar1 RNAi	20201218_fly43	90	-32.9655
T4/T5 > Nmdar1 RNAi	20201217_fly32	112.5	-35.1516		Nmdar1 RNAi	20201218_fly43	112.5	-28.7499
T4/T5 > Nmdar1 RNAi	20201217_fly32	135	-24.1811		Nmdar1 RNAi	20201218_fly43	135	-13.3688
T4/T5 > Nmdar1 RNAi	20201217_fly32	157.5	-7.01727		Nmdar1 RNAi	20201218_fly43	157.5	-4.70895
T4/T5 > Nmdar1 RNAi	20201217_fly32	180	3.21828		Nmdar1 RNAi	20201218_fly43	180	-0.499854
T4/T5 > Nmdar1 RNAi	20201217_fly32	202.5	16.0738		Nmdar1 RNAi	20201218_fly43	202.5	8.4502
T4/T5 > Nmdar1 RNAi	20201217_fly32	225	21.2813		Nmdar1 RNAi	20201218_fly43	225	17.2484
T4/T5 > Nmdar1 RNAi	20201217_fly32	247.5	31.6204		Nmdar1 RNAi	20201218_fly43	247.5	20.459
T4/T5 > Nmdar1 RNAi	20201217_fly33	270	22.1488		Nmdar1 RNAi	20201218_fly44	270	23.9786
T4/T5 > Nmdar1 RNAi	20201217_fly33	292.5	19.772		Nmdar1 RNAi	20201218_fly44	292.5	16.1642
T4/T5 > Nmdar1 RNAi	20201217_fly33	315	19.9252		Nmdar1 RNAi	20201218_fly44	315	14.6523
T4/T5 > Nmdar1 RNAi	20201217_fly33	337.5	12.2378		Nmdar1 RNAi	20201218_fly44	337.5	17.234
T4/T5 > Nmdar1 RNAi	20201217_fly33	0	-1.63818		Nmdar1 RNAi	20201218_fly44	0	-6.40887
T4/T5 > Nmdar1 RNAi	20201217_fly33	22.5	-11.5598		Nmdar1 RNAi	20201218_fly44	22.5	-12.1832
T4/T5 > Nmdar1 RNAi	20201217_fly33	45	-16.7605		Nmdar1 RNAi	20201218_fly44	45	-18.5863
T4/T5 > Nmdar1 RNAi	20201217_fly33	67.5	-25.3849		Nmdar1 RNAi	20201218_fly44	67.5	-23.839
T4/T5 > Nmdar1 RNAi	20201217_fly33	90	-26.5641		Nmdar1 RNAi	20201218_fly44	90	-36.5858
T4/T5 > Nmdar1 RNAi	20201217_fly33	112.5	-21.9947		Nmdar1 RNAi	20201218_fly44	112.5	-26.9117
T4/T5 > Nmdar1 RNAi	20201217_fly33	135	-18.7496		Nmdar1 RNAi	20201218_fly44	135	-13.6085
T4/T5 > Nmdar1 RNAi	20201217_fly33	157.5	-6.68773		Nmdar1 RNAi	20201218_fly44	157.5	-7.29738
T4/T5 > Nmdar1 RNAi	20201217_fly33	180	0.464697		Nmdar1 RNAi	20201218_fly44	180	-3.4709
T4/T5 > Nmdar1 RNAi	20201217_fly33	202.5	18.9696		Nmdar1 RNAi	20201218_fly44	202.5	14.5643
T4/T5 > Nmdar1 RNAi	20201217_fly33	225	13.6504		Nmdar1 RNAi	20201218_fly44	225	16.9137
T4/T5 > Nmdar1 RNAi	20201217_fly33	247.5	24.3868		Nmdar1 RNAi	20201218_fly44	247.5	18.3273
T4/T5 > Nmdar1 RNAi	20201217_fly34	270	46.0284		Nmdar1 RNAi	20210111_fly100	270	11.4108
T4/T5 > Nmdar1 RNAi	20201217_fly34	292.5	25.746		Nmdar1 RNAi	20210111_fly100	292.5	11.8869
T4/T5 > Nmdar1 RNAi	20201217_fly34	315	17.7089		Nmdar1 RNAi	20210111_fly100	315	11.7293
T4/T5 > Nmdar1 RNAi	20201217_fly34	337.5	18.0266		Nmdar1 RNAi	20210111_fly100	337.5	13.9454
T4/T5 > Nmdar1 RNAi	20201217_fly34	0	10.8753		Nmdar1 RNAi	20210111_fly100	0	-3.27069
T4/T5 > Nmdar1 RNAi	20201217_fly34	22.5	-16.0865		Nmdar1 RNAi	20210111_fly100	22.5	2.78617
T4/T5 > Nmdar1 RNAi	20201217_fly34	45	-33.0031		Nmdar1 RNAi	20210111_fly100	45	-14.5185
T4/T5 > Nmdar1 RNAi	20201217_fly34	67.5	-39.4078		Nmdar1 RNAi	20210111_fly100	67.5	-21.375
T4/T5 > Nmdar1 RNAi	20201217_fly34	90	-31.7937		Nmdar1 RNAi	20210111_fly100	90	-13.6982
T4/T5 > Nmdar1 RNAi	20201217_fly34	112.5	-35.546		Nmdar1 RNAi	20210111_fly100	112.5	-17.7288
T4/T5 > Nmdar1 RNAi	20201217_fly34	135	-29.4434		Nmdar1 RNAi	20210111_fly100	135	-13.1253
T4/T5 > Nmdar1 RNAi	20201217_fly34	157.5	-15.6427		Nmdar1 RNAi	20210111_fly100	157.5	-5.08199
T4/T5 > Nmdar1 RNAi	20201217_fly34	180	12.0338		Nmdar1 RNAi	20210111_fly100	180	0.702393
T4/T5 > Nmdar1 RNAi	20201217_fly34	202.5	19.037		Nmdar1 RNAi	20210111_fly100	202.5	8.41731
T4/T5 > Nmdar1 RNAi	20201217_fly34	225	19.8707		Nmdar1 RNAi	20210111_fly100	225	12.4238
T4/T5 > Nmdar1 RNAi	20201217_fly34	247.5	27.372		Nmdar1 RNAi	20210111_fly100	247.5	20.445
T4/T5 > Nmdar1 RNAi	20201217_fly35	270	44.1859		Nmdar1 RNAi	20210111_fly101	270	36.6567
T4/T5 > Nmdar1 RNAi	20201217_fly35	292.5	25.7699		Nmdar1 RNAi	20210111_fly101	292.5	30.1495
T4/T5 > Nmdar1 RNAi	20201217_fly35	315	19.106		Nmdar1 RNAi	20210111_fly101	315	32.1668
T4/T5 > Nmdar1 RNAi	20201217_fly35	337.5	-0.0486848		Nmdar1 RNAi	20210111_fly101	337.5	19.4752
T4/T5 > Nmdar1 RNAi	20201217_fly35	0	-10.1043		Nmdar1 RNAi	20210111_fly101	0	-5.46465
T4/T5 > Nmdar1 RNAi	20201217_fly35	22.5	-11.396		Nmdar1 RNAi	20210111_fly101	22.5	-17.6033
T4/T5 > Nmdar1 RNAi	20201217_fly35	45	-17.3434		Nmdar1 RNAi	20210111_fly101	45	-27.8611
T4/T5 > Nmdar1 RNAi	20201217_fly35	67.5	-30.4945		Nmdar1 RNAi	20210111_fly101	67.5	-34.1217
T4/T5 > Nmdar1 RNAi	20201217_fly35	90	-28.0713		Nmdar1 RNAi	20210111_fly101	90	-36.3749
T4/T5 > Nmdar1 RNAi	20201217_fly35	112.5	-27.4072		Nmdar1 RNAi	20210111_fly101	112.5	-33.6265
T4/T5 > Nmdar1 RNAi	20201217_fly35	135	-21.3118		Nmdar1 RNAi	20210111_fly101	135	-25.4582
T4/T5 > Nmdar1 RNAi	20201217_fly35	157.5	-8.24104		Nmdar1 RNAi	20210111_fly101	157.5	-18.9134
T4/T5 > Nmdar1 RNAi	20201217_fly35	180	4.85941		Nmdar1 RNAi	20210111_fly101	180	-6.57196
T4/T5 > Nmdar1 RNAi	20201217_fly35	202.5	2.63504		Nmdar1 RNAi	20210111_fly101	202.5	25.1462
T4/T5 > Nmdar1 RNAi	20201217_fly35	225	14.4077		Nmdar1 RNAi	20210111_fly101	225	31.9375
T4/T5 > Nmdar1 RNAi	20201217_fly35	247.5	34.2971		Nmdar1 RNAi	20210111_fly101	247.5	26.7848
T4/T5 > Nmdar1 RNAi	20201218_fly50	270	21.5003		Nmdar1 RNAi	20210111_fly102	270	10.9431
T4/T5 > Nmdar1 RNAi	20201218_fly50	292.5	12.6036		Nmdar1 RNAi	20210111_fly102	292.5	17.171
T4/T5 > Nmdar1 RNAi	20201218_fly50	315	10.4505		Nmdar1 RNAi	20210111_fly102	315	14.5478
T4/T5 > Nmdar1 RNAi	20201218_fly50	337.5	3.70455		Nmdar1 RNAi	20210111_fly102	337.5	7.54322
T4/T5 > Nmdar1 RNAi	20201218_fly50	0	-0.727314		Nmdar1 RNAi	20210111_fly102	0	-13.6757
T4/T5 > Nmdar1 RNAi	20201218_fly50	22.5	-4.95074		Nmdar1 RNAi	20210111_fly102	22.5	0.569992
T4/T5 > Nmdar1 RNAi	20201218_fly50	45	-9.46973		Nmdar1 RNAi	20210111_fly102	45	-17.7113
T4/T5 > Nmdar1 RNAi	20201218_fly50	67.5	-19.8022		Nmdar1 RNAi	20210111_fly102	67.5	-18.6103
T4/T5 > Nmdar1 RNAi	20201218_fly50	90	-15.7858		Nmdar1 RNAi	20210111_fly102	90	-12.2575
T4/T5 > Nmdar1 RNAi	20201218_fly50	112.5	-12.1417		Nmdar1 RNAi	20210111_fly102	112.5	-8.95255
T4/T5 > Nmdar1 RNAi	20201218_fly50	135	-12.4964		Nmdar1 RNAi	20210111_fly102	135	-3.58555
T4/T5 > Nmdar1 RNAi	20201218_fly50	157.5	-6.61673		Nmdar1 RNAi	20210111_fly102	157.5	-7.16048
T4/T5 > Nmdar1 RNAi	20201218_fly50	180	2.22461		Nmdar1 RNAi	20210111_fly102	180	1.69932
T4/T5 > Nmdar1 RNAi	20201218_fly50	202.5	7.8785		Nmdar1 RNAi	20210111_fly102	202.5	12.7127
T4/T5 > Nmdar1 RNAi	20201218_fly50	225	14.4289		Nmdar1 RNAi	20210111_fly102	225	9.26739
T4/T5 > Nmdar1 RNAi	20201218_fly50	247.5	8.25361		Nmdar1 RNAi	20210111_fly102	247.5	17.3599
T4/T5 > Nmdar1 RNAi	20201218_fly51	270	27.8879		Nmdar1 RNAi	20210111_fly103	270	15.0752
T4/T5 > Nmdar1 RNAi	20201218_fly51	292.5	28.8567		Nmdar1 RNAi	20210111_fly103	292.5	11.3193
T4/T5 > Nmdar1 RNAi	20201218_fly51	315	25.9399		Nmdar1 RNAi	20210111_fly103	315	10.0599
T4/T5 > Nmdar1 RNAi	20201218_fly51	337.5	9.52679		Nmdar1 RNAi	20210111_fly103	337.5	7.10056
T4/T5 > Nmdar1 RNAi	20201218_fly51	0	9.63163		Nmdar1 RNAi	20210111_fly103	0	-4.74728
T4/T5 > Nmdar1 RNAi	20201218_fly51	22.5	-18.3857		Nmdar1 RNAi	20210111_fly103	22.5	-6.62085
T4/T5 > Nmdar1 RNAi	20201218_fly51	45	-19.7894		Nmdar1 RNAi	20210111_fly103	45	-10.4549
T4/T5 > Nmdar1 RNAi	20201218_fly51	67.5	-24.9832		Nmdar1 RNAi	20210111_fly103	67.5	-16.6154
T4/T5 > Nmdar1 RNAi	20201218_fly51	90	-33.0531		Nmdar1 RNAi	20210111_fly103	90	-11.0252
T4/T5 > Nmdar1 RNAi	20201218_fly51	112.5	-29.4616		Nmdar1 RNAi	20210111_fly103	112.5	-11.3557
T4/T5 > Nmdar1 RNAi	20201218_fly51	135	-26.4537		Nmdar1 RNAi	20210111_fly103	135	-14.2196
T4/T5 > Nmdar1 RNAi	20201218_fly51	157.5	-14.3017		Nmdar1 RNAi	20210111_fly103	157.5	1.64445
T4/T5 > Nmdar1 RNAi	20201218_fly51	180	8.34211		Nmdar1 RNAi	20210111_fly103	180	-1.77383
T4/T5 > Nmdar1 RNAi	20201218_fly51	202.5	10.0351		Nmdar1 RNAi	20210111_fly103	202.5	8.19701
T4/T5 > Nmdar1 RNAi	20201218_fly51	225	22.2963		Nmdar1 RNAi	20210111_fly103	225	10.1458
T4/T5 > Nmdar1 RNAi	20201218_fly51	247.5	21.5161		Nmdar1 RNAi	20210111_fly103	247.5	8.96044
T4/T5 > Nmdar1 RNAi	20201218_fly52	270	29.2351		Nmdar1 RNAi	20210111_fly104	270	13.8067
T4/T5 > Nmdar1 RNAi	20201218_fly52	292.5	28.282		Nmdar1 RNAi	20210111_fly104	292.5	17.7589
T4/T5 > Nmdar1 RNAi	20201218_fly52	315	13.4749		Nmdar1 RNAi	20210111_fly104	315	22.6428
T4/T5 > Nmdar1 RNAi	20201218_fly52	337.5	10.9582		Nmdar1 RNAi	20210111_fly104	337.5	14.649
T4/T5 > Nmdar1 RNAi	20201218_fly52	0	-2.44838		Nmdar1 RNAi	20210111_fly104	0	-3.04265
T4/T5 > Nmdar1 RNAi	20201218_fly52	22.5	-19.0203		Nmdar1 RNAi	20210111_fly104	22.5	-17.0338
T4/T5 > Nmdar1 RNAi	20201218_fly52	45	-16.0287		Nmdar1 RNAi	20210111_fly104	45	-11.4064
T4/T5 > Nmdar1 RNAi	20201218_fly52	67.5	-21.257		Nmdar1 RNAi	20210111_fly104	67.5	-19.2177
T4/T5 > Nmdar1 RNAi	20201218_fly52	90	-24.5586		Nmdar1 RNAi	20210111_fly104	90	-16.064
T4/T5 > Nmdar1 RNAi	20201218_fly52	112.5	-26.824		Nmdar1 RNAi	20210111_fly104	112.5	-22.7269
T4/T5 > Nmdar1 RNAi	20201218_fly52	135	-25.4673		Nmdar1 RNAi	20210111_fly104	135	-10.9555
T4/T5 > Nmdar1 RNAi	20201218_fly52	157.5	-9.91701		Nmdar1 RNAi	20210111_fly104	157.5	-6.284
T4/T5 > Nmdar1 RNAi	20201218_fly52	180	7.29981		Nmdar1 RNAi	20210111_fly104	180	-3.61131
T4/T5 > Nmdar1 RNAi	20201218_fly52	202.5	11.46		Nmdar1 RNAi	20210111_fly104	202.5	9.61304
T4/T5 > Nmdar1 RNAi	20201218_fly52	225	14.8255		Nmdar1 RNAi	20210111_fly104	225	12.7885
T4/T5 > Nmdar1 RNAi	20201218_fly52	247.5	26.4648		Nmdar1 RNAi	20210111_fly104	247.5	15.1268
T4/T5 > Nmdar1 RNAi	20201218_fly54	270	25.6214		Nmdar1 RNAi	20210112_fly125	270	38.9981
T4/T5 > Nmdar1 RNAi	20201218_fly54	292.5	17.3424		Nmdar1 RNAi	20210112_fly125	292.5	34.1136
T4/T5 > Nmdar1 RNAi	20201218_fly54	315	14.7398		Nmdar1 RNAi	20210112_fly125	315	16.4904
T4/T5 > Nmdar1 RNAi	20201218_fly54	337.5	15.0189		Nmdar1 RNAi	20210112_fly125	337.5	11.4619
T4/T5 > Nmdar1 RNAi	20201218_fly54	0	5.91244		Nmdar1 RNAi	20210112_fly125	0	-8.56801
T4/T5 > Nmdar1 RNAi	20201218_fly54	22.5	-12.3233		Nmdar1 RNAi	20210112_fly125	22.5	-12.8392
T4/T5 > Nmdar1 RNAi	20201218_fly54	45	-16.7635		Nmdar1 RNAi	20210112_fly125	45	-19.3783
T4/T5 > Nmdar1 RNAi	20201218_fly54	67.5	-26.3107		Nmdar1 RNAi	20210112_fly125	67.5	-31.8992
T4/T5 > Nmdar1 RNAi	20201218_fly54	90	-20.7239		Nmdar1 RNAi	20210112_fly125	90	-30.235
T4/T5 > Nmdar1 RNAi	20201218_fly54	112.5	-22.4812		Nmdar1 RNAi	20210112_fly125	112.5	-30.7477
T4/T5 > Nmdar1 RNAi	20201218_fly54	135	-21.728		Nmdar1 RNAi	20210112_fly125	135	-20.6616
T4/T5 > Nmdar1 RNAi	20201218_fly54	157.5	-9.31837		Nmdar1 RNAi	20210112_fly125	157.5	-12.2172
T4/T5 > Nmdar1 RNAi	20201218_fly54	180	4.10686		Nmdar1 RNAi	20210112_fly125	180	18.0223
T4/T5 > Nmdar1 RNAi	20201218_fly54	202.5	16.9002		Nmdar1 RNAi	20210112_fly125	202.5	9.24537
T4/T5 > Nmdar1 RNAi	20201218_fly54	225	18.8849		Nmdar1 RNAi	20210112_fly125	225	23.9437
T4/T5 > Nmdar1 RNAi	20201218_fly54	247.5	22.3417		Nmdar1 RNAi	20210112_fly125	247.5	30.7783
T4/T5 > Nmdar1 RNAi	20210104_fly101	270	42.7505		Nmdar1 RNAi	20210112_fly126	270	17.4543
T4/T5 > Nmdar1 RNAi	20210104_fly101	292.5	28.3085		Nmdar1 RNAi	20210112_fly126	292.5	15.1122
T4/T5 > Nmdar1 RNAi	20210104_fly101	315	21.6135		Nmdar1 RNAi	20210112_fly126	315	11.8603
T4/T5 > Nmdar1 RNAi	20210104_fly101	337.5	8.97179		Nmdar1 RNAi	20210112_fly126	337.5	8.50802
T4/T5 > Nmdar1 RNAi	20210104_fly101	0	2.19587		Nmdar1 RNAi	20210112_fly126	0	-2.76375
T4/T5 > Nmdar1 RNAi	20210104_fly101	22.5	-16.914		Nmdar1 RNAi	20210112_fly126	22.5	-8.58562
T4/T5 > Nmdar1 RNAi	20210104_fly101	45	-21.7251		Nmdar1 RNAi	20210112_fly126	45	-11.7808
T4/T5 > Nmdar1 RNAi	20210104_fly101	67.5	-26.2705		Nmdar1 RNAi	20210112_fly126	67.5	-19.8754
T4/T5 > Nmdar1 RNAi	20210104_fly101	90	-35.7148		Nmdar1 RNAi	20210112_fly126	90	-23.4924
T4/T5 > Nmdar1 RNAi	20210104_fly101	112.5	-31.1271		Nmdar1 RNAi	20210112_fly126	112.5	-18.6996
T4/T5 > Nmdar1 RNAi	20210104_fly101	135	-29.7531		Nmdar1 RNAi	20210112_fly126	135	-11.7418
T4/T5 > Nmdar1 RNAi	20210104_fly101	157.5	-29.5214		Nmdar1 RNAi	20210112_fly126	157.5	-3.9371
T4/T5 > Nmdar1 RNAi	20210104_fly101	180	3.52565		Nmdar1 RNAi	20210112_fly126	180	-4.14725
T4/T5 > Nmdar1 RNAi	20210104_fly101	202.5	15.1887		Nmdar1 RNAi	20210112_fly126	202.5	6.99648
T4/T5 > Nmdar1 RNAi	20210104_fly101	225	21.1165		Nmdar1 RNAi	20210112_fly126	225	16.6928
T4/T5 > Nmdar1 RNAi	20210104_fly101	247.5	30.6196		Nmdar1 RNAi	20210112_fly126	247.5	18.8982
T4/T5 > Nmdar1 RNAi	20210104_fly102	270	19.5766		Nmdar1 RNAi	20210112_fly127	270	15.7149
T4/T5 > Nmdar1 RNAi	20210104_fly102	292.5	25.6628		Nmdar1 RNAi	20210112_fly127	292.5	6.92538
T4/T5 > Nmdar1 RNAi	20210104_fly102	315	17.67		Nmdar1 RNAi	20210112_fly127	315	4.35405
T4/T5 > Nmdar1 RNAi	20210104_fly102	337.5	17.0637		Nmdar1 RNAi	20210112_fly127	337.5	2.61365
T4/T5 > Nmdar1 RNAi	20210104_fly102	0	3.58234		Nmdar1 RNAi	20210112_fly127	0	-2.97658
T4/T5 > Nmdar1 RNAi	20210104_fly102	22.5	-10.6008		Nmdar1 RNAi	20210112_fly127	22.5	-0.681833
T4/T5 > Nmdar1 RNAi	20210104_fly102	45	-21.0765		Nmdar1 RNAi	20210112_fly127	45	-9.82694
T4/T5 > Nmdar1 RNAi	20210104_fly102	67.5	-19.8065		Nmdar1 RNAi	20210112_fly127	67.5	-12.8975
T4/T5 > Nmdar1 RNAi	20210104_fly102	90	-21.1682		Nmdar1 RNAi	20210112_fly127	90	-18.8938
T4/T5 > Nmdar1 RNAi	20210104_fly102	112.5	-23.7969		Nmdar1 RNAi	20210112_fly127	112.5	-10.1844
T4/T5 > Nmdar1 RNAi	20210104_fly102	135	-14.9962		Nmdar1 RNAi	20210112_fly127	135	-5.00809
T4/T5 > Nmdar1 RNAi	20210104_fly102	157.5	-12.3176		Nmdar1 RNAi	20210112_fly127	157.5	-1.37152
T4/T5 > Nmdar1 RNAi	20210104_fly102	180	3.979		Nmdar1 RNAi	20210112_fly127	180	2.29226
T4/T5 > Nmdar1 RNAi	20210104_fly102	202.5	16.5344		Nmdar1 RNAi	20210112_fly127	202.5	3.10747
T4/T5 > Nmdar1 RNAi	20210104_fly102	225	17.0133		Nmdar1 RNAi	20210112_fly127	225	4.8081
T4/T5 > Nmdar1 RNAi	20210104_fly102	247.5	18.0614		Nmdar1 RNAi	20210112_fly127	247.5	13.4708
T4/T5 > Nmdar1 RNAi	20210104_fly103	270	17.2247		Nmdar1 RNAi	20210112_fly128	270	8.12692
T4/T5 > Nmdar1 RNAi	20210104_fly103	292.5	20.7786		Nmdar1 RNAi	20210112_fly128	292.5	10.325
T4/T5 > Nmdar1 RNAi	20210104_fly103	315	15.1503		Nmdar1 RNAi	20210112_fly128	315	9.46183
T4/T5 > Nmdar1 RNAi	20210104_fly103	337.5	10.5182		Nmdar1 RNAi	20210112_fly128	337.5	8.24385
T4/T5 > Nmdar1 RNAi	20210104_fly103	0	-4.83887		Nmdar1 RNAi	20210112_fly128	0	-1.06605
T4/T5 > Nmdar1 RNAi	20210104_fly103	22.5	-8.21029		Nmdar1 RNAi	20210112_fly128	22.5	-8.29423
T4/T5 > Nmdar1 RNAi	20210104_fly103	45	-11.6926		Nmdar1 RNAi	20210112_fly128	45	-3.85248
T4/T5 > Nmdar1 RNAi	20210104_fly103	67.5	-14.6956		Nmdar1 RNAi	20210112_fly128	67.5	-11.2168
T4/T5 > Nmdar1 RNAi	20210104_fly103	90	-11.6964		Nmdar1 RNAi	20210112_fly128	90	-16.4621
T4/T5 > Nmdar1 RNAi	20210104_fly103	112.5	-13.2591		Nmdar1 RNAi	20210112_fly128	112.5	-12.4608
T4/T5 > Nmdar1 RNAi	20210104_fly103	135	-14.1636		Nmdar1 RNAi	20210112_fly128	135	-8.39507
T4/T5 > Nmdar1 RNAi	20210104_fly103	157.5	-7.35729		Nmdar1 RNAi	20210112_fly128	157.5	-1.87074
T4/T5 > Nmdar1 RNAi	20210104_fly103	180	-1.97253		Nmdar1 RNAi	20210112_fly128	180	-4.34577
T4/T5 > Nmdar1 RNAi	20210104_fly103	202.5	13.3059		Nmdar1 RNAi	20210112_fly128	202.5	9.17361
T4/T5 > Nmdar1 RNAi	20210104_fly103	225	15.8791		Nmdar1 RNAi	20210112_fly128	225	8.25084
T4/T5 > Nmdar1 RNAi	20210104_fly103	247.5	14.6247		Nmdar1 RNAi	20210112_fly128	247.5	12.4466
T4/T5 > Nmdar1 RNAi	20210104_fly104	270	32.2182		Nmdar1 RNAi	20210112_fly129	270	18.3589
T4/T5 > Nmdar1 RNAi	20210104_fly104	292.5	36.6519		Nmdar1 RNAi	20210112_fly129	292.5	26.5165
T4/T5 > Nmdar1 RNAi	20210104_fly104	315	32.4798		Nmdar1 RNAi	20210112_fly129	315	11.8859
T4/T5 > Nmdar1 RNAi	20210104_fly104	337.5	25.429		Nmdar1 RNAi	20210112_fly129	337.5	17.1864
T4/T5 > Nmdar1 RNAi	20210104_fly104	0	1.85841		Nmdar1 RNAi	20210112_fly129	0	-12.4882
T4/T5 > Nmdar1 RNAi	20210104_fly104	22.5	-14.7402		Nmdar1 RNAi	20210112_fly129	22.5	-3.67022
T4/T5 > Nmdar1 RNAi	20210104_fly104	45	-27.5505		Nmdar1 RNAi	20210112_fly129	45	-6.19841
T4/T5 > Nmdar1 RNAi	20210104_fly104	67.5	-28.3273		Nmdar1 RNAi	20210112_fly129	67.5	-21.1499
T4/T5 > Nmdar1 RNAi	20210104_fly104	90	-32.8697		Nmdar1 RNAi	20210112_fly129	90	-14.59
T4/T5 > Nmdar1 RNAi	20210104_fly104	112.5	-34.0865		Nmdar1 RNAi	20210112_fly129	112.5	-14.0665
T4/T5 > Nmdar1 RNAi	20210104_fly104	135	-27.8737		Nmdar1 RNAi	20210112_fly129	135	-15.9817
T4/T5 > Nmdar1 RNAi	20210104_fly104	157.5	-21.4698		Nmdar1 RNAi	20210112_fly129	157.5	2.9371
T4/T5 > Nmdar1 RNAi	20210104_fly104	180	-3.09739		Nmdar1 RNAi	20210112_fly129	180	6.19192
T4/T5 > Nmdar1 RNAi	20210104_fly104	202.5	19.5345		Nmdar1 RNAi	20210112_fly129	202.5	10.7555
T4/T5 > Nmdar1 RNAi	20210104_fly104	225	29.3997		Nmdar1 RNAi	20210112_fly129	225	18.2933
T4/T5 > Nmdar1 RNAi	20210104_fly104	247.5	42.9756		Nmdar1 RNAi	20210112_fly129	247.5	16.8814
T4/T5 > Nmdar1 RNAi	20210104_fly105	270	12.7444		T4/T5 > Nmdar1 RNAi	20201217_fly35	270	28.9295
T4/T5 > Nmdar1 RNAi	20210104_fly105	292.5	10.343		T4/T5 > Nmdar1 RNAi	20201217_fly35	292.5	21.7636
T4/T5 > Nmdar1 RNAi	20210104_fly105	315	4.37816		T4/T5 > Nmdar1 RNAi	20201217_fly35	315	6.83344
T4/T5 > Nmdar1 RNAi	20210104_fly105	337.5	2.93963		T4/T5 > Nmdar1 RNAi	20201217_fly35	337.5	0.402418
T4/T5 > Nmdar1 RNAi	20210104_fly105	0	-4.37547		T4/T5 > Nmdar1 RNAi	20201217_fly35	0	4.37184
T4/T5 > Nmdar1 RNAi	20210104_fly105	22.5	-4.31197		T4/T5 > Nmdar1 RNAi	20201217_fly35	22.5	-3.96065
T4/T5 > Nmdar1 RNAi	20210104_fly105	45	-9.64189		T4/T5 > Nmdar1 RNAi	20201217_fly35	45	-14.4939
T4/T5 > Nmdar1 RNAi	20210104_fly105	67.5	-9.58454		T4/T5 > Nmdar1 RNAi	20201217_fly35	67.5	-17.8479
T4/T5 > Nmdar1 RNAi	20210104_fly105	90	-6.42981		T4/T5 > Nmdar1 RNAi	20201217_fly35	90	-16.5658
T4/T5 > Nmdar1 RNAi	20210104_fly105	112.5	-4.50273		T4/T5 > Nmdar1 RNAi	20201217_fly35	112.5	-19.4857
T4/T5 > Nmdar1 RNAi	20210104_fly105	135	-11.8592		T4/T5 > Nmdar1 RNAi	20201217_fly35	135	-17.4401
T4/T5 > Nmdar1 RNAi	20210104_fly105	157.5	-7.63771		T4/T5 > Nmdar1 RNAi	20201217_fly35	157.5	-5.10371
T4/T5 > Nmdar1 RNAi	20210104_fly105	180	7.24167		T4/T5 > Nmdar1 RNAi	20201217_fly35	180	2.76948
T4/T5 > Nmdar1 RNAi	20210104_fly105	202.5	2.78277		T4/T5 > Nmdar1 RNAi	20201217_fly35	202.5	1.09913
T4/T5 > Nmdar1 RNAi	20210104_fly105	225	11.2862		T4/T5 > Nmdar1 RNAi	20201217_fly35	225	5.37172
T4/T5 > Nmdar1 RNAi	20210104_fly105	247.5	14.1081		T4/T5 > Nmdar1 RNAi	20201217_fly35	247.5	22.3845
T4/T5 > Nmdar1 RNAi	20210107_fly131	270	44.8229		T4/T5 > Nmdar1 RNAi	20201217_fly36	270	12.5189
T4/T5 > Nmdar1 RNAi	20210107_fly131	292.5	34.8266		T4/T5 > Nmdar1 RNAi	20201217_fly36	292.5	21.306
T4/T5 > Nmdar1 RNAi	20210107_fly131	315	15.9321		T4/T5 > Nmdar1 RNAi	20201217_fly36	315	16.4445
T4/T5 > Nmdar1 RNAi	20210107_fly131	337.5	9.4626		T4/T5 > Nmdar1 RNAi	20201217_fly36	337.5	11.1522
T4/T5 > Nmdar1 RNAi	20210107_fly131	0	5.67362		T4/T5 > Nmdar1 RNAi	20201217_fly36	0	5.25645
T4/T5 > Nmdar1 RNAi	20210107_fly131	22.5	-19.9569		T4/T5 > Nmdar1 RNAi	20201217_fly36	22.5	-8.21751
T4/T5 > Nmdar1 RNAi	20210107_fly131	45	-34.5853		T4/T5 > Nmdar1 RNAi	20201217_fly36	45	-20.0983
T4/T5 > Nmdar1 RNAi	20210107_fly131	67.5	-28.3562		T4/T5 > Nmdar1 RNAi	20201217_fly36	67.5	-27.5091
T4/T5 > Nmdar1 RNAi	20210107_fly131	90	-42.3286		T4/T5 > Nmdar1 RNAi	20201217_fly36	90	-17.5702
T4/T5 > Nmdar1 RNAi	20210107_fly131	112.5	-30.8533		T4/T5 > Nmdar1 RNAi	20201217_fly36	112.5	-21.0835
T4/T5 > Nmdar1 RNAi	20210107_fly131	135	-29.4619		T4/T5 > Nmdar1 RNAi	20201217_fly36	135	-19.5599
T4/T5 > Nmdar1 RNAi	20210107_fly131	157.5	-18.4046		T4/T5 > Nmdar1 RNAi	20201217_fly36	157.5	-9.19336
T4/T5 > Nmdar1 RNAi	20210107_fly131	180	6.19599		T4/T5 > Nmdar1 RNAi	20201217_fly36	180	-3.15171
T4/T5 > Nmdar1 RNAi	20210107_fly131	202.5	9.12617		T4/T5 > Nmdar1 RNAi	20201217_fly36	202.5	11.6849
T4/T5 > Nmdar1 RNAi	20210107_fly131	225	15.3923		T4/T5 > Nmdar1 RNAi	20201217_fly36	225	18.108
T4/T5 > Nmdar1 RNAi	20210107_fly131	247.5	34.7991		T4/T5 > Nmdar1 RNAi	20201217_fly36	247.5	21.3304
T4/T5 > Nmdar1 RNAi	20210107_fly133	270	25.5381		T4/T5 > Nmdar1 RNAi	20201217_fly37	270	18.7595
T4/T5 > Nmdar1 RNAi	20210107_fly133	292.5	17.6486		T4/T5 > Nmdar1 RNAi	20201217_fly37	292.5	17.1074
T4/T5 > Nmdar1 RNAi	20210107_fly133	315	15.4252		T4/T5 > Nmdar1 RNAi	20201217_fly37	315	12.0561
T4/T5 > Nmdar1 RNAi	20210107_fly133	337.5	11.8333		T4/T5 > Nmdar1 RNAi	20201217_fly37	337.5	8.97323
T4/T5 > Nmdar1 RNAi	20210107_fly133	0	-1.72553		T4/T5 > Nmdar1 RNAi	20201217_fly37	0	0.817474
T4/T5 > Nmdar1 RNAi	20210107_fly133	22.5	-4.03146		T4/T5 > Nmdar1 RNAi	20201217_fly37	22.5	-13.1401
T4/T5 > Nmdar1 RNAi	20210107_fly133	45	-17.6515		T4/T5 > Nmdar1 RNAi	20201217_fly37	45	-25.5476
T4/T5 > Nmdar1 RNAi	20210107_fly133	67.5	-24.8127		T4/T5 > Nmdar1 RNAi	20201217_fly37	67.5	-17.526
T4/T5 > Nmdar1 RNAi	20210107_fly133	90	-31.2295		T4/T5 > Nmdar1 RNAi	20201217_fly37	90	-10.0955
T4/T5 > Nmdar1 RNAi	20210107_fly133	112.5	-17.453		T4/T5 > Nmdar1 RNAi	20201217_fly37	112.5	-20.1842
T4/T5 > Nmdar1 RNAi	20210107_fly133	135	-16.5465		T4/T5 > Nmdar1 RNAi	20201217_fly37	135	-19.1823
T4/T5 > Nmdar1 RNAi	20210107_fly133	157.5	-9.72585		T4/T5 > Nmdar1 RNAi	20201217_fly37	157.5	-12.7971
T4/T5 > Nmdar1 RNAi	20210107_fly133	180	-3.24589		T4/T5 > Nmdar1 RNAi	20201217_fly37	180	4.21492
T4/T5 > Nmdar1 RNAi	20210107_fly133	202.5	11.2234		T4/T5 > Nmdar1 RNAi	20201217_fly37	202.5	14.4826
T4/T5 > Nmdar1 RNAi	20210107_fly133	225	15.1031		T4/T5 > Nmdar1 RNAi	20201217_fly37	225	10.8402
T4/T5 > Nmdar1 RNAi	20210107_fly133	247.5	18.3165		T4/T5 > Nmdar1 RNAi	20201217_fly37	247.5	19.7123
T4/T5 > Nmdar1 RNAi	20210107_fly134	270	31.3518		T4/T5 > Nmdar1 RNAi	20201217_fly38	270	41.6245
T4/T5 > Nmdar1 RNAi	20210107_fly134	292.5	24.0072		T4/T5 > Nmdar1 RNAi	20201217_fly38	292.5	26.9057
T4/T5 > Nmdar1 RNAi	20210107_fly134	315	17.0786		T4/T5 > Nmdar1 RNAi	20201217_fly38	315	20.6063
T4/T5 > Nmdar1 RNAi	20210107_fly134	337.5	3.0623		T4/T5 > Nmdar1 RNAi	20201217_fly38	337.5	18.4754
T4/T5 > Nmdar1 RNAi	20210107_fly134	0	-2.62572		T4/T5 > Nmdar1 RNAi	20201217_fly38	0	3.05879
T4/T5 > Nmdar1 RNAi	20210107_fly134	22.5	-8.05668		T4/T5 > Nmdar1 RNAi	20201217_fly38	22.5	-17.3858
T4/T5 > Nmdar1 RNAi	20210107_fly134	45	-16.3594		T4/T5 > Nmdar1 RNAi	20201217_fly38	45	-25.7862
T4/T5 > Nmdar1 RNAi	20210107_fly134	67.5	-23.614		T4/T5 > Nmdar1 RNAi	20201217_fly38	67.5	-34.7548
T4/T5 > Nmdar1 RNAi	20210107_fly134	90	-26.5766		T4/T5 > Nmdar1 RNAi	20201217_fly38	90	-25.8322
T4/T5 > Nmdar1 RNAi	20210107_fly134	112.5	-29.7195		T4/T5 > Nmdar1 RNAi	20201217_fly38	112.5	-31.9763
T4/T5 > Nmdar1 RNAi	20210107_fly134	135	-18.2146		T4/T5 > Nmdar1 RNAi	20201217_fly38	135	-25.2678
T4/T5 > Nmdar1 RNAi	20210107_fly134	157.5	-7.09953		T4/T5 > Nmdar1 RNAi	20201217_fly38	157.5	-14.791
T4/T5 > Nmdar1 RNAi	20210107_fly134	180	7.94261		T4/T5 > Nmdar1 RNAi	20201217_fly38	180	8.10969
T4/T5 > Nmdar1 RNAi	20210107_fly134	202.5	4.83026		T4/T5 > Nmdar1 RNAi	20201217_fly38	202.5	18.8717
T4/T5 > Nmdar1 RNAi	20210107_fly134	225	18.4354		T4/T5 > Nmdar1 RNAi	20201217_fly38	225	21.5201
T4/T5 > Nmdar1 RNAi	20210107_fly134	247.5	20.6635		T4/T5 > Nmdar1 RNAi	20201217_fly38	247.5	28.3816
T4/T5 > Nmdar1 RNAi	20210107_fly135	270	21.366		T4/T5 > Nmdar1 RNAi	20201217_fly39	270	38.8279
T4/T5 > Nmdar1 RNAi	20210107_fly135	292.5	24.1177		T4/T5 > Nmdar1 RNAi	20201217_fly39	292.5	38.6308
T4/T5 > Nmdar1 RNAi	20210107_fly135	315	19.5211		T4/T5 > Nmdar1 RNAi	20201217_fly39	315	38.7042
T4/T5 > Nmdar1 RNAi	20210107_fly135	337.5	16.4666		T4/T5 > Nmdar1 RNAi	20201217_fly39	337.5	24.3608
T4/T5 > Nmdar1 RNAi	20210107_fly135	0	2.71845		T4/T5 > Nmdar1 RNAi	20201217_fly39	0	4.29622
T4/T5 > Nmdar1 RNAi	20210107_fly135	22.5	-9.23057		T4/T5 > Nmdar1 RNAi	20201217_fly39	22.5	-24.012
T4/T5 > Nmdar1 RNAi	20210107_fly135	45	-15.6925		T4/T5 > Nmdar1 RNAi	20201217_fly39	45	-28.3385
T4/T5 > Nmdar1 RNAi	20210107_fly135	67.5	-22.4813		T4/T5 > Nmdar1 RNAi	20201217_fly39	67.5	-38.2874
T4/T5 > Nmdar1 RNAi	20210107_fly135	90	-26.1992		T4/T5 > Nmdar1 RNAi	20201217_fly39	90	-29.2814
T4/T5 > Nmdar1 RNAi	20210107_fly135	112.5	-24.5616		T4/T5 > Nmdar1 RNAi	20201217_fly39	112.5	-37.9217
T4/T5 > Nmdar1 RNAi	20210107_fly135	135	-20.0399		T4/T5 > Nmdar1 RNAi	20201217_fly39	135	-34.0817
T4/T5 > Nmdar1 RNAi	20210107_fly135	157.5	-16.3165		T4/T5 > Nmdar1 RNAi	20201217_fly39	157.5	-22.1967
T4/T5 > Nmdar1 RNAi	20210107_fly135	180	9.94409		T4/T5 > Nmdar1 RNAi	20201217_fly39	180	1.04273
T4/T5 > Nmdar1 RNAi	20210107_fly135	202.5	14.1022		T4/T5 > Nmdar1 RNAi	20201217_fly39	202.5	26.0697
T4/T5 > Nmdar1 RNAi	20210107_fly135	225	26.0444		T4/T5 > Nmdar1 RNAi	20201217_fly39	225	35.1912
T4/T5 > Nmdar1 RNAi	20210107_fly135	247.5	22.6766		T4/T5 > Nmdar1 RNAi	20201217_fly39	247.5	34.1677
T4/T5 >	20201217_fly22	360	3.94559		T4/T5 > Nmdar1 RNAi	20201218_fly45	270	25.2613
T4/T5 >	20201217_fly23	360	-5.30389		T4/T5 > Nmdar1 RNAi	20201218_fly45	292.5	12.4765
T4/T5 >	20201217_fly24	360	2.83978		T4/T5 > Nmdar1 RNAi	20201218_fly45	315	4.91695
T4/T5 >	20201217_fly25	360	-0.825405		T4/T5 > Nmdar1 RNAi	20201218_fly45	337.5	-1.56559
T4/T5 >	20201218_fly55	360	2.69658		T4/T5 > Nmdar1 RNAi	20201218_fly45	0	-4.09932
T4/T5 >	20201218_fly56	360	0.183669		T4/T5 > Nmdar1 RNAi	20201218_fly45	22.5	-6.33282
T4/T5 >	20201218_fly57	360	-3.69971		T4/T5 > Nmdar1 RNAi	20201218_fly45	45	-11.0379
T4/T5 >	20201218_fly58	360	-3.37188		T4/T5 > Nmdar1 RNAi	20201218_fly45	67.5	-6.47749
T4/T5 >	20201218_fly59	360	1.51296		T4/T5 > Nmdar1 RNAi	20201218_fly45	90	-12.5712
T4/T5 >	20201222_fly80	360	-6.3631		T4/T5 > Nmdar1 RNAi	20201218_fly45	112.5	-14.6402
T4/T5 >	20201222_fly81	360	-3.34056		T4/T5 > Nmdar1 RNAi	20201218_fly45	135	-8.98212
T4/T5 >	20201222_fly82	360	0.235658		T4/T5 > Nmdar1 RNAi	20201218_fly45	157.5	-6.254
T4/T5 >	20201222_fly83	360	2.15986		T4/T5 > Nmdar1 RNAi	20201218_fly45	180	6.50617
T4/T5 >	20201222_fly84	360	0.881077		T4/T5 > Nmdar1 RNAi	20201218_fly45	202.5	8.08577
T4/T5 >	20210104_fly86	360	-11.5927		T4/T5 > Nmdar1 RNAi	20201218_fly45	225	5.70463
T4/T5 >	20210104_fly87	360	-3.97415		T4/T5 > Nmdar1 RNAi	20201218_fly45	247.5	12.0921
T4/T5 >	20210104_fly88	360	-0.792455		T4/T5 > Nmdar1 RNAi	20201218_fly46	270	11.1831
T4/T5 >	20210104_fly89	360	6.70471		T4/T5 > Nmdar1 RNAi	20201218_fly46	292.5	25.4417
T4/T5 >	20210104_fly90	360	3.21333		T4/T5 > Nmdar1 RNAi	20201218_fly46	315	33.3284
GluClα RNAi	20201210_fly07	360	4.50243		T4/T5 > Nmdar1 RNAi	20201218_fly46	337.5	20.3097
GluClα RNAi	20201210_fly08	360	9.10288		T4/T5 > Nmdar1 RNAi	20201218_fly46	0	2.93992
GluClα RNAi	20201210_fly09	360	1.85072		T4/T5 > Nmdar1 RNAi	20201218_fly46	22.5	-17.2871
GluClα RNAi	20201210_fly10	360	3.66102		T4/T5 > Nmdar1 RNAi	20201218_fly46	45	-16.1098
GluClα RNAi	20201210_fly11	360	-7.30883		T4/T5 > Nmdar1 RNAi	20201218_fly46	67.5	-25.5794
GluClα RNAi	20201211_fly12	360	5.18746		T4/T5 > Nmdar1 RNAi	20201218_fly46	90	-21.4595
GluClα RNAi	20201211_fly13	360	-2.87644		T4/T5 > Nmdar1 RNAi	20201218_fly46	112.5	-29.6388
GluClα RNAi	20201211_fly14	360	-1.99897		T4/T5 > Nmdar1 RNAi	20201218_fly46	135	-22.9835
GluClα RNAi	20201211_fly15	360	1.35884		T4/T5 > Nmdar1 RNAi	20201218_fly46	157.5	-9.58591
GluClα RNAi	20210104_fly91	360	-0.984243		T4/T5 > Nmdar1 RNAi	20201218_fly46	180	-16.9543
GluClα RNAi	20210104_fly92	360	-4.02697		T4/T5 > Nmdar1 RNAi	20201218_fly46	202.5	19.6881
GluClα RNAi	20210104_fly93	360	-2.82349		T4/T5 > Nmdar1 RNAi	20201218_fly46	225	31.4681
GluClα RNAi	20210104_fly94	360	3.94622		T4/T5 > Nmdar1 RNAi	20201218_fly46	247.5	24.6294
GluClα RNAi	20210104_fly95	360	0.848387		T4/T5 > Nmdar1 RNAi	20201218_fly47	270	24.3679
GluClα RNAi	20210111_fly146	360	5.05924		T4/T5 > Nmdar1 RNAi	20201218_fly47	292.5	7.15279
GluClα RNAi	20210111_fly148	360	-8.34716		T4/T5 > Nmdar1 RNAi	20201218_fly47	315	4.01165
GluClα RNAi	20210111_fly149	360	9.52112		T4/T5 > Nmdar1 RNAi	20201218_fly47	337.5	6.16759
GluClα RNAi	20210111_fly150	360	25.106		T4/T5 > Nmdar1 RNAi	20201218_fly47	0	-2.12838
T4/T5 > GluClα RNAi	20201210_fly02	360	3.07638		T4/T5 > Nmdar1 RNAi	20201218_fly47	22.5	-6.54209
T4/T5 > GluClα RNAi	20201210_fly03	360	6.59917		T4/T5 > Nmdar1 RNAi	20201218_fly47	45	-12.8888
T4/T5 > GluClα RNAi	20201210_fly04	360	0.882727		T4/T5 > Nmdar1 RNAi	20201218_fly47	67.5	-14.2842
T4/T5 > GluClα RNAi	20201210_fly05	360	-5.0485		T4/T5 > Nmdar1 RNAi	20201218_fly47	90	-15.5194
T4/T5 > GluClα RNAi	20201210_fly06	360	-0.0777149		T4/T5 > Nmdar1 RNAi	20201218_fly47	112.5	-13.9655
T4/T5 > GluClα RNAi	20201211_fly16	360	-4.16128		T4/T5 > Nmdar1 RNAi	20201218_fly47	135	-14.3193
T4/T5 > GluClα RNAi	20201211_fly17	360	6.89886		T4/T5 > Nmdar1 RNAi	20201218_fly47	157.5	1.46966
T4/T5 > GluClα RNAi	20201211_fly18	360	-5.99009		T4/T5 > Nmdar1 RNAi	20201218_fly47	180	6.3503
T4/T5 > GluClα RNAi	20201211_fly19	360	-0.327255		T4/T5 > Nmdar1 RNAi	20201218_fly47	202.5	10.1145
T4/T5 > GluClα RNAi	20201211_fly20	360	-1.95533		T4/T5 > Nmdar1 RNAi	20201218_fly47	225	11.6143
T4/T5 > GluClα RNAi	20210104_fly100	360	-2.59669		T4/T5 > Nmdar1 RNAi	20201218_fly47	247.5	10.0496
T4/T5 > GluClα RNAi	20210104_fly96	360	0.881524		T4/T5 > Nmdar1 RNAi	20201218_fly48	270	26.779
T4/T5 > GluClα RNAi	20210104_fly97	360	4.83149		T4/T5 > Nmdar1 RNAi	20201218_fly48	292.5	17.8977
T4/T5 > GluClα RNAi	20210104_fly98	360	-2.59916		T4/T5 > Nmdar1 RNAi	20201218_fly48	315	23.056
T4/T5 > GluClα RNAi	20210104_fly99	360	-9.1072		T4/T5 > Nmdar1 RNAi	20201218_fly48	337.5	16.0299
T4/T5 > GluClα RNAi	20210107_fly141	360	3.96356		T4/T5 > Nmdar1 RNAi	20201218_fly48	0	-1.24463
T4/T5 > GluClα RNAi	20210107_fly142	360	8.67744		T4/T5 > Nmdar1 RNAi	20201218_fly48	22.5	-19.6811
T4/T5 > GluClα RNAi	20210107_fly143	360	-9.14174		T4/T5 > Nmdar1 RNAi	20201218_fly48	45	-27.1513
T4/T5 > GluClα RNAi	20210107_fly144	360	-4.70651		T4/T5 > Nmdar1 RNAi	20201218_fly48	67.5	-29.5112
T4/T5 > GluClα RNAi	20210107_fly145	360	-3.32018		T4/T5 > Nmdar1 RNAi	20201218_fly48	90	-32.0019
Nmdar1 RNAi	20201217_fly26	360	-1.05711		T4/T5 > Nmdar1 RNAi	20201218_fly48	112.5	-30.4774
Nmdar1 RNAi	20201217_fly27	360	0.689129		T4/T5 > Nmdar1 RNAi	20201218_fly48	135	-29.1148
Nmdar1 RNAi	20201217_fly28	360	-4.50553		T4/T5 > Nmdar1 RNAi	20201218_fly48	157.5	-15.1166
Nmdar1 RNAi	20201217_fly29	360	-0.96463		T4/T5 > Nmdar1 RNAi	20201218_fly48	180	-5.46256
Nmdar1 RNAi	20201217_fly30	360	-0.527732		T4/T5 > Nmdar1 RNAi	20201218_fly48	202.5	13.7427
Nmdar1 RNAi	20201218_fly46	360	1.44892		T4/T5 > Nmdar1 RNAi	20201218_fly48	225	19.4299
Nmdar1 RNAi	20201218_fly47	360	-0.318103		T4/T5 > Nmdar1 RNAi	20201218_fly48	247.5	24.609
Nmdar1 RNAi	20201218_fly48	360	12.9682		T4/T5 > Nmdar1 RNAi	20201218_fly49	270	4.52947
Nmdar1 RNAi	20201218_fly49	360	0.831196		T4/T5 > Nmdar1 RNAi	20201218_fly49	292.5	19.6083
Nmdar1 RNAi	20210105_fly106	360	-2.54867		T4/T5 > Nmdar1 RNAi	20201218_fly49	315	17.7193
Nmdar1 RNAi	20210105_fly108	360	-1.77745		T4/T5 > Nmdar1 RNAi	20201218_fly49	337.5	18.6046
Nmdar1 RNAi	20210105_fly109	360	9.85627		T4/T5 > Nmdar1 RNAi	20201218_fly49	0	3.29537
Nmdar1 RNAi	20210105_fly110	360	-0.705509		T4/T5 > Nmdar1 RNAi	20201218_fly49	22.5	-10.3208
Nmdar1 RNAi	20210107_fly136	360	-0.931536		T4/T5 > Nmdar1 RNAi	20201218_fly49	45	-17.696
Nmdar1 RNAi	20210107_fly137	360	-8.59872		T4/T5 > Nmdar1 RNAi	20201218_fly49	67.5	-16.923
Nmdar1 RNAi	20210107_fly138	360	-4.08554		T4/T5 > Nmdar1 RNAi	20201218_fly49	90	-9.58479
Nmdar1 RNAi	20210107_fly139	360	2.70643		T4/T5 > Nmdar1 RNAi	20201218_fly49	112.5	-17.418
Nmdar1 RNAi	20210107_fly140	360	11.6063		T4/T5 > Nmdar1 RNAi	20201218_fly49	135	-17.9388
T4/T5 > Nmdar1 RNAi	20201217_fly31	360	-5.43602		T4/T5 > Nmdar1 RNAi	20201218_fly49	157.5	-11.0474
T4/T5 > Nmdar1 RNAi	20201217_fly32	360	-0.535242		T4/T5 > Nmdar1 RNAi	20201218_fly49	180	-12.0717
T4/T5 > Nmdar1 RNAi	20201217_fly33	360	-1.63818		T4/T5 > Nmdar1 RNAi	20201218_fly49	202.5	12.7089
T4/T5 > Nmdar1 RNAi	20201217_fly34	360	10.8753		T4/T5 > Nmdar1 RNAi	20201218_fly49	225	16.9876
T4/T5 > Nmdar1 RNAi	20201217_fly35	360	-10.1043		T4/T5 > Nmdar1 RNAi	20201218_fly49	247.5	24.265
T4/T5 > Nmdar1 RNAi	20201218_fly50	360	-0.727314		T4/T5 > Nmdar1 RNAi	20210111_fly105	270	17.292
T4/T5 > Nmdar1 RNAi	20201218_fly51	360	9.63163		T4/T5 > Nmdar1 RNAi	20210111_fly105	292.5	32.1412
T4/T5 > Nmdar1 RNAi	20201218_fly52	360	-2.44838		T4/T5 > Nmdar1 RNAi	20210111_fly105	315	16.5693
T4/T5 > Nmdar1 RNAi	20201218_fly54	360	5.91244		T4/T5 > Nmdar1 RNAi	20210111_fly105	337.5	21.253
T4/T5 > Nmdar1 RNAi	20210104_fly101	360	2.19587		T4/T5 > Nmdar1 RNAi	20210111_fly105	0	-6.88505
T4/T5 > Nmdar1 RNAi	20210104_fly102	360	3.58234		T4/T5 > Nmdar1 RNAi	20210111_fly105	22.5	-16.301
T4/T5 > Nmdar1 RNAi	20210104_fly103	360	-4.83887		T4/T5 > Nmdar1 RNAi	20210111_fly105	45	-20.4611
T4/T5 > Nmdar1 RNAi	20210104_fly104	360	1.85841		T4/T5 > Nmdar1 RNAi	20210111_fly105	67.5	-26.9328
T4/T5 > Nmdar1 RNAi	20210104_fly105	360	-4.37547		T4/T5 > Nmdar1 RNAi	20210111_fly105	90	-14.1678
T4/T5 > Nmdar1 RNAi	20210107_fly131	360	5.67362		T4/T5 > Nmdar1 RNAi	20210111_fly105	112.5	-28.5131
T4/T5 > Nmdar1 RNAi	20210107_fly133	360	-1.72553		T4/T5 > Nmdar1 RNAi	20210111_fly105	135	-30.3443
T4/T5 > Nmdar1 RNAi	20210107_fly134	360	-2.62572		T4/T5 > Nmdar1 RNAi	20210111_fly105	157.5	-18.6113
T4/T5 > Nmdar1 RNAi	20210107_fly135	360	2.71845		T4/T5 > Nmdar1 RNAi	20210111_fly105	180	-7.96618
					T4/T5 > Nmdar1 RNAi	20210111_fly105	202.5	19.3965
					T4/T5 > Nmdar1 RNAi	20210111_fly105	225	25.0422
					T4/T5 > Nmdar1 RNAi	20210111_fly105	247.5	32.5588
					T4/T5 > Nmdar1 RNAi	20210111_fly106	270	26.2886
					T4/T5 > Nmdar1 RNAi	20210111_fly106	292.5	30.2742
					T4/T5 > Nmdar1 RNAi	20210111_fly106	315	14.2465
					T4/T5 > Nmdar1 RNAi	20210111_fly106	337.5	11.6688
					T4/T5 > Nmdar1 RNAi	20210111_fly106	0	-16.9891
					T4/T5 > Nmdar1 RNAi	20210111_fly106	22.5	-13.3849
					T4/T5 > Nmdar1 RNAi	20210111_fly106	45	-31.1398
					T4/T5 > Nmdar1 RNAi	20210111_fly106	67.5	-22.4432
					T4/T5 > Nmdar1 RNAi	20210111_fly106	90	-24.9561
					T4/T5 > Nmdar1 RNAi	20210111_fly106	112.5	-27.0188
					T4/T5 > Nmdar1 RNAi	20210111_fly106	135	-22.792
					T4/T5 > Nmdar1 RNAi	20210111_fly106	157.5	-20.8115
					T4/T5 > Nmdar1 RNAi	20210111_fly106	180	2.87033
					T4/T5 > Nmdar1 RNAi	20210111_fly106	202.5	12.8592
					T4/T5 > Nmdar1 RNAi	20210111_fly106	225	21.9881
					T4/T5 > Nmdar1 RNAi	20210111_fly106	247.5	32.1903
					T4/T5 > Nmdar1 RNAi	20210111_fly107	270	21.3885
					T4/T5 > Nmdar1 RNAi	20210111_fly107	292.5	18.959
					T4/T5 > Nmdar1 RNAi	20210111_fly107	315	12.0015
					T4/T5 > Nmdar1 RNAi	20210111_fly107	337.5	10.506
					T4/T5 > Nmdar1 RNAi	20210111_fly107	0	3.79343
					T4/T5 > Nmdar1 RNAi	20210111_fly107	22.5	-8.82234
					T4/T5 > Nmdar1 RNAi	20210111_fly107	45	-15.927
					T4/T5 > Nmdar1 RNAi	20210111_fly107	67.5	-11.2842
					T4/T5 > Nmdar1 RNAi	20210111_fly107	90	-13.7578
					T4/T5 > Nmdar1 RNAi	20210111_fly107	112.5	-17.2514
					T4/T5 > Nmdar1 RNAi	20210111_fly107	135	-17.5069
					T4/T5 > Nmdar1 RNAi	20210111_fly107	157.5	-6.06856
					T4/T5 > Nmdar1 RNAi	20210111_fly107	180	3.41469
					T4/T5 > Nmdar1 RNAi	20210111_fly107	202.5	5.46013
					T4/T5 > Nmdar1 RNAi	20210111_fly107	225	10.7456
					T4/T5 > Nmdar1 RNAi	20210111_fly107	247.5	15.2065
					T4/T5 > Nmdar1 RNAi	20210111_fly108	270	11.6024
					T4/T5 > Nmdar1 RNAi	20210111_fly108	292.5	20.0916
					T4/T5 > Nmdar1 RNAi	20210111_fly108	315	17.347
					T4/T5 > Nmdar1 RNAi	20210111_fly108	337.5	12.6777
					T4/T5 > Nmdar1 RNAi	20210111_fly108	0	-1.59944
					T4/T5 > Nmdar1 RNAi	20210111_fly108	22.5	-16.8817
					T4/T5 > Nmdar1 RNAi	20210111_fly108	45	-18.1197
					T4/T5 > Nmdar1 RNAi	20210111_fly108	67.5	-14.3212
					T4/T5 > Nmdar1 RNAi	20210111_fly108	90	-17.1338
					T4/T5 > Nmdar1 RNAi	20210111_fly108	112.5	-9.05185
					T4/T5 > Nmdar1 RNAi	20210111_fly108	135	-14.4225
					T4/T5 > Nmdar1 RNAi	20210111_fly108	157.5	-11.4399
					T4/T5 > Nmdar1 RNAi	20210111_fly108	180	-4.63281
					T4/T5 > Nmdar1 RNAi	20210111_fly108	202.5	18.0612
					T4/T5 > Nmdar1 RNAi	20210111_fly108	225	15.8059
					T4/T5 > Nmdar1 RNAi	20210111_fly108	247.5	14.9967
					T4/T5 > Nmdar1 RNAi	20210111_fly109	270	27.2138
					T4/T5 > Nmdar1 RNAi	20210111_fly109	292.5	26.4596
					T4/T5 > Nmdar1 RNAi	20210111_fly109	315	29.2025
					T4/T5 > Nmdar1 RNAi	20210111_fly109	337.5	26.2179
					T4/T5 > Nmdar1 RNAi	20210111_fly109	0	13.7361
					T4/T5 > Nmdar1 RNAi	20210111_fly109	22.5	-22.0092
					T4/T5 > Nmdar1 RNAi	20210111_fly109	45	-22.5571
					T4/T5 > Nmdar1 RNAi	20210111_fly109	67.5	-31.0561
					T4/T5 > Nmdar1 RNAi	20210111_fly109	90	-26.8501
					T4/T5 > Nmdar1 RNAi	20210111_fly109	112.5	-30.1672
					T4/T5 > Nmdar1 RNAi	20210111_fly109	135	-32.4386
					T4/T5 > Nmdar1 RNAi	20210111_fly109	157.5	-25.0381
					T4/T5 > Nmdar1 RNAi	20210111_fly109	180	-0.895905
					T4/T5 > Nmdar1 RNAi	20210111_fly109	202.5	29.444
					T4/T5 > Nmdar1 RNAi	20210111_fly109	225	35.1478
					T4/T5 > Nmdar1 RNAi	20210111_fly109	247.5	25.1798
					T4/T5 > Nmdar1 RNAi	20210112_fly130	270	20.809
					T4/T5 > Nmdar1 RNAi	20210112_fly130	292.5	35.677
					T4/T5 > Nmdar1 RNAi	20210112_fly130	315	35.0169
					T4/T5 > Nmdar1 RNAi	20210112_fly130	337.5	21.7866
					T4/T5 > Nmdar1 RNAi	20210112_fly130	0	-9.45577
					T4/T5 > Nmdar1 RNAi	20210112_fly130	22.5	-21.4244
					T4/T5 > Nmdar1 RNAi	20210112_fly130	45	-25.2284
					T4/T5 > Nmdar1 RNAi	20210112_fly130	67.5	-29.4549
					T4/T5 > Nmdar1 RNAi	20210112_fly130	90	-25.0541
					T4/T5 > Nmdar1 RNAi	20210112_fly130	112.5	-29.6718
					T4/T5 > Nmdar1 RNAi	20210112_fly130	135	-26.1506
					T4/T5 > Nmdar1 RNAi	20210112_fly130	157.5	-27.4808
					T4/T5 > Nmdar1 RNAi	20210112_fly130	180	-6.46337
					T4/T5 > Nmdar1 RNAi	20210112_fly130	202.5	22.6921
					T4/T5 > Nmdar1 RNAi	20210112_fly130	225	34.259
					T4/T5 > Nmdar1 RNAi	20210112_fly130	247.5	25.2867
					T4/T5 > Nmdar1 RNAi	20210112_fly131	270	22.0346
					T4/T5 > Nmdar1 RNAi	20210112_fly131	292.5	18.1877
					T4/T5 > Nmdar1 RNAi	20210112_fly131	315	8.45079
					T4/T5 > Nmdar1 RNAi	20210112_fly131	337.5	5.0857
					T4/T5 > Nmdar1 RNAi	20210112_fly131	0	-3.66334
					T4/T5 > Nmdar1 RNAi	20210112_fly131	22.5	-4.33763
					T4/T5 > Nmdar1 RNAi	20210112_fly131	45	-8.56492
					T4/T5 > Nmdar1 RNAi	20210112_fly131	67.5	-15.2635
					T4/T5 > Nmdar1 RNAi	20210112_fly131	90	-24.968
					T4/T5 > Nmdar1 RNAi	20210112_fly131	112.5	-12.4521
					T4/T5 > Nmdar1 RNAi	20210112_fly131	135	-15.0514
					T4/T5 > Nmdar1 RNAi	20210112_fly131	157.5	-10.5444
					T4/T5 > Nmdar1 RNAi	20210112_fly131	180	9.8297
					T4/T5 > Nmdar1 RNAi	20210112_fly131	202.5	5.34582
					T4/T5 > Nmdar1 RNAi	20210112_fly131	225	1.52605
					T4/T5 > Nmdar1 RNAi	20210112_fly131	247.5	14.5282
					T4/T5 > Nmdar1 RNAi	20210112_fly132	270	9.24376
					T4/T5 > Nmdar1 RNAi	20210112_fly132	292.5	10.7784
					T4/T5 > Nmdar1 RNAi	20210112_fly132	315	7.1655
					T4/T5 > Nmdar1 RNAi	20210112_fly132	337.5	10.1154
					T4/T5 > Nmdar1 RNAi	20210112_fly132	0	-0.11668
					T4/T5 > Nmdar1 RNAi	20210112_fly132	22.5	-0.604207
					T4/T5 > Nmdar1 RNAi	20210112_fly132	45	-11.3817
					T4/T5 > Nmdar1 RNAi	20210112_fly132	67.5	-16.9256
					T4/T5 > Nmdar1 RNAi	20210112_fly132	90	-21.4015
					T4/T5 > Nmdar1 RNAi	20210112_fly132	112.5	-11.7413
					T4/T5 > Nmdar1 RNAi	20210112_fly132	135	-15.4287
					T4/T5 > Nmdar1 RNAi	20210112_fly132	157.5	-5.94297
					T4/T5 > Nmdar1 RNAi	20210112_fly132	180	9.59419
					T4/T5 > Nmdar1 RNAi	20210112_fly132	202.5	14.0779
					T4/T5 > Nmdar1 RNAi	20210112_fly132	225	5.03471
					T4/T5 > Nmdar1 RNAi	20210112_fly132	247.5	9.94183
					T4/T5 > Nmdar1 RNAi	20210112_fly133	270	25.1739
					T4/T5 > Nmdar1 RNAi	20210112_fly133	292.5	16.6821
					T4/T5 > Nmdar1 RNAi	20210112_fly133	315	24.2112
					T4/T5 > Nmdar1 RNAi	20210112_fly133	337.5	21.5325
					T4/T5 > Nmdar1 RNAi	20210112_fly133	0	3.9242
					T4/T5 > Nmdar1 RNAi	20210112_fly133	22.5	-18.3172
					T4/T5 > Nmdar1 RNAi	20210112_fly133	45	-17.8723
					T4/T5 > Nmdar1 RNAi	20210112_fly133	67.5	-19.7443
					T4/T5 > Nmdar1 RNAi	20210112_fly133	90	-29.2797
					T4/T5 > Nmdar1 RNAi	20210112_fly133	112.5	-26.1185
					T4/T5 > Nmdar1 RNAi	20210112_fly133	135	-22.618
					T4/T5 > Nmdar1 RNAi	20210112_fly133	157.5	-14.4875
					T4/T5 > Nmdar1 RNAi	20210112_fly133	180	-0.326
					T4/T5 > Nmdar1 RNAi	20210112_fly133	202.5	18.6779
					T4/T5 > Nmdar1 RNAi	20210112_fly133	225	24.9396
					T4/T5 > Nmdar1 RNAi	20210112_fly133	247.5	24.3245
					T4/T5 > Nmdar1 RNAi	20210112_fly134	270	32.3447
					T4/T5 > Nmdar1 RNAi	20210112_fly134	292.5	17.1376
					T4/T5 > Nmdar1 RNAi	20210112_fly134	315	24.3489
					T4/T5 > Nmdar1 RNAi	20210112_fly134	337.5	19.3931
					T4/T5 > Nmdar1 RNAi	20210112_fly134	0	-5.47577
					T4/T5 > Nmdar1 RNAi	20210112_fly134	22.5	-14.509
					T4/T5 > Nmdar1 RNAi	20210112_fly134	45	-21.2055
					T4/T5 > Nmdar1 RNAi	20210112_fly134	67.5	-24.5727
					T4/T5 > Nmdar1 RNAi	20210112_fly134	90	-33.8358
					T4/T5 > Nmdar1 RNAi	20210112_fly134	112.5	-18.7618
					T4/T5 > Nmdar1 RNAi	20210112_fly134	135	-20.2775
					T4/T5 > Nmdar1 RNAi	20210112_fly134	157.5	-14.837
					T4/T5 > Nmdar1 RNAi	20210112_fly134	180	3.92808
					T4/T5 > Nmdar1 RNAi	20210112_fly134	202.5	14.9563
					T4/T5 > Nmdar1 RNAi	20210112_fly134	225	21.7585
					T4/T5 > Nmdar1 RNAi	20210112_fly134	247.5	16.0854
					T4/T5 >	20201217_fly25	360	-10.0395
					T4/T5 >	20201217_fly26	360	-2.7792
					T4/T5 >	20201217_fly27	360	-2.44907
					T4/T5 >	20201217_fly28	360	5.77003
					T4/T5 >	20201217_fly29	360	3.57781
					T4/T5 >	20201218_fly50	360	-4.60919
					T4/T5 >	20201218_fly51	360	1.31853
					T4/T5 >	20201218_fly52	360	-0.801718
					T4/T5 >	20201218_fly53	360	2.11831
					T4/T5 >	20201218_fly54	360	-5.52495
					T4/T5 >	20210108_fly90	360	0.760914
					T4/T5 >	20210108_fly91	360	2.3951
					T4/T5 >	20210108_fly92	360	2.20082
					T4/T5 >	20210108_fly93	360	0.121939
					T4/T5 >	20210108_fly94	360	-4.77858
					T4/T5 >	20210111_fly110	360	1.34264
					T4/T5 >	20210111_fly111	360	-2.81794
					T4/T5 >	20210111_fly112	360	5.45186
					T4/T5 >	20210111_fly113	360	-0.000392549
					T4/T5 >	20210111_fly114	360	-5.51389
					T4/T5 >	20210113_fly145	360	-0.53778
					T4/T5 >	20210113_fly146	360	-5.493
					T4/T5 >	20210113_fly147	360	-3.56215
					T4/T5 >	20210113_fly148	360	-2.49169
					T4/T5 >	20210113_fly149	360	-0.891527
					GluClα RNAi	20201210_fly06	360	1.38104
					GluClα RNAi	20201210_fly07	360	-0.370464
					GluClα RNAi	20201210_fly08	360	-1.8644
					GluClα RNAi	20201210_fly09	360	0.960029
					GluClα RNAi	20201211_fly10	360	1.29624
					GluClα RNAi	20201211_fly11	360	-3.42574
					GluClα RNAi	20201211_fly12	360	-0.581406
					GluClα RNAi	20201211_fly13	360	-1.63901
					GluClα RNAi	20201211_fly20	360	0.295576
					GluClα RNAi	20201211_fly21	360	-6.94639
					GluClα RNAi	20201211_fly22	360	-4.02761
					GluClα RNAi	20201211_fly23	360	-2.68816
					GluClα RNAi	20201211_fly24	360	-0.221806
					GluClα RNAi	20210104_fly75	360	-3.53218
					GluClα RNAi	20210104_fly76	360	-1.75897
					GluClα RNAi	20210104_fly77	360	-2.47454
					GluClα RNAi	20210104_fly78	360	-13.7408
					GluClα RNAi	20210104_fly79	360	-5.06018
					GluClα RNAi	20210112_fly115	360	0.746405
					GluClα RNAi	20210112_fly116	360	-1.25998
					GluClα RNAi	20210112_fly117	360	-3.56524
					GluClα RNAi	20210112_fly118	360	-2.76943
					GluClα RNAi	20210112_fly119	360	4.05637
					T4/T5 > GluClα RNAi	20201210_fly01	360	-0.707732
					T4/T5 > GluClα RNAi	20201210_fly02	360	4.53586
					T4/T5 > GluClα RNAi	20201210_fly03	360	-0.940454
					T4/T5 > GluClα RNAi	20201210_fly04	360	1.95757
					T4/T5 > GluClα RNAi	20201210_fly05	360	4.37717
					T4/T5 > GluClα RNAi	20201211_fly15	360	-2.65506
					T4/T5 > GluClα RNAi	20201211_fly16	360	-12.2745
					T4/T5 > GluClα RNAi	20201211_fly17	360	-1.0034
					T4/T5 > GluClα RNAi	20201211_fly18	360	-0.264475
					T4/T5 > GluClα RNAi	20201211_fly19	360	-8.39333
					T4/T5 > GluClα RNAi	20210111_fly95	360	-5.51238
					T4/T5 > GluClα RNAi	20210111_fly96	360	-0.412904
					T4/T5 > GluClα RNAi	20210111_fly97	360	-3.74723
					T4/T5 > GluClα RNAi	20210111_fly98	360	-3.059
					T4/T5 > GluClα RNAi	20210111_fly99	360	-0.289168
					T4/T5 > GluClα RNAi	20210112_fly120	360	-4.34988
					T4/T5 > GluClα RNAi	20210112_fly121	360	-1.38907
					T4/T5 > GluClα RNAi	20210112_fly122	360	-3.51871
					T4/T5 > GluClα RNAi	20210112_fly123	360	-0.383924
					T4/T5 > GluClα RNAi	20210112_fly124	360	-2.21699
					Nmdar1 RNAi	20201217_fly30	360	-7.9676
					Nmdar1 RNAi	20201217_fly31	360	-2.44717
					Nmdar1 RNAi	20201217_fly32	360	-7.35471
					Nmdar1 RNAi	20201217_fly33	360	-9.48172
					Nmdar1 RNAi	20201217_fly34	360	-2.42028
					Nmdar1 RNAi	20201218_fly40	360	-2.51833
					Nmdar1 RNAi	20201218_fly41	360	3.64455
					Nmdar1 RNAi	20201218_fly42	360	-6.68062
					Nmdar1 RNAi	20201218_fly43	360	-4.9307
					Nmdar1 RNAi	20201218_fly44	360	-6.40887
					Nmdar1 RNAi	20210111_fly100	360	-3.27069
					Nmdar1 RNAi	20210111_fly101	360	-5.46465
					Nmdar1 RNAi	20210111_fly102	360	-13.6757
					Nmdar1 RNAi	20210111_fly103	360	-4.74728
					Nmdar1 RNAi	20210111_fly104	360	-3.04265
					Nmdar1 RNAi	20210112_fly125	360	-8.56801
					Nmdar1 RNAi	20210112_fly126	360	-2.76375
					Nmdar1 RNAi	20210112_fly127	360	-2.97658
					Nmdar1 RNAi	20210112_fly128	360	-1.06605
					Nmdar1 RNAi	20210112_fly129	360	-12.4882
					T4/T5 > Nmdar1 RNAi	20201217_fly35	360	4.37184
					T4/T5 > Nmdar1 RNAi	20201217_fly36	360	5.25645
					T4/T5 > Nmdar1 RNAi	20201217_fly37	360	0.817474
					T4/T5 > Nmdar1 RNAi	20201217_fly38	360	3.05879
					T4/T5 > Nmdar1 RNAi	20201217_fly39	360	4.29622
					T4/T5 > Nmdar1 RNAi	20201218_fly45	360	-4.09932
					T4/T5 > Nmdar1 RNAi	20201218_fly46	360	2.93992
					T4/T5 > Nmdar1 RNAi	20201218_fly47	360	-2.12838
					T4/T5 > Nmdar1 RNAi	20201218_fly48	360	-1.24463
					T4/T5 > Nmdar1 RNAi	20201218_fly49	360	3.29537
					T4/T5 > Nmdar1 RNAi	20210111_fly105	360	-6.88505
					T4/T5 > Nmdar1 RNAi	20210111_fly106	360	-16.9891
					T4/T5 > Nmdar1 RNAi	20210111_fly107	360	3.79343
					T4/T5 > Nmdar1 RNAi	20210111_fly108	360	-1.59944
					T4/T5 > Nmdar1 RNAi	20210111_fly109	360	13.7361
					T4/T5 > Nmdar1 RNAi	20210112_fly130	360	-9.45577
					T4/T5 > Nmdar1 RNAi	20210112_fly131	360	-3.66334
					T4/T5 > Nmdar1 RNAi	20210112_fly132	360	-0.11668
					T4/T5 > Nmdar1 RNAi	20210112_fly133	360	3.9242
					T4/T5 > Nmdar1 RNAi	20210112_fly134	360	-5.47577

## Sheet: Fig. 5f, bottom
On, angular velocity (°/s)						Off, angular velocity (°/s)
T4/T5 >	GluClα RNAi	T4/T5 > GluClα RNAi	Nmdar1 RNAi	T4/T5 > Nmdar1 RNAi		T4/T5 >	GluClα RNAi	T4/T5 > GluClα RNAi	Nmdar1 RNAi	T4/T5 > Nmdar1 RNAi
28.3935	45.6495	54.4365	19.2375	32.2711		12.5708	22.1491	36.3141	25.6554	20.4767
24.1513	21.7038	40.007	23.86	28.3843		18.3192	19.0568	21.4547	14.8446	18.1244
33.6074	20.7642	25.5981	21.7517	24.0812		16.2503	6.75359	12.7183	6.78728	13.5263
38.3173	11.5679	71.2768	27.2442	25.8382		21.0191	19.6228	40.1647	15.805	26.9711
21.4411	51.4576	59.2612	24.9318	38.1314		45.9075	26.626	36.8497	18.0625	32.3652
32.9188	23.149	45.0466	25.9412	16.3014		29.9774	28.3164	37.4696	17.382	14.9304
18.0138	28.3204	50.4152	33.7502	21.497		18.5096	8.55636	34.8402	15.8963	26.6147
42.1462	30.0349	29.9612	25.8369	24.1015		10.0828	27.214	10.9724	20.2513	14.9843
35.5326	26.173	40.3318	18.6583	17.8841		17.2114	23.4126	33.239	29.6325	30.6494
32.9053	26.0853	40.7938	20.5587	31.8559		46.8118	22.1647	34.0372	30.2739	15.6025
39.0249	22.7951	33.4404	20.3144	16.9156		23.5836	8.28676	32.9829	16.8117	27.2475
19.2209	20.8905	20.1545	33.19	17.8499		16.5065	23.5262	19.0882	39.1254	32.9775
33.0549	18.7957	24.8221	42.5629	34.0881		21.5505	6.05257	8.98944	18.8765	14.0608
48.304	32.1416	25.8886	22.5581	8.83103		22.8455	12.125	25.5198	16.2082	15.719
34.0327	19.8138	40.3934	28.1628	34.2813		27.903	14.458	28.3068	18.7796	19.5951
17.1477	45.277	24.4694	12.7944	27.3841		23.6362	9.80647	39.7618	30.3187	31.5408
20.1607	30.3465	36.3312	41.3722	26.8205		34.7144	31.6197	31.0805	23.2031	17.2827
32.1919	13.7246	41.5268	29.8136	17.8478		24.4525	21.7837	27.9732	15.7555	9.54248
35.1874		48.5687				21.4769	13.7472	32.2656	13.9106	21.9858
		57.1423				35.5246	20.5725	26.3414	21.2749	27.1227
						33.5723	14.3216
						17.3128	19.7184
						11.4214	23.9713
						19.5842
						29.8682

## Sheet: Fig. 5h
Genotype	Fly ID	Bin centre (°)	Probability density (% per °)
T4/T5 >	20210312_fly07	-177.5	0.209643
T4/T5 >	20210312_fly07	-172.5	0.230357
T4/T5 >	20210312_fly07	-167.5	0.242143
T4/T5 >	20210312_fly07	-162.5	0.230357
T4/T5 >	20210312_fly07	-157.5	0.208929
T4/T5 >	20210312_fly07	-152.5	0.214286
T4/T5 >	20210312_fly07	-147.5	0.217857
T4/T5 >	20210312_fly07	-142.5	0.221786
T4/T5 >	20210312_fly07	-137.5	0.215357
T4/T5 >	20210312_fly07	-132.5	0.213929
T4/T5 >	20210312_fly07	-127.5	0.224286
T4/T5 >	20210312_fly07	-122.5	0.225714
T4/T5 >	20210312_fly07	-117.5	0.255714
T4/T5 >	20210312_fly07	-112.5	0.244643
T4/T5 >	20210312_fly07	-107.5	0.267857
T4/T5 >	20210312_fly07	-102.5	0.267143
T4/T5 >	20210312_fly07	-97.5	0.3125
T4/T5 >	20210312_fly07	-92.5	0.320714
T4/T5 >	20210312_fly07	-87.5	0.325714
T4/T5 >	20210312_fly07	-82.5	0.332143
T4/T5 >	20210312_fly07	-77.5	0.3475
T4/T5 >	20210312_fly07	-72.5	0.348214
T4/T5 >	20210312_fly07	-67.5	0.3125
T4/T5 >	20210312_fly07	-62.5	0.324286
T4/T5 >	20210312_fly07	-57.5	0.334286
T4/T5 >	20210312_fly07	-52.5	0.355357
T4/T5 >	20210312_fly07	-47.5	0.313929
T4/T5 >	20210312_fly07	-42.5	0.311071
T4/T5 >	20210312_fly07	-37.5	0.311429
T4/T5 >	20210312_fly07	-32.5	0.283214
T4/T5 >	20210312_fly07	-27.5	0.254643
T4/T5 >	20210312_fly07	-22.5	0.3575
T4/T5 >	20210312_fly07	-17.5	0.436429
T4/T5 >	20210312_fly07	-12.5	0.551429
T4/T5 >	20210312_fly07	-7.5	0.756429
T4/T5 >	20210312_fly07	-2.5	0.883571
T4/T5 >	20210312_fly07	2.5	0.8575
T4/T5 >	20210312_fly07	7.5	0.863929
T4/T5 >	20210312_fly07	12.5	0.825714
T4/T5 >	20210312_fly07	17.5	0.5925
T4/T5 >	20210312_fly07	22.5	0.482143
T4/T5 >	20210312_fly07	27.5	0.387857
T4/T5 >	20210312_fly07	32.5	0.323929
T4/T5 >	20210312_fly07	37.5	0.288571
T4/T5 >	20210312_fly07	42.5	0.229286
T4/T5 >	20210312_fly07	47.5	0.183929
T4/T5 >	20210312_fly07	52.5	0.155714
T4/T5 >	20210312_fly07	57.5	0.144286
T4/T5 >	20210312_fly07	62.5	0.132143
T4/T5 >	20210312_fly07	67.5	0.118214
T4/T5 >	20210312_fly07	72.5	0.125714
T4/T5 >	20210312_fly07	77.5	0.127857
T4/T5 >	20210312_fly07	82.5	0.1075
T4/T5 >	20210312_fly07	87.5	0.118929
T4/T5 >	20210312_fly07	92.5	0.1175
T4/T5 >	20210312_fly07	97.5	0.125
T4/T5 >	20210312_fly07	102.5	0.121071
T4/T5 >	20210312_fly07	107.5	0.0960714
T4/T5 >	20210312_fly07	112.5	0.0778571
T4/T5 >	20210312_fly07	117.5	0.103571
T4/T5 >	20210312_fly07	122.5	0.1025
T4/T5 >	20210312_fly07	127.5	0.127857
T4/T5 >	20210312_fly07	132.5	0.121071
T4/T5 >	20210312_fly07	137.5	0.143929
T4/T5 >	20210312_fly07	142.5	0.166786
T4/T5 >	20210312_fly07	147.5	0.138571
T4/T5 >	20210312_fly07	152.5	0.157857
T4/T5 >	20210312_fly07	157.5	0.1525
T4/T5 >	20210312_fly07	162.5	0.168214
T4/T5 >	20210312_fly07	167.5	0.177857
T4/T5 >	20210312_fly07	172.5	0.1775
T4/T5 >	20210312_fly07	177.5	0.195714
T4/T5 >	20210312_fly09	-177.5	0.239157
T4/T5 >	20210312_fly09	-172.5	0.210241
T4/T5 >	20210312_fly09	-167.5	0.236145
T4/T5 >	20210312_fly09	-162.5	0.3
T4/T5 >	20210312_fly09	-157.5	0.321084
T4/T5 >	20210312_fly09	-152.5	0.285542
T4/T5 >	20210312_fly09	-147.5	0.335542
T4/T5 >	20210312_fly09	-142.5	0.368675
T4/T5 >	20210312_fly09	-137.5	0.360843
T4/T5 >	20210312_fly09	-132.5	0.372289
T4/T5 >	20210312_fly09	-127.5	0.325904
T4/T5 >	20210312_fly09	-122.5	0.378916
T4/T5 >	20210312_fly09	-117.5	0.357831
T4/T5 >	20210312_fly09	-112.5	0.391566
T4/T5 >	20210312_fly09	-107.5	0.374699
T4/T5 >	20210312_fly09	-102.5	0.329518
T4/T5 >	20210312_fly09	-97.5	0.425301
T4/T5 >	20210312_fly09	-92.5	0.496386
T4/T5 >	20210312_fly09	-87.5	0.48494
T4/T5 >	20210312_fly09	-82.5	0.330723
T4/T5 >	20210312_fly09	-77.5	0.36506
T4/T5 >	20210312_fly09	-72.5	0.378313
T4/T5 >	20210312_fly09	-67.5	0.453614
T4/T5 >	20210312_fly09	-62.5	0.43494
T4/T5 >	20210312_fly09	-57.5	0.51747
T4/T5 >	20210312_fly09	-52.5	0.410241
T4/T5 >	20210312_fly09	-47.5	0.369277
T4/T5 >	20210312_fly09	-42.5	0.412651
T4/T5 >	20210312_fly09	-37.5	0.386747
T4/T5 >	20210312_fly09	-32.5	0.36506
T4/T5 >	20210312_fly09	-27.5	0.366265
T4/T5 >	20210312_fly09	-22.5	0.4
T4/T5 >	20210312_fly09	-17.5	0.31988
T4/T5 >	20210312_fly09	-12.5	0.299398
T4/T5 >	20210312_fly09	-7.5	0.253012
T4/T5 >	20210312_fly09	-2.5	0.230723
T4/T5 >	20210312_fly09	2.5	0.289759
T4/T5 >	20210312_fly09	7.5	0.268072
T4/T5 >	20210312_fly09	12.5	0.263253
T4/T5 >	20210312_fly09	17.5	0.201807
T4/T5 >	20210312_fly09	22.5	0.175904
T4/T5 >	20210312_fly09	27.5	0.148193
T4/T5 >	20210312_fly09	32.5	0.136145
T4/T5 >	20210312_fly09	37.5	0.131928
T4/T5 >	20210312_fly09	42.5	0.179518
T4/T5 >	20210312_fly09	47.5	0.178313
T4/T5 >	20210312_fly09	52.5	0.198795
T4/T5 >	20210312_fly09	57.5	0.150602
T4/T5 >	20210312_fly09	62.5	0.121084
T4/T5 >	20210312_fly09	67.5	0.136747
T4/T5 >	20210312_fly09	72.5	0.0921687
T4/T5 >	20210312_fly09	77.5	0.116867
T4/T5 >	20210312_fly09	82.5	0.160241
T4/T5 >	20210312_fly09	87.5	0.143373
T4/T5 >	20210312_fly09	92.5	0.136747
T4/T5 >	20210312_fly09	97.5	0.127711
T4/T5 >	20210312_fly09	102.5	0.0963855
T4/T5 >	20210312_fly09	107.5	0.157229
T4/T5 >	20210312_fly09	112.5	0.134337
T4/T5 >	20210312_fly09	117.5	0.15
T4/T5 >	20210312_fly09	122.5	0.187952
T4/T5 >	20210312_fly09	127.5	0.221687
T4/T5 >	20210312_fly09	132.5	0.278313
T4/T5 >	20210312_fly09	137.5	0.269277
T4/T5 >	20210312_fly09	142.5	0.259639
T4/T5 >	20210312_fly09	147.5	0.306024
T4/T5 >	20210312_fly09	152.5	0.266867
T4/T5 >	20210312_fly09	157.5	0.306627
T4/T5 >	20210312_fly09	162.5	0.251205
T4/T5 >	20210312_fly09	167.5	0.353614
T4/T5 >	20210312_fly09	172.5	0.248795
T4/T5 >	20210312_fly09	177.5	0.266867
T4/T5 >	20210312_fly10	-177.5	0.203604
T4/T5 >	20210312_fly10	-172.5	0.259009
T4/T5 >	20210312_fly10	-167.5	0.212162
T4/T5 >	20210312_fly10	-162.5	0.187387
T4/T5 >	20210312_fly10	-157.5	0.187838
T4/T5 >	20210312_fly10	-152.5	0.176126
T4/T5 >	20210312_fly10	-147.5	0.154054
T4/T5 >	20210312_fly10	-142.5	0.177928
T4/T5 >	20210312_fly10	-137.5	0.21982
T4/T5 >	20210312_fly10	-132.5	0.222523
T4/T5 >	20210312_fly10	-127.5	0.302252
T4/T5 >	20210312_fly10	-122.5	0.217568
T4/T5 >	20210312_fly10	-117.5	0.263964
T4/T5 >	20210312_fly10	-112.5	0.294144
T4/T5 >	20210312_fly10	-107.5	0.27027
T4/T5 >	20210312_fly10	-102.5	0.237387
T4/T5 >	20210312_fly10	-97.5	0.159459
T4/T5 >	20210312_fly10	-92.5	0.14955
T4/T5 >	20210312_fly10	-87.5	0.253604
T4/T5 >	20210312_fly10	-82.5	0.251802
T4/T5 >	20210312_fly10	-77.5	0.243694
T4/T5 >	20210312_fly10	-72.5	0.191892
T4/T5 >	20210312_fly10	-67.5	0.161261
T4/T5 >	20210312_fly10	-62.5	0.236937
T4/T5 >	20210312_fly10	-57.5	0.221622
T4/T5 >	20210312_fly10	-52.5	0.20045
T4/T5 >	20210312_fly10	-47.5	0.269369
T4/T5 >	20210312_fly10	-42.5	0.217568
T4/T5 >	20210312_fly10	-37.5	0.289189
T4/T5 >	20210312_fly10	-32.5	0.394595
T4/T5 >	20210312_fly10	-27.5	0.451351
T4/T5 >	20210312_fly10	-22.5	0.673874
T4/T5 >	20210312_fly10	-17.5	0.776126
T4/T5 >	20210312_fly10	-12.5	0.96036
T4/T5 >	20210312_fly10	-7.5	1.1045
T4/T5 >	20210312_fly10	-2.5	1.12658
T4/T5 >	20210312_fly10	2.5	1.17568
T4/T5 >	20210312_fly10	7.5	0.968919
T4/T5 >	20210312_fly10	12.5	0.747748
T4/T5 >	20210312_fly10	17.5	0.516667
T4/T5 >	20210312_fly10	22.5	0.444144
T4/T5 >	20210312_fly10	27.5	0.336486
T4/T5 >	20210312_fly10	32.5	0.242342
T4/T5 >	20210312_fly10	37.5	0.225225
T4/T5 >	20210312_fly10	42.5	0.161712
T4/T5 >	20210312_fly10	47.5	0.173874
T4/T5 >	20210312_fly10	52.5	0.109459
T4/T5 >	20210312_fly10	57.5	0.0788288
T4/T5 >	20210312_fly10	62.5	0.0716216
T4/T5 >	20210312_fly10	67.5	0.0716216
T4/T5 >	20210312_fly10	72.5	0.063964
T4/T5 >	20210312_fly10	77.5	0.0792793
T4/T5 >	20210312_fly10	82.5	0.0837838
T4/T5 >	20210312_fly10	87.5	0.0837838
T4/T5 >	20210312_fly10	92.5	0.0648649
T4/T5 >	20210312_fly10	97.5	0.0711712
T4/T5 >	20210312_fly10	102.5	0.0612613
T4/T5 >	20210312_fly10	107.5	0.0837838
T4/T5 >	20210312_fly10	112.5	0.133784
T4/T5 >	20210312_fly10	117.5	0.0918919
T4/T5 >	20210312_fly10	122.5	0.138288
T4/T5 >	20210312_fly10	127.5	0.145495
T4/T5 >	20210312_fly10	132.5	0.0927928
T4/T5 >	20210312_fly10	137.5	0.122072
T4/T5 >	20210312_fly10	142.5	0.104955
T4/T5 >	20210312_fly10	147.5	0.184685
T4/T5 >	20210312_fly10	152.5	0.186036
T4/T5 >	20210312_fly10	157.5	0.181982
T4/T5 >	20210312_fly10	162.5	0.177027
T4/T5 >	20210312_fly10	167.5	0.227027
T4/T5 >	20210312_fly10	172.5	0.188739
T4/T5 >	20210312_fly10	177.5	0.189189
T4/T5 >	20210312_fly11	-177.5	0.159643
T4/T5 >	20210312_fly11	-172.5	0.173571
T4/T5 >	20210312_fly11	-167.5	0.138929
T4/T5 >	20210312_fly11	-162.5	0.198214
T4/T5 >	20210312_fly11	-157.5	0.207857
T4/T5 >	20210312_fly11	-152.5	0.255357
T4/T5 >	20210312_fly11	-147.5	0.276429
T4/T5 >	20210312_fly11	-142.5	0.316786
T4/T5 >	20210312_fly11	-137.5	0.431071
T4/T5 >	20210312_fly11	-132.5	0.435
T4/T5 >	20210312_fly11	-127.5	0.477143
T4/T5 >	20210312_fly11	-122.5	0.496071
T4/T5 >	20210312_fly11	-117.5	0.548571
T4/T5 >	20210312_fly11	-112.5	0.436429
T4/T5 >	20210312_fly11	-107.5	0.408571
T4/T5 >	20210312_fly11	-102.5	0.393929
T4/T5 >	20210312_fly11	-97.5	0.371429
T4/T5 >	20210312_fly11	-92.5	0.338929
T4/T5 >	20210312_fly11	-87.5	0.280357
T4/T5 >	20210312_fly11	-82.5	0.341071
T4/T5 >	20210312_fly11	-77.5	0.351786
T4/T5 >	20210312_fly11	-72.5	0.291429
T4/T5 >	20210312_fly11	-67.5	0.294643
T4/T5 >	20210312_fly11	-62.5	0.266429
T4/T5 >	20210312_fly11	-57.5	0.261429
T4/T5 >	20210312_fly11	-52.5	0.211071
T4/T5 >	20210312_fly11	-47.5	0.181786
T4/T5 >	20210312_fly11	-42.5	0.2475
T4/T5 >	20210312_fly11	-37.5	0.161071
T4/T5 >	20210312_fly11	-32.5	0.16
T4/T5 >	20210312_fly11	-27.5	0.173929
T4/T5 >	20210312_fly11	-22.5	0.151071
T4/T5 >	20210312_fly11	-17.5	0.212857
T4/T5 >	20210312_fly11	-12.5	0.277857
T4/T5 >	20210312_fly11	-7.5	0.314286
T4/T5 >	20210312_fly11	-2.5	0.390357
T4/T5 >	20210312_fly11	2.5	0.502857
T4/T5 >	20210312_fly11	7.5	0.598214
T4/T5 >	20210312_fly11	12.5	0.567143
T4/T5 >	20210312_fly11	17.5	0.584643
T4/T5 >	20210312_fly11	22.5	0.512143
T4/T5 >	20210312_fly11	27.5	0.427857
T4/T5 >	20210312_fly11	32.5	0.421071
T4/T5 >	20210312_fly11	37.5	0.362143
T4/T5 >	20210312_fly11	42.5	0.326786
T4/T5 >	20210312_fly11	47.5	0.341429
T4/T5 >	20210312_fly11	52.5	0.357143
T4/T5 >	20210312_fly11	57.5	0.3275
T4/T5 >	20210312_fly11	62.5	0.291071
T4/T5 >	20210312_fly11	67.5	0.259286
T4/T5 >	20210312_fly11	72.5	0.246786
T4/T5 >	20210312_fly11	77.5	0.190357
T4/T5 >	20210312_fly11	82.5	0.192857
T4/T5 >	20210312_fly11	87.5	0.188214
T4/T5 >	20210312_fly11	92.5	0.154643
T4/T5 >	20210312_fly11	97.5	0.187857
T4/T5 >	20210312_fly11	102.5	0.152857
T4/T5 >	20210312_fly11	107.5	0.16
T4/T5 >	20210312_fly11	112.5	0.170714
T4/T5 >	20210312_fly11	117.5	0.158214
T4/T5 >	20210312_fly11	122.5	0.150357
T4/T5 >	20210312_fly11	127.5	0.114643
T4/T5 >	20210312_fly11	132.5	0.16
T4/T5 >	20210312_fly11	137.5	0.134286
T4/T5 >	20210312_fly11	142.5	0.117143
T4/T5 >	20210312_fly11	147.5	0.164286
T4/T5 >	20210312_fly11	152.5	0.157857
T4/T5 >	20210312_fly11	157.5	0.138571
T4/T5 >	20210312_fly11	162.5	0.133571
T4/T5 >	20210312_fly11	167.5	0.113929
T4/T5 >	20210312_fly11	172.5	0.145714
T4/T5 >	20210312_fly11	177.5	0.155
T4/T5 >	20210315_fly33	-177.5	0.113139
T4/T5 >	20210315_fly33	-172.5	0.117153
T4/T5 >	20210315_fly33	-167.5	0.112409
T4/T5 >	20210315_fly33	-162.5	0.131387
T4/T5 >	20210315_fly33	-157.5	0.154015
T4/T5 >	20210315_fly33	-152.5	0.130292
T4/T5 >	20210315_fly33	-147.5	0.198905
T4/T5 >	20210315_fly33	-142.5	0.165693
T4/T5 >	20210315_fly33	-137.5	0.169343
T4/T5 >	20210315_fly33	-132.5	0.179562
T4/T5 >	20210315_fly33	-127.5	0.158759
T4/T5 >	20210315_fly33	-122.5	0.142701
T4/T5 >	20210315_fly33	-117.5	0.167883
T4/T5 >	20210315_fly33	-112.5	0.153285
T4/T5 >	20210315_fly33	-107.5	0.164234
T4/T5 >	20210315_fly33	-102.5	0.175912
T4/T5 >	20210315_fly33	-97.5	0.191606
T4/T5 >	20210315_fly33	-92.5	0.209489
T4/T5 >	20210315_fly33	-87.5	0.189781
T4/T5 >	20210315_fly33	-82.5	0.210584
T4/T5 >	20210315_fly33	-77.5	0.205109
T4/T5 >	20210315_fly33	-72.5	0.208394
T4/T5 >	20210315_fly33	-67.5	0.201095
T4/T5 >	20210315_fly33	-62.5	0.233212
T4/T5 >	20210315_fly33	-57.5	0.214599
T4/T5 >	20210315_fly33	-52.5	0.220438
T4/T5 >	20210315_fly33	-47.5	0.227007
T4/T5 >	20210315_fly33	-42.5	0.273723
T4/T5 >	20210315_fly33	-37.5	0.241971
T4/T5 >	20210315_fly33	-32.5	0.241971
T4/T5 >	20210315_fly33	-27.5	0.298175
T4/T5 >	20210315_fly33	-22.5	0.24781
T4/T5 >	20210315_fly33	-17.5	0.305474
T4/T5 >	20210315_fly33	-12.5	0.319343
T4/T5 >	20210315_fly33	-7.5	0.369708
T4/T5 >	20210315_fly33	-2.5	0.567153
T4/T5 >	20210315_fly33	2.5	0.727372
T4/T5 >	20210315_fly33	7.5	0.881022
T4/T5 >	20210315_fly33	12.5	0.912044
T4/T5 >	20210315_fly33	17.5	0.894161
T4/T5 >	20210315_fly33	22.5	0.919343
T4/T5 >	20210315_fly33	27.5	0.79635
T4/T5 >	20210315_fly33	32.5	0.680657
T4/T5 >	20210315_fly33	37.5	0.65438
T4/T5 >	20210315_fly33	42.5	0.663869
T4/T5 >	20210315_fly33	47.5	0.518248
T4/T5 >	20210315_fly33	52.5	0.455839
T4/T5 >	20210315_fly33	57.5	0.430657
T4/T5 >	20210315_fly33	62.5	0.301095
T4/T5 >	20210315_fly33	67.5	0.278102
T4/T5 >	20210315_fly33	72.5	0.263869
T4/T5 >	20210315_fly33	77.5	0.271168
T4/T5 >	20210315_fly33	82.5	0.259489
T4/T5 >	20210315_fly33	87.5	0.217883
T4/T5 >	20210315_fly33	92.5	0.189051
T4/T5 >	20210315_fly33	97.5	0.155109
T4/T5 >	20210315_fly33	102.5	0.15438
T4/T5 >	20210315_fly33	107.5	0.156204
T4/T5 >	20210315_fly33	112.5	0.157299
T4/T5 >	20210315_fly33	117.5	0.190876
T4/T5 >	20210315_fly33	122.5	0.136861
T4/T5 >	20210315_fly33	127.5	0.125182
T4/T5 >	20210315_fly33	132.5	0.110949
T4/T5 >	20210315_fly33	137.5	0.110949
T4/T5 >	20210315_fly33	142.5	0.124453
T4/T5 >	20210315_fly33	147.5	0.0945255
T4/T5 >	20210315_fly33	152.5	0.0854015
T4/T5 >	20210315_fly33	157.5	0.079927
T4/T5 >	20210315_fly33	162.5	0.0886861
T4/T5 >	20210315_fly33	167.5	0.104015
T4/T5 >	20210315_fly33	172.5	0.1
T4/T5 >	20210315_fly33	177.5	0.0992701
T4/T5 >	20210315_fly34	-177.5	0.0923077
T4/T5 >	20210315_fly34	-172.5	0.114423
T4/T5 >	20210315_fly34	-167.5	0.141346
T4/T5 >	20210315_fly34	-162.5	0.169231
T4/T5 >	20210315_fly34	-157.5	0.119231
T4/T5 >	20210315_fly34	-152.5	0.0855769
T4/T5 >	20210315_fly34	-147.5	0.0826923
T4/T5 >	20210315_fly34	-142.5	0.0740385
T4/T5 >	20210315_fly34	-137.5	0.1125
T4/T5 >	20210315_fly34	-132.5	0.119231
T4/T5 >	20210315_fly34	-127.5	0.152885
T4/T5 >	20210315_fly34	-122.5	0.1125
T4/T5 >	20210315_fly34	-117.5	0.0932692
T4/T5 >	20210315_fly34	-112.5	0.101923
T4/T5 >	20210315_fly34	-107.5	0.0778846
T4/T5 >	20210315_fly34	-102.5	0.0586538
T4/T5 >	20210315_fly34	-97.5	0.104808
T4/T5 >	20210315_fly34	-92.5	0.0894231
T4/T5 >	20210315_fly34	-87.5	0.144231
T4/T5 >	20210315_fly34	-82.5	0.101923
T4/T5 >	20210315_fly34	-77.5	0.141346
T4/T5 >	20210315_fly34	-72.5	0.0971154
T4/T5 >	20210315_fly34	-67.5	0.158654
T4/T5 >	20210315_fly34	-62.5	0.163462
T4/T5 >	20210315_fly34	-57.5	0.171154
T4/T5 >	20210315_fly34	-52.5	0.204808
T4/T5 >	20210315_fly34	-47.5	0.279808
T4/T5 >	20210315_fly34	-42.5	0.220192
T4/T5 >	20210315_fly34	-37.5	0.183654
T4/T5 >	20210315_fly34	-32.5	0.186538
T4/T5 >	20210315_fly34	-27.5	0.283654
T4/T5 >	20210315_fly34	-22.5	0.311538
T4/T5 >	20210315_fly34	-17.5	0.272115
T4/T5 >	20210315_fly34	-12.5	0.419231
T4/T5 >	20210315_fly34	-7.5	0.5
T4/T5 >	20210315_fly34	-2.5	0.715385
T4/T5 >	20210315_fly34	2.5	0.702885
T4/T5 >	20210315_fly34	7.5	0.699038
T4/T5 >	20210315_fly34	12.5	0.496154
T4/T5 >	20210315_fly34	17.5	0.510577
T4/T5 >	20210315_fly34	22.5	0.738462
T4/T5 >	20210315_fly34	27.5	0.563462
T4/T5 >	20210315_fly34	32.5	0.605769
T4/T5 >	20210315_fly34	37.5	0.672115
T4/T5 >	20210315_fly34	42.5	0.673077
T4/T5 >	20210315_fly34	47.5	0.628846
T4/T5 >	20210315_fly34	52.5	0.469231
T4/T5 >	20210315_fly34	57.5	0.608654
T4/T5 >	20210315_fly34	62.5	0.625962
T4/T5 >	20210315_fly34	67.5	0.556731
T4/T5 >	20210315_fly34	72.5	0.424038
T4/T5 >	20210315_fly34	77.5	0.446154
T4/T5 >	20210315_fly34	82.5	0.371154
T4/T5 >	20210315_fly34	87.5	0.339423
T4/T5 >	20210315_fly34	92.5	0.221154
T4/T5 >	20210315_fly34	97.5	0.25
T4/T5 >	20210315_fly34	102.5	0.248077
T4/T5 >	20210315_fly34	107.5	0.232692
T4/T5 >	20210315_fly34	112.5	0.259615
T4/T5 >	20210315_fly34	117.5	0.194231
T4/T5 >	20210315_fly34	122.5	0.209615
T4/T5 >	20210315_fly34	127.5	0.138462
T4/T5 >	20210315_fly34	132.5	0.229808
T4/T5 >	20210315_fly34	137.5	0.152885
T4/T5 >	20210315_fly34	142.5	0.209615
T4/T5 >	20210315_fly34	147.5	0.129808
T4/T5 >	20210315_fly34	152.5	0.188462
T4/T5 >	20210315_fly34	157.5	0.127885
T4/T5 >	20210315_fly34	162.5	0.140385
T4/T5 >	20210315_fly34	167.5	0.190385
T4/T5 >	20210315_fly34	172.5	0.151923
T4/T5 >	20210315_fly34	177.5	0.136538
T4/T5 >	20210315_fly36	-177.5	0.190385
T4/T5 >	20210315_fly36	-172.5	0.221154
T4/T5 >	20210315_fly36	-167.5	0.123077
T4/T5 >	20210315_fly36	-162.5	0.167308
T4/T5 >	20210315_fly36	-157.5	0.217308
T4/T5 >	20210315_fly36	-152.5	0.205769
T4/T5 >	20210315_fly36	-147.5	0.175
T4/T5 >	20210315_fly36	-142.5	0.180769
T4/T5 >	20210315_fly36	-137.5	0.174038
T4/T5 >	20210315_fly36	-132.5	0.175
T4/T5 >	20210315_fly36	-127.5	0.35
T4/T5 >	20210315_fly36	-122.5	0.203846
T4/T5 >	20210315_fly36	-117.5	0.1875
T4/T5 >	20210315_fly36	-112.5	0.215385
T4/T5 >	20210315_fly36	-107.5	0.189423
T4/T5 >	20210315_fly36	-102.5	0.3
T4/T5 >	20210315_fly36	-97.5	0.223077
T4/T5 >	20210315_fly36	-92.5	0.2125
T4/T5 >	20210315_fly36	-87.5	0.344231
T4/T5 >	20210315_fly36	-82.5	0.347115
T4/T5 >	20210315_fly36	-77.5	0.452885
T4/T5 >	20210315_fly36	-72.5	0.376923
T4/T5 >	20210315_fly36	-67.5	0.344231
T4/T5 >	20210315_fly36	-62.5	0.343269
T4/T5 >	20210315_fly36	-57.5	0.438462
T4/T5 >	20210315_fly36	-52.5	0.426923
T4/T5 >	20210315_fly36	-47.5	0.444231
T4/T5 >	20210315_fly36	-42.5	0.514423
T4/T5 >	20210315_fly36	-37.5	0.704808
T4/T5 >	20210315_fly36	-32.5	0.860577
T4/T5 >	20210315_fly36	-27.5	0.808654
T4/T5 >	20210315_fly36	-22.5	1.03173
T4/T5 >	20210315_fly36	-17.5	1.175
T4/T5 >	20210315_fly36	-12.5	1.06731
T4/T5 >	20210315_fly36	-7.5	0.804808
T4/T5 >	20210315_fly36	-2.5	0.55
T4/T5 >	20210315_fly36	2.5	0.458654
T4/T5 >	20210315_fly36	7.5	0.329808
T4/T5 >	20210315_fly36	12.5	0.251923
T4/T5 >	20210315_fly36	17.5	0.2
T4/T5 >	20210315_fly36	22.5	0.155769
T4/T5 >	20210315_fly36	27.5	0.102885
T4/T5 >	20210315_fly36	32.5	0.0932692
T4/T5 >	20210315_fly36	37.5	0.108654
T4/T5 >	20210315_fly36	42.5	0.104808
T4/T5 >	20210315_fly36	47.5	0.104808
T4/T5 >	20210315_fly36	52.5	0.0942308
T4/T5 >	20210315_fly36	57.5	0.0951923
T4/T5 >	20210315_fly36	62.5	0.0875
T4/T5 >	20210315_fly36	67.5	0.0576923
T4/T5 >	20210315_fly36	72.5	0.0721154
T4/T5 >	20210315_fly36	77.5	0.0644231
T4/T5 >	20210315_fly36	82.5	0.0701923
T4/T5 >	20210315_fly36	87.5	0.0576923
T4/T5 >	20210315_fly36	92.5	0.120192
T4/T5 >	20210315_fly36	97.5	0.121154
T4/T5 >	20210315_fly36	102.5	0.120192
T4/T5 >	20210315_fly36	107.5	0.0903846
T4/T5 >	20210315_fly36	112.5	0.107692
T4/T5 >	20210315_fly36	117.5	0.103846
T4/T5 >	20210315_fly36	122.5	0.194231
T4/T5 >	20210315_fly36	127.5	0.166346
T4/T5 >	20210315_fly36	132.5	0.207692
T4/T5 >	20210315_fly36	137.5	0.1625
T4/T5 >	20210315_fly36	142.5	0.180769
T4/T5 >	20210315_fly36	147.5	0.177885
T4/T5 >	20210315_fly36	152.5	0.268269
T4/T5 >	20210315_fly36	157.5	0.1875
T4/T5 >	20210315_fly36	162.5	0.163462
T4/T5 >	20210315_fly36	167.5	0.139423
T4/T5 >	20210315_fly36	172.5	0.102885
T4/T5 >	20210315_fly36	177.5	0.128846
T4/T5 >	20210316_fly62	-177.5	0.197426
T4/T5 >	20210316_fly62	-172.5	0.140809
T4/T5 >	20210316_fly62	-167.5	0.209559
T4/T5 >	20210316_fly62	-162.5	0.1875
T4/T5 >	20210316_fly62	-157.5	0.172794
T4/T5 >	20210316_fly62	-152.5	0.188235
T4/T5 >	20210316_fly62	-147.5	0.172794
T4/T5 >	20210316_fly62	-142.5	0.164338
T4/T5 >	20210316_fly62	-137.5	0.171324
T4/T5 >	20210316_fly62	-132.5	0.160662
T4/T5 >	20210316_fly62	-127.5	0.137132
T4/T5 >	20210316_fly62	-122.5	0.160294
T4/T5 >	20210316_fly62	-117.5	0.153309
T4/T5 >	20210316_fly62	-112.5	0.134191
T4/T5 >	20210316_fly62	-107.5	0.122059
T4/T5 >	20210316_fly62	-102.5	0.121324
T4/T5 >	20210316_fly62	-97.5	0.176838
T4/T5 >	20210316_fly62	-92.5	0.128309
T4/T5 >	20210316_fly62	-87.5	0.111765
T4/T5 >	20210316_fly62	-82.5	0.1
T4/T5 >	20210316_fly62	-77.5	0.145588
T4/T5 >	20210316_fly62	-72.5	0.0878676
T4/T5 >	20210316_fly62	-67.5	0.0904412
T4/T5 >	20210316_fly62	-62.5	0.107353
T4/T5 >	20210316_fly62	-57.5	0.111397
T4/T5 >	20210316_fly62	-52.5	0.109559
T4/T5 >	20210316_fly62	-47.5	0.0919118
T4/T5 >	20210316_fly62	-42.5	0.104044
T4/T5 >	20210316_fly62	-37.5	0.144853
T4/T5 >	20210316_fly62	-32.5	0.120588
T4/T5 >	20210316_fly62	-27.5	0.129044
T4/T5 >	20210316_fly62	-22.5	0.13125
T4/T5 >	20210316_fly62	-17.5	0.140809
T4/T5 >	20210316_fly62	-12.5	0.197426
T4/T5 >	20210316_fly62	-7.5	0.290441
T4/T5 >	20210316_fly62	-2.5	0.502941
T4/T5 >	20210316_fly62	2.5	0.647794
T4/T5 >	20210316_fly62	7.5	1.02794
T4/T5 >	20210316_fly62	12.5	1.34522
T4/T5 >	20210316_fly62	17.5	1.42647
T4/T5 >	20210316_fly62	22.5	1.46728
T4/T5 >	20210316_fly62	27.5	1.14522
T4/T5 >	20210316_fly62	32.5	0.934559
T4/T5 >	20210316_fly62	37.5	0.725
T4/T5 >	20210316_fly62	42.5	0.551103
T4/T5 >	20210316_fly62	47.5	0.497059
T4/T5 >	20210316_fly62	52.5	0.419485
T4/T5 >	20210316_fly62	57.5	0.368382
T4/T5 >	20210316_fly62	62.5	0.31875
T4/T5 >	20210316_fly62	67.5	0.276103
T4/T5 >	20210316_fly62	72.5	0.239706
T4/T5 >	20210316_fly62	77.5	0.231985
T4/T5 >	20210316_fly62	82.5	0.200735
T4/T5 >	20210316_fly62	87.5	0.195221
T4/T5 >	20210316_fly62	92.5	0.188603
T4/T5 >	20210316_fly62	97.5	0.164338
T4/T5 >	20210316_fly62	102.5	0.142279
T4/T5 >	20210316_fly62	107.5	0.0930147
T4/T5 >	20210316_fly62	112.5	0.0922794
T4/T5 >	20210316_fly62	117.5	0.0875
T4/T5 >	20210316_fly62	122.5	0.0981618
T4/T5 >	20210316_fly62	127.5	0.0900735
T4/T5 >	20210316_fly62	132.5	0.0974265
T4/T5 >	20210316_fly62	137.5	0.127941
T4/T5 >	20210316_fly62	142.5	0.0904412
T4/T5 >	20210316_fly62	147.5	0.129412
T4/T5 >	20210316_fly62	152.5	0.129779
T4/T5 >	20210316_fly62	157.5	0.140441
T4/T5 >	20210316_fly62	162.5	0.165074
T4/T5 >	20210316_fly62	167.5	0.133088
T4/T5 >	20210316_fly62	172.5	0.158088
T4/T5 >	20210316_fly62	177.5	0.237868
T4/T5 >	20210316_fly65	-177.5	0.190625
T4/T5 >	20210316_fly65	-172.5	0.161979
T4/T5 >	20210316_fly65	-167.5	0.149479
T4/T5 >	20210316_fly65	-162.5	0.198958
T4/T5 >	20210316_fly65	-157.5	0.169792
T4/T5 >	20210316_fly65	-152.5	0.158854
T4/T5 >	20210316_fly65	-147.5	0.175
T4/T5 >	20210316_fly65	-142.5	0.188542
T4/T5 >	20210316_fly65	-137.5	0.143229
T4/T5 >	20210316_fly65	-132.5	0.160417
T4/T5 >	20210316_fly65	-127.5	0.127604
T4/T5 >	20210316_fly65	-122.5	0.143229
T4/T5 >	20210316_fly65	-117.5	0.144792
T4/T5 >	20210316_fly65	-112.5	0.151042
T4/T5 >	20210316_fly65	-107.5	0.261979
T4/T5 >	20210316_fly65	-102.5	0.279167
T4/T5 >	20210316_fly65	-97.5	0.324479
T4/T5 >	20210316_fly65	-92.5	0.269792
T4/T5 >	20210316_fly65	-87.5	0.293229
T4/T5 >	20210316_fly65	-82.5	0.279687
T4/T5 >	20210316_fly65	-77.5	0.364583
T4/T5 >	20210316_fly65	-72.5	0.351562
T4/T5 >	20210316_fly65	-67.5	0.496354
T4/T5 >	20210316_fly65	-62.5	0.425
T4/T5 >	20210316_fly65	-57.5	0.432812
T4/T5 >	20210316_fly65	-52.5	0.473958
T4/T5 >	20210316_fly65	-47.5	0.557813
T4/T5 >	20210316_fly65	-42.5	0.595833
T4/T5 >	20210316_fly65	-37.5	0.682292
T4/T5 >	20210316_fly65	-32.5	0.788542
T4/T5 >	20210316_fly65	-27.5	0.847917
T4/T5 >	20210316_fly65	-22.5	0.878125
T4/T5 >	20210316_fly65	-17.5	0.895833
T4/T5 >	20210316_fly65	-12.5	0.770312
T4/T5 >	20210316_fly65	-7.5	0.648438
T4/T5 >	20210316_fly65	-2.5	0.532292
T4/T5 >	20210316_fly65	2.5	0.359896
T4/T5 >	20210316_fly65	7.5	0.206771
T4/T5 >	20210316_fly65	12.5	0.169271
T4/T5 >	20210316_fly65	17.5	0.123438
T4/T5 >	20210316_fly65	22.5	0.101562
T4/T5 >	20210316_fly65	27.5	0.141667
T4/T5 >	20210316_fly65	32.5	0.191667
T4/T5 >	20210316_fly65	37.5	0.128125
T4/T5 >	20210316_fly65	42.5	0.148958
T4/T5 >	20210316_fly65	47.5	0.146354
T4/T5 >	20210316_fly65	52.5	0.122396
T4/T5 >	20210316_fly65	57.5	0.154688
T4/T5 >	20210316_fly65	62.5	0.161458
T4/T5 >	20210316_fly65	67.5	0.165104
T4/T5 >	20210316_fly65	72.5	0.130729
T4/T5 >	20210316_fly65	77.5	0.128125
T4/T5 >	20210316_fly65	82.5	0.0958333
T4/T5 >	20210316_fly65	87.5	0.114062
T4/T5 >	20210316_fly65	92.5	0.146875
T4/T5 >	20210316_fly65	97.5	0.148438
T4/T5 >	20210316_fly65	102.5	0.14375
T4/T5 >	20210316_fly65	107.5	0.151562
T4/T5 >	20210316_fly65	112.5	0.14375
T4/T5 >	20210316_fly65	117.5	0.193229
T4/T5 >	20210316_fly65	122.5	0.16875
T4/T5 >	20210316_fly65	127.5	0.229167
T4/T5 >	20210316_fly65	132.5	0.340104
T4/T5 >	20210316_fly65	137.5	0.230729
T4/T5 >	20210316_fly65	142.5	0.200521
T4/T5 >	20210316_fly65	147.5	0.189583
T4/T5 >	20210316_fly65	152.5	0.275
T4/T5 >	20210316_fly65	157.5	0.259896
T4/T5 >	20210316_fly65	162.5	0.139063
T4/T5 >	20210316_fly65	167.5	0.118229
T4/T5 >	20210316_fly65	172.5	0.151562
T4/T5 >	20210316_fly65	177.5	0.266146
T4/T5 >	20210319_fly100	-177.5	0.326562
T4/T5 >	20210319_fly100	-172.5	0.298438
T4/T5 >	20210319_fly100	-167.5	0.227344
T4/T5 >	20210319_fly100	-162.5	0.234375
T4/T5 >	20210319_fly100	-157.5	0.314844
T4/T5 >	20210319_fly100	-152.5	0.199219
T4/T5 >	20210319_fly100	-147.5	0.2
T4/T5 >	20210319_fly100	-142.5	0.282031
T4/T5 >	20210319_fly100	-137.5	0.315625
T4/T5 >	20210319_fly100	-132.5	0.205469
T4/T5 >	20210319_fly100	-127.5	0.278906
T4/T5 >	20210319_fly100	-122.5	0.191406
T4/T5 >	20210319_fly100	-117.5	0.269531
T4/T5 >	20210319_fly100	-112.5	0.169531
T4/T5 >	20210319_fly100	-107.5	0.2375
T4/T5 >	20210319_fly100	-102.5	0.202344
T4/T5 >	20210319_fly100	-97.5	0.2625
T4/T5 >	20210319_fly100	-92.5	0.225781
T4/T5 >	20210319_fly100	-87.5	0.228906
T4/T5 >	20210319_fly100	-82.5	0.25625
T4/T5 >	20210319_fly100	-77.5	0.215625
T4/T5 >	20210319_fly100	-72.5	0.160156
T4/T5 >	20210319_fly100	-67.5	0.224219
T4/T5 >	20210319_fly100	-62.5	0.288281
T4/T5 >	20210319_fly100	-57.5	0.278906
T4/T5 >	20210319_fly100	-52.5	0.282031
T4/T5 >	20210319_fly100	-47.5	0.299219
T4/T5 >	20210319_fly100	-42.5	0.335156
T4/T5 >	20210319_fly100	-37.5	0.325781
T4/T5 >	20210319_fly100	-32.5	0.364063
T4/T5 >	20210319_fly100	-27.5	0.324219
T4/T5 >	20210319_fly100	-22.5	0.367969
T4/T5 >	20210319_fly100	-17.5	0.397656
T4/T5 >	20210319_fly100	-12.5	0.467187
T4/T5 >	20210319_fly100	-7.5	0.572656
T4/T5 >	20210319_fly100	-2.5	0.760156
T4/T5 >	20210319_fly100	2.5	0.666406
T4/T5 >	20210319_fly100	7.5	0.69375
T4/T5 >	20210319_fly100	12.5	0.6875
T4/T5 >	20210319_fly100	17.5	0.576562
T4/T5 >	20210319_fly100	22.5	0.511719
T4/T5 >	20210319_fly100	27.5	0.477344
T4/T5 >	20210319_fly100	32.5	0.4
T4/T5 >	20210319_fly100	37.5	0.355469
T4/T5 >	20210319_fly100	42.5	0.289844
T4/T5 >	20210319_fly100	47.5	0.282031
T4/T5 >	20210319_fly100	52.5	0.250781
T4/T5 >	20210319_fly100	57.5	0.234375
T4/T5 >	20210319_fly100	62.5	0.244531
T4/T5 >	20210319_fly100	67.5	0.194531
T4/T5 >	20210319_fly100	72.5	0.175
T4/T5 >	20210319_fly100	77.5	0.163281
T4/T5 >	20210319_fly100	82.5	0.142187
T4/T5 >	20210319_fly100	87.5	0.126562
T4/T5 >	20210319_fly100	92.5	0.090625
T4/T5 >	20210319_fly100	97.5	0.0960938
T4/T5 >	20210319_fly100	102.5	0.105469
T4/T5 >	20210319_fly100	107.5	0.0695313
T4/T5 >	20210319_fly100	112.5	0.101562
T4/T5 >	20210319_fly100	117.5	0.096875
T4/T5 >	20210319_fly100	122.5	0.116406
T4/T5 >	20210319_fly100	127.5	0.120313
T4/T5 >	20210319_fly100	132.5	0.152344
T4/T5 >	20210319_fly100	137.5	0.203125
T4/T5 >	20210319_fly100	142.5	0.166406
T4/T5 >	20210319_fly100	147.5	0.179688
T4/T5 >	20210319_fly100	152.5	0.175
T4/T5 >	20210319_fly100	157.5	0.217188
T4/T5 >	20210319_fly100	162.5	0.238281
T4/T5 >	20210319_fly100	167.5	0.277344
T4/T5 >	20210319_fly100	172.5	0.254688
T4/T5 >	20210319_fly100	177.5	0.277344
T4/T5 >	20210319_fly97	-177.5	0.114211
T4/T5 >	20210319_fly97	-172.5	0.100526
T4/T5 >	20210319_fly97	-167.5	0.184737
T4/T5 >	20210319_fly97	-162.5	0.141053
T4/T5 >	20210319_fly97	-157.5	0.164737
T4/T5 >	20210319_fly97	-152.5	0.214737
T4/T5 >	20210319_fly97	-147.5	0.132632
T4/T5 >	20210319_fly97	-142.5	0.151053
T4/T5 >	20210319_fly97	-137.5	0.172105
T4/T5 >	20210319_fly97	-132.5	0.203158
T4/T5 >	20210319_fly97	-127.5	0.164211
T4/T5 >	20210319_fly97	-122.5	0.166316
T4/T5 >	20210319_fly97	-117.5	0.211579
T4/T5 >	20210319_fly97	-112.5	0.125789
T4/T5 >	20210319_fly97	-107.5	0.172632
T4/T5 >	20210319_fly97	-102.5	0.144211
T4/T5 >	20210319_fly97	-97.5	0.161053
T4/T5 >	20210319_fly97	-92.5	0.168421
T4/T5 >	20210319_fly97	-87.5	0.128947
T4/T5 >	20210319_fly97	-82.5	0.154211
T4/T5 >	20210319_fly97	-77.5	0.181053
T4/T5 >	20210319_fly97	-72.5	0.117368
T4/T5 >	20210319_fly97	-67.5	0.138947
T4/T5 >	20210319_fly97	-62.5	0.152105
T4/T5 >	20210319_fly97	-57.5	0.180526
T4/T5 >	20210319_fly97	-52.5	0.245789
T4/T5 >	20210319_fly97	-47.5	0.227368
T4/T5 >	20210319_fly97	-42.5	0.240526
T4/T5 >	20210319_fly97	-37.5	0.230526
T4/T5 >	20210319_fly97	-32.5	0.189474
T4/T5 >	20210319_fly97	-27.5	0.204737
T4/T5 >	20210319_fly97	-22.5	0.202105
T4/T5 >	20210319_fly97	-17.5	0.234737
T4/T5 >	20210319_fly97	-12.5	0.264737
T4/T5 >	20210319_fly97	-7.5	0.297368
T4/T5 >	20210319_fly97	-2.5	0.362105
T4/T5 >	20210319_fly97	2.5	0.531053
T4/T5 >	20210319_fly97	7.5	0.711579
T4/T5 >	20210319_fly97	12.5	0.879474
T4/T5 >	20210319_fly97	17.5	0.903684
T4/T5 >	20210319_fly97	22.5	1.09737
T4/T5 >	20210319_fly97	27.5	0.867895
T4/T5 >	20210319_fly97	32.5	0.811053
T4/T5 >	20210319_fly97	37.5	0.677368
T4/T5 >	20210319_fly97	42.5	0.651579
T4/T5 >	20210319_fly97	47.5	0.6
T4/T5 >	20210319_fly97	52.5	0.534211
T4/T5 >	20210319_fly97	57.5	0.428947
T4/T5 >	20210319_fly97	62.5	0.398421
T4/T5 >	20210319_fly97	67.5	0.333684
T4/T5 >	20210319_fly97	72.5	0.324737
T4/T5 >	20210319_fly97	77.5	0.258947
T4/T5 >	20210319_fly97	82.5	0.272105
T4/T5 >	20210319_fly97	87.5	0.245263
T4/T5 >	20210319_fly97	92.5	0.237368
T4/T5 >	20210319_fly97	97.5	0.185789
T4/T5 >	20210319_fly97	102.5	0.160526
T4/T5 >	20210319_fly97	107.5	0.19
T4/T5 >	20210319_fly97	112.5	0.145263
T4/T5 >	20210319_fly97	117.5	0.164211
T4/T5 >	20210319_fly97	122.5	0.217368
T4/T5 >	20210319_fly97	127.5	0.137895
T4/T5 >	20210319_fly97	132.5	0.147895
T4/T5 >	20210319_fly97	137.5	0.121579
T4/T5 >	20210319_fly97	142.5	0.0894737
T4/T5 >	20210319_fly97	147.5	0.136316
T4/T5 >	20210319_fly97	152.5	0.192105
T4/T5 >	20210319_fly97	157.5	0.161579
T4/T5 >	20210319_fly97	162.5	0.125263
T4/T5 >	20210319_fly97	167.5	0.153158
T4/T5 >	20210319_fly97	172.5	0.107368
T4/T5 >	20210319_fly97	177.5	0.153684
T4/T5 >	20210319_fly98	-177.5	0.131048
T4/T5 >	20210319_fly98	-172.5	0.13629
T4/T5 >	20210319_fly98	-167.5	0.154435
T4/T5 >	20210319_fly98	-162.5	0.157661
T4/T5 >	20210319_fly98	-157.5	0.187903
T4/T5 >	20210319_fly98	-152.5	0.158065
T4/T5 >	20210319_fly98	-147.5	0.193548
T4/T5 >	20210319_fly98	-142.5	0.229839
T4/T5 >	20210319_fly98	-137.5	0.252419
T4/T5 >	20210319_fly98	-132.5	0.21371
T4/T5 >	20210319_fly98	-127.5	0.237097
T4/T5 >	20210319_fly98	-122.5	0.206855
T4/T5 >	20210319_fly98	-117.5	0.183468
T4/T5 >	20210319_fly98	-112.5	0.179032
T4/T5 >	20210319_fly98	-107.5	0.218145
T4/T5 >	20210319_fly98	-102.5	0.228629
T4/T5 >	20210319_fly98	-97.5	0.241532
T4/T5 >	20210319_fly98	-92.5	0.297177
T4/T5 >	20210319_fly98	-87.5	0.321774
T4/T5 >	20210319_fly98	-82.5	0.322177
T4/T5 >	20210319_fly98	-77.5	0.302419
T4/T5 >	20210319_fly98	-72.5	0.359274
T4/T5 >	20210319_fly98	-67.5	0.313306
T4/T5 >	20210319_fly98	-62.5	0.32621
T4/T5 >	20210319_fly98	-57.5	0.365323
T4/T5 >	20210319_fly98	-52.5	0.439516
T4/T5 >	20210319_fly98	-47.5	0.449194
T4/T5 >	20210319_fly98	-42.5	0.379435
T4/T5 >	20210319_fly98	-37.5	0.352016
T4/T5 >	20210319_fly98	-32.5	0.383065
T4/T5 >	20210319_fly98	-27.5	0.429435
T4/T5 >	20210319_fly98	-22.5	0.484274
T4/T5 >	20210319_fly98	-17.5	0.556452
T4/T5 >	20210319_fly98	-12.5	0.485887
T4/T5 >	20210319_fly98	-7.5	0.528629
T4/T5 >	20210319_fly98	-2.5	0.464113
T4/T5 >	20210319_fly98	2.5	0.420161
T4/T5 >	20210319_fly98	7.5	0.391532
T4/T5 >	20210319_fly98	12.5	0.34879
T4/T5 >	20210319_fly98	17.5	0.349194
T4/T5 >	20210319_fly98	22.5	0.378629
T4/T5 >	20210319_fly98	27.5	0.365323
T4/T5 >	20210319_fly98	32.5	0.325
T4/T5 >	20210319_fly98	37.5	0.33871
T4/T5 >	20210319_fly98	42.5	0.316532
T4/T5 >	20210319_fly98	47.5	0.296371
T4/T5 >	20210319_fly98	52.5	0.293952
T4/T5 >	20210319_fly98	57.5	0.277419
T4/T5 >	20210319_fly98	62.5	0.23871
T4/T5 >	20210319_fly98	67.5	0.195161
T4/T5 >	20210319_fly98	72.5	0.23629
T4/T5 >	20210319_fly98	77.5	0.272177
T4/T5 >	20210319_fly98	82.5	0.32379
T4/T5 >	20210319_fly98	87.5	0.274597
T4/T5 >	20210319_fly98	92.5	0.283468
T4/T5 >	20210319_fly98	97.5	0.269355
T4/T5 >	20210319_fly98	102.5	0.237903
T4/T5 >	20210319_fly98	107.5	0.169758
T4/T5 >	20210319_fly98	112.5	0.144758
T4/T5 >	20210319_fly98	117.5	0.163306
T4/T5 >	20210319_fly98	122.5	0.172984
T4/T5 >	20210319_fly98	127.5	0.206855
T4/T5 >	20210319_fly98	132.5	0.2125
T4/T5 >	20210319_fly98	137.5	0.228226
T4/T5 >	20210319_fly98	142.5	0.246774
T4/T5 >	20210319_fly98	147.5	0.181452
T4/T5 >	20210319_fly98	152.5	0.189113
T4/T5 >	20210319_fly98	157.5	0.175403
T4/T5 >	20210319_fly98	162.5	0.171774
T4/T5 >	20210319_fly98	167.5	0.160484
T4/T5 >	20210319_fly98	172.5	0.136694
T4/T5 >	20210319_fly98	177.5	0.1375
T4/T5 >	20210322_fly107	-177.5	0.214444
T4/T5 >	20210322_fly107	-172.5	0.20037
T4/T5 >	20210322_fly107	-167.5	0.218519
T4/T5 >	20210322_fly107	-162.5	0.25963
T4/T5 >	20210322_fly107	-157.5	0.261111
T4/T5 >	20210322_fly107	-152.5	0.268519
T4/T5 >	20210322_fly107	-147.5	0.306667
T4/T5 >	20210322_fly107	-142.5	0.22037
T4/T5 >	20210322_fly107	-137.5	0.215926
T4/T5 >	20210322_fly107	-132.5	0.244815
T4/T5 >	20210322_fly107	-127.5	0.225185
T4/T5 >	20210322_fly107	-122.5	0.225185
T4/T5 >	20210322_fly107	-117.5	0.196667
T4/T5 >	20210322_fly107	-112.5	0.192963
T4/T5 >	20210322_fly107	-107.5	0.149259
T4/T5 >	20210322_fly107	-102.5	0.202963
T4/T5 >	20210322_fly107	-97.5	0.175556
T4/T5 >	20210322_fly107	-92.5	0.12963
T4/T5 >	20210322_fly107	-87.5	0.117778
T4/T5 >	20210322_fly107	-82.5	0.132593
T4/T5 >	20210322_fly107	-77.5	0.138519
T4/T5 >	20210322_fly107	-72.5	0.138148
T4/T5 >	20210322_fly107	-67.5	0.13963
T4/T5 >	20210322_fly107	-62.5	0.16
T4/T5 >	20210322_fly107	-57.5	0.215185
T4/T5 >	20210322_fly107	-52.5	0.153704
T4/T5 >	20210322_fly107	-47.5	0.161852
T4/T5 >	20210322_fly107	-42.5	0.177037
T4/T5 >	20210322_fly107	-37.5	0.178148
T4/T5 >	20210322_fly107	-32.5	0.172593
T4/T5 >	20210322_fly107	-27.5	0.207037
T4/T5 >	20210322_fly107	-22.5	0.312593
T4/T5 >	20210322_fly107	-17.5	0.396667
T4/T5 >	20210322_fly107	-12.5	0.589259
T4/T5 >	20210322_fly107	-7.5	0.764815
T4/T5 >	20210322_fly107	-2.5	0.998519
T4/T5 >	20210322_fly107	2.5	1.21741
T4/T5 >	20210322_fly107	7.5	1.24852
T4/T5 >	20210322_fly107	12.5	1.08407
T4/T5 >	20210322_fly107	17.5	0.808889
T4/T5 >	20210322_fly107	22.5	0.685185
T4/T5 >	20210322_fly107	27.5	0.555556
T4/T5 >	20210322_fly107	32.5	0.432593
T4/T5 >	20210322_fly107	37.5	0.358889
T4/T5 >	20210322_fly107	42.5	0.290741
T4/T5 >	20210322_fly107	47.5	0.255556
T4/T5 >	20210322_fly107	52.5	0.186667
T4/T5 >	20210322_fly107	57.5	0.15
T4/T5 >	20210322_fly107	62.5	0.154074
T4/T5 >	20210322_fly107	67.5	0.135185
T4/T5 >	20210322_fly107	72.5	0.121481
T4/T5 >	20210322_fly107	77.5	0.111481
T4/T5 >	20210322_fly107	82.5	0.103704
T4/T5 >	20210322_fly107	87.5	0.0837037
T4/T5 >	20210322_fly107	92.5	0.105185
T4/T5 >	20210322_fly107	97.5	0.082963
T4/T5 >	20210322_fly107	102.5	0.0844444
T4/T5 >	20210322_fly107	107.5	0.0922222
T4/T5 >	20210322_fly107	112.5	0.0903704
T4/T5 >	20210322_fly107	117.5	0.12037
T4/T5 >	20210322_fly107	122.5	0.158889
T4/T5 >	20210322_fly107	127.5	0.136667
T4/T5 >	20210322_fly107	132.5	0.157778
T4/T5 >	20210322_fly107	137.5	0.15963
T4/T5 >	20210322_fly107	142.5	0.205185
T4/T5 >	20210322_fly107	147.5	0.196296
T4/T5 >	20210322_fly107	152.5	0.212222
T4/T5 >	20210322_fly107	157.5	0.213704
T4/T5 >	20210322_fly107	162.5	0.232593
T4/T5 >	20210322_fly107	167.5	0.237407
T4/T5 >	20210322_fly107	172.5	0.235556
T4/T5 >	20210322_fly107	177.5	0.232963
T4/T5 >	20210323_fly142	-177.5	0.171901
T4/T5 >	20210323_fly142	-172.5	0.149174
T4/T5 >	20210323_fly142	-167.5	0.135124
T4/T5 >	20210323_fly142	-162.5	0.142562
T4/T5 >	20210323_fly142	-157.5	0.145041
T4/T5 >	20210323_fly142	-152.5	0.139669
T4/T5 >	20210323_fly142	-147.5	0.152479
T4/T5 >	20210323_fly142	-142.5	0.154132
T4/T5 >	20210323_fly142	-137.5	0.161157
T4/T5 >	20210323_fly142	-132.5	0.162397
T4/T5 >	20210323_fly142	-127.5	0.178099
T4/T5 >	20210323_fly142	-122.5	0.15124
T4/T5 >	20210323_fly142	-117.5	0.195868
T4/T5 >	20210323_fly142	-112.5	0.140083
T4/T5 >	20210323_fly142	-107.5	0.128512
T4/T5 >	20210323_fly142	-102.5	0.113636
T4/T5 >	20210323_fly142	-97.5	0.107025
T4/T5 >	20210323_fly142	-92.5	0.128926
T4/T5 >	20210323_fly142	-87.5	0.190909
T4/T5 >	20210323_fly142	-82.5	0.186364
T4/T5 >	20210323_fly142	-77.5	0.227273
T4/T5 >	20210323_fly142	-72.5	0.194628
T4/T5 >	20210323_fly142	-67.5	0.20124
T4/T5 >	20210323_fly142	-62.5	0.136777
T4/T5 >	20210323_fly142	-57.5	0.220248
T4/T5 >	20210323_fly142	-52.5	0.146694
T4/T5 >	20210323_fly142	-47.5	0.168182
T4/T5 >	20210323_fly142	-42.5	0.139669
T4/T5 >	20210323_fly142	-37.5	0.114463
T4/T5 >	20210323_fly142	-32.5	0.134298
T4/T5 >	20210323_fly142	-27.5	0.217769
T4/T5 >	20210323_fly142	-22.5	0.169421
T4/T5 >	20210323_fly142	-17.5	0.188843
T4/T5 >	20210323_fly142	-12.5	0.27562
T4/T5 >	20210323_fly142	-7.5	0.353306
T4/T5 >	20210323_fly142	-2.5	0.53719
T4/T5 >	20210323_fly142	2.5	0.736777
T4/T5 >	20210323_fly142	7.5	0.892149
T4/T5 >	20210323_fly142	12.5	1.1186
T4/T5 >	20210323_fly142	17.5	1.09587
T4/T5 >	20210323_fly142	22.5	0.880992
T4/T5 >	20210323_fly142	27.5	0.749174
T4/T5 >	20210323_fly142	32.5	0.679339
T4/T5 >	20210323_fly142	37.5	0.594215
T4/T5 >	20210323_fly142	42.5	0.618182
T4/T5 >	20210323_fly142	47.5	0.566529
T4/T5 >	20210323_fly142	52.5	0.511983
T4/T5 >	20210323_fly142	57.5	0.421488
T4/T5 >	20210323_fly142	62.5	0.434298
T4/T5 >	20210323_fly142	67.5	0.328512
T4/T5 >	20210323_fly142	72.5	0.36281
T4/T5 >	20210323_fly142	77.5	0.300826
T4/T5 >	20210323_fly142	82.5	0.255372
T4/T5 >	20210323_fly142	87.5	0.22438
T4/T5 >	20210323_fly142	92.5	0.165702
T4/T5 >	20210323_fly142	97.5	0.183471
T4/T5 >	20210323_fly142	102.5	0.177273
T4/T5 >	20210323_fly142	107.5	0.192975
T4/T5 >	20210323_fly142	112.5	0.146694
T4/T5 >	20210323_fly142	117.5	0.13843
T4/T5 >	20210323_fly142	122.5	0.15124
T4/T5 >	20210323_fly142	127.5	0.172727
T4/T5 >	20210323_fly142	132.5	0.147107
T4/T5 >	20210323_fly142	137.5	0.134298
T4/T5 >	20210323_fly142	142.5	0.155372
T4/T5 >	20210323_fly142	147.5	0.131818
T4/T5 >	20210323_fly142	152.5	0.133471
T4/T5 >	20210323_fly142	157.5	0.134711
T4/T5 >	20210323_fly142	162.5	0.150413
T4/T5 >	20210323_fly142	167.5	0.143388
T4/T5 >	20210323_fly142	172.5	0.183058
T4/T5 >	20210323_fly142	177.5	0.126446
T4/T5 >	20210323_fly143	-177.5	0.167323
T4/T5 >	20210323_fly143	-172.5	0.249606
T4/T5 >	20210323_fly143	-167.5	0.26811
T4/T5 >	20210323_fly143	-162.5	0.222047
T4/T5 >	20210323_fly143	-157.5	0.208661
T4/T5 >	20210323_fly143	-152.5	0.193701
T4/T5 >	20210323_fly143	-147.5	0.248819
T4/T5 >	20210323_fly143	-142.5	0.227559
T4/T5 >	20210323_fly143	-137.5	0.27874
T4/T5 >	20210323_fly143	-132.5	0.248031
T4/T5 >	20210323_fly143	-127.5	0.241732
T4/T5 >	20210323_fly143	-122.5	0.256299
T4/T5 >	20210323_fly143	-117.5	0.229134
T4/T5 >	20210323_fly143	-112.5	0.216929
T4/T5 >	20210323_fly143	-107.5	0.205512
T4/T5 >	20210323_fly143	-102.5	0.238583
T4/T5 >	20210323_fly143	-97.5	0.216929
T4/T5 >	20210323_fly143	-92.5	0.228346
T4/T5 >	20210323_fly143	-87.5	0.255118
T4/T5 >	20210323_fly143	-82.5	0.319685
T4/T5 >	20210323_fly143	-77.5	0.374016
T4/T5 >	20210323_fly143	-72.5	0.283071
T4/T5 >	20210323_fly143	-67.5	0.209449
T4/T5 >	20210323_fly143	-62.5	0.290157
T4/T5 >	20210323_fly143	-57.5	0.235433
T4/T5 >	20210323_fly143	-52.5	0.238189
T4/T5 >	20210323_fly143	-47.5	0.280315
T4/T5 >	20210323_fly143	-42.5	0.235039
T4/T5 >	20210323_fly143	-37.5	0.194488
T4/T5 >	20210323_fly143	-32.5	0.165354
T4/T5 >	20210323_fly143	-27.5	0.237402
T4/T5 >	20210323_fly143	-22.5	0.222441
T4/T5 >	20210323_fly143	-17.5	0.214961
T4/T5 >	20210323_fly143	-12.5	0.247244
T4/T5 >	20210323_fly143	-7.5	0.357874
T4/T5 >	20210323_fly143	-2.5	0.488976
T4/T5 >	20210323_fly143	2.5	0.659843
T4/T5 >	20210323_fly143	7.5	0.844094
T4/T5 >	20210323_fly143	12.5	0.817717
T4/T5 >	20210323_fly143	17.5	0.769685
T4/T5 >	20210323_fly143	22.5	0.561417
T4/T5 >	20210323_fly143	27.5	0.461811
T4/T5 >	20210323_fly143	32.5	0.30315
T4/T5 >	20210323_fly143	37.5	0.23622
T4/T5 >	20210323_fly143	42.5	0.257087
T4/T5 >	20210323_fly143	47.5	0.24252
T4/T5 >	20210323_fly143	52.5	0.26063
T4/T5 >	20210323_fly143	57.5	0.220472
T4/T5 >	20210323_fly143	62.5	0.194094
T4/T5 >	20210323_fly143	67.5	0.157874
T4/T5 >	20210323_fly143	72.5	0.166929
T4/T5 >	20210323_fly143	77.5	0.219685
T4/T5 >	20210323_fly143	82.5	0.227953
T4/T5 >	20210323_fly143	87.5	0.247244
T4/T5 >	20210323_fly143	92.5	0.320079
T4/T5 >	20210323_fly143	97.5	0.288583
T4/T5 >	20210323_fly143	102.5	0.315748
T4/T5 >	20210323_fly143	107.5	0.285433
T4/T5 >	20210323_fly143	112.5	0.280315
T4/T5 >	20210323_fly143	117.5	0.249213
T4/T5 >	20210323_fly143	122.5	0.185433
T4/T5 >	20210323_fly143	127.5	0.147244
T4/T5 >	20210323_fly143	132.5	0.261024
T4/T5 >	20210323_fly143	137.5	0.302362
T4/T5 >	20210323_fly143	142.5	0.245276
T4/T5 >	20210323_fly143	147.5	0.187402
T4/T5 >	20210323_fly143	152.5	0.192913
T4/T5 >	20210323_fly143	157.5	0.162205
T4/T5 >	20210323_fly143	162.5	0.208661
T4/T5 >	20210323_fly143	167.5	0.139764
T4/T5 >	20210323_fly143	172.5	0.180315
T4/T5 >	20210323_fly143	177.5	0.204331
T4/T5 >	20210323_fly145	-177.5	0.275824
T4/T5 >	20210323_fly145	-172.5	0.291758
T4/T5 >	20210323_fly145	-167.5	0.251099
T4/T5 >	20210323_fly145	-162.5	0.272527
T4/T5 >	20210323_fly145	-157.5	0.3
T4/T5 >	20210323_fly145	-152.5	0.247802
T4/T5 >	20210323_fly145	-147.5	0.31044
T4/T5 >	20210323_fly145	-142.5	0.281319
T4/T5 >	20210323_fly145	-137.5	0.251648
T4/T5 >	20210323_fly145	-132.5	0.32967
T4/T5 >	20210323_fly145	-127.5	0.365385
T4/T5 >	20210323_fly145	-122.5	0.386813
T4/T5 >	20210323_fly145	-117.5	0.327473
T4/T5 >	20210323_fly145	-112.5	0.254396
T4/T5 >	20210323_fly145	-107.5	0.226923
T4/T5 >	20210323_fly145	-102.5	0.195055
T4/T5 >	20210323_fly145	-97.5	0.173626
T4/T5 >	20210323_fly145	-92.5	0.175824
T4/T5 >	20210323_fly145	-87.5	0.245604
T4/T5 >	20210323_fly145	-82.5	0.142857
T4/T5 >	20210323_fly145	-77.5	0.138462
T4/T5 >	20210323_fly145	-72.5	0.121429
T4/T5 >	20210323_fly145	-67.5	0.141209
T4/T5 >	20210323_fly145	-62.5	0.113736
T4/T5 >	20210323_fly145	-57.5	0.158791
T4/T5 >	20210323_fly145	-52.5	0.212088
T4/T5 >	20210323_fly145	-47.5	0.231319
T4/T5 >	20210323_fly145	-42.5	0.25
T4/T5 >	20210323_fly145	-37.5	0.372527
T4/T5 >	20210323_fly145	-32.5	0.426374
T4/T5 >	20210323_fly145	-27.5	0.567033
T4/T5 >	20210323_fly145	-22.5	0.665385
T4/T5 >	20210323_fly145	-17.5	0.646154
T4/T5 >	20210323_fly145	-12.5	0.714835
T4/T5 >	20210323_fly145	-7.5	0.754396
T4/T5 >	20210323_fly145	-2.5	0.83022
T4/T5 >	20210323_fly145	2.5	0.83956
T4/T5 >	20210323_fly145	7.5	0.674725
T4/T5 >	20210323_fly145	12.5	0.658791
T4/T5 >	20210323_fly145	17.5	0.463736
T4/T5 >	20210323_fly145	22.5	0.413187
T4/T5 >	20210323_fly145	27.5	0.347253
T4/T5 >	20210323_fly145	32.5	0.264835
T4/T5 >	20210323_fly145	37.5	0.228571
T4/T5 >	20210323_fly145	42.5	0.21044
T4/T5 >	20210323_fly145	47.5	0.246154
T4/T5 >	20210323_fly145	52.5	0.220879
T4/T5 >	20210323_fly145	57.5	0.113736
T4/T5 >	20210323_fly145	62.5	0.102198
T4/T5 >	20210323_fly145	67.5	0.110989
T4/T5 >	20210323_fly145	72.5	0.0664835
T4/T5 >	20210323_fly145	77.5	0.0703297
T4/T5 >	20210323_fly145	82.5	0.153297
T4/T5 >	20210323_fly145	87.5	0.104945
T4/T5 >	20210323_fly145	92.5	0.0983516
T4/T5 >	20210323_fly145	97.5	0.102198
T4/T5 >	20210323_fly145	102.5	0.0741758
T4/T5 >	20210323_fly145	107.5	0.0752747
T4/T5 >	20210323_fly145	112.5	0.112637
T4/T5 >	20210323_fly145	117.5	0.0923077
T4/T5 >	20210323_fly145	122.5	0.16044
T4/T5 >	20210323_fly145	127.5	0.166484
T4/T5 >	20210323_fly145	132.5	0.170879
T4/T5 >	20210323_fly145	137.5	0.214835
T4/T5 >	20210323_fly145	142.5	0.217033
T4/T5 >	20210323_fly145	147.5	0.225824
T4/T5 >	20210323_fly145	152.5	0.285165
T4/T5 >	20210323_fly145	157.5	0.24011
T4/T5 >	20210323_fly145	162.5	0.17033
T4/T5 >	20210323_fly145	167.5	0.17967
T4/T5 >	20210323_fly145	172.5	0.16978
T4/T5 >	20210323_fly145	177.5	0.304396
GluClα RNAi	20210315_fly19	-177.5	0.206481
GluClα RNAi	20210315_fly19	-172.5	0.136111
GluClα RNAi	20210315_fly19	-167.5	0.158333
GluClα RNAi	20210315_fly19	-162.5	0.178704
GluClα RNAi	20210315_fly19	-157.5	0.223148
GluClα RNAi	20210315_fly19	-152.5	0.212963
GluClα RNAi	20210315_fly19	-147.5	0.133333
GluClα RNAi	20210315_fly19	-142.5	0.143519
GluClα RNAi	20210315_fly19	-137.5	0.194444
GluClα RNAi	20210315_fly19	-132.5	0.152778
GluClα RNAi	20210315_fly19	-127.5	0.199074
GluClα RNAi	20210315_fly19	-122.5	0.203704
GluClα RNAi	20210315_fly19	-117.5	0.183333
GluClα RNAi	20210315_fly19	-112.5	0.186111
GluClα RNAi	20210315_fly19	-107.5	0.211111
GluClα RNAi	20210315_fly19	-102.5	0.162963
GluClα RNAi	20210315_fly19	-97.5	0.212963
GluClα RNAi	20210315_fly19	-92.5	0.230556
GluClα RNAi	20210315_fly19	-87.5	0.144444
GluClα RNAi	20210315_fly19	-82.5	0.251852
GluClα RNAi	20210315_fly19	-77.5	0.20463
GluClα RNAi	20210315_fly19	-72.5	0.133333
GluClα RNAi	20210315_fly19	-67.5	0.180556
GluClα RNAi	20210315_fly19	-62.5	0.117593
GluClα RNAi	20210315_fly19	-57.5	0.252778
GluClα RNAi	20210315_fly19	-52.5	0.147222
GluClα RNAi	20210315_fly19	-47.5	0.307407
GluClα RNAi	20210315_fly19	-42.5	0.133333
GluClα RNAi	20210315_fly19	-37.5	0.159259
GluClα RNAi	20210315_fly19	-32.5	0.287963
GluClα RNAi	20210315_fly19	-27.5	0.175
GluClα RNAi	20210315_fly19	-22.5	0.216667
GluClα RNAi	20210315_fly19	-17.5	0.310185
GluClα RNAi	20210315_fly19	-12.5	0.491667
GluClα RNAi	20210315_fly19	-7.5	0.694444
GluClα RNAi	20210315_fly19	-2.5	0.672222
GluClα RNAi	20210315_fly19	2.5	0.623148
GluClα RNAi	20210315_fly19	7.5	0.624074
GluClα RNAi	20210315_fly19	12.5	0.778704
GluClα RNAi	20210315_fly19	17.5	0.619444
GluClα RNAi	20210315_fly19	22.5	0.516667
GluClα RNAi	20210315_fly19	27.5	0.451852
GluClα RNAi	20210315_fly19	32.5	0.418519
GluClα RNAi	20210315_fly19	37.5	0.449074
GluClα RNAi	20210315_fly19	42.5	0.417593
GluClα RNAi	20210315_fly19	47.5	0.383333
GluClα RNAi	20210315_fly19	52.5	0.42963
GluClα RNAi	20210315_fly19	57.5	0.377778
GluClα RNAi	20210315_fly19	62.5	0.284259
GluClα RNAi	20210315_fly19	67.5	0.287963
GluClα RNAi	20210315_fly19	72.5	0.201852
GluClα RNAi	20210315_fly19	77.5	0.332407
GluClα RNAi	20210315_fly19	82.5	0.259259
GluClα RNAi	20210315_fly19	87.5	0.249074
GluClα RNAi	20210315_fly19	92.5	0.189815
GluClα RNAi	20210315_fly19	97.5	0.192593
GluClα RNAi	20210315_fly19	102.5	0.248148
GluClα RNAi	20210315_fly19	107.5	0.196296
GluClα RNAi	20210315_fly19	112.5	0.267593
GluClα RNAi	20210315_fly19	117.5	0.327778
GluClα RNAi	20210315_fly19	122.5	0.169444
GluClα RNAi	20210315_fly19	127.5	0.233333
GluClα RNAi	20210315_fly19	132.5	0.260185
GluClα RNAi	20210315_fly19	137.5	0.157407
GluClα RNAi	20210315_fly19	142.5	0.212037
GluClα RNAi	20210315_fly19	147.5	0.173148
GluClα RNAi	20210315_fly19	152.5	0.203704
GluClα RNAi	20210315_fly19	157.5	0.311111
GluClα RNAi	20210315_fly19	162.5	0.152778
GluClα RNAi	20210315_fly19	167.5	0.259259
GluClα RNAi	20210315_fly19	172.5	0.234259
GluClα RNAi	20210315_fly19	177.5	0.296296
GluClα RNAi	20210315_fly21	-177.5	0.184314
GluClα RNAi	20210315_fly21	-172.5	0.156373
GluClα RNAi	20210315_fly21	-167.5	0.182843
GluClα RNAi	20210315_fly21	-162.5	0.180882
GluClα RNAi	20210315_fly21	-157.5	0.20049
GluClα RNAi	20210315_fly21	-152.5	0.212255
GluClα RNAi	20210315_fly21	-147.5	0.189216
GluClα RNAi	20210315_fly21	-142.5	0.185784
GluClα RNAi	20210315_fly21	-137.5	0.131863
GluClα RNAi	20210315_fly21	-132.5	0.194608
GluClα RNAi	20210315_fly21	-127.5	0.204412
GluClα RNAi	20210315_fly21	-122.5	0.185784
GluClα RNAi	20210315_fly21	-117.5	0.314216
GluClα RNAi	20210315_fly21	-112.5	0.253431
GluClα RNAi	20210315_fly21	-107.5	0.207353
GluClα RNAi	20210315_fly21	-102.5	0.241176
GluClα RNAi	20210315_fly21	-97.5	0.310784
GluClα RNAi	20210315_fly21	-92.5	0.326961
GluClα RNAi	20210315_fly21	-87.5	0.351961
GluClα RNAi	20210315_fly21	-82.5	0.451961
GluClα RNAi	20210315_fly21	-77.5	0.425
GluClα RNAi	20210315_fly21	-72.5	0.254902
GluClα RNAi	20210315_fly21	-67.5	0.232353
GluClα RNAi	20210315_fly21	-62.5	0.269118
GluClα RNAi	20210315_fly21	-57.5	0.416667
GluClα RNAi	20210315_fly21	-52.5	0.268137
GluClα RNAi	20210315_fly21	-47.5	0.210294
GluClα RNAi	20210315_fly21	-42.5	0.178922
GluClα RNAi	20210315_fly21	-37.5	0.215686
GluClα RNAi	20210315_fly21	-32.5	0.183824
GluClα RNAi	20210315_fly21	-27.5	0.205882
GluClα RNAi	20210315_fly21	-22.5	0.226471
GluClα RNAi	20210315_fly21	-17.5	0.183333
GluClα RNAi	20210315_fly21	-12.5	0.202941
GluClα RNAi	20210315_fly21	-7.5	0.208824
GluClα RNAi	20210315_fly21	-2.5	0.30049
GluClα RNAi	20210315_fly21	2.5	0.360784
GluClα RNAi	20210315_fly21	7.5	0.448529
GluClα RNAi	20210315_fly21	12.5	0.487255
GluClα RNAi	20210315_fly21	17.5	0.540196
GluClα RNAi	20210315_fly21	22.5	0.560294
GluClα RNAi	20210315_fly21	27.5	0.456373
GluClα RNAi	20210315_fly21	32.5	0.497059
GluClα RNAi	20210315_fly21	37.5	0.490686
GluClα RNAi	20210315_fly21	42.5	0.440686
GluClα RNAi	20210315_fly21	47.5	0.519118
GluClα RNAi	20210315_fly21	52.5	0.503922
GluClα RNAi	20210315_fly21	57.5	0.475
GluClα RNAi	20210315_fly21	62.5	0.45049
GluClα RNAi	20210315_fly21	67.5	0.420098
GluClα RNAi	20210315_fly21	72.5	0.420098
GluClα RNAi	20210315_fly21	77.5	0.373039
GluClα RNAi	20210315_fly21	82.5	0.390686
GluClα RNAi	20210315_fly21	87.5	0.306863
GluClα RNAi	20210315_fly21	92.5	0.292157
GluClα RNAi	20210315_fly21	97.5	0.25098
GluClα RNAi	20210315_fly21	102.5	0.236275
GluClα RNAi	20210315_fly21	107.5	0.270098
GluClα RNAi	20210315_fly21	112.5	0.254412
GluClα RNAi	20210315_fly21	117.5	0.186765
GluClα RNAi	20210315_fly21	122.5	0.189706
GluClα RNAi	20210315_fly21	127.5	0.171569
GluClα RNAi	20210315_fly21	132.5	0.120588
GluClα RNAi	20210315_fly21	137.5	0.129412
GluClα RNAi	20210315_fly21	142.5	0.107843
GluClα RNAi	20210315_fly21	147.5	0.180882
GluClα RNAi	20210315_fly21	152.5	0.171569
GluClα RNAi	20210315_fly21	157.5	0.135784
GluClα RNAi	20210315_fly21	162.5	0.169118
GluClα RNAi	20210315_fly21	167.5	0.111275
GluClα RNAi	20210315_fly21	172.5	0.107843
GluClα RNAi	20210315_fly21	177.5	0.123039
GluClα RNAi	20210315_fly42	-177.5	0.434
GluClα RNAi	20210315_fly42	-172.5	0.3685
GluClα RNAi	20210315_fly42	-167.5	0.3075
GluClα RNAi	20210315_fly42	-162.5	0.293
GluClα RNAi	20210315_fly42	-157.5	0.277
GluClα RNAi	20210315_fly42	-152.5	0.2485
GluClα RNAi	20210315_fly42	-147.5	0.2655
GluClα RNAi	20210315_fly42	-142.5	0.2815
GluClα RNAi	20210315_fly42	-137.5	0.322
GluClα RNAi	20210315_fly42	-132.5	0.277
GluClα RNAi	20210315_fly42	-127.5	0.211
GluClα RNAi	20210315_fly42	-122.5	0.1975
GluClα RNAi	20210315_fly42	-117.5	0.196
GluClα RNAi	20210315_fly42	-112.5	0.154
GluClα RNAi	20210315_fly42	-107.5	0.178
GluClα RNAi	20210315_fly42	-102.5	0.172
GluClα RNAi	20210315_fly42	-97.5	0.1135
GluClα RNAi	20210315_fly42	-92.5	0.1115
GluClα RNAi	20210315_fly42	-87.5	0.0735
GluClα RNAi	20210315_fly42	-82.5	0.0775
GluClα RNAi	20210315_fly42	-77.5	0.0735
GluClα RNAi	20210315_fly42	-72.5	0.121
GluClα RNAi	20210315_fly42	-67.5	0.132
GluClα RNAi	20210315_fly42	-62.5	0.097
GluClα RNAi	20210315_fly42	-57.5	0.096
GluClα RNAi	20210315_fly42	-52.5	0.1285
GluClα RNAi	20210315_fly42	-47.5	0.1015
GluClα RNAi	20210315_fly42	-42.5	0.1
GluClα RNAi	20210315_fly42	-37.5	0.134
GluClα RNAi	20210315_fly42	-32.5	0.136
GluClα RNAi	20210315_fly42	-27.5	0.213
GluClα RNAi	20210315_fly42	-22.5	0.144
GluClα RNAi	20210315_fly42	-17.5	0.2595
GluClα RNAi	20210315_fly42	-12.5	0.2715
GluClα RNAi	20210315_fly42	-7.5	0.355
GluClα RNAi	20210315_fly42	-2.5	0.4265
GluClα RNAi	20210315_fly42	2.5	0.542
GluClα RNAi	20210315_fly42	7.5	0.6205
GluClα RNAi	20210315_fly42	12.5	0.6005
GluClα RNAi	20210315_fly42	17.5	0.5775
GluClα RNAi	20210315_fly42	22.5	0.4045
GluClα RNAi	20210315_fly42	27.5	0.421
GluClα RNAi	20210315_fly42	32.5	0.362
GluClα RNAi	20210315_fly42	37.5	0.3735
GluClα RNAi	20210315_fly42	42.5	0.3165
GluClα RNAi	20210315_fly42	47.5	0.3015
GluClα RNAi	20210315_fly42	52.5	0.3195
GluClα RNAi	20210315_fly42	57.5	0.2765
GluClα RNAi	20210315_fly42	62.5	0.2055
GluClα RNAi	20210315_fly42	67.5	0.2075
GluClα RNAi	20210315_fly42	72.5	0.2335
GluClα RNAi	20210315_fly42	77.5	0.2165
GluClα RNAi	20210315_fly42	82.5	0.2355
GluClα RNAi	20210315_fly42	87.5	0.2195
GluClα RNAi	20210315_fly42	92.5	0.232
GluClα RNAi	20210315_fly42	97.5	0.315
GluClα RNAi	20210315_fly42	102.5	0.2755
GluClα RNAi	20210315_fly42	107.5	0.21
GluClα RNAi	20210315_fly42	112.5	0.237
GluClα RNAi	20210315_fly42	117.5	0.359
GluClα RNAi	20210315_fly42	122.5	0.383
GluClα RNAi	20210315_fly42	127.5	0.449
GluClα RNAi	20210315_fly42	132.5	0.4225
GluClα RNAi	20210315_fly42	137.5	0.336
GluClα RNAi	20210315_fly42	142.5	0.3775
GluClα RNAi	20210315_fly42	147.5	0.437
GluClα RNAi	20210315_fly42	152.5	0.4805
GluClα RNAi	20210315_fly42	157.5	0.3975
GluClα RNAi	20210315_fly42	162.5	0.383
GluClα RNAi	20210315_fly42	167.5	0.3
GluClα RNAi	20210315_fly42	172.5	0.3245
GluClα RNAi	20210315_fly42	177.5	0.2995
GluClα RNAi	20210315_fly44	-177.5	0.327027
GluClα RNAi	20210315_fly44	-172.5	0.344595
GluClα RNAi	20210315_fly44	-167.5	0.398649
GluClα RNAi	20210315_fly44	-162.5	0.316892
GluClα RNAi	20210315_fly44	-157.5	0.337162
GluClα RNAi	20210315_fly44	-152.5	0.443243
GluClα RNAi	20210315_fly44	-147.5	0.402027
GluClα RNAi	20210315_fly44	-142.5	0.422973
GluClα RNAi	20210315_fly44	-137.5	0.407432
GluClα RNAi	20210315_fly44	-132.5	0.603378
GluClα RNAi	20210315_fly44	-127.5	0.425676
GluClα RNAi	20210315_fly44	-122.5	0.477703
GluClα RNAi	20210315_fly44	-117.5	0.412838
GluClα RNAi	20210315_fly44	-112.5	0.247297
GluClα RNAi	20210315_fly44	-107.5	0.214189
GluClα RNAi	20210315_fly44	-102.5	0.234459
GluClα RNAi	20210315_fly44	-97.5	0.15473
GluClα RNAi	20210315_fly44	-92.5	0.113514
GluClα RNAi	20210315_fly44	-87.5	0.12973
GluClα RNAi	20210315_fly44	-82.5	0.142568
GluClα RNAi	20210315_fly44	-77.5	0.0939189
GluClα RNAi	20210315_fly44	-72.5	0.0939189
GluClα RNAi	20210315_fly44	-67.5	0.0918919
GluClα RNAi	20210315_fly44	-62.5	0.127703
GluClα RNAi	20210315_fly44	-57.5	0.216216
GluClα RNAi	20210315_fly44	-52.5	0.190541
GluClα RNAi	20210315_fly44	-47.5	0.12027
GluClα RNAi	20210315_fly44	-42.5	0.131757
GluClα RNAi	20210315_fly44	-37.5	0.164189
GluClα RNAi	20210315_fly44	-32.5	0.163514
GluClα RNAi	20210315_fly44	-27.5	0.266216
GluClα RNAi	20210315_fly44	-22.5	0.307432
GluClα RNAi	20210315_fly44	-17.5	0.347973
GluClα RNAi	20210315_fly44	-12.5	0.49527
GluClα RNAi	20210315_fly44	-7.5	0.478378
GluClα RNAi	20210315_fly44	-2.5	0.527703
GluClα RNAi	20210315_fly44	2.5	0.528378
GluClα RNAi	20210315_fly44	7.5	0.55473
GluClα RNAi	20210315_fly44	12.5	0.613514
GluClα RNAi	20210315_fly44	17.5	0.435135
GluClα RNAi	20210315_fly44	22.5	0.412162
GluClα RNAi	20210315_fly44	27.5	0.344595
GluClα RNAi	20210315_fly44	32.5	0.262162
GluClα RNAi	20210315_fly44	37.5	0.337838
GluClα RNAi	20210315_fly44	42.5	0.311486
GluClα RNAi	20210315_fly44	47.5	0.366892
GluClα RNAi	20210315_fly44	52.5	0.364189
GluClα RNAi	20210315_fly44	57.5	0.233108
GluClα RNAi	20210315_fly44	62.5	0.266892
GluClα RNAi	20210315_fly44	67.5	0.272973
GluClα RNAi	20210315_fly44	72.5	0.237162
GluClα RNAi	20210315_fly44	77.5	0.157432
GluClα RNAi	20210315_fly44	82.5	0.119595
GluClα RNAi	20210315_fly44	87.5	0.158784
GluClα RNAi	20210315_fly44	92.5	0.128378
GluClα RNAi	20210315_fly44	97.5	0.248649
GluClα RNAi	20210315_fly44	102.5	0.204054
GluClα RNAi	20210315_fly44	107.5	0.142568
GluClα RNAi	20210315_fly44	112.5	0.158108
GluClα RNAi	20210315_fly44	117.5	0.178378
GluClα RNAi	20210315_fly44	122.5	0.137838
GluClα RNAi	20210315_fly44	127.5	0.150676
GluClα RNAi	20210315_fly44	132.5	0.155405
GluClα RNAi	20210315_fly44	137.5	0.217568
GluClα RNAi	20210315_fly44	142.5	0.153378
GluClα RNAi	20210315_fly44	147.5	0.182432
GluClα RNAi	20210315_fly44	152.5	0.17973
GluClα RNAi	20210315_fly44	157.5	0.314865
GluClα RNAi	20210315_fly44	162.5	0.24527
GluClα RNAi	20210315_fly44	167.5	0.293919
GluClα RNAi	20210315_fly44	172.5	0.289189
GluClα RNAi	20210315_fly44	177.5	0.269595
GluClα RNAi	20210315_fly45	-177.5	0.170522
GluClα RNAi	20210315_fly45	-172.5	0.152239
GluClα RNAi	20210315_fly45	-167.5	0.21903
GluClα RNAi	20210315_fly45	-162.5	0.185821
GluClα RNAi	20210315_fly45	-157.5	0.215299
GluClα RNAi	20210315_fly45	-152.5	0.156716
GluClα RNAi	20210315_fly45	-147.5	0.15597
GluClα RNAi	20210315_fly45	-142.5	0.170522
GluClα RNAi	20210315_fly45	-137.5	0.183955
GluClα RNAi	20210315_fly45	-132.5	0.266418
GluClα RNAi	20210315_fly45	-127.5	0.267164
GluClα RNAi	20210315_fly45	-122.5	0.227612
GluClα RNAi	20210315_fly45	-117.5	0.238806
GluClα RNAi	20210315_fly45	-112.5	0.178358
GluClα RNAi	20210315_fly45	-107.5	0.203731
GluClα RNAi	20210315_fly45	-102.5	0.163806
GluClα RNAi	20210315_fly45	-97.5	0.178358
GluClα RNAi	20210315_fly45	-92.5	0.248881
GluClα RNAi	20210315_fly45	-87.5	0.260448
GluClα RNAi	20210315_fly45	-82.5	0.257463
GluClα RNAi	20210315_fly45	-77.5	0.247761
GluClα RNAi	20210315_fly45	-72.5	0.213433
GluClα RNAi	20210315_fly45	-67.5	0.270522
GluClα RNAi	20210315_fly45	-62.5	0.322015
GluClα RNAi	20210315_fly45	-57.5	0.368657
GluClα RNAi	20210315_fly45	-52.5	0.405224
GluClα RNAi	20210315_fly45	-47.5	0.507463
GluClα RNAi	20210315_fly45	-42.5	0.529478
GluClα RNAi	20210315_fly45	-37.5	0.663806
GluClα RNAi	20210315_fly45	-32.5	0.749254
GluClα RNAi	20210315_fly45	-27.5	0.86306
GluClα RNAi	20210315_fly45	-22.5	1.04478
GluClα RNAi	20210315_fly45	-17.5	1.23918
GluClα RNAi	20210315_fly45	-12.5	1.20075
GluClα RNAi	20210315_fly45	-7.5	0.991791
GluClα RNAi	20210315_fly45	-2.5	0.78097
GluClα RNAi	20210315_fly45	2.5	0.591791
GluClα RNAi	20210315_fly45	7.5	0.451493
GluClα RNAi	20210315_fly45	12.5	0.309328
GluClα RNAi	20210315_fly45	17.5	0.225
GluClα RNAi	20210315_fly45	22.5	0.179851
GluClα RNAi	20210315_fly45	27.5	0.149254
GluClα RNAi	20210315_fly45	32.5	0.125373
GluClα RNAi	20210315_fly45	37.5	0.141418
GluClα RNAi	20210315_fly45	42.5	0.114925
GluClα RNAi	20210315_fly45	47.5	0.0865672
GluClα RNAi	20210315_fly45	52.5	0.0738806
GluClα RNAi	20210315_fly45	57.5	0.0981343
GluClα RNAi	20210315_fly45	62.5	0.0675373
GluClα RNAi	20210315_fly45	67.5	0.0712687
GluClα RNAi	20210315_fly45	72.5	0.0660448
GluClα RNAi	20210315_fly45	77.5	0.0824627
GluClα RNAi	20210315_fly45	82.5	0.0761194
GluClα RNAi	20210315_fly45	87.5	0.0753731
GluClα RNAi	20210315_fly45	92.5	0.0955224
GluClα RNAi	20210315_fly45	97.5	0.0902985
GluClα RNAi	20210315_fly45	102.5	0.11791
GluClα RNAi	20210315_fly45	107.5	0.0996269
GluClα RNAi	20210315_fly45	112.5	0.106716
GluClα RNAi	20210315_fly45	117.5	0.10709
GluClα RNAi	20210315_fly45	122.5	0.105597
GluClα RNAi	20210315_fly45	127.5	0.120522
GluClα RNAi	20210315_fly45	132.5	0.149627
GluClα RNAi	20210315_fly45	137.5	0.151866
GluClα RNAi	20210315_fly45	142.5	0.162313
GluClα RNAi	20210315_fly45	147.5	0.122761
GluClα RNAi	20210315_fly45	152.5	0.135448
GluClα RNAi	20210315_fly45	157.5	0.152239
GluClα RNAi	20210315_fly45	162.5	0.213806
GluClα RNAi	20210315_fly45	167.5	0.197388
GluClα RNAi	20210315_fly45	172.5	0.222388
GluClα RNAi	20210315_fly45	177.5	0.163806
GluClα RNAi	20210316_fly53	-177.5	0.0791667
GluClα RNAi	20210316_fly53	-172.5	0.0904167
GluClα RNAi	20210316_fly53	-167.5	0.124583
GluClα RNAi	20210316_fly53	-162.5	0.1075
GluClα RNAi	20210316_fly53	-157.5	0.145833
GluClα RNAi	20210316_fly53	-152.5	0.1325
GluClα RNAi	20210316_fly53	-147.5	0.0683333
GluClα RNAi	20210316_fly53	-142.5	0.0666667
GluClα RNAi	20210316_fly53	-137.5	0.0858333
GluClα RNAi	20210316_fly53	-132.5	0.164167
GluClα RNAi	20210316_fly53	-127.5	0.151667
GluClα RNAi	20210316_fly53	-122.5	0.15125
GluClα RNAi	20210316_fly53	-117.5	0.0929167
GluClα RNAi	20210316_fly53	-112.5	0.14125
GluClα RNAi	20210316_fly53	-107.5	0.09875
GluClα RNAi	20210316_fly53	-102.5	0.201667
GluClα RNAi	20210316_fly53	-97.5	0.0783333
GluClα RNAi	20210316_fly53	-92.5	0.05875
GluClα RNAi	20210316_fly53	-87.5	0.137083
GluClα RNAi	20210316_fly53	-82.5	0.1225
GluClα RNAi	20210316_fly53	-77.5	0.0604167
GluClα RNAi	20210316_fly53	-72.5	0.0666667
GluClα RNAi	20210316_fly53	-67.5	0.0729167
GluClα RNAi	20210316_fly53	-62.5	0.115
GluClα RNAi	20210316_fly53	-57.5	0.0545833
GluClα RNAi	20210316_fly53	-52.5	0.155417
GluClα RNAi	20210316_fly53	-47.5	0.132083
GluClα RNAi	20210316_fly53	-42.5	0.143333
GluClα RNAi	20210316_fly53	-37.5	0.230417
GluClα RNAi	20210316_fly53	-32.5	0.274167
GluClα RNAi	20210316_fly53	-27.5	0.265833
GluClα RNAi	20210316_fly53	-22.5	0.41625
GluClα RNAi	20210316_fly53	-17.5	0.550417
GluClα RNAi	20210316_fly53	-12.5	0.724583
GluClα RNAi	20210316_fly53	-7.5	0.930417
GluClα RNAi	20210316_fly53	-2.5	0.96375
GluClα RNAi	20210316_fly53	2.5	0.909583
GluClα RNAi	20210316_fly53	7.5	0.84875
GluClα RNAi	20210316_fly53	12.5	0.787083
GluClα RNAi	20210316_fly53	17.5	0.818333
GluClα RNAi	20210316_fly53	22.5	0.710417
GluClα RNAi	20210316_fly53	27.5	0.620417
GluClα RNAi	20210316_fly53	32.5	0.524167
GluClα RNAi	20210316_fly53	37.5	0.612917
GluClα RNAi	20210316_fly53	42.5	0.609583
GluClα RNAi	20210316_fly53	47.5	0.645833
GluClα RNAi	20210316_fly53	52.5	0.5925
GluClα RNAi	20210316_fly53	57.5	0.600417
GluClα RNAi	20210316_fly53	62.5	0.4425
GluClα RNAi	20210316_fly53	67.5	0.36875
GluClα RNAi	20210316_fly53	72.5	0.3275
GluClα RNAi	20210316_fly53	77.5	0.321667
GluClα RNAi	20210316_fly53	82.5	0.3075
GluClα RNAi	20210316_fly53	87.5	0.25875
GluClα RNAi	20210316_fly53	92.5	0.185417
GluClα RNAi	20210316_fly53	97.5	0.21625
GluClα RNAi	20210316_fly53	102.5	0.26375
GluClα RNAi	20210316_fly53	107.5	0.222917
GluClα RNAi	20210316_fly53	112.5	0.19625
GluClα RNAi	20210316_fly53	117.5	0.164583
GluClα RNAi	20210316_fly53	122.5	0.08625
GluClα RNAi	20210316_fly53	127.5	0.120417
GluClα RNAi	20210316_fly53	132.5	0.0833333
GluClα RNAi	20210316_fly53	137.5	0.0583333
GluClα RNAi	20210316_fly53	142.5	0.0695833
GluClα RNAi	20210316_fly53	147.5	0.07625
GluClα RNAi	20210316_fly53	152.5	0.0895833
GluClα RNAi	20210316_fly53	157.5	0.06375
GluClα RNAi	20210316_fly53	162.5	0.0808333
GluClα RNAi	20210316_fly53	167.5	0.0945833
GluClα RNAi	20210316_fly53	172.5	0.0945833
GluClα RNAi	20210316_fly53	177.5	0.07125
GluClα RNAi	20210316_fly56	-177.5	0.193116
GluClα RNAi	20210316_fly56	-172.5	0.20471
GluClα RNAi	20210316_fly56	-167.5	0.294928
GluClα RNAi	20210316_fly56	-162.5	0.197826
GluClα RNAi	20210316_fly56	-157.5	0.30471
GluClα RNAi	20210316_fly56	-152.5	0.194928
GluClα RNAi	20210316_fly56	-147.5	0.196739
GluClα RNAi	20210316_fly56	-142.5	0.221739
GluClα RNAi	20210316_fly56	-137.5	0.244203
GluClα RNAi	20210316_fly56	-132.5	0.21087
GluClα RNAi	20210316_fly56	-127.5	0.225
GluClα RNAi	20210316_fly56	-122.5	0.248188
GluClα RNAi	20210316_fly56	-117.5	0.220652
GluClα RNAi	20210316_fly56	-112.5	0.190217
GluClα RNAi	20210316_fly56	-107.5	0.196377
GluClα RNAi	20210316_fly56	-102.5	0.293116
GluClα RNAi	20210316_fly56	-97.5	0.177536
GluClα RNAi	20210316_fly56	-92.5	0.162681
GluClα RNAi	20210316_fly56	-87.5	0.196014
GluClα RNAi	20210316_fly56	-82.5	0.181884
GluClα RNAi	20210316_fly56	-77.5	0.146014
GluClα RNAi	20210316_fly56	-72.5	0.113406
GluClα RNAi	20210316_fly56	-67.5	0.18913
GluClα RNAi	20210316_fly56	-62.5	0.151812
GluClα RNAi	20210316_fly56	-57.5	0.185507
GluClα RNAi	20210316_fly56	-52.5	0.152174
GluClα RNAi	20210316_fly56	-47.5	0.182246
GluClα RNAi	20210316_fly56	-42.5	0.147101
GluClα RNAi	20210316_fly56	-37.5	0.176812
GluClα RNAi	20210316_fly56	-32.5	0.147101
GluClα RNAi	20210316_fly56	-27.5	0.156522
GluClα RNAi	20210316_fly56	-22.5	0.15942
GluClα RNAi	20210316_fly56	-17.5	0.198188
GluClα RNAi	20210316_fly56	-12.5	0.208696
GluClα RNAi	20210316_fly56	-7.5	0.210507
GluClα RNAi	20210316_fly56	-2.5	0.255797
GluClα RNAi	20210316_fly56	2.5	0.321739
GluClα RNAi	20210316_fly56	7.5	0.338768
GluClα RNAi	20210316_fly56	12.5	0.39529
GluClα RNAi	20210316_fly56	17.5	0.401812
GluClα RNAi	20210316_fly56	22.5	0.440217
GluClα RNAi	20210316_fly56	27.5	0.459783
GluClα RNAi	20210316_fly56	32.5	0.459058
GluClα RNAi	20210316_fly56	37.5	0.453261
GluClα RNAi	20210316_fly56	42.5	0.48913
GluClα RNAi	20210316_fly56	47.5	0.642754
GluClα RNAi	20210316_fly56	52.5	0.62029
GluClα RNAi	20210316_fly56	57.5	0.575725
GluClα RNAi	20210316_fly56	62.5	0.536594
GluClα RNAi	20210316_fly56	67.5	0.511232
GluClα RNAi	20210316_fly56	72.5	0.548188
GluClα RNAi	20210316_fly56	77.5	0.476812
GluClα RNAi	20210316_fly56	82.5	0.405797
GluClα RNAi	20210316_fly56	87.5	0.428986
GluClα RNAi	20210316_fly56	92.5	0.385145
GluClα RNAi	20210316_fly56	97.5	0.349638
GluClα RNAi	20210316_fly56	102.5	0.312319
GluClα RNAi	20210316_fly56	107.5	0.328623
GluClα RNAi	20210316_fly56	112.5	0.291667
GluClα RNAi	20210316_fly56	117.5	0.278261
GluClα RNAi	20210316_fly56	122.5	0.23913
GluClα RNAi	20210316_fly56	127.5	0.257609
GluClα RNAi	20210316_fly56	132.5	0.201812
GluClα RNAi	20210316_fly56	137.5	0.228623
GluClα RNAi	20210316_fly56	142.5	0.197464
GluClα RNAi	20210316_fly56	147.5	0.206522
GluClα RNAi	20210316_fly56	152.5	0.214493
GluClα RNAi	20210316_fly56	157.5	0.195652
GluClα RNAi	20210316_fly56	162.5	0.173188
GluClα RNAi	20210316_fly56	167.5	0.156884
GluClα RNAi	20210316_fly56	172.5	0.175
GluClα RNAi	20210316_fly56	177.5	0.166667
GluClα RNAi	20210319_fly79	-177.5	0.287113
GluClα RNAi	20210319_fly79	-172.5	0.325258
GluClα RNAi	20210319_fly79	-167.5	0.329381
GluClα RNAi	20210319_fly79	-162.5	0.247423
GluClα RNAi	20210319_fly79	-157.5	0.301031
GluClα RNAi	20210319_fly79	-152.5	0.304124
GluClα RNAi	20210319_fly79	-147.5	0.317526
GluClα RNAi	20210319_fly79	-142.5	0.245361
GluClα RNAi	20210319_fly79	-137.5	0.276804
GluClα RNAi	20210319_fly79	-132.5	0.371134
GluClα RNAi	20210319_fly79	-127.5	0.37732
GluClα RNAi	20210319_fly79	-122.5	0.380928
GluClα RNAi	20210319_fly79	-117.5	0.424742
GluClα RNAi	20210319_fly79	-112.5	0.342268
GluClα RNAi	20210319_fly79	-107.5	0.356701
GluClα RNAi	20210319_fly79	-102.5	0.451546
GluClα RNAi	20210319_fly79	-97.5	0.351546
GluClα RNAi	20210319_fly79	-92.5	0.283505
GluClα RNAi	20210319_fly79	-87.5	0.221649
GluClα RNAi	20210319_fly79	-82.5	0.241753
GluClα RNAi	20210319_fly79	-77.5	0.256186
GluClα RNAi	20210319_fly79	-72.5	0.24433
GluClα RNAi	20210319_fly79	-67.5	0.263402
GluClα RNAi	20210319_fly79	-62.5	0.264433
GluClα RNAi	20210319_fly79	-57.5	0.359794
GluClα RNAi	20210319_fly79	-52.5	0.285567
GluClα RNAi	20210319_fly79	-47.5	0.331959
GluClα RNAi	20210319_fly79	-42.5	0.265979
GluClα RNAi	20210319_fly79	-37.5	0.301031
GluClα RNAi	20210319_fly79	-32.5	0.356701
GluClα RNAi	20210319_fly79	-27.5	0.323711
GluClα RNAi	20210319_fly79	-22.5	0.37732
GluClα RNAi	20210319_fly79	-17.5	0.320103
GluClα RNAi	20210319_fly79	-12.5	0.277835
GluClα RNAi	20210319_fly79	-7.5	0.256186
GluClα RNAi	20210319_fly79	-2.5	0.243299
GluClα RNAi	20210319_fly79	2.5	0.274742
GluClα RNAi	20210319_fly79	7.5	0.267526
GluClα RNAi	20210319_fly79	12.5	0.245876
GluClα RNAi	20210319_fly79	17.5	0.228866
GluClα RNAi	20210319_fly79	22.5	0.219588
GluClα RNAi	20210319_fly79	27.5	0.193814
GluClα RNAi	20210319_fly79	32.5	0.204124
GluClα RNAi	20210319_fly79	37.5	0.242268
GluClα RNAi	20210319_fly79	42.5	0.218557
GluClα RNAi	20210319_fly79	47.5	0.274227
GluClα RNAi	20210319_fly79	52.5	0.262887
GluClα RNAi	20210319_fly79	57.5	0.331959
GluClα RNAi	20210319_fly79	62.5	0.310825
GluClα RNAi	20210319_fly79	67.5	0.318041
GluClα RNAi	20210319_fly79	72.5	0.269588
GluClα RNAi	20210319_fly79	77.5	0.26134
GluClα RNAi	20210319_fly79	82.5	0.208247
GluClα RNAi	20210319_fly79	87.5	0.26701
GluClα RNAi	20210319_fly79	92.5	0.237629
GluClα RNAi	20210319_fly79	97.5	0.204639
GluClα RNAi	20210319_fly79	102.5	0.208763
GluClα RNAi	20210319_fly79	107.5	0.279897
GluClα RNAi	20210319_fly79	112.5	0.206186
GluClα RNAi	20210319_fly79	117.5	0.225258
GluClα RNAi	20210319_fly79	122.5	0.254639
GluClα RNAi	20210319_fly79	127.5	0.235052
GluClα RNAi	20210319_fly79	132.5	0.227835
GluClα RNAi	20210319_fly79	137.5	0.210825
GluClα RNAi	20210319_fly79	142.5	0.193814
GluClα RNAi	20210319_fly79	147.5	0.27732
GluClα RNAi	20210319_fly79	152.5	0.280928
GluClα RNAi	20210319_fly79	157.5	0.254639
GluClα RNAi	20210319_fly79	162.5	0.214433
GluClα RNAi	20210319_fly79	167.5	0.218041
GluClα RNAi	20210319_fly79	172.5	0.230928
GluClα RNAi	20210319_fly79	177.5	0.274742
GluClα RNAi	20210319_fly80	-177.5	0.113359
GluClα RNAi	20210319_fly80	-172.5	0.155725
GluClα RNAi	20210319_fly80	-167.5	0.100382
GluClα RNAi	20210319_fly80	-162.5	0.0885496
GluClα RNAi	20210319_fly80	-157.5	0.0782443
GluClα RNAi	20210319_fly80	-152.5	0.0908397
GluClα RNAi	20210319_fly80	-147.5	0.124046
GluClα RNAi	20210319_fly80	-142.5	0.119847
GluClα RNAi	20210319_fly80	-137.5	0.0828244
GluClα RNAi	20210319_fly80	-132.5	0.0839695
GluClα RNAi	20210319_fly80	-127.5	0.0706107
GluClα RNAi	20210319_fly80	-122.5	0.0480916
GluClα RNAi	20210319_fly80	-117.5	0.05
GluClα RNAi	20210319_fly80	-112.5	0.0545802
GluClα RNAi	20210319_fly80	-107.5	0.0961832
GluClα RNAi	20210319_fly80	-102.5	0.0916031
GluClα RNAi	20210319_fly80	-97.5	0.0950382
GluClα RNAi	20210319_fly80	-92.5	0.0774809
GluClα RNAi	20210319_fly80	-87.5	0.110305
GluClα RNAi	20210319_fly80	-82.5	0.0916031
GluClα RNAi	20210319_fly80	-77.5	0.151145
GluClα RNAi	20210319_fly80	-72.5	0.129389
GluClα RNAi	20210319_fly80	-67.5	0.214885
GluClα RNAi	20210319_fly80	-62.5	0.196947
GluClα RNAi	20210319_fly80	-57.5	0.25
GluClα RNAi	20210319_fly80	-52.5	0.280153
GluClα RNAi	20210319_fly80	-47.5	0.376718
GluClα RNAi	20210319_fly80	-42.5	0.367557
GluClα RNAi	20210319_fly80	-37.5	0.329008
GluClα RNAi	20210319_fly80	-32.5	0.348473
GluClα RNAi	20210319_fly80	-27.5	0.382824
GluClα RNAi	20210319_fly80	-22.5	0.308397
GluClα RNAi	20210319_fly80	-17.5	0.282443
GluClα RNAi	20210319_fly80	-12.5	0.264885
GluClα RNAi	20210319_fly80	-7.5	0.266031
GluClα RNAi	20210319_fly80	-2.5	0.311069
GluClα RNAi	20210319_fly80	2.5	0.464122
GluClα RNAi	20210319_fly80	7.5	0.554198
GluClα RNAi	20210319_fly80	12.5	0.574809
GluClα RNAi	20210319_fly80	17.5	0.495038
GluClα RNAi	20210319_fly80	22.5	0.378626
GluClα RNAi	20210319_fly80	27.5	0.281679
GluClα RNAi	20210319_fly80	32.5	0.282443
GluClα RNAi	20210319_fly80	37.5	0.303817
GluClα RNAi	20210319_fly80	42.5	0.262214
GluClα RNAi	20210319_fly80	47.5	0.308779
GluClα RNAi	20210319_fly80	52.5	0.29771
GluClα RNAi	20210319_fly80	57.5	0.319466
GluClα RNAi	20210319_fly80	62.5	0.317557
GluClα RNAi	20210319_fly80	67.5	0.357252
GluClα RNAi	20210319_fly80	72.5	0.367176
GluClα RNAi	20210319_fly80	77.5	0.392366
GluClα RNAi	20210319_fly80	82.5	0.351908
GluClα RNAi	20210319_fly80	87.5	0.337786
GluClα RNAi	20210319_fly80	92.5	0.397328
GluClα RNAi	20210319_fly80	97.5	0.348092
GluClα RNAi	20210319_fly80	102.5	0.373664
GluClα RNAi	20210319_fly80	107.5	0.451527
GluClα RNAi	20210319_fly80	112.5	0.516412
GluClα RNAi	20210319_fly80	117.5	0.632824
GluClα RNAi	20210319_fly80	122.5	0.709542
GluClα RNAi	20210319_fly80	127.5	0.750763
GluClα RNAi	20210319_fly80	132.5	0.608397
GluClα RNAi	20210319_fly80	137.5	0.448855
GluClα RNAi	20210319_fly80	142.5	0.381298
GluClα RNAi	20210319_fly80	147.5	0.340076
GluClα RNAi	20210319_fly80	152.5	0.295802
GluClα RNAi	20210319_fly80	157.5	0.213359
GluClα RNAi	20210319_fly80	162.5	0.20229
GluClα RNAi	20210319_fly80	167.5	0.157252
GluClα RNAi	20210319_fly80	172.5	0.120229
GluClα RNAi	20210319_fly80	177.5	0.122137
GluClα RNAi	20210319_fly81	-177.5	0.292857
GluClα RNAi	20210319_fly81	-172.5	0.247959
GluClα RNAi	20210319_fly81	-167.5	0.290816
GluClα RNAi	20210319_fly81	-162.5	0.354592
GluClα RNAi	20210319_fly81	-157.5	0.366327
GluClα RNAi	20210319_fly81	-152.5	0.302551
GluClα RNAi	20210319_fly81	-147.5	0.382143
GluClα RNAi	20210319_fly81	-142.5	0.434694
GluClα RNAi	20210319_fly81	-137.5	0.459694
GluClα RNAi	20210319_fly81	-132.5	0.359694
GluClα RNAi	20210319_fly81	-127.5	0.507653
GluClα RNAi	20210319_fly81	-122.5	0.354082
GluClα RNAi	20210319_fly81	-117.5	0.425
GluClα RNAi	20210319_fly81	-112.5	0.30051
GluClα RNAi	20210319_fly81	-107.5	0.376531
GluClα RNAi	20210319_fly81	-102.5	0.361735
GluClα RNAi	20210319_fly81	-97.5	0.288265
GluClα RNAi	20210319_fly81	-92.5	0.351531
GluClα RNAi	20210319_fly81	-87.5	0.229592
GluClα RNAi	20210319_fly81	-82.5	0.287245
GluClα RNAi	20210319_fly81	-77.5	0.263265
GluClα RNAi	20210319_fly81	-72.5	0.25051
GluClα RNAi	20210319_fly81	-67.5	0.202041
GluClα RNAi	20210319_fly81	-62.5	0.219898
GluClα RNAi	20210319_fly81	-57.5	0.291327
GluClα RNAi	20210319_fly81	-52.5	0.19949
GluClα RNAi	20210319_fly81	-47.5	0.290816
GluClα RNAi	20210319_fly81	-42.5	0.230612
GluClα RNAi	20210319_fly81	-37.5	0.260714
GluClα RNAi	20210319_fly81	-32.5	0.291327
GluClα RNAi	20210319_fly81	-27.5	0.267347
GluClα RNAi	20210319_fly81	-22.5	0.320918
GluClα RNAi	20210319_fly81	-17.5	0.282143
GluClα RNAi	20210319_fly81	-12.5	0.305612
GluClα RNAi	20210319_fly81	-7.5	0.269388
GluClα RNAi	20210319_fly81	-2.5	0.282143
GluClα RNAi	20210319_fly81	2.5	0.327041
GluClα RNAi	20210319_fly81	7.5	0.295918
GluClα RNAi	20210319_fly81	12.5	0.258673
GluClα RNAi	20210319_fly81	17.5	0.252041
GluClα RNAi	20210319_fly81	22.5	0.231633
GluClα RNAi	20210319_fly81	27.5	0.246939
GluClα RNAi	20210319_fly81	32.5	0.212245
GluClα RNAi	20210319_fly81	37.5	0.263265
GluClα RNAi	20210319_fly81	42.5	0.244898
GluClα RNAi	20210319_fly81	47.5	0.280612
GluClα RNAi	20210319_fly81	52.5	0.246429
GluClα RNAi	20210319_fly81	57.5	0.217857
GluClα RNAi	20210319_fly81	62.5	0.154082
GluClα RNAi	20210319_fly81	67.5	0.2
GluClα RNAi	20210319_fly81	72.5	0.207143
GluClα RNAi	20210319_fly81	77.5	0.166327
GluClα RNAi	20210319_fly81	82.5	0.221939
GluClα RNAi	20210319_fly81	87.5	0.229082
GluClα RNAi	20210319_fly81	92.5	0.187755
GluClα RNAi	20210319_fly81	97.5	0.206633
GluClα RNAi	20210319_fly81	102.5	0.297959
GluClα RNAi	20210319_fly81	107.5	0.182653
GluClα RNAi	20210319_fly81	112.5	0.195408
GluClα RNAi	20210319_fly81	117.5	0.260714
GluClα RNAi	20210319_fly81	122.5	0.187755
GluClα RNAi	20210319_fly81	127.5	0.227041
GluClα RNAi	20210319_fly81	132.5	0.266327
GluClα RNAi	20210319_fly81	137.5	0.248469
GluClα RNAi	20210319_fly81	142.5	0.208163
GluClα RNAi	20210319_fly81	147.5	0.221939
GluClα RNAi	20210319_fly81	152.5	0.278571
GluClα RNAi	20210319_fly81	157.5	0.296429
GluClα RNAi	20210319_fly81	162.5	0.308163
GluClα RNAi	20210319_fly81	167.5	0.310204
GluClα RNAi	20210319_fly81	172.5	0.30102
GluClα RNAi	20210319_fly81	177.5	0.357653
GluClα RNAi	20210322_fly122	-177.5	0.150725
GluClα RNAi	20210322_fly122	-172.5	0.13913
GluClα RNAi	20210322_fly122	-167.5	0.121377
GluClα RNAi	20210322_fly122	-162.5	0.129348
GluClα RNAi	20210322_fly122	-157.5	0.138768
GluClα RNAi	20210322_fly122	-152.5	0.179348
GluClα RNAi	20210322_fly122	-147.5	0.135145
GluClα RNAi	20210322_fly122	-142.5	0.124638
GluClα RNAi	20210322_fly122	-137.5	0.130797
GluClα RNAi	20210322_fly122	-132.5	0.142029
GluClα RNAi	20210322_fly122	-127.5	0.110507
GluClα RNAi	20210322_fly122	-122.5	0.176449
GluClα RNAi	20210322_fly122	-117.5	0.119565
GluClα RNAi	20210322_fly122	-112.5	0.102174
GluClα RNAi	20210322_fly122	-107.5	0.127536
GluClα RNAi	20210322_fly122	-102.5	0.180072
GluClα RNAi	20210322_fly122	-97.5	0.208333
GluClα RNAi	20210322_fly122	-92.5	0.182609
GluClα RNAi	20210322_fly122	-87.5	0.16558
GluClα RNAi	20210322_fly122	-82.5	0.203261
GluClα RNAi	20210322_fly122	-77.5	0.215942
GluClα RNAi	20210322_fly122	-72.5	0.27971
GluClα RNAi	20210322_fly122	-67.5	0.25
GluClα RNAi	20210322_fly122	-62.5	0.323913
GluClα RNAi	20210322_fly122	-57.5	0.358696
GluClα RNAi	20210322_fly122	-52.5	0.387681
GluClα RNAi	20210322_fly122	-47.5	0.423551
GluClα RNAi	20210322_fly122	-42.5	0.507971
GluClα RNAi	20210322_fly122	-37.5	0.577174
GluClα RNAi	20210322_fly122	-32.5	0.593478
GluClα RNAi	20210322_fly122	-27.5	0.698913
GluClα RNAi	20210322_fly122	-22.5	0.75
GluClα RNAi	20210322_fly122	-17.5	0.881884
GluClα RNAi	20210322_fly122	-12.5	0.88442
GluClα RNAi	20210322_fly122	-7.5	0.923188
GluClα RNAi	20210322_fly122	-2.5	0.883333
GluClα RNAi	20210322_fly122	2.5	0.81087
GluClα RNAi	20210322_fly122	7.5	0.606159
GluClα RNAi	20210322_fly122	12.5	0.496739
GluClα RNAi	20210322_fly122	17.5	0.378261
GluClα RNAi	20210322_fly122	22.5	0.278623
GluClα RNAi	20210322_fly122	27.5	0.217754
GluClα RNAi	20210322_fly122	32.5	0.188768
GluClα RNAi	20210322_fly122	37.5	0.18442
GluClα RNAi	20210322_fly122	42.5	0.173913
GluClα RNAi	20210322_fly122	47.5	0.193116
GluClα RNAi	20210322_fly122	52.5	0.209058
GluClα RNAi	20210322_fly122	57.5	0.201449
GluClα RNAi	20210322_fly122	62.5	0.199275
GluClα RNAi	20210322_fly122	67.5	0.200362
GluClα RNAi	20210322_fly122	72.5	0.196377
GluClα RNAi	20210322_fly122	77.5	0.178986
GluClα RNAi	20210322_fly122	82.5	0.19529
GluClα RNAi	20210322_fly122	87.5	0.205797
GluClα RNAi	20210322_fly122	92.5	0.19058
GluClα RNAi	20210322_fly122	97.5	0.190217
GluClα RNAi	20210322_fly122	102.5	0.222826
GluClα RNAi	20210322_fly122	107.5	0.17971
GluClα RNAi	20210322_fly122	112.5	0.191667
GluClα RNAi	20210322_fly122	117.5	0.124638
GluClα RNAi	20210322_fly122	122.5	0.168116
GluClα RNAi	20210322_fly122	127.5	0.185507
GluClα RNAi	20210322_fly122	132.5	0.210507
GluClα RNAi	20210322_fly122	137.5	0.13587
GluClα RNAi	20210322_fly122	142.5	0.150725
GluClα RNAi	20210322_fly122	147.5	0.144203
GluClα RNAi	20210322_fly122	152.5	0.138043
GluClα RNAi	20210322_fly122	157.5	0.15942
GluClα RNAi	20210322_fly122	162.5	0.184783
GluClα RNAi	20210322_fly122	167.5	0.122826
GluClα RNAi	20210322_fly122	172.5	0.123188
GluClα RNAi	20210322_fly122	177.5	0.15471
GluClα RNAi	20210322_fly124	-177.5	0.176961
GluClα RNAi	20210322_fly124	-172.5	0.175
GluClα RNAi	20210322_fly124	-167.5	0.256863
GluClα RNAi	20210322_fly124	-162.5	0.268137
GluClα RNAi	20210322_fly124	-157.5	0.328431
GluClα RNAi	20210322_fly124	-152.5	0.234804
GluClα RNAi	20210322_fly124	-147.5	0.269118
GluClα RNAi	20210322_fly124	-142.5	0.180882
GluClα RNAi	20210322_fly124	-137.5	0.25049
GluClα RNAi	20210322_fly124	-132.5	0.19902
GluClα RNAi	20210322_fly124	-127.5	0.19951
GluClα RNAi	20210322_fly124	-122.5	0.272059
GluClα RNAi	20210322_fly124	-117.5	0.20098
GluClα RNAi	20210322_fly124	-112.5	0.245098
GluClα RNAi	20210322_fly124	-107.5	0.201961
GluClα RNAi	20210322_fly124	-102.5	0.156373
GluClα RNAi	20210322_fly124	-97.5	0.170098
GluClα RNAi	20210322_fly124	-92.5	0.188725
GluClα RNAi	20210322_fly124	-87.5	0.15
GluClα RNAi	20210322_fly124	-82.5	0.161765
GluClα RNAi	20210322_fly124	-77.5	0.110784
GluClα RNAi	20210322_fly124	-72.5	0.161765
GluClα RNAi	20210322_fly124	-67.5	0.212745
GluClα RNAi	20210322_fly124	-62.5	0.195098
GluClα RNAi	20210322_fly124	-57.5	0.17598
GluClα RNAi	20210322_fly124	-52.5	0.198529
GluClα RNAi	20210322_fly124	-47.5	0.14902
GluClα RNAi	20210322_fly124	-42.5	0.139216
GluClα RNAi	20210322_fly124	-37.5	0.171569
GluClα RNAi	20210322_fly124	-32.5	0.15098
GluClα RNAi	20210322_fly124	-27.5	0.153922
GluClα RNAi	20210322_fly124	-22.5	0.216667
GluClα RNAi	20210322_fly124	-17.5	0.244118
GluClα RNAi	20210322_fly124	-12.5	0.357353
GluClα RNAi	20210322_fly124	-7.5	0.612745
GluClα RNAi	20210322_fly124	-2.5	0.788725
GluClα RNAi	20210322_fly124	2.5	0.857353
GluClα RNAi	20210322_fly124	7.5	0.753431
GluClα RNAi	20210322_fly124	12.5	0.717157
GluClα RNAi	20210322_fly124	17.5	0.629412
GluClα RNAi	20210322_fly124	22.5	0.588725
GluClα RNAi	20210322_fly124	27.5	0.497059
GluClα RNAi	20210322_fly124	32.5	0.494118
GluClα RNAi	20210322_fly124	37.5	0.412745
GluClα RNAi	20210322_fly124	42.5	0.42549
GluClα RNAi	20210322_fly124	47.5	0.401961
GluClα RNAi	20210322_fly124	52.5	0.373529
GluClα RNAi	20210322_fly124	57.5	0.35098
GluClα RNAi	20210322_fly124	62.5	0.379412
GluClα RNAi	20210322_fly124	67.5	0.376471
GluClα RNAi	20210322_fly124	72.5	0.348039
GluClα RNAi	20210322_fly124	77.5	0.302451
GluClα RNAi	20210322_fly124	82.5	0.321078
GluClα RNAi	20210322_fly124	87.5	0.306373
GluClα RNAi	20210322_fly124	92.5	0.290196
[truncated: 3,545 more rows]

## Sheet: Fig. 5i
Fixation in front (%)
T4/T5 >	GluClα RNAi	T4/T5 > GluClα RNAi	Nmdar1 RNAi	T4/T5 > Nmdar1 RNAi
36.2482	30.8704	26.721	47.7568	15.8028
16.0813	20.9069	14.2257	52.1818	24.1059
46.4122	24.1775	19.1827	33.5575	34.0312
23.5661	26.5574	14.5271	14.595	60.2463
36.1898	40.1362	20.5559	28.9691	21.6129
31.0625	42.7292	15.4444	13.4095	45.805
34.6827	17.7337	13.4244	45.3304	17.8713
42.2592	16.1443	15.825	34.7963	42.6914
28.3776	22.8206	17.4046	32.6315
32.5156	16.699	17.3045	73.8899
32.7842	39.0507	28.714	21.8689
26.0121	32.0833	18.9804	23.4109
44.3426	31.7543	20.1442	45.8611
36.0785	28.3378	26.5669	54.503
29.4173	26.2225	17.1871
37.8764	15.6418	10.0489
	19.0508	32.0143
	39.951	8.76654
		12.3964
		11.9574
		20.1612
