# Supplementary material for: A biophysical account of multiplication by a single neuron
Source: Nature. 2022 Feb 23;603(7899):119–23. doi: 10.1038/s41586-022-04428-3 (PMC8891015; doi:10.1038/s41586-022-04428-3)
Supplement: Supplementary file 8 — Source Data Extended Data Fig. 1 [file 41586_2022_4428_MOESM8_ESM.xlsx]

## Sheet: ED Fig. 1b
	Mi9 #1														Tm3 #1														Mi1 #1														Mi4 #1
Elevation\Azimuth(°)	-16.875	-14.0625	-11.25	-8.4375	-5.625	-2.8125	0	2.8125	5.625	8.4375	11.25	14.0625	16.875		-16.875	-14.0625	-11.25	-8.4375	-5.625	-2.8125	0	2.8125	5.625	8.4375	11.25	14.0625	16.875		-16.875	-14.0625	-11.25	-8.4375	-5.625	-2.8125	0	2.8125	5.625	8.4375	11.25	14.0625	16.875		-16.875	-14.0625	-11.25	-8.4375	-5.625	-2.8125	0
-16.875	0.0366322	-0.011523	0.0270697	0.119272	-0.107158	-0.0418567	0.193517	-0.0118442	-0.122348	-0.0769569	-0.10988	-0.0788098	0.034215		-0.118859	-0.0511641	-0.0564457	-0.0539121	0.000796645	-0.0953525	0.0925923	0.0223122	-0.0541467	-0.0695069	0.0899352	-0.0435159	-0.0358286		-0.0509594	-0.00831337	0.044544	-0.0524159	-0.128724	-0.145048	0.0745235	0.0842382	0.0450274	-0.190912	-0.185444	0.00885243	0.0335288		-0.0709672	-0.0809206	-0.0646604	0.0815299	0.137797	0.108081	0.0997269
-14.0625	-0.0235345	-0.055745	-0.0189926	0.033156	-0.139747	-0.0411747	0.076512	-0.0309928	-0.10065	-0.143557	-0.232869	-0.142342	0.100052		-0.0506342	-0.0285687	0.00404547	0.00940148	0.00363699	-0.0269427	-0.0278988	-0.0323093	0.0593607	-0.047332	-0.0469487	-0.0186233	-0.119772		-0.109305	0.0933954	-0.0302952	-0.133582	-0.113871	-0.0274462	0.0490512	0.101821	0.104762	-0.0624598	-0.110901	-0.0615804	-0.0443119		-0.0270316	0.0617229	0.0873202	0.0775344	0.0360857	0.0693639	0.0964203
-11.25	-0.0443433	-0.0610923	-0.0974061	-0.128795	0.0309762	0.0302131	-0.0166403	-0.127473	-0.175092	-0.0455197	-0.105925	-0.104935	0.0790869		-0.0218763	-0.0654378	-0.0805979	-0.0268932	-0.0539771	0.107749	-0.0692526	0.0160943	0.108506	0.0398178	0.0582568	-0.00287923	-0.075893		-0.107131	0.0338777	-0.0142569	-0.117026	-0.00606429	0.0762016	0.0769367	0.0673199	0.0113865	-0.00481316	-0.0154925	-0.0244912	-0.0696607		-0.0213276	-0.0939253	0.0646234	0.0237667	-0.061757	0.0537777	0.161107
-8.4375	0.0440253	0.0615034	0.0709615	-0.200763	-0.0713812	-0.0306289	-0.0608162	-0.193012	-0.142336	0.101349	0.0760899	0.042228	-0.0544558		0.0625126	-0.0393012	0.026831	-0.0559101	-0.0304905	0.100157	-0.0458695	-0.0310349	0.0107041	0.0103718	0.153964	0.0436285	0.0096426		-0.0540337	-0.0432863	0.139767	-0.00365285	0.0287465	-0.0209949	0.0843953	-0.00366485	-0.100639	-0.0384948	-0.0271462	-0.0105644	-0.0796472		0.0258198	0.03319	-0.106348	-0.103116	-0.0308944	-0.114224	-0.117079
-5.625	0.0186863	0.177749	0.204943	-0.0683324	-0.134206	-0.015597	0.0649705	-0.0533808	0.0257247	0.122619	0.182912	0.198029	-0.201133		-4.45496e-05	-0.00788182	0.0881559	0.0572728	0.0445708	0.224629	0.162016	0.14506	-0.0888057	-0.093034	-0.0132193	0.105054	0.0162695		-0.089759	-0.0500489	0.0300772	0.0982816	0.12856	0.0111083	0.155546	0.0498732	-0.104896	0.0858876	-0.0463151	-0.205469	-0.109827		0.00614161	-0.102441	-0.170934	-0.133502	-0.195085	-0.152026	-0.0143695
-2.8125	-0.123745	0.0912692	0.108024	0.0703683	-0.0100885	-0.1025	-0.271059	-0.0780117	-0.0188434	-0.031037	0.119241	0.100356	-0.182594		0.00896566	-0.108535	0.0533325	0.0662203	0.229089	0.514345	0.579326	0.31113	0.0848558	-0.0154034	-0.0296698	-0.00942073	0.00847846		-0.0669938	0.00849173	-0.0948065	0.0816828	0.145483	0.152242	0.464035	0.28239	-0.0598115	0.0891228	-0.0411767	-0.0943686	-0.00203671		-0.0322216	-0.0971261	-0.0839958	-0.0902919	-0.221976	-0.00145053	0.343522
0	-0.13858	0.0296966	0.0908039	0.0923285	-0.0516021	-0.239051	-0.757156	-0.343567	-0.123164	-0.0778788	-0.0215817	-0.117952	0.0216421		-0.0469932	0.0230553	0.0368904	0.146153	0.425306	0.565503	0.69839	0.474888	0.326025	0.124138	-0.0608796	-0.100047	-0.0242155		0.0683603	0.126609	0.0160766	0.05072	0.1822	0.366413	0.652998	0.391834	0.0797415	0.0646262	0.00396514	0.0463324	-0.0513792		-0.181343	-0.0577353	-0.0283525	-0.0967337	-0.137225	0.293942	0.803431
2.8125	-0.0377144	0.0324019	0.0314703	0.0329114	-0.0969693	-0.0577862	-0.328804	-0.136317	-0.135837	-0.0952688	0.026898	-0.129101	0.0835426		0.0783326	-0.00446038	-0.0248559	0.0965593	0.262853	0.286272	0.45276	0.469969	0.559504	0.257584	0.00375348	-0.0178288	-0.0119837		0.0524755	0.0890769	0.13178	0.0179924	0.108398	0.329921	0.465201	0.327853	0.133951	-0.00447797	-0.0705958	-0.00776535	-0.0528517		-0.0921828	-0.285418	-0.327741	-0.233396	-0.186161	-0.0476887	0.255035
5.625	0.00900108	0.0133745	0.000705617	-0.0535571	0.0133827	0.00764296	0.0764051	0.0616652	-0.196553	-0.0444854	0.120197	0.0566561	0.073698		-0.024505	-0.0148987	-0.0681713	0.0175549	0.0662018	0.161031	0.355188	0.496257	0.527134	0.232242	0.124546	0.0763996	-0.0385152		-0.00774787	-0.0519909	0.0485309	0.0227146	0.131886	0.136123	0.225449	0.187192	0.0976753	0.074077	0.0132609	-0.0428081	-0.0351992		0.0952456	-0.00794664	-0.135707	-0.095296	-0.0152574	0.106777	0.110197
8.4375	0.0145679	0.0790967	0.0126536	-0.0400288	0.122999	-0.0390266	0.0929319	-0.0660079	-0.127869	0.0389319	0.104445	0.122692	0.143239		-0.0437781	0.0178643	-0.0329209	-0.102323	-0.0338101	0.12391	0.237952	0.208401	0.242091	0.0619009	0.0722224	0.0463018	-0.0441836		0.102591	0.022147	0.0765491	-0.032759	0.0759899	0.00952535	0.0407326	0.098687	0.0752251	0.0647492	-0.0428385	-0.0546954	-0.0114829		-0.12823	-0.0882546	0.0569849	-0.0726408	-0.0315679	0.0898165	0.0456667
11.25	0.020441	0.0625026	0.0125168	0.0335386	0.0685746	0.0397202	0.0798007	-0.0991005	-0.0599942	0.0745556	0.0602071	0.044934	0.0960121		-0.0178726	-0.0730727	0.00492349	0.085803	0.0928863	0.0200247	-0.0235921	0.0511546	0.153604	0.132545	0.075713	-0.0950254	-0.0579041		0.0463709	0.0509549	0.0975574	-0.0516199	-0.0128552	-0.0404558	-0.0555805	0.0355318	0.0556884	-0.0636418	-0.035584	0.00904531	0.051497		0.024091	0.0220252	-4.28269e-05	-0.0505706	0.0144333	0.0626635	-0.109676
14.0625	-0.0287109	-0.0949546	-0.0800756	-0.0419171	0.0588331	0.0887494	-0.0310896	-0.217239	-0.229457	-0.0551814	0.0400134	0.0685064	0.0894924		-0.164059	-0.00168793	-0.0109665	0.115608	0.0475498	-0.0663091	0.100147	-0.0286622	0.00991809	-0.0194696	-0.00917831	-0.144311	-0.12616		-0.0811157	-0.148091	0.00396903	0.0217623	0.03694	-0.0165629	-0.0441779	-0.0156293	0.00542991	-0.0511073	-0.00168061	-0.0261284	0.00708955		-0.0929018	-0.0711527	0.0421396	-0.0684134	-0.120398	-0.112109	-0.160128
16.875	-0.0445454	-0.119405	-0.134572	-0.108569	0.011997	-0.0141519	-0.181909	-0.232753	-0.235053	-0.176763	-0.0854874	0.081884	0.112427		-0.0612678	-0.0136706	-0.0122979	0.033594	-0.0600818	-0.0447245	-0.0280353	-0.0191739	0.068829	-0.00122315	0.123794	0.00783997	0.0696132		-0.187237	-0.117015	0.0599133	-0.0393086	0.0253563	0.0537062	0.0584535	0.00941123	0.0482008	0.0936645	-0.0188911	0.00317276	0.0705802		0.12544	0.0132084	-0.17174	-0.13191	-0.111212	-0.0829659	0.180103
	Mi9 #2														Tm3 #2														Mi1 #2														Mi4 #2
Elevation\Azimuth(°)	-16.875	-14.0625	-11.25	-8.4375	-5.625	-2.8125	0	2.8125	5.625	8.4375	11.25	14.0625	16.875		-16.875	-14.0625	-11.25	-8.4375	-5.625	-2.8125	0	2.8125	5.625	8.4375	11.25	14.0625	16.875		-16.875	-14.0625	-11.25	-8.4375	-5.625	-2.8125	0	2.8125	5.625	8.4375	11.25	14.0625	16.875		-16.875	-14.0625	-11.25	-8.4375	-5.625	-2.8125	0
-16.875	-0.00487968	0.00494776	0.0493443	0.0771576	0.0408163	0.0445023	0.0205235	-0.0721319	-0.0494362	0.00182676	0.0264164	0.0195679	-0.00611414		0	0	0	-0.017614	-0.0637216	-0.0783754	-0.0276299	0.0312747	0.0609617	0.0272916	0.015726	0	0		-0.22945	-0.110965	-0.0231033	-0.0856208	-0.0456552	0.0981977	0.154978	0.172147	0.147216	0.283339	0.0415464	-0.179492	-0.0170476		0.0890387	-0.0578633	-0.127382	-0.219427	-0.15918	-0.0464185	-0.20283
-14.0625	-0.00795379	0.0188345	0.0461069	0.0268211	-0.0655266	-0.0462692	-0.0302408	-0.0312371	0.0342391	0.0641331	0.0700645	0.0368867	0.00178869		0	-0.0056148	0.0179639	-0.0433172	0.0127922	0.0335545	-0.0331193	-0.026174	0.0627557	0.0194617	0.0342161	0.00641356	0		-0.0446336	0.00299966	0.0692334	0.100732	-0.0407518	-0.00423953	0.070629	0.052411	0.045954	0.0786647	-0.0176686	-0.0798487	0.0354644		-0.17299	0.046875	0.0019352	-0.211461	-0.147171	-0.0708739	0.00125069
-11.25	-0.0254503	-0.00790807	0.0304206	0.0120789	-0.0831026	-0.0700348	-0.0554429	0.0301299	0.118798	0.156338	0.0910926	0.0215891	0.00272113		0.0196091	-0.016565	-0.00180863	-0.00541969	-0.0101192	0.0738544	-0.0132743	-0.00802015	0.0131405	-0.0102082	0.0077548	0.0475084	0		-0.0291241	0.0394012	0.107857	0.12567	-0.0546283	-0.00873431	0.177787	0.165866	0.170529	0.13487	0.236371	0.146027	0.18093		-0.173123	0.0268691	0.0906096	-0.0287826	-0.109629	-0.148399	-0.0186873
-8.4375	0.0181595	-0.00618167	-0.0166378	-0.0281738	-0.127576	-0.0676712	0.0142511	0.036843	0.087069	0.110718	0.0113643	-0.00193007	-0.0332311		0.020863	0.0425097	-0.0216552	-0.0344615	0.0297515	0.0847681	0.0789668	0.000600113	-0.0352953	0.034176	-0.0216892	0.0309612	0.00436404		0.140961	0.0553205	0.00824186	0.159205	0.0470302	-0.0504836	0.137285	0.240422	0.244264	0.223735	0.346868	0.254538	0.123306		0.0310387	-0.0184611	-0.200646	-0.0514181	0.0160054	-0.139191	-0.133412
-5.625	0.0664856	0.0723831	-0.0253358	-0.0295807	-0.0859132	-0.0829391	-0.0738167	-0.0817073	-0.00486514	-0.00488066	-0.0472856	0.0162422	-0.0159489		-0.0398889	-0.0349395	-0.0225602	0.0109561	0.217588	0.419741	0.410459	0.306754	0.147344	0.0314065	0.0182818	0.0412601	-0.00578711		0.212431	0.234199	0.0637373	0.0343632	0.0886639	0.17217	0.433423	0.46399	0.359311	0.462579	0.308706	0.164164	0.18802		-0.132215	0.043509	0.15699	0.189418	0.156748	0.0898055	0.0642209
-2.8125	0.021415	0.158032	-0.00506579	-0.085663	-0.0438203	-0.252758	-0.468252	-0.401804	-0.151335	0.0267846	0.0743166	0.0562997	0.0486383		-0.0287135	-0.00501358	0.000262969	0.113083	0.417034	0.619084	0.732121	0.607815	0.496779	0.18372	0.113214	-0.0136323	-0.0265726		0.152933	-0.00390535	-0.0384817	-0.0031084	0.0881917	0.320688	0.50674	0.573915	0.562671	0.492256	0.487309	0.458645	0.0361409		0.0251661	-0.0582565	-0.114283	0.0508931	0.220377	0.396099	0.449125
0	0.006096	0.14138	-0.0180754	-0.151324	-0.108614	-0.348093	-0.786682	-0.493413	-0.197817	0.0252971	0.150737	0.0773244	0.000631485		0.0203824	0.0443023	0.0376378	0.206809	0.514265	0.60042	0.646749	0.626397	0.611054	0.29347	0.0553324	0.00774332	-0.0139341		-0.0692855	-0.0890193	0.0282376	-0.0135795	0.0318476	0.49754	0.778427	0.618958	0.414221	0.423849	0.452637	0.318213	-0.00712521		-0.130214	-0.154992	-0.0351376	-0.0877551	0.104949	0.523576	0.790039
2.8125	0.0466044	0.0467735	-0.0603842	-0.138187	-0.120616	-0.198534	-0.433561	-0.284953	-0.140304	-0.0589784	0.0117552	0.0486912	-0.0521895		-0.0394222	-0.0206444	0.0570539	0.192914	0.317933	0.397237	0.427525	0.469447	0.408691	0.281346	0.0664564	0.0315764	-0.0763354		-0.137412	-0.0786583	0.0287429	0.168021	0.277469	0.467879	0.683925	0.550734	0.276317	0.297081	0.316113	0.236657	0.193559		0.0283852	0.0605842	0.0132499	0.0411243	-0.0120644	0.170774	0.398648
5.625	0.0300457	-0.0164213	-0.0723863	-0.0783657	-0.0502024	-0.0547809	-0.0745719	-0.142895	-0.0764925	-0.0286273	-0.0599438	-0.0472798	-0.0618735		-0.0147076	-0.014501	0.0629635	0.129465	0.185342	0.184831	0.240214	0.247915	0.201888	0.144362	0.0656222	-0.00898716	-0.0338642		-0.0391833	-0.0586849	-0.0111525	0.053515	0.0690269	0.189635	0.347112	0.363734	0.280601	0.373354	0.329433	0.163176	0.0871018		-0.100959	-0.0766798	0.00348359	0.00449207	-0.0238824	-0.0574912	0.0113573
8.4375	-0.0384586	-0.0297848	-0.0169908	0.0633374	0.0600007	0.014366	0.00751352	0.0298715	0.022154	0.0403095	0.0138076	-0.0740303	-0.0946335		0.0100385	0.0587078	0.0155001	0.0598892	0.0398436	0.0398598	0.129101	0.153171	0.105129	0.0625519	0.0813284	-0.0285426	-0.0127938		-0.0315529	-0.239851	-0.178188	0.0905642	0.224935	0.151352	0.208486	0.234734	0.267501	0.322885	0.203082	-0.0307681	-0.0354829		0.1381	0.0834344	-0.0231867	-0.0839433	-0.00780089	-0.0395601	-0.129038
11.25	-0.074183	-0.0242286	-0.00188828	0.0880043	0.102646	0.0163071	0.0179309	0.0916679	0.0683264	0.0447027	0.0256028	-0.048142	-0.0635816		0	-0.00838132	0.00417506	-0.00156414	-0.064008	0.096941	0.0756427	-0.0260808	0.0211882	0.0408647	0.047397	0.0188637	-0.00875678		-0.195044	0.026222	0.0669387	0.0480597	0.220907	0.237227	0.290142	0.176649	0.100135	0.0832845	0.0278995	-0.0417428	0.00767665		0.0531784	0.160635	0.150248	-0.0780336	-0.152884	-0.107664	-0.153514
14.0625	-0.0355706	0.0169246	0.0202664	0.00444048	-6.56371e-05	-0.0165701	0.00633594	-0.0111227	-0.0336933	0.00533132	0.00336861	-0.0529089	-0.0331899		0	0.00647453	0.0519179	0.0775304	-0.0805188	0.00152749	0.0455707	0.0204409	-0.0299001	-0.000325343	-0.00497825	0.00529034	0		0.112738	0.149363	0.0150972	-0.115044	-0.0258654	0.0446875	0.126287	-0.00367624	-0.155091	-0.112433	0.00904713	0.0770967	-0.0162435		0.145598	0.135195	0.122641	0.117802	0.0168255	-0.12489	-0.0134992
16.875	-0.00332613	0.0232842	0.020357	-0.0131775	-0.0205175	0.0194931	0.0471207	-0.0218288	-0.0282044	0.0458716	0.0194251	-0.0401759	-0.01769		0	0	0.0112242	-0.0254961	-0.0256223	-0.0316471	-0.049296	0.00656528	-0.0221862	-0.00381872	0	0	0		0.14421	0.204148	-0.00516881	-0.112648	-0.0189856	0.0420926	0.0248517	0.0495652	0.0855622	-0.0139488	0.122047	0.120668	-0.151678		0.0580441	-0.0696927	-0.0397405	-0.128722	-0.137422	0.0537492	0.0140227
	Mi9 #3														Tm3 #3														Mi1 #3														Mi4 #3
Elevation\Azimuth(°)	-16.875	-14.0625	-11.25	-8.4375	-5.625	-2.8125	0	2.8125	5.625	8.4375	11.25	14.0625	16.875		-16.875	-14.0625	-11.25	-8.4375	-5.625	-2.8125	0	2.8125	5.625	8.4375	11.25	14.0625	16.875		-16.875	-14.0625	-11.25	-8.4375	-5.625	-2.8125	0	2.8125	5.625	8.4375	11.25	14.0625	16.875		-16.875	-14.0625	-11.25	-8.4375	-5.625	-2.8125	0
-16.875	-0.0105034	0.0299288	0.0955129	0.0839989	0.0936614	0.112505	0.153301	0.214241	0.144533	-0.0252878	-0.122433	-0.0518837	0.0182216		0.00468027	0.0695937	0.0775228	0.0414622	0.0333412	0.0921712	0.0906417	0.0222383	-0.0471283	0.000836955	0.0092193	0.00121355	-0.00220673		-0.0144367	-0.0885162	0.0152847	-0.0651379	-0.0815799	0.00219277	-0.05907	0.0229073	-0.00857319	-0.0653712	0.101037	-0.0510966	0.000792263		-0.00978191	0.0704915	-0.0260788	-0.0242984	-0.0144327	-0.00023729	-0.00889021
-14.0625	0.0135594	0.124537	0.0739358	-0.132858	-0.189593	-0.0985439	0.00770143	0.123195	0.136881	0.0457272	-0.0105219	0.000587389	0.0254549		0.0221488	0.116912	0.130289	0.079772	0.106283	0.125738	0.0586374	-0.04717	-0.0788023	0.0222811	0.0285317	-0.0123588	-0.0389248		-0.00775331	-0.0462716	0.0734689	0.0221414	-0.0292935	0.0386574	0.0401894	0.0256661	0.0310497	0.085136	0.0543383	0.0337912	-0.0361685		-0.0360291	-0.0505408	-0.0718551	0.00824491	-0.0661416	0.00392948	0.0217236
-11.25	0.0764802	0.18774	0.0652364	-0.221489	-0.222777	-0.118772	-0.0776553	0.00187526	0.0330694	0.0642009	0.135592	0.064882	-0.0329767		0.0204111	0.0500417	0.040823	0.0234723	0.116521	0.193006	0.147715	0.0835159	0.0381686	0.100662	0.0452513	-0.0414949	-0.0346705		0.0677509	0.118523	0.0322452	-0.0713642	0.0651317	0.130056	0.0550047	0.025469	0.0850655	0.13386	0.097528	0.0231872	-0.104991		-0.0245122	-0.0290349	-0.0490002	-0.000114879	-0.0130211	0.0240137	0.0137989
-8.4375	0.0966427	0.0831216	0.0272699	0.00473025	-0.0363315	-0.122662	-0.181621	-0.122879	-0.10188	-0.0264059	0.0626284	-0.0997797	-0.139358		0.0480195	0.0594501	0.0229087	0.0384772	0.171928	0.30389	0.295471	0.224431	0.157394	0.158288	0.0941762	0.00151271	-0.0495227		0.156286	0.0652362	0.0550449	-0.0193895	0.124733	0.140718	0.0436085	0.0756509	0.0825136	0.111441	-0.029082	-0.00254801	0.0538729		-0.0373223	-0.029597	-0.029819	0.0802188	0.0334448	-0.00993107	-0.0295994
-5.625	0.0727317	0.0664331	0.030969	0.105217	-0.227942	-0.148426	-0.0630035	-0.177099	-0.126256	-0.0151305	0.0318101	-0.162917	-0.11312		0.0288527	0.0754982	-0.00121817	0.0931117	0.22369	0.395728	0.39825	0.286664	0.212988	0.159586	0.122201	0.0181298	-0.0763951		0.0270911	0.0967816	0.0394535	0.00106847	0.0410851	0.202664	0.19919	0.239761	0.104168	0.00962457	-0.0787738	-0.033308	-0.0331847		-0.0576726	-0.0697062	0.114539	0.0568355	0.0622791	0.0558563	0.0626196
-2.8125	0.0210897	0.141465	0.0110025	-0.0603429	-0.319177	-0.31399	-0.355971	-0.157532	-0.0485528	-0.0629019	-0.0342015	0.0136473	0.0607478		-0.00598788	0.0559194	-0.0107895	0.116733	0.213037	0.45995	0.521059	0.356517	0.210427	0.126912	0.109145	0.0231642	0.0150733		0.0206739	0.0438301	-0.06317	-0.0336372	0.178153	0.343575	0.563989	0.490635	0.186055	0.0213102	-0.0216536	0.131823	0.0718113		-0.00784165	-0.010695	0.0761998	0.0435961	0.132414	0.194914	0.362111
0	0.0610432	0.165744	-0.0185718	-0.258168	-0.306036	-0.333588	-0.56596	-0.0968752	0.169965	0.017425	0.00570188	0.163157	0.108576		-0.117279	0.0133651	-0.0187902	0.101143	0.234327	0.511959	0.749586	0.477254	0.191729	0.145256	0.105946	0.0725298	0.032732		0.0148126	0.0862386	-0.0212966	-0.189427	0.174232	0.379972	0.695586	0.419429	0.0838687	0.037022	0.00786198	-0.0667873	0.021429		0.00331977	0.0144206	0.0335628	0.138852	0.204467	0.408782	0.79561
2.8125	-0.0113325	0.019004	-0.0453039	-0.0533675	-0.0661994	-0.420887	-0.572004	-0.246907	-0.0691183	-0.133929	0.0510964	0.134698	-0.0164857		-0.0076648	-0.0241053	0.0373989	0.118954	0.25421	0.375455	0.396466	0.431918	0.168407	0.153092	0.0592806	0.000699041	-0.027337		0.0475054	0.0679768	-0.0171098	-0.0484943	0.0783929	0.338115	0.536538	0.289978	0.0170707	0.0488887	0.0289542	0.0667606	0.0555845		0.00902108	0.0624711	-0.000990922	0.0736019	0.0760765	0.147909	0.407941
5.625	-0.125732	-0.102975	-0.08278	0.100588	0.145242	-0.180309	-0.161664	-0.165181	-0.174536	-0.21449	-0.00230024	-0.00363124	-0.111754		-0.0320864	-0.0349974	0.003223	0.11809	0.209579	0.236569	0.310444	0.299114	0.172942	0.167057	0.070475	-0.0309501	-0.00282857		-0.0425117	-0.0881172	0.00393878	0.025651	0.0956836	0.17136	0.306075	0.237158	0.109407	-0.0328608	0.0221911	-0.0207181	-0.0106689		-0.029258	-0.0239317	0.0344985	0.0121425	0.0136046	0.107498	0.173372
8.4375	-0.0406867	0.0288614	0.0660052	0.0911137	0.184145	-0.00695151	-0.0318564	0.0694016	-0.0407626	-0.260629	-0.128488	-0.0748784	-0.0847478		-0.020231	-0.00589737	0.0113622	0.114218	0.183477	0.277521	0.345383	0.226182	0.172373	0.179446	0.12204	0.0963327	0.0387319		-0.00129708	-0.0737972	0.119374	-0.00319411	-0.0486867	0.0789638	0.107905	0.029794	0.0722798	-0.0013026	0.00422759	0.0124705	0.127716		-0.0268965	-0.00449546	0.0104149	0.0318527	0.0273495	0.0230938	-0.00682754
11.25	0.101199	0.101259	-0.00587845	-0.0140955	0.130798	0.0269227	-0.0436889	-0.0349394	-0.125108	-0.253519	-0.173609	-0.0493355	0.039021		-0.0269154	0.00583907	0.0533061	0.0983046	0.116137	0.192845	0.239506	0.136308	0.0904538	0.112649	0.0858666	0.0552572	0.0148888		0.0227664	-0.0383902	0.00237131	-0.067862	0.0612089	-0.0745376	0.0983727	0.00658589	0.106514	0.0628347	-0.136209	-0.195534	-0.0562375		-0.0341314	-0.00687119	0.0623368	-0.00119504	0.00517313	0.0459271	-0.00409146
14.0625	0.149394	0.0444732	-0.143283	-0.122717	-0.00347797	-0.127369	-0.263941	-0.253446	-0.207229	-0.268799	-0.353046	-0.198626	0.00384403		-0.0240075	-0.0287224	0.0256605	0.0693213	0.0795064	0.122217	0.0298445	-0.0182257	0.0224763	0.0358687	-0.0520883	-0.0126565	0.00156602		-0.00725044	-0.0274889	-0.0136288	0.171738	0.0538807	-0.0400136	0.0476606	0.00167378	0.0821845	-0.074206	-0.102582	-0.0637182	0.0269812		-0.00845011	-0.0301083	0.0197697	-0.00967376	-0.00126647	0.0327436	0.0228965
16.875	0.0639732	-0.00574937	-0.119083	-0.144304	-0.124324	-0.0888172	-0.114312	-0.206787	-0.112654	-0.0591773	-0.147315	-0.162155	-0.0622429		-0.00158905	-0.00794863	-0.00134017	0.0241599	-0.0164898	0.00751582	-0.0042896	-0.11977	0.0523454	-0.00136562	-0.11837	-0.0200805	-0.000886726		-0.000256124	-0.0053543	0.0335317	0.0953248	-0.0374998	0.0582631	0.0765576	0.0114072	0.0650633	-0.032857	-0.00845566	0.00142135	-0.0159411		-0.056299	-0.0251018	0.0312059	0.0738313	0.0757994	0.0096767	-0.00732392
	Mi9 #4														Tm3 #4														Mi1 #4														Mi4 #4
Elevation\Azimuth(°)	-16.875	-14.0625	-11.25	-8.4375	-5.625	-2.8125	0	2.8125	5.625	8.4375	11.25	14.0625	16.875		-16.875	-14.0625	-11.25	-8.4375	-5.625	-2.8125	0	2.8125	5.625	8.4375	11.25	14.0625	16.875		-16.875	-14.0625	-11.25	-8.4375	-5.625	-2.8125	0	2.8125	5.625	8.4375	11.25	14.0625	16.875		-16.875	-14.0625	-11.25	-8.4375	-5.625	-2.8125	0
-16.875	-0.00101891	-0.0132068	-0.0135113	0.0214722	0.0267255	-0.00934421	-0.00356572	0.0317198	-0.00370252	-0.0276075	-0.00384053	-0.0127214	-0.0329037		0	0	0	0.0189579	0.0275829	-0.0267987	-0.0455209	-0.0275729	-0.0865431	-0.0456256	-0.0279471	0	0		-0.0269698	-0.150422	-0.0745716	-0.0230009	-0.00630582	-0.00627711	0.0384823	0.12497	0.0711933	-0.0473157	-0.0473599	0.0120458	-0.0159019		0.00859342	0.0687989	0.039948	-0.119938	0.0245723	0.0274726	0.0472728
-14.0625	0.0138633	0.0161073	-0.0032603	0.0036911	-0.0288824	-0.062086	-0.0495099	0.00619413	0.0109095	-0.0349803	-0.0127994	-0.00194994	-0.0223645		0	-0.00934105	0.0040225	0.0498507	0.0480593	0.0259976	0.0504268	0.0141943	-0.0295451	-0.0614741	-0.0935628	-0.0145247	0		0.0665719	0.0667437	0.12113	0.110149	0.0947176	0.0516852	0.0629164	0.0376648	0.000892508	-0.0439847	-0.0752912	0.0321401	0.0783411		0.099554	0.0851447	0.00555253	-0.0261508	0.0687341	-0.00768604	-0.176543
-11.25	0.0257601	0.0295402	-0.0219914	-0.0262036	-0.0378782	-0.0346031	-0.00860735	0.0323573	0.0269665	-0.0192186	-0.0326398	0.0110077	0.0308987		-0.00631396	-0.0492439	-0.00838163	0.00374554	0.0608648	0.12418	0.0922346	0.0428975	0.00588579	-0.0858732	-0.0754089	-0.00543705	0		0.0877139	0.159621	0.089276	0.0881484	0.176023	0.0658287	0.110316	0.0702419	0.0217567	0.0582301	-0.0392484	-0.149304	-0.051041		-0.0283057	-0.00796675	-0.117049	-0.0330416	-0.103761	-0.0359235	0.0195415
-8.4375	0.0154918	-0.0015818	-0.0653643	-0.00456268	0.0317046	-0.0271871	-0.0633816	-0.0544619	-0.0475089	-0.0615959	-0.0222624	0.0011778	0.00474239		-0.0189938	-0.00163397	0.0223351	0.0622627	0.19414	0.329844	0.273596	0.170399	0.0653748	-0.0137571	-0.0202366	0.0461341	0.00736017		0.0246117	0.0390642	0.118919	0.160282	0.185158	0.229948	0.226341	0.129002	0.104104	0.0392485	-0.0620566	-0.0590367	-0.0034574		-0.0229607	-0.0475771	-0.101835	-0.148244	-0.0863638	-0.0520896	-0.114995
-5.625	0.00873897	0.00993288	-0.0912373	-0.103573	-0.0423412	-0.10138	-0.147439	-0.077173	-0.0609222	-0.0666798	-0.00405238	0.010538	-0.0376415		-0.0298907	-0.00498727	0.0293227	0.125967	0.297341	0.490664	0.487944	0.246545	0.107617	0.00919342	0.0172741	-0.00186033	-0.0091439		-0.0786045	0.0617313	0.19988	0.19779	0.23101	0.322693	0.330142	0.258064	0.286075	0.0668757	-0.0633699	0.0800041	0.0530134		0.0299014	0.03951	-0.111562	-0.128108	-0.103296	0.0648757	0.0409942
-2.8125	-0.0403718	0.000650099	-0.0847	-0.185033	-0.160573	-0.337606	-0.455574	-0.236608	-0.0112733	-0.0304237	-0.0259065	-0.000407362	-0.0188134		-0.00754305	0.0378527	0.0919804	0.149686	0.315155	0.501337	0.462232	0.291928	0.129987	0.0827145	0.0511357	0.0661257	0.0353356		-0.0678513	-0.0550803	0.0379595	0.236945	0.32004	0.443627	0.68392	0.453594	0.207929	0.124885	-0.0144015	-0.00107675	-0.0677168		0.0462454	-0.0579894	-0.217521	-0.208459	-0.143766	0.111803	0.397549
0	-0.0388063	-0.0126782	-0.0425034	-0.093824	-0.133793	-0.466805	-0.663714	-0.409524	-0.101485	-0.0768548	-0.0748051	-0.0438563	0.00810974		0.0296909	0.033207	0.0680523	0.18968	0.433006	0.488007	0.425682	0.487684	0.397315	0.19736	0.130954	0.0655118	-0.00545809		-0.0054518	0.0693831	0.22522	0.303033	0.325726	0.39227	0.63418	0.496003	0.332355	0.236934	0.0144583	0.040011	0.0938168		-0.0513065	-0.178608	-0.243717	-0.260596	-0.0694033	0.459314	0.784137
2.8125	-0.0270624	-0.015914	-0.0266676	-0.0782235	-0.115846	-0.28119	-0.427091	-0.271287	-0.0533676	-0.0189105	-0.0600081	-0.0236609	0.0224947		0.0403006	0.0358206	0.0443403	0.0677345	0.24616	0.433469	0.67146	0.56661	0.34348	0.199228	0.0935376	0.0366839	0.00286153		0.0926858	0.0840431	0.0807614	0.0882636	0.266576	0.506777	0.556778	0.36482	0.197784	0.0753757	-0.0603761	-0.0939814	-0.07404		-0.0733183	-0.182527	-0.145656	-0.160229	-0.0866447	0.308558	0.40795
5.625	-0.0326581	-0.00586731	-0.011151	-0.0276613	-0.0267872	-0.0652324	-0.12185	-0.0608644	-0.0105795	-0.00259842	-0.00656291	0.0165167	0.0241391		-0.00582548	0.0154305	-0.0275704	-0.0422952	0.121797	0.305712	0.359124	0.294202	0.245607	0.149033	0.0829014	0.049431	0.0511344		0.0339266	0.167062	0.100148	0.116358	0.247907	0.306196	0.402219	0.356346	0.157595	0.0879029	0.132024	0.0234128	-0.0723587		-0.169403	-0.181078	-0.064814	-0.161622	-0.250585	-0.0284969	0.0617771
8.4375	-0.0103552	-0.0148297	0.00763449	0.0303108	0.0920799	0.103768	0.0447474	0.0338959	0.012086	0.066971	0.0805915	0.0340618	-0.00383737		-0.011892	-0.0347906	-0.00626961	0.00170467	0.0829095	0.167838	0.171515	0.172052	0.118756	0.0525926	0.0415384	0.0382559	0.0422751		-0.0754465	0.0251926	0.101728	0.189039	0.355261	0.4529	0.434158	0.243988	0.0217528	-0.0122209	0.0551446	0.0108946	-0.00366121		-0.107417	-0.126697	-0.101477	-0.0452304	-0.10299	-0.10003	0.000807687
11.25	0.0146637	-0.019081	-0.00832918	0.010279	0.0317573	0.0290345	0.0141172	0.0409277	0.0531081	0.0787363	0.0840985	0.0226283	0.00134929		0	0.00333954	0.0110368	0.0305479	0.0466885	0.101662	0.0408234	-0.0240245	-0.0114494	-0.0484056	0.00787662	0.0417405	0.0321045		0.0389539	0.252702	0.311638	0.22049	0.281415	0.423153	0.35054	0.196638	0.0579691	0.00134942	-0.0108772	0.001699	0.0702658		-0.0794322	-0.0300888	-0.046211	0.0898789	0.0660296	-0.0841832	-0.0825398
14.0625	0.0373176	-0.000393766	0.000161562	0.0141527	-0.00633776	-0.0583248	-0.0653453	-0.00866386	0.0365417	0.0759743	0.0665761	0.0143688	0.00655924		0	0.000749231	0.0176799	4.16479e-05	-0.00780358	0.0136294	-0.00572824	0.00608074	-0.0116078	0.044375	0.0257232	0.00447309	0		0.0836809	0.105818	0.0786593	0.144664	0.273245	0.238521	0.216774	0.205087	0.025115	0.00278433	0.0634772	-0.0457889	-0.0412774		-0.0334602	-0.0199376	0.105654	0.0820295	-0.0439807	0.0370124	-0.0380601
16.875	0.0262811	0.013159	0.0195342	0.0286039	0.0252577	0.00121223	-0.0259185	-0.021978	0.00632443	0.0579484	0.059025	0.00827525	-0.00566055		0	0	0.0172739	-0.00618342	-0.0295347	-0.0648288	-0.0633041	-0.0410023	-0.0208286	0.0108008	0	0	0		-0.00996645	0.0367478	0.191047	0.190741	0.063459	-0.022891	0.158015	0.245543	0.040267	-0.116636	-0.0613122	0.0316796	0.0250897		-0.19338	0.0294332	-0.0437687	0.12931	0.0735336	0.0205059	0.104281
	Mi9 #5														Tm3 #5														Mi1 #5														Mi4 #5
Elevation\Azimuth(°)	-16.875	-14.0625	-11.25	-8.4375	-5.625	-2.8125	0	2.8125	5.625	8.4375	11.25	14.0625	16.875		-16.875	-14.0625	-11.25	-8.4375	-5.625	-2.8125	0	2.8125	5.625	8.4375	11.25	14.0625	16.875		-16.875	-14.0625	-11.25	-8.4375	-5.625	-2.8125	0	2.8125	5.625	8.4375	11.25	14.0625	16.875		-16.875	-14.0625	-11.25	-8.4375	-5.625	-2.8125	0
-16.875	-0.0346477	-0.0462152	-0.0429611	-0.0301535	0.00798739	0.0207611	0.0815408	0.143269	0.203927	0.22385	0.12264	0.0318501	0.00593635		-0.134304	0.104794	0.007477	0.0553338	0.125165	0.0297116	0.11168	0.145964	0.0235009	0.0563279	0.112083	-0.116966	0.0460451		0.126511	-0.111615	-0.107054	-0.035687	0.0557426	0.139496	0.0699188	0.0572066	0.0826192	-0.0889407	-0.00712286	-0.120454	0.0654776		0.0496918	0.155939	0.108398	0.0181443	-0.0363782	0.0125247	-0.029644
-14.0625	0.000975912	0.01146	0.0545551	0.0736344	0.0598007	-0.0343822	-0.0605517	0.00545818	0.0913374	0.187331	0.123979	0.0161857	-0.00352917		0.239814	-0.286881	0.158235	0.257696	0.104748	0.0927334	0.0784511	0.294426	0.0350792	-0.1546	-0.0551985	0.120709	0.00161121		0.0118313	-0.0307879	0.0436131	0.047085	-0.0656987	0.0205077	0.0194406	-0.00834929	-0.0315827	-0.102426	-0.076328	-0.0955268	0.0163593		0.0292076	0.0642248	0.0922133	0.0592247	-0.00655054	-0.00558493	-0.0756215
-11.25	0.0187577	0.0457451	0.0902158	0.0963052	0.140442	0.113473	0.00859995	-0.0331778	0.0508388	0.109573	0.0734726	0.0466526	0.0166214		0.160658	-0.0797507	0.0956966	0.291563	-0.0696937	0.144037	0.0535616	0.300183	0.263368	0.0665057	-0.179791	-0.133279	0.168067		-0.0198515	-0.00889792	-0.0771184	-0.000337174	-0.0880391	-0.0843195	0.0202895	0.00182646	0.0505902	-0.0860152	-0.00328253	0.0731164	-0.177844		0.0802074	-0.00133368	-0.0329977	0.0166726	-0.0885699	-0.0978555	-0.0125423
-8.4375	-0.0957051	-0.0202387	0.0261949	-0.00260428	-0.00387505	-0.012188	-0.0802391	0.0936507	0.239438	0.162965	0.0699847	0.0410311	-0.0169302		-0.0863804	0.0912663	0.502365	0.187942	0.323698	0.225528	-0.130162	0.326898	0.243493	-0.0239851	0.0728921	-0.104299	-0.218297		-0.00210983	0.033953	0.0789801	0.0115711	0.0128477	0.0176644	0.030031	0.0235359	-0.0717482	-0.111493	0.0879281	-0.0931933	-0.0717202		0.0226169	0.0748919	-0.0618049	-0.0861832	-0.0270278	-0.0238567	-0.0520442
-5.625	-0.08707	-0.0944187	-0.0955713	-0.0951759	-0.0698341	0.0447875	0.0234766	-0.0437785	0.0506723	-0.0275293	-0.0819859	0.0139776	0.0493383		0.0376796	0.10486	0.275949	0.593902	0.568058	0.667317	0.473236	0.408627	0.174614	0.275526	0.309821	0.106362	-0.0199245		-0.0811411	0.0993178	-0.0201928	0.0126334	0.0829019	0.177476	0.149394	0.0617676	0.0537524	0.0627452	-0.0255466	0.0976066	-0.130034		-0.0760349	-0.0636271	-0.106777	-0.0600154	-0.0576806	-0.203844	-0.00523331
-2.8125	0.0538847	-0.131954	-0.156772	-0.0106656	-0.0275401	-0.232611	-0.326882	-0.232332	-0.0312301	-0.0381188	-0.0678577	0.0410926	0.154533		-0.215506	0.0738552	0.337983	0.334739	0.522948	0.679422	0.686204	0.671084	0.291835	0.308942	-0.0383336	-0.21351	-0.0768398		0.0355806	0.115562	0.0242677	-0.0422189	-0.0369433	0.221092	0.594621	0.388929	0.136894	-0.0219873	-0.0359998	-0.0637228	-0.10063		0.0508686	-0.0617015	-0.0331543	-0.0921953	-0.228031	0.00319049	0.346661
0	0.0359302	-0.0782	-0.1151	-0.0687729	-0.262464	-0.521372	-0.771589	-0.568158	-0.0701115	0.102348	0.0240122	0.0557116	0.149596		-0.313288	-0.0704496	-0.00584868	0.054756	0.167939	0.602871	0.60048	0.560577	0.44246	0.246651	-0.0732474	-0.184296	-0.160727		0.0366116	0.0509942	-0.047563	-0.0871071	0.142025	0.349848	0.700674	0.395264	0.0231649	0.0516433	-0.0132823	0.0795644	0.0311154		-0.000751749	0.0470844	-0.05147	-0.107183	-0.0163479	0.241909	0.8289
2.8125	0.0193555	0.0412702	-0.0118664	-0.1325	-0.256979	-0.490136	-0.459097	-0.170756	-0.052703	0.086544	0.120889	0.0983362	0.14594		0.162874	0.137772	-0.0264523	0.277825	0.235793	0.559265	0.832098	0.583961	0.411736	-0.000434219	0.014012	-0.256186	0.00243138		0.045286	-0.0585238	0.0393232	0.027865	0.0789523	0.281312	0.45087	0.236989	0.0862556	0.0164271	-0.0248215	0.0417172	0.0426226		0.0723514	-0.145004	-0.0317955	-0.111729	-0.172128	-0.0240273	0.35293
5.625	0.0693909	0.132967	-0.00771136	-0.0499794	0.0467624	0.038259	0.0371142	0.0894424	-0.0420574	-0.0711659	0.0813053	0.0971473	0.0912232		0.0624699	0.14682	0.142082	0.0750442	0.135014	0.186939	0.234613	0.177143	0.562552	-0.0127035	0.0390664	-0.0629105	-0.150343		0.021725	-0.089571	-0.0371356	0.0694007	0.085201	0.217481	0.23493	0.181094	0.0490179	-0.104823	-0.0736339	0.0236601	0.112784		-0.0551742	-0.0780218	-0.15807	-0.160491	-0.138886	-0.0449391	-0.0651558
8.4375	0.0792298	0.123001	0.0259496	0.112026	0.198525	0.141632	0.216769	0.192413	0.0489198	-0.00164544	0.0131623	0.038487	0.0500942		-0.0706179	-0.080584	-0.0736382	-0.0337864	0.0626067	0.23284	0.108306	0.136704	0.00898807	0.130098	0.097421	-0.108744	-0.0558176		-0.0291937	0.0295853	0.00962555	0.0933966	0.133985	0.043382	0.0962439	0.0711836	0.0642236	0.0351007	-0.146144	-0.0458193	0.0252467		0.0412306	-0.0438889	0.00432405	-0.135936	-0.016703	-0.127117	-0.065922
11.25	0.0709446	0.095211	0.00388836	0.0382387	0.160212	0.169428	0.146331	0.0853559	-0.00317823	0.0348489	0.0750308	0.0495784	0.00715569		0.08258	-0.225169	0.191266	0.110212	-0.0221984	-0.160058	-0.082179	-0.167843	0.0675131	0.109678	-0.195611	0.0893119	0.120615		0.0292418	-0.0826784	0.018072	-0.0323525	0.0681067	0.0711119	0.0224877	0.0212164	-0.00615688	0.0738171	0.106135	-0.0459901	-0.0221155		0.0103708	-0.0290063	-0.0089555	-0.105184	-0.0603897	-0.157511	-0.111391
14.0625	0.112656	0.118298	0.0234624	-0.0283074	-0.0285075	0.0220946	0.0287501	-0.0168146	-0.00535512	-0.00332094	0.0278598	0.0490573	0.0157318		0.0421859	0.164525	0.0210748	-0.0167148	-0.298552	0.0434842	0.0180577	-0.0469406	0.0202092	0.234644	0.0331298	0.183605	0.146458		-0.0188305	0.00597567	-0.0166036	0.0379361	-0.0445376	0.040056	-0.156845	-0.0835171	0.0164872	-0.0787272	0.100476	0.0309689	0.112481		-0.02193	-0.0709444	0.0294251	-0.014008	8.46473e-05	-0.0337357	0.0726088
16.875	0.0661184	0.0583687	0.0278914	0.0395685	0.0781374	0.0592129	0.0257139	0.0233727	0.0282549	-0.00647397	0.0131587	0.0730815	0.0458693		0.240038	-0.0555808	0.0636802	0.131633	-0.321277	0.00887708	0.0294507	0.0133198	-0.0605576	-0.121449	0.146363	0.0676862	0.230767		-0.0937624	0.025178	0.020526	-0.0996333	0.0829238	-0.0145001	-0.0840828	0.00555663	0.0198649	-0.0539828	-0.0375238	0.00732375	0.0601534		-0.0111118	0.0446709	0.0565037	0.0171045	0.0695263	-0.0105389	-0.00598535
	Mi9 #6														Tm3 #6														Mi1 #6														Mi4 #6
Elevation\Azimuth(°)	-16.875	-14.0625	-11.25	-8.4375	-5.625	-2.8125	0	2.8125	5.625	8.4375	11.25	14.0625	16.875		-16.875	-14.0625	-11.25	-8.4375	-5.625	-2.8125	0	2.8125	5.625	8.4375	11.25	14.0625	16.875		-16.875	-14.0625	-11.25	-8.4375	-5.625	-2.8125	0	2.8125	5.625	8.4375	11.25	14.0625	16.875		-16.875	-14.0625	-11.25	-8.4375	-5.625	-2.8125	0
-16.875	-0.0592132	0.0371594	0.12453	0.0322196	0.0198434	-0.00774611	-0.00455334	-0.0173603	-0.0183425	0.0648271	0.119476	0.0469009	-0.0203875		0	0	0	-0.00139846	-0.0266298	-0.0271431	0.0901823	0.117509	0.0929137	-0.0207932	-0.0803416	0	0		0.0611141	0.0933467	0.0521794	0.0191808	0.0569279	0.0408302	-0.0663301	-0.00722604	-0.0892804	-0.015918	0.0349697	0.00871125	0.0156319		0.0562043	-0.0778853	-0.0266188	-0.01488	-0.182699	-0.114805	-0.0740648
-14.0625	-0.062039	-0.0467119	-0.0324756	-0.0815304	-0.113172	-0.073904	-0.00542895	-0.0160548	-0.0202007	0.103296	0.126726	0.0348976	0.044522		0	-0.00652359	0.00678727	0.0369115	-0.0840561	-0.175049	0.0321596	0.188784	0.196723	0.0867267	0.0449596	0.0213565	0		0.00416117	0.0730349	0.0208016	-0.00382145	0.0287226	0.110458	0.00504285	-0.0911962	-0.0304871	0.117905	0.0997091	0.159792	-0.106222		0.0221982	-0.12303	0.0544943	0.188238	-0.124348	-0.12407	0.0312876
-11.25	-0.0329396	0.000517686	-0.0232077	-0.065025	-0.102183	-0.00543717	0.0942286	0.199849	0.198851	0.207179	0.231642	0.108945	0.222187		-0.0327283	-0.0493905	-0.0626792	0.0055038	0.0316083	0.0579097	0.161525	0.259982	0.179366	0.0480179	0.101552	0.0200848	0		-0.170666	0.0451365	-0.0328557	-0.122892	0.0918202	0.145679	0.0595552	0.13761	0.13218	-0.134637	-0.0337382	0.0627224	0.0935719		-0.0641622	-0.177786	0.0548993	0.0673903	0.0707871	0.0493981	0.0215841
-8.4375	0.0664572	0.107536	0.0211704	0.0390196	0.0320437	0.00365126	0.129332	0.253598	0.346201	0.261145	0.341244	0.135612	0.205051		-0.0205692	0.0398961	-0.0620642	0.0478003	0.0873006	0.174691	0.231823	0.272671	0.367979	0.223331	0.169845	0.0620757	0.0147396		-0.00177109	0.000548171	-0.112195	-0.104396	0.0897245	0.0925659	0.0779343	0.0253738	-0.0867498	-0.0517836	0.0383811	-0.0532967	-0.0518783		-0.0547445	-0.151633	-0.0732177	-0.0097978	0.12045	0.250043	0.25655
-5.625	0.169506	0.0770221	0.0038261	0.0868825	-0.0455175	0.00317779	0.074072	-0.0521788	0.207304	0.116722	0.264859	0.131114	-0.0263529		0.0584681	0.0869062	0.11248	0.217507	0.291473	0.219563	0.223959	0.520722	0.604551	0.368424	0.216635	0.117464	0.0205126		0.106518	0.134306	-0.110474	0.155736	0.0290805	0.105019	0.131387	0.15407	0.216849	-0.0780049	0.0101491	0.0279415	-0.00532763		-0.0347088	-0.117654	-0.0339105	-0.100829	0.269099	0.400858	0.368301
-2.8125	0.138057	0.00988188	-0.0128306	0.0496355	-0.214668	-0.0519552	-0.430005	-0.224586	0.0373751	0.0295282	0.22713	0.171478	-0.13161		0.0499311	0.0638441	0.159386	0.315865	0.466817	0.506607	0.545313	0.509015	0.543719	0.492501	0.330698	0.157782	0.0063449		-0.0196968	0.00462462	-0.00944689	0.0719436	0.126148	0.151061	0.511383	0.334918	0.0731236	0.146954	0.0212692	0.165278	0.0745029		-0.0951453	-0.14284	-0.0966509	-0.150871	0.282804	0.445155	0.420208
0	0.0304793	0.0373556	-0.0518827	-0.0780253	-0.165623	-0.108697	-0.868327	-0.335167	-0.24343	-0.0849143	0.222005	0.150893	-0.132844		0.126045	0.0975452	0.0932898	0.306318	0.499807	0.703713	0.682506	0.477732	0.523068	0.389415	0.292674	0.0707403	-0.060414		-0.0142957	0.000837047	0.0423464	0.0130159	0.106255	0.234021	0.603966	0.277905	0.196696	0.0525	-0.00283046	-0.0497125	0.0226292		-0.156703	-0.125101	-0.118515	-0.0903575	0.256117	0.520792	0.642814
2.8125	-0.0131911	0.106087	-0.0858557	-0.0809197	-0.0856782	-0.111775	-0.459112	-0.222181	-0.253274	-0.211086	0.0561521	0.0772242	-0.143062		0.282696	0.285536	0.18385	0.337806	0.462005	0.622026	0.607551	0.419411	0.120189	0.103932	-0.0128304	-0.0502539	-0.13235		-0.0286335	0.0990165	0.0503119	0.0489996	0.139422	0.399276	0.404252	0.155917	0.100416	-0.0786457	-0.0581467	0.0559087	0.0152184		-0.154303	-0.203572	-0.0864738	0.0586257	0.171882	0.460373	0.530696
5.625	0.0355901	0.0983358	-0.098181	-0.0346114	-0.138077	-0.104468	-0.0985864	0.129118	-0.0110334	-0.195843	0.0133832	-0.048692	-0.0318321		0.034783	0.131438	0.196311	0.33118	0.353689	0.424055	0.293715	0.256224	0.0481928	0.0169344	0.0490985	0.0375081	-0.179319		0.0207959	-0.0288547	-0.0793687	0.0556191	0.162898	0.165701	0.177454	0.146883	0.0185176	-0.0413766	0.0307526	0.0477548	-0.028285		-0.0832053	-0.118869	-0.13782	0.0623511	0.00760023	0.236173	0.316252
8.4375	0.0401557	0.0404313	-0.00162676	-0.0502179	-0.14338	-0.00965459	-0.120813	0.0839833	0.0198825	-0.131072	0.0518462	-0.0946328	0.0321727		0.00412088	0.0740447	0.158397	0.293783	0.241744	0.269404	0.188661	0.0917385	0.105885	0.17906	-0.0196252	0.00191678	-0.0534467		0.0670316	-0.0566885	-0.0162728	-0.0213067	0.0404991	0.091924	0.115003	-0.0622467	0.121889	0.032853	0.0619383	0.110038	-0.0576956		-0.035003	0.0261935	-0.170664	-0.0745329	-0.0674279	-0.0263753	0.116406
11.25	-0.00164196	0.000341878	0.0755476	0.0472347	-0.0228495	0.0330962	0.00390003	0.00738326	-0.080715	-0.12245	0.0378386	0.064075	0.053705		0	0.147642	0.191962	0.167462	0.166347	0.0957708	0.0379788	-0.145238	-0.0587726	-0.121641	-0.0513377	-0.00733479	-0.0228557		-0.083567	-0.0263433	-0.0633757	0.0541828	0.0807511	0.126556	-0.022263	-0.226134	0.0235588	-0.0187579	-0.00571579	-0.0473675	0.0942067		-0.0753261	0.0934546	-0.151394	-0.07194	-0.091356	-0.0972107	-0.0577728
14.0625	-0.00624725	-0.0295488	0.0277085	0.156474	0.0726132	-0.0302452	-0.00749387	-0.0710728	-0.11687	-0.127095	0.0201482	0.14915	0.0793255		0	0.0278548	0.118091	0.0432832	0.0742551	-0.0548984	-0.0448884	0.0534353	0.032681	-0.016626	-0.0577811	0.000825991	0		0.0492551	-0.0667712	0.0748313	0.0325707	0.113976	-0.16265	-0.129777	0.064598	0.0650749	-0.103777	0.0316396	0.060361	0.0323698		-0.0358409	0.130359	-0.0163648	-0.118639	-0.0623277	-0.0274166	0.0290512
16.875	-0.00805762	-0.017139	0.0316616	0.137134	0.0965142	0.0279622	-0.091055	-0.118286	-0.0371465	-0.0487973	-0.0375723	0.0210957	0.0243192		0	0	0.0157206	0.0482447	-0.0194273	-0.0779979	0.036638	0.0696887	0.0768256	0.0197725	0	0	0		0.0937117	-0.0163681	-0.0411835	0.0310837	0.0840615	0.151246	0.00615594	0.0759213	0.0693843	-0.00506998	-0.0503083	0.0859988	0.09273		0.0070352	0.0532556	-0.119176	-0.21199	0.00762902	-0.0656446	0.0452742
	Mi9 #7														Tm3 #7														Mi1 #7														Mi4 #7
Elevation\Azimuth(°)	-16.875	-14.0625	-11.25	-8.4375	-5.625	-2.8125	0	2.8125	5.625	8.4375	11.25	14.0625	16.875		-16.875	-14.0625	-11.25	-8.4375	-5.625	-2.8125	0	2.8125	5.625	8.4375	11.25	14.0625	16.875		-16.875	-14.0625	-11.25	-8.4375	-5.625	-2.8125	0	2.8125	5.625	8.4375	11.25	14.0625	16.875		-16.875	-14.0625	-11.25	-8.4375	-5.625	-2.8125	0
-16.875	-0.0196452	-0.0626992	-0.0482197	0.0195039	0.108491	0.123372	0.0439901	0.0554498	0.0481019	-0.0149174	0.0250693	0.0386296	0.043833		0	0	0	0.065005	0.0311393	0.00351957	0.0975035	0.0521634	-0.00235339	-0.0134329	0	0	0		0.0195562	0.0338905	0.0220397	0.041573	0.0290903	-0.0576011	-0.0703171	-0.019892	-0.0287738	-0.033881	0.0171372	0.0386081	0.0217807		0.221948	0.23018	0.105525	0.117065	0.160874	-0.0967877	-0.110869
-14.0625	-0.014954	-0.0456945	0.00620498	0.0516717	0.0887839	0.090556	0.0437878	0.0856221	0.0291097	-0.0336223	0.0115994	0.0169254	0.0301065		0	0	0.0133782	0.0422054	0.0456634	0.0784697	0.0712868	0.0014324	-0.0705595	0.0282198	0.0492738	0	0		-0.00410679	-0.0259105	-0.00971445	0.0297837	-0.0129662	-0.0400594	0.0368238	-0.0110751	-0.09	-0.0723631	-0.0365681	-0.0384582	-0.0218616		5.69504e-05	-0.0132743	0.000205738	0.0226371	0.0994532	0.17049	0.143772
-11.25	0.0560124	0.0432565	0.0409124	0.068432	0.0522174	0.0290686	0.0330829	0.0718931	0.0646593	0.00334886	0.0161148	0.0301449	-0.00169062		0	0.0237203	-0.00356113	-0.020273	0.0515277	0.0300396	0.0130473	0.0359092	-0.00433662	0.0434821	0.0369371	0.0167791	0		0.00816531	-0.0413767	-0.0457412	-0.0623787	-0.0503333	-0.0182292	0.0252165	-0.0438058	-0.099981	-0.0558932	-0.00902978	-0.0276442	-0.0314807		0.070007	0.038455	0.0366723	-0.0444473	-0.0785881	-0.0662799	-0.0906447
-8.4375	0.136539	0.126688	0.0361954	-0.0116119	-0.0274992	-0.0382773	-0.0644126	-0.0304647	-0.0599873	-0.0271584	0.0151819	0.0227935	-0.029634		0.0758733	0.0744016	0.0443513	0.0936325	0.075749	0.0592783	0.201334	0.0973805	0.0162463	0.0328528	0.011075	-0.0502584	-0.106177		-0.0146918	0.00398676	-0.101104	-0.117896	-0.01278	0.0534801	0.0824812	0.0589201	-0.0234979	-0.0292302	0.0275104	0.0247752	-0.0454106		-0.000540813	-0.0482587	0.0453624	-0.23001	-0.216559	-0.0912148	-0.0846346
-5.625	0.0967529	0.0645048	-0.0606437	-0.155365	-0.166731	-0.1103	-0.0625156	-0.0410625	-0.0414296	0.00157266	0.0907888	0.0484322	-0.0188713		0.0557627	0.0521877	0.111633	0.157002	0.166655	0.307626	0.407044	0.345905	0.0853259	0.0460688	0.0257297	-0.00636866	0.0571014		-0.0216276	-0.0217962	0.00619659	-3.38374e-06	0.0432165	0.0817459	0.116956	0.13549	0.0629064	0.0200111	0.0036312	-0.0170737	-0.03649		-0.00393149	-0.158026	-0.155888	-0.247617	-0.269435	-0.0714151	-0.0273486
-2.8125	0.0527576	0.0129497	-0.0113413	-0.182097	-0.263776	-0.372472	-0.394345	-0.279789	-0.0462374	0.0630173	0.119689	0.105505	0.0987617		0.138311	0.0424255	0.142574	0.240586	0.453312	0.424913	0.552673	0.493737	0.281422	0.265759	0.257771	0.125694	0.0671592		-0.0749545	-0.0755071	-0.0243306	-0.0104855	0.135056	0.331002	0.430578	0.355314	0.132916	0.0233571	0.0216811	0.0417578	-0.0129786		0.0323145	0.0173793	-0.216713	-0.0918592	-0.0522636	0.203847	0.575826
0	0.0627586	0.0822724	0.060278	-0.0966657	-0.235429	-0.41344	-0.644806	-0.483243	-0.140045	-0.0675894	0.125686	0.123122	0.107956		0.0452027	0.054414	0.112961	0.301809	0.463184	0.513894	0.827378	0.704451	0.50372	0.4291	0.325929	0.119581	0.0137373		-0.0671976	-0.0776273	-0.0480917	0.0180031	0.238898	0.511837	0.681986	0.50897	0.198843	0.0696931	0.0293302	0.0470431	0.0138475		0.102956	-0.0519421	-0.256925	-0.186563	-0.0261779	0.422645	0.714568
2.8125	0.0210418	0.08176	0.0644488	-0.0266306	-0.186862	-0.207447	-0.429463	-0.276996	-0.0492862	-0.135418	0.0713811	0.0945672	0.0525995		0.0146626	0.0820469	0.0948044	0.261155	0.426158	0.506185	0.515095	0.556266	0.365365	0.235502	0.115788	0.0212278	-0.00252543		-0.0282824	-0.0201018	0.0154001	0.0236049	0.151339	0.362518	0.444581	0.316054	0.136084	0.049494	-0.00561287	0.0169055	-0.00917894		-0.00952944	0.113348	0.0128994	0.0196576	0.101112	0.322541	0.367508
5.625	0.00847941	0.0723559	0.103513	0.133742	0.0545622	0.0415081	-0.0174838	0.0768175	0.110413	0.0574554	0.127086	0.0977606	0.014118		-0.0621357	-0.0945002	0.0531111	0.171139	0.177366	0.277582	0.212282	0.144114	0.143434	0.115859	0.070371	-0.0397611	0.00955995		-0.0397164	-0.0403748	-0.0373258	0.0370808	0.068796	0.145167	0.196891	0.129869	0.0698711	0.0168375	0.000729316	0.00154229	-0.0378973		-0.213209	-0.0840029	-0.0680056	-0.0986994	-0.113215	-0.00547154	0.135147
8.4375	0.011868	0.0530354	0.0652576	0.122931	0.105296	0.0437168	0.0861496	0.095274	0.113918	0.143937	0.171307	0.104225	-0.00748092		-0.0138164	-0.0318142	0.0478567	0.0973218	0.169526	0.115317	0.00848825	0.0295359	-0.0250791	-0.0442327	0.0770278	0.0232216	0.0285117		-0.0349035	-0.0111966	-0.0572625	-0.0527728	-0.0268297	0.0393806	0.0468576	0.0516531	0.0579516	-0.00985963	-0.0186132	-0.0718438	-0.0825368		0.0244434	0.0208053	0.0677621	0.0245133	0.114623	0.127088	0.188557
11.25	-0.0441063	0.0235589	0.0602204	0.0676198	0.0483918	0.0519117	0.0701318	0.0375806	0.102563	0.120268	0.0585134	0.0540059	0.0186084		0	-0.020559	0.0295321	0.112491	0.0802079	-0.0222415	0.0568505	0.0466235	-0.052921	-0.0762301	-0.0549741	-0.0207276	0		-0.0587519	0.0434308	0.00818777	-0.0164777	-0.0428449	-0.0215411	-0.0199343	-0.00751275	-0.0169649	-0.0245095	-0.0519685	-0.112615	-0.0365395		-0.114297	-0.033688	0.0579958	-0.130694	-0.0896598	0.0486544	-0.0481291
14.0625	-0.0304712	0.0153671	0.029605	0.0166127	0.0521926	0.0111402	0.0207905	0.113202	0.173587	0.121779	-0.028187	-0.0520708	-0.0151299		0	0	0.0105189	0.0447064	-0.0167002	0.0689618	0.00655041	-0.0165266	-0.112908	-0.0659071	-0.0556785	0	0		-0.0780164	-0.0208988	0.00769715	0.0357226	-0.0375979	-0.0260178	-0.0112671	-0.0410172	-0.00986654	-0.0261824	-0.0707902	-0.0422496	-0.00155656		-0.0560221	-0.104783	-0.106649	0.0498056	0.0941227	-0.100743	-0.0384573
16.875	0.00452614	0.0197661	0.0586995	0.00790601	-0.0343834	0.013701	0.0260933	0.0689163	0.154804	0.106943	-0.0522523	-0.139111	-0.0725361		0	0	0	0.0221485	-0.040442	-0.00872115	-0.0886027	-0.0694616	-0.0236299	0.0194396	0	0	0		-0.0570892	-0.0576963	0.0176734	0.0329169	0.00396204	0.0230951	0.0110233	0.00253675	-0.0123062	0.0262292	-0.037497	0.00249991	-0.00730837		0.0189801	0.073295	-0.0366383	0.0257872	0.101144	0.10406	0.0313485
	Mi9 #8														Tm3 #8														Mi1 #8														Mi4 #8
Elevation\Azimuth(°)	-16.875	-14.0625	-11.25	-8.4375	-5.625	-2.8125	0	2.8125	5.625	8.4375	11.25	14.0625	16.875		-16.875	-14.0625	-11.25	-8.4375	-5.625	-2.8125	0	2.8125	5.625	8.4375	11.25	14.0625	16.875		-16.875	-14.0625	-11.25	-8.4375	-5.625	-2.8125	0	2.8125	5.625	8.4375	11.25	14.0625	16.875		-16.875	-14.0625	-11.25	-8.4375	-5.625	-2.8125	0
-16.875	0.00815161	0.0474187	-0.0256497	-0.077384	0.00475597	0.073789	0.0819959	-0.00842558	-0.054283	0.0109923	-0.037496	0.0205829	0.0686649		0	0	0	0.0128512	-0.00996505	-0.0385475	-0.0528758	-0.0424526	-0.0215306	-0.00581866	0	0	0		-0.0305562	0.0394272	0.0452338	0.0176182	0.103011	0.0863763	0.0249202	-0.0198277	-0.00969534	-0.0181868	-0.018925	-0.0176909	-0.0668673		0.0753289	-0.00255733	-0.0760685	-0.187582	0.0252394	-0.0434645	-0.260656
-14.0625	-0.0086958	0.0182097	-0.00228838	0.0424474	0.0277087	0.133729	0.185339	-0.0586489	-0.0675717	0.0629498	-0.012159	0.0952939	0.119215		0	0	0.00506853	0.00117428	-0.0395134	0.0309901	0.00976875	0.0130617	-0.0455576	-0.0316138	-0.0328311	0	0		0.018428	-0.0447354	-0.0142293	-0.0334793	-0.00245907	-0.0202158	0.105155	0.0832274	-0.0101762	0.0422744	0.0136909	-0.00547656	-0.0732115		-0.152732	-0.137241	-0.0827111	0.0460228	-0.0932515	-0.171833	-0.134789
-11.25	-0.0157354	-0.00168748	0.0216901	0.0262053	-0.134131	0.0178371	-0.0652675	-0.11632	-0.0551682	0.103766	0.0779087	0.107465	0.0516143		0	-0.0118146	0.00950296	0.00311796	0.0595192	0.10416	0.0519912	0.0185741	-0.0370148	-0.0105766	-0.0392266	0.00378091	0		0.0117698	0.0110444	-0.0172003	0.0176588	-0.0161053	-0.0395147	0.0627771	-0.0537998	-0.0687529	0.0417219	0.0694445	0.0117916	-0.0505282		-0.119475	-0.301252	-0.215389	0.0588149	-0.0675519	-0.0158613	-0.0374802
-8.4375	0.0141641	0.0763297	0.0380914	0.0881547	-0.208808	-0.062611	-0.125714	0.0447918	-0.0104687	0.133234	0.101774	0.0744614	0.0189484		-0.00270682	-0.0242602	-0.0262218	0.0205388	0.0979932	0.171886	0.267906	0.136999	0.0546	0.0764451	0.0967959	0.0412523	0.0230617		-0.0299275	-0.0216395	-0.0444008	-0.0647356	0.00312609	0.0413694	0.195421	0.295191	0.00795169	-0.0457606	0.079342	0.00828986	-0.0603592		-0.121823	-0.274042	-0.285994	0.0186662	-0.138517	-0.0145441	0.10947
-5.625	0.126671	0.19003	0.0149489	0.206229	-0.211842	-0.1145	0.101902	0.104415	0.0576502	0.139538	0.104272	-0.0017576	-0.0253042		0.0164793	-0.00319525	0.0132589	0.082197	0.180654	0.374955	0.461501	0.344103	0.174269	0.147117	0.0742346	-0.0608519	-0.0145003		0.0166022	-0.0307536	0.016824	0.11014	0.07193	0.183808	0.555479	0.621517	0.183062	0.0438718	-0.00889497	0.0459945	0.0145924		-0.12021	-0.179893	-0.148414	0.00859839	-0.125148	0.0499441	0.109339
-2.8125	0.283139	0.220091	0.00975283	0.201656	-0.057043	-0.333371	-0.408873	-0.311883	-0.101038	-0.0150847	0.113161	-0.00812526	-0.0880163		0.00389158	0.0121011	0.0122906	0.103818	0.273462	0.517419	0.597018	0.463129	0.293172	0.135496	0.00826319	-0.0263833	-0.0172245		0.0464198	0.0728385	0.0692894	0.0124175	0.065395	0.255037	0.690645	0.553656	0.130229	0.0209055	-0.0202717	-0.00348675	0.0197687		0.137462	-0.0812121	-0.18445	-0.0259531	0.0131149	0.258173	0.393436
0	0.248158	0.124582	0.0433142	0.121859	-0.0765133	-0.391343	-0.756036	-0.59356	-0.0755678	-0.0640702	0.0941012	0.0622024	-0.107359		0.00412336	-0.0120697	0.00749864	0.0998147	0.294952	0.520039	0.63763	0.607147	0.359903	0.125208	0.00884214	-0.0362515	-0.0346672		-0.045762	-0.0467028	0.0151005	-0.0306791	0.14383	0.392421	0.735019	0.45175	0.0851025	-0.0233205	-0.00968355	0.051873	0.00867179		0.132368	-0.0706962	-0.05694	-0.102178	0.109717	0.408877	0.683375
2.8125	0.0478787	0.0285769	0.109131	-0.0258113	-0.180985	-0.0968391	-0.464524	-0.365424	-0.115415	0.0532791	0.0991582	0.0264224	-0.0533028		0.00106323	-0.0566492	-0.0250199	0.0460144	0.215802	0.453525	0.600643	0.488277	0.191145	0.0583897	0.03043	-0.0134292	0.015737		-0.0338975	-0.0147891	0.0455337	0.0284858	0.0774901	0.324366	0.600026	0.295533	0.0243545	-0.0644163	0.0590931	0.0793493	0.0859119		-0.0133258	-0.0940299	-0.0995585	-0.103779	0.0633965	0.270967	0.343802
5.625	-0.0996951	0.0197251	0.0489723	0.022732	0.0766104	0.0103156	-0.124155	0.0668763	-0.0115993	0.124029	0.119377	0.0163737	0.0151944		-0.0257257	-0.0849515	-0.0149508	0.040709	0.109344	0.238785	0.333319	0.188472	0.0996511	0.0359795	0.0231904	0.00415295	0.0072683		-0.0773103	-0.0495011	0.0125841	0.00231007	0.0277588	0.223495	0.272749	0.178017	0.11594	0.0313055	-0.0378773	0.0316113	0.0601249		-0.0476225	-0.154898	-0.214943	-0.0809734	0.104162	0.0673273	-0.0647334
8.4375	-0.12783	-0.014518	0.077321	0.0400798	0.236284	0.148983	0.0579174	0.172047	0.0171163	0.0467308	0.00916308	0.0455954	-0.00447604		0.0273673	-0.000767653	0.0124559	0.0687148	0.0412124	0.0475348	0.0987422	0.101865	0.0792547	0.0640816	0.0433942	-0.026538	-0.0245211		0.0395156	0.019842	0.0526573	0.0181713	0.0284925	0.0872072	0.0804982	-0.0383461	-0.065799	-0.011198	0.049836	0.107495	0.0291936		0.0388771	-0.224599	-0.0931033	-0.00797456	0.104287	0.13371	-0.148825
11.25	-0.0293229	-0.025872	0.0524318	-0.0488758	0.134449	0.194517	0.143888	0.132074	0.00166706	-0.0540335	-0.0174432	0.0904811	0.0325667		0	-0.0122005	-0.0234815	0.0096107	0.0186765	0.0166369	0.0261781	0.045623	0.0278468	-0.00662657	0.0174794	-0.0260666	0		0.0246085	0.0317176	-0.0161598	-0.0199589	0.00495635	0.005478	0.031758	-0.0271037	-0.117233	-0.070116	0.0861514	0.00462607	-0.0771066		0.0140045	-0.101744	-0.0577865	-0.00251474	-0.0648999	-0.00222958	0.00515606
14.0625	0.115888	0.0607907	-0.00252886	-0.018546	0.0760977	0.0579919	0.0112566	0.107748	0.0740886	-0.0213014	0.0466751	0.0915587	0.0558604		0	0	-0.00557674	0.00035648	-0.0199704	-0.0234713	-0.0179586	-0.0262438	-0.0523503	-0.00206523	0.00164909	0	0		-0.00978429	-0.0167936	-0.0440091	-0.0547321	-0.0707225	0.0268312	0.0301774	-0.0135403	0.0139177	0.00350508	0.0540701	-0.077213	-0.10849		-0.125457	-0.0143585	-0.124572	-0.117767	0.0686994	0.0483307	0.161358
16.875	0.0981301	0.0820536	0.00592857	-0.0229041	0.010005	0.00376764	0.0383313	0.0743012	-0.0102887	-0.0185854	0.0883097	0.0538954	-0.0081344		0	0	0	0.00390526	0.00838623	0.000718609	-0.0177366	-0.0453046	-0.000620738	0.0263889	0	0	0		-0.0399903	0.0192435	0.0425836	0.0489503	0.0258347	0.0193067	-0.0292144	-0.0667576	-0.00210038	0.0838435	0.0552565	0.0140771	-0.01569		0.0798417	0.17676	-0.18271	-0.104397	0.0220666	0.0105782	0.091341
	Mi9 #9														Tm3 #9														Mi1 #9														Mi4 #9
Elevation\Azimuth(°)	-16.875	-14.0625	-11.25	-8.4375	-5.625	-2.8125	0	2.8125	5.625	8.4375	11.25	14.0625	16.875		-16.875	-14.0625	-11.25	-8.4375	-5.625	-2.8125	0	2.8125	5.625	8.4375	11.25	14.0625	16.875		-16.875	-14.0625	-11.25	-8.4375	-5.625	-2.8125	0	2.8125	5.625	8.4375	11.25	14.0625	16.875		-16.875	-14.0625	-11.25	-8.4375	-5.625	-2.8125	0
-16.875	0.0723784	0.0938554	0.00269174	0.0295396	0.0050533	-0.0231254	0.0672687	0.10356	0.0820844	-0.0245164	-0.0495513	-0.0316836	-0.0459765		-0.0419747	-0.00549032	0.017703	-0.00772586	-0.00112261	-0.00436798	-0.0233142	0.0218117	0.0600893	-0.00337778	0.0268233	-0.0073198	-0.0843188		0.0611141	0.0933467	0.0521794	0.0191808	0.0569279	0.0408302	-0.0663301	-0.00722604	-0.0892804	-0.015918	0.0349697	0.00871125	0.0156319		-0.074025	-0.35105	-0.156376	-0.178755	-0.248609	0.215839	0.0674465
-14.0625	-0.0166583	-0.0404941	-0.0160528	0.0505491	0.0733597	-0.0342461	0.094592	0.00663277	-0.124092	0.0351577	0.102754	0.0459739	-0.014204		0.0149728	0.0486221	-0.0531735	-0.158613	-0.0360333	0.0566896	0.0674671	0.00744946	0.00931753	-0.00934069	-0.103136	-0.0278095	0.0548013		0.00416117	0.0730349	0.0208016	-0.00382145	0.0287226	0.110458	0.00504285	-0.0911962	-0.0304871	0.117905	0.0997091	0.159792	-0.106222		-0.378083	0.0757768	-0.0944226	-0.154418	0.41792	-0.127003	-0.202273
-11.25	0.0181342	-0.142732	-0.0295368	0.0470969	0.0213564	-0.125482	0.0417548	0.19501	-0.0314407	-0.0545981	0.150276	0.14716	0.0584529		0.0559808	0.0130752	-0.0296935	-0.0342395	0.0420834	0.171459	0.227562	0.0999027	-0.00431857	-0.0286429	-0.0371082	0.00786327	0.0242666		-0.170666	0.0451365	-0.0328557	-0.122892	0.0918202	0.145679	0.0595552	0.13761	0.13218	-0.134637	-0.0337382	0.0627224	0.0935719		-0.235856	-0.232698	-0.145406	0.336346	0.0617993	0.0105867	0.086365
-8.4375	0.0802105	-0.0569281	0.054372	0.0371366	-0.134478	-0.0412641	-0.032122	-0.065957	-0.364964	-0.230071	0.0966469	0.139939	0.0894827		0.0329031	0.038334	0.0660882	0.116288	0.14274	0.28371	0.376014	0.258273	0.10944	0.0267257	-0.00465808	-0.0812479	-0.0770546		-0.00177109	0.000548171	-0.112195	-0.104396	0.0897245	0.0925659	0.0779343	0.0253738	-0.0867498	-0.0517836	0.0383811	-0.0532967	-0.0518783		0.145303	-0.0485638	0.160133	-0.359599	0.320819	-0.0516802	-0.148313
-5.625	-0.0159375	0.0170811	-0.123637	-0.0540223	-0.0286465	-0.059534	-0.207166	-0.340887	-0.361706	-0.335435	-0.052119	0.0503302	0.0795265		-0.0546297	0.0329676	0.0897235	0.0634467	0.0660102	0.233666	0.347325	0.269389	0.176011	0.120795	0.0121125	-0.0517463	0.0437384		0.106518	0.134306	-0.110474	0.155736	0.0290805	0.105019	0.131387	0.15407	0.216849	-0.0780049	0.0101491	0.0279415	-0.00532763		-0.267546	-0.0802957	-0.0660077	0.213853	0.0203921	0.276162	-0.00565194
-2.8125	-0.07057	0.128405	-0.144237	0.0741492	-0.307657	-0.310568	-0.237722	-0.361391	-0.464402	-0.331028	-0.0706533	-0.0500252	0.0164859		-0.0666526	0.0174867	0.112901	0.0989149	0.170288	0.396169	0.42794	0.270124	0.175652	0.206618	0.096097	0.0547241	0.101576		-0.0196968	0.00462462	-0.00944689	0.0719436	0.126148	0.151061	0.511383	0.334918	0.0731236	0.146954	0.0212692	0.165278	0.0745029		-0.0323167	-0.158677	0.372324	0.389809	0.348467	0.652554	0.545683
0	-0.0165392	0.132196	0.0282754	0.246086	-0.136132	-0.444916	-0.771936	-0.344226	-0.231324	-0.217868	-0.107276	0.0224	0.00830262		-0.00859799	0.0586749	0.115112	0.202257	0.41973	0.681161	0.671281	0.485373	0.332333	0.279077	0.088044	-0.00419932	0.0452616		-0.0142957	0.000837047	0.0423464	0.0130159	0.106255	0.234021	0.603966	0.277905	0.196696	0.0525	-0.00283046	-0.0497125	0.0226292		0.157297	0.187201	0.181528	0.0713137	0.423439	0.663154	0.398845
2.8125	0.00333846	0.0371391	-0.181876	0.122482	-0.179172	-0.474556	-0.324763	-0.14864	0.0741067	0.0164437	-0.146301	0.0452972	0.0414844		0.0425907	0.133191	0.118146	0.252272	0.452098	0.489772	0.449234	0.349954	0.277943	0.227905	0.103349	0.0369269	0.00248723		-0.0286335	0.0990165	0.0503119	0.0489996	0.139422	0.399276	0.404252	0.155917	0.100416	-0.0786457	-0.0581467	0.0559087	0.0152184		-0.0365705	0.110076	0.160528	-0.0818513	0.0366263	0.750651	0.214911
5.625	0.027313	-0.069442	-0.0628162	-0.0399887	-0.112133	-0.211039	-0.147956	0.0449767	-0.0471418	-0.0751453	-0.00878577	0.0411543	0.21257		0.113048	0.197997	0.146142	0.182454	0.260608	0.188495	0.125839	0.073817	0.0460292	0.0974486	0.156992	0.087364	0.0483533		0.0207959	-0.0288547	-0.0793687	0.0556191	0.162898	0.165701	0.177454	0.146883	0.0185176	-0.0413766	0.0307526	0.0477548	-0.028285		0.146691	-0.147912	-0.107861	-0.299839	0.082447	-0.109774	0.213444
8.4375	0.0508335	0.099861	0.127366	-0.0236817	-0.0481656	-0.150295	-0.0960453	-0.111645	-0.0520388	-0.0702782	-0.0312348	0.132569	0.281616		0.11423	0.216741	0.175699	0.120019	0.13149	0.129916	0.0812422	0.0693751	0.0757723	0.101248	0.081381	0.00650732	0.0132238		0.0670316	-0.0566885	-0.0162728	-0.0213067	0.0404991	0.091924	0.115003	-0.0622467	0.121889	0.032853	0.0619383	0.110038	-0.0576956		0.0530538	0.00605049	-0.164918	0.0666474	-0.29717	-0.30333	0.12189
11.25	0.0377785	0.134234	0.00600301	-0.0362148	0.00728136	-0.0308064	0.00446315	0.113666	0.171706	0.0655758	0.0974946	0.119221	0.0822837		0.0715924	0.164234	0.134786	0.109677	0.0877702	0.116021	0.122103	0.0665403	0.0710745	0.0712786	-0.00816974	-0.0351271	-0.0705715		-0.083567	-0.0263433	-0.0633757	0.0541828	0.0807511	0.126556	-0.022263	-0.226134	0.0235588	-0.0187579	-0.00571579	-0.0473675	0.0942067		0.0426655	-0.108832	0.16712	0.242322	0.194006	0.184088	0.0601653
14.0625	-0.101343	-0.0976981	-0.0591319	0.0427328	0.096743	0.215208	0.140788	0.0224943	0.056796	0.0795193	0.033344	-0.0443395	-0.0794121		0.103145	0.0930711	0.00881441	0.000650224	-0.0553441	-0.0166846	0.0988425	0.0223346	-0.0364291	-0.033066	0.0189856	0.0699027	0.00144653		0.0492551	-0.0667712	0.0748313	0.0325707	0.113976	-0.16265	-0.129777	0.064598	0.0650749	-0.103777	0.0316396	0.060361	0.0323698		0.235001	0.0383818	-0.227869	0.170178	-0.276951	-0.0620816	0.00893462
16.875	-0.104439	-0.131157	-0.0372838	-0.0134721	-0.0497432	0.0438133	-0.00925967	-0.114204	0.0729003	0.151992	-0.0928204	-0.192825	-0.0890231		-0.0142031	-0.0259417	-0.0183276	-0.00474995	-0.050491	-0.0223828	0.0564244	-0.0157529	-0.0435052	-0.0320116	-0.0335931	0.0434744	0.0327879		0.0937117	-0.0163681	-0.0411835	0.0310837	0.0840615	0.151246	0.00615594	0.0759213	0.0693843	-0.00506998	-0.0503083	0.0859988	0.09273		0.100427	0.104608	0.0645347	-0.0197054	0.103441	-0.0862702	-0.0344223
	Mi9 #10														Tm3 #10														Mi1 #10														Mi4 #10
Elevation\Azimuth(°)	-16.875	-14.0625	-11.25	-8.4375	-5.625	-2.8125	0	2.8125	5.625	8.4375	11.25	14.0625	16.875		-16.875	-14.0625	-11.25	-8.4375	-5.625	-2.8125	0	2.8125	5.625	8.4375	11.25	14.0625	16.875		-16.875	-14.0625	-11.25	-8.4375	-5.625	-2.8125	0	2.8125	5.625	8.4375	11.25	14.0625	16.875		-16.875	-14.0625	-11.25	-8.4375	-5.625	-2.8125	0
-16.875	-0.00943572	0.0139139	-0.0274893	0.0227958	0.0205098	-0.194927	-0.138399	0.033456	0.0289708	-0.014345	-0.0939433	-0.0672012	0.0085321		0	0	0	0.0416638	0.118234	0.0402	-0.0441687	0.0327787	0.0448257	-0.0119009	-0.0479389	0	0		-0.00909208	0.00531506	0.00577917	0.0178499	-0.0331265	-0.0110351	0.000490417	0.00997065	0.00631162	-0.00725984	-0.0129438	-0.0284677	-0.0510066		-0.0864645	0.088852	0.0529787	0.0328906	0.145368	0.0630938	0.104618
-14.0625	-0.0764799	-0.115878	-0.16088	-0.0773134	-0.0505285	-0.23254	-0.0710645	0.0751681	0.0386764	0.0351362	0.0163147	0.0303765	0.054123		0	-0.000305131	0.0314273	0.0894472	0.169385	0.133807	0.0239397	-0.0365235	0.00129667	0.0391877	-0.13791	-0.0239869	0		-0.00129711	0.0448392	0.0207814	-0.0136358	-0.0318274	-0.0101811	0.0182224	0.0373831	-0.000617397	-0.0314011	0.00178839	-0.0280821	-0.0312944		0.0283248	-0.0483507	0.0711371	0.067654	0.0350359	0.116661	-0.138191
-11.25	-0.0769782	-0.12729	-0.0681039	-0.115452	-0.129807	-0.119901	-0.17019	-0.077304	0.0573234	0.0564947	0.0975723	0.0395305	-0.0432546		0.0491596	0.0395446	0.00250834	0.0287117	0.123384	0.203062	0.223947	-0.00380276	-0.0323334	0.0202831	-0.0473026	-0.0587343	0		0.0167589	5.41363e-05	-0.00429648	0.0129889	-0.00181374	0.0111076	0.00682306	0.0282377	-0.0191843	-0.0452784	0.00198279	-0.0391727	-0.0504683		-0.0995423	0.179657	0.106637	-0.10859	-0.0948331	-0.106412	-0.0883887
-8.4375	0.0341794	0.00731958	0.0697902	-0.0316799	-0.10446	-0.100223	-0.124372	-0.141725	-0.02392	-0.0570184	0.032042	-0.07809	-0.111659		-0.0308339	0.00502505	-0.0259576	-0.0723325	0.136304	0.277668	0.30359	0.162914	-0.0327298	0.0715698	-0.0185496	-0.0358901	-0.00287965		0.00587727	0.00153854	-0.00370032	0.0211445	0.0179181	0.0203292	0.0362304	0.0223133	0.0236417	-0.0114797	-0.0391638	-0.0376398	-0.00511558		-0.055705	0.158444	0.148656	0.0719291	0.192304	0.176768	0.305021
-5.625	0.0926813	0.15883	0.0480539	0.0750775	-0.0908755	-0.14915	0.0158348	-0.0464721	-0.0189768	-0.129289	-0.0681737	-0.0517184	0.0088964		-0.0241966	-0.0183822	-0.0717304	0.0267143	0.266142	0.349931	0.345908	0.194244	0.0213579	0.0532884	-0.00357993	-0.0234996	0.0127518		-0.00227293	0.00581934	0.0247309	0.0378056	0.00538277	0.0649549	0.122886	0.0988069	0.0578955	-0.018169	-0.0724628	-0.00968443	0.00727711		0.0216095	0.0479579	0.0970518	0.0706994	0.11577	0.0713178	0.41804
-2.8125	0.00732582	0.184527	-0.222908	-0.0682096	-0.0379417	-0.188491	-0.195504	-0.0811103	-0.271894	-0.202262	-0.126715	0.0799451	0.0737001		-0.0328819	0.0732389	-0.0908807	0.0515486	0.337928	0.426404	0.453619	0.394524	0.116292	0.0969951	-0.0922216	0.0001827	0.0211944		0.0183977	-0.0236792	-0.00450652	0.0442774	0.0612627	0.251331	0.427521	0.265543	0.0829184	0.0363114	-0.0542681	-0.0298024	-0.024163		0.0349454	0.141776	-0.0338065	-0.00558693	-0.0541274	0.17836	0.437051
0	0.000195067	0.083995	-0.256472	-0.11257	0.0520557	-0.304324	-0.595564	-0.241849	-0.118843	-0.249195	-0.197975	0.0540457	0.106307		0.0149305	0.0575939	0.0219792	0.057844	0.184675	0.519862	0.692719	0.579766	0.251659	0.109823	-0.060992	-0.091329	-0.00698594		0.0254772	-0.0166017	-0.00757483	0.0475984	0.118815	0.437013	0.756114	0.362302	0.0973218	0.0499548	-0.0266029	-0.00957582	0.00538897		-0.0243018	0.147639	-0.118417	-0.0108979	0.162431	0.466795	0.593629
2.8125	0.0226085	0.0353933	-0.0112746	-0.0990621	0.250619	0.0981979	-0.329784	-0.561091	-0.1564	-0.219901	-0.214666	-0.0285865	0.123159		-0.0510691	0.038736	0.0651023	0.015625	0.15011	0.400355	0.518614	0.447623	0.15185	0.069427	0.0784234	-0.0489103	-0.0462028		0.0187113	-0.00773332	0.0067767	0.042237	0.0784941	0.243521	0.448668	0.208338	0.0680641	0.0194314	-0.0226818	-0.00971533	0.00182884		0.0123595	0.187996	0.231638	0.156537	0.181052	0.411003	0.681358
5.625	0.0460159	0.0157385	-0.0410637	-0.0498931	0.0971359	0.0401871	-0.148976	-0.239619	-0.146669	-0.167438	-0.160169	-0.0708833	0.00196312		-0.083104	-0.0167284	0.0748112	0.0506334	0.0293883	0.215008	0.181054	0.240531	0.126805	0.0884737	0.0737182	0.00280591	0.0442824		-0.0211319	-0.00396402	0.00403808	-0.00402788	0.030281	0.0449077	0.0634584	0.0474915	0.0358055	0.00395553	-0.0178243	0.00794641	-0.00672844		0.113808	-0.0248005	0.0442172	0.00792837	0.194994	0.343225	0.234898
8.4375	0.0435609	-0.028796	0.0271203	0.0807484	4.38302e-05	0.0316609	0.0476062	0.0980581	-0.0469822	-0.0560891	-0.142333	-0.136643	-0.0731083		-0.0154845	-0.0118282	-0.00192066	-0.016093	0.00292232	0.0604195	0.0386443	0.0490941	0.0805427	0.0180369	0.0776545	0.0057279	-0.00360206		-0.014439	0.00509245	-0.0102257	0.00167055	0.0188537	0.0435584	0.0390889	-0.0104335	0.0161753	-0.0224532	-0.000285055	0.00159907	-0.0082375		-0.0977262	-0.0531635	0.0775424	0.0384798	0.080004	0.1439	0.284672
11.25	0.0249969	0.0290256	0.0709959	0.218719	0.0937613	0.126379	0.0856821	0.101741	0.0326325	0.0242544	0.00342422	-0.0494588	-0.0149753		0	-0.0250315	-0.0677909	-0.13727	-0.0921321	-0.0545959	0.0134984	0.0161707	-0.0121408	-0.101709	-0.00927155	0.0295743	-0.00434942		0.0146479	0.00155909	-0.00659722	0.00259565	0.00598639	0.00609139	0.0404759	-0.00597799	0.018444	0.00687295	0.000189458	-0.0241942	-0.0130014		0.123274	-0.152129	-0.0649791	0.00774266	0.0270301	-0.0600846	-0.042168
14.0625	-0.011681	0.00529285	-0.00541123	0.179997	0.10132	0.0693424	0.133069	0.0882551	-0.0263289	0.0269327	0.0294637	0.0228686	-0.0106813		0	-0.00869296	-0.0740288	-0.120393	-0.153386	-0.140915	-0.0518301	-0.0320476	0.0185567	-0.031706	-0.00093566	0.00581043	0		0.0140602	-0.0239034	-0.0104293	0.0119414	-0.0222027	-0.0151913	-0.00836864	0.00398141	0.00437946	0.0143645	-0.02572	-0.0360891	-0.0172676		-0.166013	0.0278008	-0.00103484	-0.00138589	-0.0560827	-0.09724	-0.0871888
16.875	-0.0202452	-0.0195152	-0.0746592	0.00628271	-0.040221	-0.0154136	0.0756441	0.0448629	0.110744	0.0219619	-0.0370696	-0.0709308	-0.0952618		0	0	-0.0393876	-0.0228045	-0.0339699	-0.0632648	0.0161698	-0.0506933	0.0062703	0.00109374	0	0	0		-0.00345508	-0.028894	-0.0533749	0.000958592	-0.0422371	-0.0645331	-0.0378597	-0.0101497	0.0132102	-0.00387612	-0.0293028	0.0130188	-0.00707717		-0.0682751	-0.117454	-0.16978	0.00202054	-0.105326	-0.00827485	0.174928
	Mi9 #11														Tm3 #11														Mi1 #11
Elevation\Azimuth(°)	-16.875	-14.0625	-11.25	-8.4375	-5.625	-2.8125	0	2.8125	5.625	8.4375	11.25	14.0625	16.875		-16.875	-14.0625	-11.25	-8.4375	-5.625	-2.8125	0	2.8125	5.625	8.4375	11.25	14.0625	16.875		-16.875	-14.0625	-11.25	-8.4375	-5.625	-2.8125	0	2.8125	5.625	8.4375	11.25	14.0625	16.875
-16.875	0.00272707	0.0546231	0.122512	0.0728256	-0.0483015	-0.0710183	-0.0491131	-0.0591094	-0.0552649	-0.00482665	0.0549224	-0.0133307	-0.0388976		0.000851324	0.0180708	0.0250939	0.0139836	-0.0256387	0.00684409	-0.0359479	-0.0111782	-0.00796961	-0.00403931	0.00131131	0.00506396	0.000975472		0.0594362	0.0249319	0.034338	0.00289221	-0.0706027	-0.0436016	-0.00490644	-0.0190418	-0.0427728	-0.011753	0.0108505	-0.0371357	-0.0557575
-14.0625	0.00967989	0.0657259	0.0912648	0.079508	0.00703764	-0.0191195	-0.014635	0.0334457	-0.0342199	-0.0207665	0.0460934	-0.0596414	-0.0648867		-0.00498845	-0.0105659	0.020726	0.00954278	-0.0273482	-0.039782	-0.051533	-0.0462809	-0.0325962	-0.0274393	-0.00458203	0.0187883	0.0110353		0.0105865	0.0172894	-0.013148	-0.0767641	-0.0261316	-0.0176412	-0.0364385	-0.0338762	-0.0283231	-0.0163795	-0.0143751	-0.0363544	-0.0850032
-11.25	0.00606179	0.0109058	-0.00824678	0.0182943	0.0586455	0.068045	0.0704135	0.0981916	-0.0323925	-0.0600443	0.00637473	-0.0723351	-0.0309931		-0.0133624	-0.0202664	0.0152383	0.0159915	0.00135976	0.00287998	-0.00804339	-0.0139097	-0.000434742	-0.0223853	-0.0164211	-0.0122035	-0.0372797		0.011345	0.0542761	-0.00250986	-0.0290969	0.0556331	0.037646	-0.00291314	-0.0390201	-0.0129769	0.0451686	0.0354882	0.0216851	-0.0343652
-8.4375	0.0118307	-0.0419508	-0.0736734	0.00785801	0.0628916	-0.0113999	-0.0657347	-0.0216321	-0.0142172	-0.0349251	-0.00923213	-0.0730081	-0.0219191		-0.00550439	0.0035759	0.0262949	0.032021	0.0674065	0.110336	0.0952432	0.0877389	0.0595823	0.0112883	-0.0153351	-0.0282051	-0.0148407		0.0459888	0.0751585	0.0334395	0.010779	0.0485938	0.0583557	0.0244741	-0.00151301	-0.0213247	0.0130824	0.00999203	0.00372437	-0.0139827
-5.625	-0.00360756	-0.0687138	-0.149652	-0.0732075	-0.0222368	-0.00684706	0.0842692	0.03824	0.00681238	0.0284589	0.0453866	-0.0231082	-0.00214931		0.0198122	0.0367533	0.0511218	0.0961927	0.182803	0.306544	0.309806	0.286309	0.187918	0.071751	-0.00217908	-0.0200603	0.0108747		0.0648693	0.0321267	-0.0112868	-0.0338342	0.0539382	0.145994	0.160166	0.155276	0.0575443	-0.0148658	-0.0506871	-0.0995238	-0.000253007
-2.8125	0.0459053	-0.0731027	-0.111072	-0.172745	-0.211028	-0.193706	-0.337667	-0.322665	-0.0211555	0.0900626	0.115728	0.0761963	0.0473815		0.00823505	0.0421618	0.0550762	0.136912	0.239786	0.533231	0.627772	0.503738	0.332434	0.170054	0.0515473	0.0061665	0.0312803		0.0323185	0.0388131	0.0427781	0.0415082	0.126678	0.310346	0.473641	0.351845	0.157284	0.0136765	-0.0544843	-0.081804	-0.0345229
0	0.102152	-0.00773345	-0.0201337	-0.271056	-0.245771	-0.423913	-0.774572	-0.549436	-0.103964	0.0269939	0.067567	0.0788203	0.0795027		-0.0273405	0.00679011	0.0419554	0.125186	0.27198	0.548877	0.636165	0.580481	0.40959	0.205949	0.0615292	0.0121668	0.00164841		0.0434739	0.0364838	0.0330421	0.111494	0.21109	0.462073	0.666123	0.491831	0.232412	0.0241346	-0.0519183	-0.00309012	0.00720825
2.8125	0.103132	0.0853872	-0.000724941	-0.156473	-0.157851	-0.267483	-0.428363	-0.221094	0.0362204	0.0221563	0.0181017	0.0333201	0.0758183		-0.0217216	-0.0299992	0.0151942	0.104629	0.282239	0.54774	0.621001	0.469384	0.275442	0.132637	0.0106533	0.00265598	-0.00363375		0.028637	-0.0311083	-0.00293032	0.0729353	0.206365	0.44974	0.529616	0.378972	0.145336	-0.013568	-0.000711666	0.00947644	0.0132328
5.625	0.10532	0.115476	-0.0553827	-0.119847	-0.0913802	-0.070698	-0.133613	-0.0567718	0.0141289	-0.0215182	0.0257209	-0.0277069	0.0242292		-0.00618356	-0.00932755	-0.000387934	0.0405471	0.15398	0.314499	0.352254	0.226158	0.0983875	0.0427905	-0.0206106	-0.00424449	0.0105241		0.0108449	-0.0156956	-0.00850837	0.0055202	0.11603	0.280923	0.295629	0.093402	-0.0447029	-0.0721672	-0.0242476	0.00798087	-0.00183892
8.4375	0.0405747	0.0284599	-0.0303398	-0.015632	-0.0503024	-0.0160496	0.0172027	0.00183425	-0.0305911	-0.0822021	-0.0671971	-0.0688879	0.0153236		-0.0267444	-0.0385364	-0.0218851	0.00182214	0.0492047	0.092787	0.095167	0.0663984	0.0177251	0.00476833	-0.0127315	-0.0325071	-0.0238595		0.0714869	0.0231523	0.0337819	-0.00499126	0.0114182	0.129442	0.105239	-0.0652671	-0.0904138	-0.0205495	0.0783205	0.0501464	0.00906024
11.25	-0.0337265	0.00333028	0.0577881	0.0587538	-0.00484499	-0.0342534	-0.0585456	-0.0464239	-0.0121877	-0.0549821	-0.106379	-0.0626921	0.0397612		-0.017619	-0.0184803	-0.00224095	0.0271765	0.0541004	0.0390527	0.0298617	0.0091849	-0.0172529	-0.00808707	-0.0137735	-0.0324801	-0.0165972		0.0245147	0.0150523	0.0273422	-0.0266901	0.0156549	0.138136	0.120914	-0.0531743	-0.0422307	0.0436188	0.0852176	0.00582312	-0.0242021
14.0625	-0.0530422	0.0143871	0.0629832	0.0266471	0.0138175	0.00896047	-0.0232051	-0.0533579	-0.0347736	-0.0499295	-0.0838949	-0.0328618	0.0231623		-0.00828655	-0.028652	-0.0214823	0.0252753	0.0158758	-0.0347873	-0.0439405	-0.00283641	-0.0348772	-0.0143072	-0.0180045	-0.0115038	-0.00314701		-0.0119067	0.0617147	0.00461278	-0.0153068	0.0526757	0.0612637	0.0706634	0.00277754	0.0356115	0.0163106	0.0159077	-0.0120576	-0.0061235
16.875	-0.0319921	-0.0162996	0.018052	0.0480061	0.109366	0.0722086	-0.0219935	-0.00882901	-0.013918	-0.0266998	-0.0179028	0.00629139	0.00769388		-0.000744703	-0.00807004	-0.0159493	0.0048952	-0.0219634	-0.0804981	-0.0356343	-0.00311382	-0.0435012	0.00161736	-0.0230688	0.0123599	0.000701234		0.0154476	0.0166213	0.0484314	0.040735	0.0447884	0.052177	0.063065	0.0773601	0.0259323	-0.0370344	-0.0168787	0.00284639	-0.0133565
	Mi9 #12																												Mi1 #12
Elevation\Azimuth(°)	-16.875	-14.0625	-11.25	-8.4375	-5.625	-2.8125	0	2.8125	5.625	8.4375	11.25	14.0625	16.875																-16.875	-14.0625	-11.25	-8.4375	-5.625	-2.8125	0	2.8125	5.625	8.4375	11.25	14.0625	16.875
-16.875	0.0293486	0.0562557	0.0174814	-0.0128385	0.00405924	0.0201672	-0.0301584	-0.119206	-0.148833	-0.0390153	0.0300724	-0.0154762	-0.00686449																-0.0171492	0.02258	0.0194498	0.0181603	-0.0200058	-0.0230521	-0.0061548	-0.023859	0.0232936	-0.0111778	-0.032146	0.0106938	-0.0226627
-14.0625	-0.00711769	0.0435529	0.0665961	0.0200492	-0.0108899	0.0215291	-0.0615077	-0.0483661	-0.0597687	-0.0548954	-0.0303752	-0.017074	0.0163176																-0.0224956	-0.0117673	0.0166553	-0.0187265	-0.0585904	-0.031703	-0.00449061	-0.0230751	0.0123349	-0.0140148	-0.0146104	0.00495091	0.00301282
-11.25	-0.060484	-0.0708525	-0.00808535	-0.0238096	-0.0980383	-0.0474934	-0.137329	-0.0486972	0.0145623	0.0185844	-0.0931561	-0.0596084	0.0120659																0.0123103	-0.0165234	0.0269175	-0.0190413	-0.0544595	0.00307534	0.0215865	-0.0415163	-0.0118575	-0.0109931	-0.0250435	-0.00822548	-0.0238207
-8.4375	-0.112948	-0.0774929	0.00792046	0.0750547	0.0646218	0.0568256	0.0678783	0.0189206	-0.00762352	-0.0425821	-0.110622	-0.058745	-0.00380547																0.0207537	-0.0077721	0.0604231	-0.0177999	-0.0313116	0.0440044	0.0183471	0.0163607	0.00676904	0.0164249	0.0084013	-0.0111493	-0.0472991
-5.625	-0.0167551	0.111777	0.0766803	0.0902574	0.123021	0.00491189	0.11016	0.0456551	-0.041179	-0.0248997	-0.00928564	0.0488711	-0.0219458																0.0225468	0.00397066	0.0429513	-0.0158472	0.0324085	0.0717971	0.0665264	0.0508373	0.0137354	0.033337	0.018467	-0.0307856	-0.0151561
-2.8125	0.015817	0.131109	0.0662962	0.0968967	0.0633589	0.13782	-0.0573476	-0.108983	-0.0101525	-0.0607398	-0.0330684	0.0631079	0.0279299																0.0199459	0.0157332	0.0126525	0.0113289	0.0567939	0.185975	0.426236	0.147877	0.0529473	0.0195856	-0.0204301	0.0306691	0.016789
0	-0.117205	-0.0100759	0.0323752	0.021339	0.0379839	-0.171478	-0.625362	-0.217788	-0.0713447	-0.174359	-0.0982254	0.0753139	0.0466097																-0.022596	0.0283273	0.000991631	0.0181937	0.043753	0.311284	0.712845	0.298385	0.0662963	0.0514762	-0.00496368	0.0260003	0.0146694
2.8125	-0.143223	-0.175503	-0.153153	0.0745676	0.0815824	-0.0410774	-0.000684943	0.0552435	0.0166567	-0.0424215	-0.0690069	-0.0032622	0.0450336																-0.00251211	-0.01038	-0.0294098	0.0278762	0.023366	0.207025	0.435433	0.165762	0.040694	0.0603563	-0.0075592	-0.00481705	-0.00445035
5.625	-0.106783	-0.164156	-0.11794	-0.028463	0.0872609	0.129252	0.0998366	0.108089	0.0429717	-0.0211071	-0.0872947	-0.0594871	0.0690747																0.000649122	-0.0492467	-0.0316064	0.00982937	0.013335	0.0285916	0.106806	0.0388107	0.0298999	0.0463283	-0.0245607	-0.0132911	0.0128651
8.4375	-0.00242587	-0.0635952	-0.0682228	-0.072077	-0.0476359	-0.107354	0.00460468	0.0380539	0.0523776	-0.0978861	-0.136398	-0.0858971	-0.0154446																-0.00512056	-0.017169	-0.00574361	-0.000356846	0.0211772	0.00348233	0.0322744	0.0440206	0.00536646	-0.0175729	-0.00223811	-0.00804021	-0.00763036
11.25	0.0353955	0.0380085	0.0614112	0.0380012	0.0157507	-0.0752744	-0.0284077	0.0448369	0.0505943	0.0231069	-0.0117472	-0.0153315	-0.0378166																0.00659411	0.00900571	-0.00701897	0.00594876	-0.00810037	0.0270854	0.042928	0.0104306	-0.0132368	-0.0263399	0.0154472	0.0168704	-0.0437303
14.0625	0.0654827	0.111946	0.101525	0.11764	0.0491778	0.0196264	0.0145185	0.00437522	-0.0102925	0.0312099	0.115355	0.11506	0.00620478																-0.0159446	0.00597184	-0.0274772	-0.00974979	-0.0109587	0.0258759	0.0338993	-0.0208957	-0.00894763	0.0258893	-0.000609599	0.0040448	-0.0187453
16.875	0.0720975	0.108877	0.0272012	0.0273615	0.0689987	0.0375323	-0.0647272	-0.0937432	-0.114639	-0.0605846	0.0468991	0.0378582	-0.00254796																-0.0111426	-0.0142711	-0.0138888	-0.0137802	-0.00524731	0.0137138	0.0315384	-0.00826939	-0.00331956	0.00221651	-0.0242351	-0.00787379	-0.0175523
	Mi9 #13																												Mi1 #13
Elevation\Azimuth(°)	-16.875	-14.0625	-11.25	-8.4375	-5.625	-2.8125	0	2.8125	5.625	8.4375	11.25	14.0625	16.875																-16.875	-14.0625	-11.25	-8.4375	-5.625	-2.8125	0	2.8125	5.625	8.4375	11.25	14.0625	16.875
-16.875	-0.0151789	-0.0141452	-0.0095072	0.0182936	0.033017	0.0453445	0.0775739	-0.0429162	-0.0981756	-0.0322214	-0.0300315	-0.0350048	0.0102014																0.126511	-0.111615	-0.107054	-0.035687	0.0557426	0.139496	0.0699188	0.0572066	0.0826192	-0.0889407	-0.00712286	-0.120454	0.0654776
-14.0625	0.0369898	0.0413407	0.0275258	0.0626672	0.112179	0.138177	0.0903399	-0.0365558	-0.133976	-0.0877752	-0.0477954	-0.0570715	-0.00503072																0.0118313	-0.0307879	0.0436131	0.047085	-0.0656987	0.0205077	0.0194406	-0.00834929	-0.0315827	-0.102426	-0.076328	-0.0955268	0.0163593
-11.25	0.014165	-0.00253346	-0.00210388	0.0544677	0.0747843	0.0838964	0.023355	-0.172416	-0.239911	-0.124822	-0.0697989	-0.0778427	-0.0530524																-0.0198515	-0.00889792	-0.0771184	-0.000337174	-0.0880391	-0.0843195	0.0202895	0.00182646	0.0505902	-0.0860152	-0.00328253	0.0731164	-0.177844
-8.4375	-0.0499688	-0.0187268	-0.0560582	-0.0625319	-0.0563741	-0.0410135	-0.0666312	-0.188445	-0.295481	-0.158368	-0.0812202	-0.0744443	-0.0656732																-0.00210983	0.033953	0.0789801	0.0115711	0.0128477	0.0176644	0.030031	0.0235359	-0.0717482	-0.111493	0.0879281	-0.0931933	-0.0717202
-5.625	-0.0905893	-0.0425313	-0.0886893	-0.114663	-0.0575574	-0.0816649	-0.181078	-0.281081	-0.340838	-0.188636	-0.0845431	-0.01724	-0.0175541																-0.0811411	0.0993178	-0.0201928	0.0126334	0.0829019	0.177476	0.149394	0.0617676	0.0537524	0.0627452	-0.0255466	0.0976066	-0.130034
-2.8125	-0.0307457	-0.0493191	-0.0232578	0.0140458	-0.0350788	-0.309997	-0.562609	-0.469061	-0.361419	-0.158767	-0.119477	0.00796511	0.00620923																0.0355806	0.115562	0.0242677	-0.0422189	-0.0369433	0.221092	0.594621	0.388929	0.136894	-0.0219873	-0.0359998	-0.0637228	-0.10063
0	0.033544	-0.0539136	-0.0382234	0.00691456	-0.131695	-0.554973	-0.758175	-0.381517	-0.301856	-0.126168	-0.183281	-0.0603499	-0.0407961																0.0366116	0.0509942	-0.047563	-0.0871071	0.142025	0.349848	0.700674	0.395264	0.0231649	0.0516433	-0.0132823	0.0795644	0.0311154
2.8125	0.0161931	-0.109048	-0.143481	-0.177486	-0.302904	-0.529326	-0.576471	-0.326364	-0.21128	-0.0825017	-0.168101	-0.104311	-0.042129																0.045286	-0.0585238	0.0393232	0.027865	0.0789523	0.281312	0.45087	0.236989	0.0862556	0.0164271	-0.0248215	0.0417172	0.0426226
5.625	0.0105853	-0.101197	-0.147241	-0.253673	-0.291719	-0.351413	-0.367779	-0.188786	-0.0609892	0.0325587	-0.062784	-0.0855001	-0.0627443																0.021725	-0.089571	-0.0371356	0.0694007	0.085201	0.217481	0.23493	0.181094	0.0490179	-0.104823	-0.0736339	0.0236601	0.112784
8.4375	-0.0338787	-0.0630005	-0.0798953	-0.137053	-0.184422	-0.258223	-0.179457	-0.0661101	0.0232338	0.0726265	-0.0266051	-0.0727724	-0.0929297																-0.0291937	0.0295853	0.00962555	0.0933966	0.133985	0.043382	0.0962439	0.0711836	0.0642236	0.0351007	-0.146144	-0.0458193	0.0252467
11.25	-0.113755	-0.104349	-0.0937796	-0.107252	-0.159655	-0.186706	-0.135975	-0.110623	-0.0475238	-0.0030376	-0.0530538	-0.0529579	-0.073759																0.0292418	-0.0826784	0.018072	-0.0323525	0.0681067	0.0711119	0.0224877	0.0212164	-0.00615688	0.0738171	0.106135	-0.0459901	-0.0221155
14.0625	-0.0979955	-0.122271	-0.117372	-0.0965289	-0.0644461	-0.0961375	-0.114906	-0.089516	-0.0459401	-0.00410671	-0.0197157	-0.0229638	-0.0541831																-0.0188305	0.00597567	-0.0166036	0.0379361	-0.0445376	0.040056	-0.156845	-0.0835171	0.0164872	-0.0787272	0.100476	0.0309689	0.112481
16.875	-0.0250493	-0.051323	-0.0647193	-0.0231575	0.0146124	-0.0611108	-0.0812912	-0.0554798	0.0432448	0.106615	0.0464369	-0.0287165	-0.0444786																-0.0937624	0.025178	0.020526	-0.0996333	0.0829238	-0.0145001	-0.0840828	0.00555663	0.0198649	-0.0539828	-0.0375238	0.00732375	0.0601534
	Mi9 #14																												Mi1 #14
Elevation\Azimuth(°)	-16.875	-14.0625	-11.25	-8.4375	-5.625	-2.8125	0	2.8125	5.625	8.4375	11.25	14.0625	16.875																-16.875	-14.0625	-11.25	-8.4375	-5.625	-2.8125	0	2.8125	5.625	8.4375	11.25	14.0625	16.875
-16.875	0.00404116	0.00311737	0.0078694	0.0118346	0.000564063	0.0162227	0.0626766	0.0604033	-0.00782245	-0.0268807	0.00383292	-0.00471383	-0.000799326																0.00205573	0.0105335	0.0272846	-0.00631852	-0.00181792	-0.0118434	-0.0136264	-0.0951632	0.0264912	-0.0129364	-0.00102932	-0.0208107	-0.0233349
-14.0625	-0.00895712	0.00901342	0.0479816	0.0581092	0.0125654	-0.0100134	0.0265204	0.0430722	0.00568421	0.00395286	0.0349947	-0.0113585	-0.0169906																0.0228585	0.0345958	0.0141914	0.0163748	0.0292497	0.0595426	-0.00468106	-0.0745602	0.0210868	0.0019099	-0.0179733	-0.0323683	-0.0574888
-11.25	0.00171716	0.0337221	0.0550915	0.0636085	0.016313	-0.043404	-0.0298726	0.00894061	0.0177212	0.012764	0.0252712	-0.00603062	-0.0196443																0.0211785	0.0377473	-0.0109232	-0.00364711	0.0203219	0.0585918	-0.00109469	0.0126324	-0.020827	-0.0312608	-0.0141108	-0.00556849	-0.0181308
-8.4375	-0.0088896	0.0130437	0.0212327	0.0428286	0.0325468	0.0162315	0.00518753	-0.012857	-0.0106384	-0.018287	0.0292516	0.0527754	0.021254																-0.0257566	0.00603047	-0.0450963	0.0296184	0.0308378	0.0246943	0.0553947	0.0372577	-0.0146189	-0.00236885	-0.00514027	-0.0136234	0.0161649
-5.625	-0.038539	-0.0196423	0.0105487	0.0411906	0.0442106	-0.0385888	-0.0857682	-0.0307443	-0.0178579	-0.0444184	0.00761619	0.0584797	0.035874																-0.0370841	0.000950435	-0.0187925	0.0651655	0.0825138	0.0615934	0.151135	0.0697135	0.0533481	0.0103201	0.00431747	0.044661	0.014834
-2.8125	-0.0493098	0.0166448	0.0317192	0.0198556	-0.0380249	-0.221239	-0.276086	-0.10739	-0.0208402	-0.0741853	-0.0567139	0.0355261	0.027585																0.00651815	0.0198613	0.0574801	0.0296293	0.143219	0.238937	0.483861	0.255605	0.0797134	0.00593895	-0.016742	0.0452396	0.00694955
0	-0.0301636	0.0649579	0.0353414	0.0079567	-0.058729	-0.389389	-0.655107	-0.274763	0.00671939	0.0105445	-0.0377163	0.00836187	0.000745165																0.00384904	0.00427014	0.0547751	0.0311201	0.143421	0.386677	0.75717	0.424783	0.0754205	0.0082095	-0.000524288	-0.0262278	0.0147766
2.8125	-0.00116636	0.0391975	0.0197709	0.00722733	-0.00319367	-0.198623	-0.280017	-0.0746003	0.0481536	0.0450209	-0.00105253	-0.0453646	-0.0301213																-0.0179987	0.0202104	0.0276213	0.0687584	0.149977	0.323077	0.476543	0.309492	0.136894	0.0186439	-0.00399125	-0.0231701	0.0269521
5.625	-0.0128037	-0.0230212	-0.0265787	-9.93256e-05	0.0193347	-0.0138339	0.00341036	0.0189469	0.0209446	0.023005	-0.0160971	-0.0513597	-0.0157168																0.0103055	0.0244148	0.0126357	0.0437852	0.0816538	0.163115	0.0757075	0.14595	0.112821	0.0574733	-0.0340968	0.026946	0.0420229
8.4375	-0.0539448	-0.0299221	-0.0292029	-0.0184825	0.00254255	0.015204	-0.000199757	-0.0488233	-0.0267022	0.00550054	-0.0320103	-0.0438967	-0.0132053																0.0304622	0.0530323	-0.0388108	0.0134759	0.0277798	0.0861823	-0.0171828	0.112814	0.0427225	0.0242142	0.0157847	0.074698	0.0595745
11.25	-0.034691	-0.00844388	0.023159	0.0152605	-0.02005	-0.0396898	-0.0874109	-0.0956619	-0.0552201	-0.0160587	-0.0325431	-0.0312187	-0.016162																0.0128247	0.0210065	-0.0517009	0.0418707	0.0383582	0.0143491	-0.0330456	0.0403617	0.0736804	0.0373038	-0.00386342	0.0407908	0.033071
14.0625	0.00971026	0.0123859	0.0428587	0.0525175	0.027533	0.00331517	-0.00230419	-0.032211	-0.0288647	0.0134541	-0.00715738	-0.0313037	-0.0171854																-0.0242346	-0.0403215	-0.0420652	0.0240848	0.0171927	0.00181224	-0.0434068	-0.0248389	0.0216283	0.0472775	-0.00873679	0.00956515	0.0228086
16.875	0.0050375	0.00985235	0.0277624	0.0288165	0.0184154	0.01121	-0.00865955	-0.0389106	-0.00761229	0.0233772	0.011474	-0.0224172	-0.0216465																-0.0625639	-0.00357252	-0.0106158	-0.0294484	0.000241431	0.0484378	-0.0270538	-0.0114091	-0.0615193	-0.0266174	-0.0013962	-0.0226207	0.0135892
	Mi9 #15																												Mi1 #15
Elevation\Azimuth(°)	-16.875	-14.0625	-11.25	-8.4375	-5.625	-2.8125	0	2.8125	5.625	8.4375	11.25	14.0625	16.875																-16.875	-14.0625	-11.25	-8.4375	-5.625	-2.8125	0	2.8125	5.625	8.4375	11.25	14.0625	16.875
-16.875	0.0224816	-0.0509838	-0.0716475	0.0200565	-0.038164	-0.104145	-0.115352	-0.0729728	-0.0404384	0.0238477	0.0188588	0.011216	0.0619482																-0.0169601	0.00646117	0.00355869	0.0852029	0.0351757	-0.00154751	-0.0737667	-0.0332391	-0.0197925	0.0764924	0.00312228	0.0254164	0.0435716
-14.0625	0.0418409	-0.0212779	-0.0138311	0.0659997	-0.00846687	-0.0933529	-0.032469	-0.00625573	0.00856378	-0.00706136	-0.0324136	-0.00460713	0.0169043																-0.0240495	-0.0210199	0.0537834	0.00260925	-0.00721253	0.093781	0.0134688	-0.022221	-0.0576353	0.0541248	0.0535575	0.00280841	0.00899682
-11.25	-0.0345274	-0.0615766	0.0142182	0.0301511	-0.0148153	-0.0154549	-0.0448659	0.00067908	0.0694238	0.0729558	0.0443873	-0.0261908	-0.0585064																0.00590349	0.060654	0.0266581	-0.00495054	-0.0350228	0.00104709	0.0520579	0.0929231	-0.00134373	-0.00620654	0.0582249	-0.0842205	-0.0674015
-8.4375	-0.0147431	0.00785157	0.0149517	0.0417769	-0.0270976	-0.033869	-0.0572676	-0.0543224	-0.00440598	0.0466939	0.10847	0.0350081	0.0462304																-0.00279802	0.051831	-0.00261884	0.0537103	0.0307372	0.0606109	0.0427969	0.0824188	0.110436	-0.0272607	-0.0306039	-0.0506385	-0.0391729
-5.625	0.0611828	0.0792118	-0.0443908	-0.0339079	-0.0664108	0.0128436	0.10595	-0.044873	-0.166534	-0.116668	-0.0114825	0.0417389	0.0403534																-0.023994	0.0086617	0.0360833	0.123289	0.141057	0.281214	0.222958	0.133237	0.0971125	-0.0180451	-0.0524338	0.0136937	-0.1455
-2.8125	-0.0651974	0.0003673	-0.0615399	-0.0695636	-0.0767322	-0.024986	-0.189986	-0.039573	-0.0269917	-0.114501	-0.0745746	-0.0117496	-0.000522723																0.00259022	0.0904285	-0.0390971	0.0931899	0.217694	0.41367	0.588102	0.423192	0.0733625	0.0116711	-0.0249304	-0.0172545	-0.0266885
0	-0.051673	-0.00191049	0.0470487	-0.0254156	-0.0936079	-0.35968	-0.702186	-0.499812	-0.0784277	-0.0970417	-0.0663962	-0.0488991	-0.00830925																0.0515008	0.117294	-0.013509	0.0976157	0.257274	0.530428	0.74199	0.555682	0.15333	-0.0493029	-0.087756	-0.0684791	0.0117024
2.8125	0.0826569	0.0422998	0.0992098	0.0886818	0.0160046	-0.0634406	-0.291802	-0.149089	-0.0379935	-0.0836038	0.0486214	-0.0260642	-0.011371																0.0206686	0.0248567	-0.0421852	0.00569069	0.26719	0.469258	0.530202	0.34333	0.214925	-0.0644401	-0.00950598	0.0558653	-0.00159626
5.625	0.0232783	0.00636921	0.0331054	-0.022688	-0.00391716	-0.0535368	-0.0876365	-0.149591	-0.0505678	-0.0411366	0.0244891	-0.0309713	-0.0134653																0.0696353	0.00117888	-0.0476389	-0.0255247	0.0959371	0.167822	0.234363	0.110415	0.154772	0.00669035	0.110936	0.121364	-0.0961936
8.4375	-0.0377571	-0.0120827	0.0251541	-0.0294024	-0.0798451	0.0292812	0.0610172	0.0224708	0.0496157	0.0997243	0.0674664	0.0344253	0.00193751																0.0744093	0.130364	0.0686768	-0.0400018	-0.00248225	-0.0533643	0.0830959	0.111756	0.101512	0.0665406	0.101332	0.069734	-0.0173091
11.25	0.0068706	0.0481622	0.0729703	0.0263398	0.00525908	-0.037775	-0.109723	-0.0842072	-0.0534658	0.0287859	0.0547862	0.107104	0.0645326																0.0421212	0.10656	0.0875286	-0.0562078	0.0394346	0.0481747	0.0760356	0.0972979	0.0583531	0.0148298	0.0772722	0.00685368	-0.004003
14.0625	-0.0236236	0.0241232	0.0180439	-0.0159104	-0.0208349	-0.0406553	0.0278841	-0.00271054	-0.0446673	-0.0747738	-0.022034	0.000660597	-0.0276934																-0.0288348	0.0285136	0.0536712	-0.0710276	0.0201854	0.0135661	-0.0240489	0.0465888	-0.0230558	-0.010095	-0.0406877	-0.0591803	-0.0212105
16.875	-0.0315527	-0.0253532	-0.0158975	0.0543031	0.0859727	-0.0173829	-0.156385	-0.136832	-0.0947641	-0.114993	-0.0811834	-0.0580918	-0.0437039																-0.0303265	-0.00661835	-0.0248794	-0.0513355	-0.0589026	0.00673053	-0.0119612	0.0516824	-0.0126077	-0.0457988	-0.00457134	-0.0756385	-0.0341468
	Mi9 #16																												Mi1 #16
Elevation\Azimuth(°)	-16.875	-14.0625	-11.25	-8.4375	-5.625	-2.8125	0	2.8125	5.625	8.4375	11.25	14.0625	16.875																-16.875	-14.0625	-11.25	-8.4375	-5.625	-2.8125	0	2.8125	5.625	8.4375	11.25	14.0625	16.875
-16.875	0.0911822	0.10238	-0.00929166	-0.0405238	-0.0158675	0.0234845	-0.00538219	-0.0906964	-0.112333	-0.0523688	-0.0383095	-0.051279	-0.0324937																-0.0136639	-0.00988763	-0.0612821	0.0398767	0.00982859	0.0351073	-0.0107504	0.00914314	0.0276574	0.0349916	0.0315624	-0.016158	-0.00894639
-14.0625	0.0562245	-0.00684188	-0.112683	-0.050782	0.0262738	-0.0408383	-0.140973	-0.176966	-0.134512	-0.0860933	-0.0236297	0.0142998	-0.0167671																-0.00913703	-0.00229608	-0.0923824	0.0170669	-0.0342575	0.00634272	0.0155006	-0.0100746	-0.0283759	0.0120723	0.0435559	-0.0329787	-0.0123448
-11.25	-0.0437282	-0.0605634	-0.0735333	-0.0773998	-0.106111	-0.186338	-0.224921	-0.209315	-0.165697	-0.0263156	0.0373516	-0.000101133	-0.0110594																-0.0664428	0.0254285	-0.00939193	0.0197478	0.0502555	0.0274293	0.0138623	0.0433022	0.0259788	0.0217822	-0.0227772	0.0173603	0.0861948
-8.4375	-0.0910963	-0.0800756	-0.00520244	-0.0161552	0.000965833	-0.0667931	-0.0460927	-0.0157113	-0.0598021	-0.0558645	-0.102278	-0.118092	-0.017222																-0.0637162	0.0453072	0.0262398	0.0340475	0.127212	0.114649	0.0914809	0.0905445	0.135373	0.027061	-0.0550632	0.0211313	0.0494632
-5.625	0.0204027	-0.0779664	0.0287278	0.202381	0.0640883	-0.0217313	-0.206709	-0.05526	0.0981524	-0.018038	-0.0931417	-0.0516449	-0.0143976																-0.0188407	0.0591179	-0.00277207	0.0602838	0.167194	0.195066	0.271529	0.204678	0.131684	0.0568577	0.00198614	-0.0197564	-0.0409261
-2.8125	0.0973743	0.0676356	-0.00911346	0.135411	0.108735	-0.0405413	-0.165406	-0.133358	0.0830563	0.136819	0.147327	0.176747	0.0139368																-0.014598	0.0622038	0.0380451	0.0868902	0.199928	0.358357	0.566232	0.399958	0.151293	0.126633	-0.0118086	0.0106956	0.00598368
0	0.0603895	0.116206	0.136801	0.0299808	0.117271	-0.0845145	-0.563977	-0.21544	0.212469	0.224923	0.0444854	0.0456993	0.0180705																-0.00503466	0.0172171	0.0818752	0.0558636	0.177388	0.482474	0.760256	0.49895	0.236184	0.163768	0.0418052	0.0165526	0.0067616
2.8125	0.0320858	-0.0810098	-0.0590198	-0.0225514	-0.0386965	-0.228645	-0.43675	-0.346824	-0.168088	-0.129592	-0.0278705	-0.0291571	-0.00611013																-0.0237306	-0.0622925	0.0185615	0.0697517	0.169474	0.344809	0.533766	0.387274	0.250108	0.111387	0.035995	0.00347939	-0.050551
5.625	0.07507	-0.0534576	-0.147901	-0.0853646	-0.0156699	-0.0437613	-0.0315797	-0.0574363	-0.0797826	-0.0308748	0.0543314	0.0109507	-0.0472977																-0.0211196	-0.00698061	0.0155312	0.0398421	0.0797622	0.179703	0.294661	0.211365	0.192456	0.0696231	-0.0102061	-0.0134681	-0.000122987
8.4375	0.167575	0.15588	-0.0677551	-0.0352679	0.198292	0.237247	-0.0496048	-0.186922	-0.171153	-0.208845	-0.190778	-0.154547	-0.0922068																-0.0473915	-0.0189861	-0.0281983	-0.00775559	-0.00942873	0.138651	0.152091	0.0943035	0.0651847	0.0410537	0.0503158	0.0210238	0.0493192
11.25	0.0736919	0.186191	0.0516942	-0.0139324	0.0198565	0.122056	0.248837	0.15461	0.0253798	-0.0237568	0.0142168	-0.00739884	-0.0341573																-0.0831269	-0.0160517	0.0121671	0.0465102	0.0570966	0.084461	0.0278265	0.0381475	0.0348525	-0.0339666	0.072305	0.0596225	0.0162898
14.0625	-0.0218245	0.0966578	0.0182097	-0.0495213	0.0123405	0.0882298	0.118796	-0.00247795	-0.0623225	-0.000402909	0.138495	0.237216	0.126598																0.0568391	-0.00746939	0.0660849	0.0598277	0.0472267	0.00160093	-0.0185256	0.0174603	0.0292165	-0.0706132	0.00869083	0.0247727	0.0362272
16.875	-0.003915	0.0414156	-0.00742303	-0.0740601	-0.0950641	-0.169215	-0.144942	-0.03857	-0.0186706	-0.0221438	0.0331943	0.180086	0.138632																0.134826	-0.0466458	-0.047121	-0.00585652	-0.0369832	-0.0527761	0.0412058	0.000553154	-0.0721161	-0.0432695	-0.00424133	-0.00106371	0.042077
	Mi9 #17																												Mi1 #17
Elevation\Azimuth(°)	-16.875	-14.0625	-11.25	-8.4375	-5.625	-2.8125	0	2.8125	5.625	8.4375	11.25	14.0625	16.875																-16.875	-14.0625	-11.25	-8.4375	-5.625	-2.8125	0	2.8125	5.625	8.4375	11.25	14.0625	16.875
-16.875	0.037402	0.0713175	0.0401476	-0.0193753	-0.0570644	-0.060197	-0.021912	0.0393884	-0.00112028	-0.0762662	-0.0533967	-0.0282338	-0.0432304																-0.069877	-0.0774886	-0.000434869	-0.0305419	-0.0873559	-0.0670526	-0.0308621	0.0262349	0.00704183	0.027275	-0.0984698	0.0245882	-0.0147863
-14.0625	0.0283599	0.0584395	0.034134	-0.0521664	-0.083867	0.0181038	0.0754859	0.0591726	0.00341688	-0.0532223	-0.0369624	-0.0428922	-0.0818575																0.0326753	-0.00696811	0.0486592	0.0311569	0.0254665	0.026672	-0.00867337	0.0314624	0.000191659	0.0765179	0.0288997	0.0520854	-0.0651161
-11.25	-0.00731203	0.00272679	-0.00348357	0.0129787	0.0498246	0.0994426	0.105967	0.039314	0.0108041	-0.00862886	-0.0498366	-0.0759837	-0.070752																0.0379021	0.102258	-0.0588245	-0.00353379	0.020446	0.0145416	0.0889868	0.0280735	0.0278312	0.023817	0.0183017	0.0179186	0.00105437
-8.4375	0.000660479	0.0112084	-0.0185162	0.00265295	-0.000278654	-0.0683258	-0.0243973	-0.00981422	0.0187572	0.0382034	-0.00289555	-0.0327686	-0.0638483																-0.0355743	0.0188501	-0.0386098	-0.0240937	-0.0107083	0.0338104	0.138353	0.0726915	0.0591749	-0.0132493	0.109708	0.0613362	-0.00158598
-5.625	0.0375483	0.0739808	0.013375	-0.0521149	-0.142394	-0.353188	-0.334255	-0.190524	-0.0843813	0.0497137	0.0441197	-0.0145505	-0.0968498																-0.0490566	-0.0063758	0.0812259	0.0850165	0.144862	0.121116	0.0911003	0.113018	0.0670742	0.00136261	0.0343994	-0.0805728	-0.0155748
-2.8125	-0.00939917	0.0530782	0.00281305	-0.153219	-0.266892	-0.417956	-0.468287	-0.373399	-0.199925	-0.00278726	0.0691485	-0.00284102	-0.0662534																-0.0158867	0.0230649	0.10744	0.0388607	0.179078	0.313762	0.486172	0.416892	0.157017	0.0817183	0.0523823	0.0352018	0.0505157
0	-0.131057	-0.0427515	-0.0383549	-0.171329	-0.292303	-0.498779	-0.709854	-0.53066	-0.265082	-0.0493202	0.0680543	0.0187132	-0.0184174																-0.108094	-0.096801	0.0502661	0.126477	0.229957	0.45434	0.712977	0.545008	0.140175	0.0124872	-0.0427758	0.00748945	0.0268731
2.8125	-0.130194	-0.0945603	-0.0692378	-0.0321781	-0.108115	-0.351748	-0.516155	-0.395688	-0.238381	-0.106711	0.00696365	-0.00665525	-0.0572655																-0.0426582	0.0289757	-0.0485249	-0.0291195	0.112118	0.381649	0.46402	0.228934	0.197779	0.0848015	-0.0155535	-0.0772217	0.00315124
5.625	-0.0589954	-0.10607	-0.0580355	0.00403338	-0.0403709	-0.107671	-0.145284	-0.170614	-0.199114	-0.148927	-0.0451173	-0.02981	-0.0762283																-0.0202717	0.00642858	-0.0907666	-0.030207	0.0769595	0.24732	0.0941958	0.116294	0.0777918	0.0408519	0.0415607	-0.0569292	-0.0458896
8.4375	-0.0443665	-0.0736852	-0.0179857	-0.0412555	-0.0836236	-0.0732925	-0.0901535	-0.131906	-0.173397	-0.152088	-0.0622004	-0.0156114	-0.0386985																-0.0253595	-0.0150035	-0.0122417	-0.0111069	-0.0289017	0.0461703	0.121625	0.0805345	0.0353183	0.00434341	0.0109342	0.033424	0.0543868
11.25	-0.0270546	-0.0134312	0.0434841	0.0322719	-0.039594	-0.115006	-0.0636504	-0.0406831	-0.0689987	-0.00279488	0.0486262	0.0327119	-0.00565817																-0.0314495	-0.0720437	-0.0164536	-0.0106685	-0.00223795	-0.0376667	-0.0406942	0.0169207	0.0358598	0.0535692	0.0238312	-0.0551956	0.0301708
14.0625	0.016006	0.00231999	0.0215852	0.0285504	-0.0106368	-0.075807	-0.0569805	0.0171611	-0.00351169	0.0218366	0.052722	0.00874531	-0.0115217																0.0376482	-0.0458235	-0.0180516	0.0362059	0.0896262	-0.0773008	0.0375765	-0.0277866	0.0773199	-0.0152672	-0.0156836	-0.0389429	-0.0188404
16.875	0.0195187	0.0228355	0.0334385	-0.00902855	-0.054695	-0.0437828	-0.0111501	0.0342329	0.00217686	-0.0614882	-0.0397554	0.00518612	0.00863222																-0.00605082	0.0117059	0.0369613	-0.00886894	-0.0357406	0.032187	0.0332404	0.0961787	-0.0397149	-0.0166981	-0.057644	-0.0380506	0.0178059
	Mi9 #18																												Mi1 #18
Elevation\Azimuth(°)	-16.875	-14.0625	-11.25	-8.4375	-5.625	-2.8125	0	2.8125	5.625	8.4375	11.25	14.0625	16.875																-16.875	-14.0625	-11.25	-8.4375	-5.625	-2.8125	0	2.8125	5.625	8.4375	11.25	14.0625	16.875
-16.875	0.0208412	0.0369187	0.0508518	0.0174452	-0.00509346	0.023121	0.0473483	0.0551787	0.0149523	-0.0103774	-0.0258373	-0.0128609	-0.00364193																0.0219272	-0.0194087	0.00280408	-0.0177895	0.00695511	0.00651518	0.019604	0.000832809	0.0291372	0.00630149	-0.0365238	-0.0401961	-0.0261595
-14.0625	0.0167427	0.0296529	0.0339267	-0.00663355	-0.00661996	0.00676458	0.0430361	0.062129	0.032361	0.00425897	-0.0498796	-0.0280145	-0.0138131																-0.0165399	-0.0312628	-0.0163842	-0.0334099	-0.00981758	-0.0256663	0.00289488	-0.0322772	-0.0354603	-0.0258394	0.00933756	0.00727068	-0.0319331
-11.25	0.0112425	0.0215392	0.000808121	-0.0450705	-0.0161329	-0.0149774	0.0043022	0.0239116	0.0122336	-0.0152393	-0.0631071	-0.0239547	-0.0250486																-0.011159	0.00868651	0.0222731	-0.00764653	-0.00195816	-0.004793	0.00145231	-0.0172905	-0.0162941	0.00496085	0.00927311	-0.00404272	-0.0356569
-8.4375	-0.00646325	-0.00440102	0.003419	-0.0440478	-0.00387008	-0.0719981	-0.105205	-0.0317047	-0.0214874	-0.0229527	-0.0387547	-0.0331861	-0.0392929																-0.00778117	-0.0305844	-0.015187	0.0514145	0.0883423	0.0703172	0.116193	0.0641196	-0.000836074	0.0234106	0.0214771	0.00141129	-0.0290577
-5.625	-0.00668356	0.0169008	0.020665	-0.0404923	-0.0579426	-0.173087	-0.221498	-0.0728189	-0.0554471	-0.0270032	-0.00396352	-0.0407533	-0.0245932																0.0123755	-0.00505267	0.00739273	0.0612038	0.0872445	0.148047	0.264384	0.149311	-0.0143923	0.0046868	0.00919225	-0.00680037	-0.0170658
-2.8125	0.0198467	0.0549187	0.0151198	-0.0618802	-0.162387	-0.306218	-0.380089	-0.141444	-0.0675639	-0.0272173	0.00950694	-0.0277252	-0.00410385																-0.0386009	-0.0302141	0.0209582	0.0463483	0.107947	0.306168	0.47379	0.304179	0.0811554	0.0469875	0.0392661	0.0241092	0.0430886
0	-0.00601766	0.0324574	0.0138881	-0.0272113	-0.176597	-0.310875	-0.563486	-0.218843	0.00112723	0.00630396	0.00875742	-0.0353071	0.0243703																0.01675	-0.0237935	0.0195562	0.0536765	0.121955	0.424115	0.612512	0.415737	0.144132	0.0647578	0.0770288	0.0700506	0.044235
2.8125	-0.0319668	0.00136275	-0.028227	-0.0125804	-0.0668017	-0.113609	-0.336959	-0.121811	0.0548854	-0.0141511	-9.22075e-05	-0.0296483	0.066057																0.0068235	-0.0243406	0.0039888	0.035818	0.0751868	0.329438	0.504562	0.329161	0.160112	0.0989963	0.0811991	0.0572266	0.0613522
5.625	-0.00226784	-0.000522698	-0.0479372	-0.0142537	0.0388087	0.0380953	0.0451257	0.0669994	0.0887363	-0.000481585	-0.000788452	0.00369596	0.0743533																0.00098493	-0.0100826	0.017516	0.0448759	0.057379	0.149585	0.196938	0.104607	0.0641844	0.0543353	0.0618183	0.077085	0.0706369
8.4375	0.027989	0.0231687	-0.00358966	0.0256069	0.0807668	0.0503363	0.0949394	0.102144	0.0711894	0.0342324	-0.00418787	0.0168263	0.0535859																-0.00166192	0.023864	0.0139795	0.0222441	0.0495376	0.026807	0.0439686	0.0391282	0.0260471	-0.00504204	0.0507281	0.0820228	0.0570756
11.25	0.0219203	0.0235517	0.022704	0.0432041	0.0644184	0.0606236	0.0599384	0.0352621	0.0155632	0.00954129	-0.0181505	0.0200777	0.0300361																-0.000566498	0.00207042	-0.00820564	0.00304677	0.0258767	-0.00719949	-0.0016021	0.0215067	0.0351006	-0.0167696	0.0605098	0.0933635	0.0132912
14.0625	0.0128179	0.00838713	0.0219167	0.0375106	0.0429409	0.0505336	0.0231041	-0.00537748	-0.0105107	-0.029824	-0.0298122	0.0114732	0.00430995																-0.00122681	-0.0438704	-0.0362897	0.0229237	0.021284	0.0296816	0.0283243	-0.00495676	0.00130096	-0.00530777	0.0540096	0.0508262	0.0306819
16.875	0.0081361	0.00871848	0.0147342	0.0130829	0.0210355	0.0261676	0.0117625	0.0051341	-0.00275288	-0.0273789	-0.0345514	-0.0186152	-0.0112541																-0.013589	-0.0297818	-0.0218137	-0.00237228	0.0117182	0.0212957	0.0188358	-0.0122328	0.0167109	0.0185687	0.0334877	0.0179387	-0.0212757
	Mi9 #19																												Mi1 #19
Elevation\Azimuth(°)	-16.875	-14.0625	-11.25	-8.4375	-5.625	-2.8125	0	2.8125	5.625	8.4375	11.25	14.0625	16.875																-16.875	-14.0625	-11.25	-8.4375	-5.625	-2.8125	0	2.8125	5.625	8.4375	11.25	14.0625	16.875
-16.875	0.0488808	-0.00764463	-0.0740729	-0.00552067	-0.00720167	0.0444802	0.0767097	0.00461375	-0.033198	0.0524953	0.138034	0.0237053	-0.0636784																-0.0495445	0.0376874	0.0146585	-0.0812609	0.0177666	0.13737	0.076622	-0.000675388	-0.0235642	-0.0595903	0.0105314	0.118215	0.0488549
-14.0625	-0.0143998	-0.0113996	-0.184068	-0.148971	0.0575007	0.0813288	0.0113374	-0.100378	-0.0535029	-0.00380789	-0.0398209	-0.0507806	-0.0401403																1.06475e-06	0.0237311	-0.00191537	-0.0611443	-0.00967178	0.0709321	0.0531156	0.0254239	-0.0267309	-0.0744731	-0.0156106	0.0522273	-0.0251416
-11.25	-0.086644	0.0526238	0.0278306	-0.100185	0.0493423	0.110767	0.121997	0.232199	0.286653	0.119217	-0.0733211	-0.081677	-0.0413038																-0.0336791	-0.0592607	0.00683229	0.0634953	0.0247682	-0.0134223	-0.0111957	-0.00332523	0.0879272	0.0368529	-0.0223113	0.0382747	0.0336928
-8.4375	-0.0163842	0.106578	0.17312	0.0487956	0.0495273	0.154964	0.0607148	0.0736485	0.0662164	-0.111756	-0.166385	-0.00792176	0.0360482																-0.0776161	-0.056428	0.0385823	0.109602	0.0843995	0.0847807	-0.0183114	-0.0693809	0.0107749	0.0394336	0.0502226	-0.0601703	-0.0259952
-5.625	-0.0340066	-0.0412403	0.0912303	0.109319	-0.0300407	-0.236046	-0.198933	-0.190343	-0.194241	-0.0754593	-0.113219	-0.0937893	-0.00444044																-0.0322474	-0.026845	0.0723323	0.265836	0.2419	0.223879	0.140631	0.119625	0.0802864	0.00811765	0.00115862	-0.0178053	0.031505
-2.8125	-0.0582382	-0.180459	-0.0108828	0.139524	-0.0228579	-0.500714	-0.800619	-0.530128	-0.28653	0.0520718	0.111864	-0.0967348	-0.228057																-0.0521524	-0.0979958	-0.0443661	0.257277	0.37279	0.489452	0.470211	0.389209	0.267314	0.0427643	-0.0295638	-0.0108238	-0.0869566
0	0.0507093	-0.229414	-0.19732	0.000993557	0.066764	-0.40159	-0.587368	-0.298323	-0.322674	-0.154933	-0.146347	-0.0138124	-0.00988696																0.0223798	0.0361438	0.0709841	0.143585	0.313142	0.606543	0.691412	0.580506	0.364948	0.162106	0.0540789	-0.00445735	-0.0889339
2.8125	0.0348958	-0.0364584	-0.0157477	0.00657329	-0.149752	-0.375115	-0.548112	-0.399821	-0.331138	-0.100926	-0.09972	-0.0309291	0.114294																-0.022013	-0.0180651	0.039618	0.040147	0.263392	0.439777	0.523622	0.461877	0.301115	0.141614	0.0509087	0.0303075	-0.0183163
5.625	0.0170776	0.0440625	0.0408797	-0.0538147	-0.0576768	-0.0873403	-0.426705	-0.300434	-0.202903	-0.11968	0.00214453	-0.101253	-0.170163																-0.0136399	-0.0601004	-0.018612	0.0637644	0.126177	0.126547	0.171437	0.238925	0.174192	0.0743366	-0.0162392	0.0159869	-0.0347551
8.4375	0.0946183	-0.0803596	-0.0687091	0.00837418	0.0919617	-0.0262444	-0.156974	-0.033888	0.0740706	-0.0129013	-0.142834	-0.196586	-0.239519																-0.00657465	-0.0482806	-0.0636937	-0.00505791	0.0421029	0.0166307	0.0914239	0.133192	0.152816	0.092889	0.0237851	-0.027356	-0.0167075
11.25	-0.0186151	-0.150457	-0.125048	0.0442371	0.120269	0.0842792	-0.00089407	0.0696813	0.106072	0.0528724	-0.0908861	-0.190635	-0.138383																-0.0264075	-0.0294487	0.0286552	-0.0329198	0.00496298	0.0320634	0.0245146	0.0334117	0.0581235	0.012475	-0.0693658	-0.0447625	-0.0443287
14.0625	-0.0514011	-0.166074	-0.203612	-0.0314558	0.108851	0.201568	0.305071	0.189558	-9.77195e-06	-0.0510314	-0.0735437	-0.132189	-0.0787724																0.0123707	0.0125522	0.0436354	-0.0295626	-0.104343	-0.0654837	-0.0350664	-0.0163299	0.0640627	-0.00248767	-0.0246498	-0.0678919	0.0321234
16.875	0.023838	-0.101683	-0.247662	-0.161945	-0.0632092	-0.0991987	-0.129635	0.021355	0.109548	0.067722	0.0139972	-0.0181192	-0.00832649																0.068941	0.0921821	0.0501946	0.0518249	0.0252479	-0.0275084	-0.0035097	0.113751	0.037668	-0.0101818	-0.0210449	-0.00697263	0.0982845
	Mi9 #20																												Mi1 #20
Elevation\Azimuth(°)	-16.875	-14.0625	-11.25	-8.4375	-5.625	-2.8125	0	2.8125	5.625	8.4375	11.25	14.0625	16.875																-16.875	-14.0625	-11.25	-8.4375	-5.625	-2.8125	0	2.8125	5.625	8.4375	11.25	14.0625	16.875
-16.875	0.0372276	0.0811334	0.0889729	-0.00746222	-0.0252433	0.0689722	0.0456964	0.0705179	0.0805164	-0.0449021	-0.0748887	-2.61722e-05	0.0352328																0.0521518	0.0530318	-0.00610242	-0.0346617	-0.00925975	-0.034196	-0.00203624	-0.0316903	0.00585349	0.0482408	-0.0124026	-0.0418282	-0.0461151
-14.0625	-0.00728001	0.0434663	0.102906	0.0172774	-0.0725217	-0.0169946	0.0103068	-0.0381048	-0.0929459	-0.109776	-0.064676	-0.0315259	-0.02199																-0.0503127	-0.0695002	-0.00281774	0.0254752	-0.00404467	0.00692482	-0.0172028	0.0169971	0.0282326	0.0388855	0.0113686	-0.0596198	-0.0462067
-11.25	-0.0836428	-0.0475618	0.000808189	-0.00799851	-0.0475484	-0.107448	-0.0301665	-0.00684801	-0.0470449	0.0702807	0.0823397	-0.0206813	-0.075369																-0.0740529	-0.0270998	-0.0229799	0.00140506	-0.0472232	0.0359692	0.0304735	0.108402	0.0188283	0.0167435	0.0199755	0.0197449	-0.0272263
-8.4375	-0.0507032	-0.0196929	0.0332439	-0.0165618	-0.100237	0.00256667	-0.108238	-0.0447475	0.06025	0.116878	0.0471228	0.00350614	0.0203516																-0.0452422	-0.0160493	0.0409835	0.0154961	-0.000375617	0.106439	0.0645532	0.090005	0.0242177	0.0190938	0.00455304	0.0239279	-0.028955
-5.625	-0.0355844	-0.0473038	0.0229698	0.0867846	0.0438681	0.125385	0.115167	0.133795	0.0507449	0.0795705	-0.0202109	-0.0357425	-0.0139265																-0.0270193	0.0474328	0.0706714	0.119043	0.0736751	0.184597	0.137566	0.079624	0.0391135	-0.0169997	0.0169181	0.0351561	-0.0274935
-2.8125	-0.0794063	-0.107033	-0.0597781	0.0524397	-0.0984857	-0.182484	-0.209353	-0.160031	-0.142679	-0.0964701	-0.0101427	-0.0182737	-0.0622206																0.0330968	0.00213966	-0.0124636	0.174502	0.153609	0.38452	0.54067	0.377786	0.11472	0.0482963	-0.0115744	-0.0188532	0.00826619
0	-0.0445182	0.0141649	0.0502827	0.0821937	-0.125207	-0.357368	-0.573668	-0.36992	-0.213166	-0.167152	-0.0658745	0.0366295	-0.00432475																0.0323984	-0.00425609	-0.0663061	0.0406312	0.176743	0.437539	0.734093	0.477866	0.123026	-0.00379776	0.00100058	-0.0302707	0.0154716
2.8125	0.0242824	0.113278	-0.0234441	0.0290573	0.00842818	-0.107308	-0.356668	-0.512354	-0.309954	-0.151457	-0.143794	0.0286004	0.101171																-0.0377676	-0.0131143	-0.05687	0.0237974	0.143782	0.363724	0.494694	0.2859	0.120224	0.0222084	-0.00812166	0.0391263	0.0157804
5.625	-0.0732651	-0.0206536	-0.0821157	0.023071	-0.0582493	-0.0815698	-0.109522	-0.372121	-0.364738	-0.200771	-0.034953	0.0490621	0.164003																-0.00246837	0.0014991	-0.0381609	0.0459711	0.0571129	0.165192	0.173581	0.128148	0.0490834	0.0239557	0.0639749	0.0469869	0.00879411
8.4375	-0.1532	-0.0895247	0.0129381	0.0840235	-0.0114264	-0.103995	-0.167246	-0.230823	-0.31075	-0.214864	0.0475131	0.100086	0.0589675																0.0189332	0.0109165	-0.0197925	0.00722958	0.00491407	0.131309	0.0602729	0.0114293	0.0044438	0.0255454	-0.0219083	0.0124933	-0.0163929
11.25	0.0611405	0.0784502	0.0362369	-0.0306539	-0.0164698	0.0389815	0.0120838	-0.084627	-0.108194	-0.0675003	0.0540663	0.0851019	0.00241363																0.0406478	7.05791e-07	-0.0110047	-0.0120508	0.0571685	0.109976	0.0487863	0.00720791	0.0343187	0.0205112	-0.00294766	0.0200931	-0.0219799
14.0625	0.114765	0.107486	0.0303376	-0.0798177	-0.0873081	-0.00405644	0.00651207	0.00456103	0.0906912	0.0878888	0.0301018	0.0180362	0.0110758																-0.0273082	-0.0199814	0.00803403	-0.00619438	-0.0350868	0.00134081	0.0415215	-0.0105722	0.0236504	0.0133292	-0.00709516	-0.0163352	0.0624653
16.875	0.0121644	0.0375792	0.0501861	0.0353964	-0.0511607	-0.0708316	0.0624901	0.113305	0.105524	0.130302	0.147719	0.0522078	-0.00429767																0.032024	-0.0363303	0.00370332	0.0649222	-0.00734957	0.0286935	-0.000609946	-0.01347	0.0550105	0.0327647	-0.0222679	0.0417904	-0.0059588
	Mi9 #21																												Mi1 #21
Elevation\Azimuth(°)	-16.875	-14.0625	-11.25	-8.4375	-5.625	-2.8125	0	2.8125	5.625	8.4375	11.25	14.0625	16.875																-16.875	-14.0625	-11.25	-8.4375	-5.625	-2.8125	0	2.8125	5.625	8.4375	11.25	14.0625	16.875
-16.875	-0.0364611	0.034044	0.136307	0.0794085	0.0172417	-0.0341627	-0.0469534	-0.0648374	-0.16952	-0.0988789	-0.0264388	-0.0239067	0.023823																0.0876212	0.0156497	-0.0534119	-0.0277754	0.0425106	0.0291652	0.00695055	-0.00548699	0.018152	-0.0385485	-0.0671191	-0.153856	-0.148245
-14.0625	0.0112107	0.0383138	-0.0254248	-0.0418212	0.026408	0.0371385	-0.0277729	0.0811129	-0.0835646	-0.104414	-0.0244173	-0.0637491	-0.0302489																0.0389665	0.0466865	-0.000955873	-0.0823437	-0.108634	-0.0771018	0.00472414	0.0928882	0.0691209	0.0161278	-0.0257808	-0.0591977	-0.0539884
-11.25	0.00659365	-0.0242689	-0.138884	-0.0401317	0.130726	-0.0154325	-0.0697942	0.128692	0.0150695	0.0121657	-0.0236604	-0.12431	-0.143275																0.128566	0.0860013	0.077451	0.0716792	-0.0203471	-0.0157263	0.0616847	0.0878749	0.146732	0.0709148	-0.0555103	-0.0320716	-0.024443
-8.4375	-0.0338759	-0.0334828	-0.0479563	0.074337	0.12273	-0.0662721	0.0817061	0.159816	0.210023	0.196203	0.0688014	-0.0309046	-0.0913735																0.00354303	0.0019333	0.0368735	0.0361852	-0.0560186	0.0419737	0.0850715	0.0351149	0.0382183	0.0126014	-0.0260854	-0.0286995	0.00601902
-5.625	0.0631164	0.0376247	0.112116	0.0262635	0.0353008	-0.0247024	-0.0326386	0.137634	0.230718	0.267584	0.236716	-0.0312157	-0.0158686																-0.0597782	-0.00991338	-0.0476542	-0.0239703	-0.0243047	0.260902	0.350928	0.209978	0.0954035	0.0377726	0.0473245	0.0378732	0.0200945
-2.8125	0.104101	0.0184889	0.0468166	0.23394	-0.0663397	-0.107854	-0.0860273	0.13554	0.00569307	0.114794	0.221693	-0.0192237	0.0179913																-0.0283591	-0.0661392	-0.0194744	0.101264	0.124208	0.425386	0.676352	0.382274	0.128755	-0.0188944	0.0570921	-0.0186895	0.0106905
0	0.0769679	0.0407672	-0.0233487	0.0868139	-0.0801073	-0.344783	-0.483095	-0.318631	0.080993	0.294365	0.299784	0.055721	0.057428																0.11947	0.0443207	0.0277031	0.115431	0.203419	0.476737	0.757504	0.395266	0.0197458	-0.0523997	0.076252	-0.0194818	0.0214267
2.8125	0.0268619	0.0543547	-0.00358369	-0.0300787	0.0656834	-0.0862031	-0.191613	-0.363588	0.210027	0.157153	0.220806	-0.0040325	-0.00130363																0.0556765	0.0551807	-0.0365797	0.100794	0.210094	0.345939	0.513203	0.357802	0.0451558	-0.0483616	-0.00954605	0.0215233	-0.0248943
5.625	-0.0236739	0.0555596	0.148186	0.0327355	0.166456	0.230182	0.147667	-0.168482	0.0503497	0.0512205	-0.0103584	-0.00294236	-0.114178																0.0991393	0.0149074	-0.0783597	0.0738904	0.225398	0.308289	0.419454	0.335058	0.0379875	-0.0216913	0.0490512	0.0461031	0.128991
8.4375	-0.0239992	-0.0262449	0.116307	0.180472	0.169216	0.163379	0.0077165	-0.00257693	0.0558729	0.165727	0.0650371	0.00575328	-0.0657078																-0.023211	-0.0799552	-0.0917397	0.0504715	0.138558	0.189895	0.1791	0.0193013	-0.0389819	-0.0361085	-0.0244061	0.038208	0.0904463
11.25	-0.0615872	-0.0440849	0.0682428	0.201722	0.0343321	0.0531751	0.127974	0.11284	0.148678	0.0141953	0.0308767	-0.0200533	-0.057815																0.0101293	-0.122142	-0.125739	-0.0721339	0.0915815	0.0960453	0.0136297	-0.00311209	0.0446298	0.00675595	0.0192403	0.0716563	0.120607
14.0625	-0.0815033	-0.0977939	-0.011906	0.121323	-0.0259409	-0.109005	-0.0119537	0.0864198	0.0273464	-0.0477794	-0.0572272	-0.0675892	-0.0877066																0.00413894	-0.0286323	0.0514625	0.0631056	0.0443368	-0.0343834	-0.0687004	0.0782117	0.10859	0.115521	0.0992529	0.0718251	0.0351424
16.875	-0.0333567	-0.0440884	0.00107142	0.0297413	-0.0905539	-0.138971	-0.02913	0.0206341	0.030364	-0.0484959	-0.0545547	-0.0311656	-0.0373515																0.0074132	-0.05173	-0.0385033	-0.0832283	0.0166046	0.0502225	0.00479811	0.0732503	0.131071	0.0529631	0.0525317	0.0444188	0.0327941
	Mi9 #22																												Mi1 #22
Elevation\Azimuth(°)	-16.875	-14.0625	-11.25	-8.4375	-5.625	-2.8125	0	2.8125	5.625	8.4375	11.25	14.0625	16.875																-16.875	-14.0625	-11.25	-8.4375	-5.625	-2.8125	0	2.8125	5.625	8.4375	11.25	14.0625	16.875
-16.875	0.0278243	0.105984	0.0910431	0.0167616	-0.0062472	-0.0177868	-0.009494	-0.0393581	-0.0869716	-0.0210448	0.105271	0.130474	0.084086																-0.100211	0.00279583	0.107404	0.268087	-0.0295214	-0.0718154	0.0966825	0.365321	0.025321	-0.0300128	-0.250746	0.0335099	0.0760843
-14.0625	0.0338736	0.112261	0.114733	0.0819984	0.0236868	-0.0114706	-0.0230553	-0.0556172	-0.0682177	-0.049558	0.0638061	0.135312	0.110439																-0.233513	0.0553631	-0.014848	0.0816015	-0.218803	0.0627722	0.0312049	0.112284	0.060758	-0.0127884	0.0404285	0.155943	-0.108064
-11.25	-0.0113183	0.0225371	0.0658417	0.0943815	0.0322891	0.000987592	0.0438126	0.062546	0.107992	0.00176046	-0.0670734	-0.028615	-0.0266444																0.168919	-0.0530911	0.0638545	0.0607883	0.0817058	-0.221405	0.325641	0.0962405	-0.036516	-0.139653	-0.0143736	0.0318008	-0.142403
-8.4375	-0.0663633	-0.0674226	-0.0141646	-0.00885219	0.0668995	0.200784	0.232402	0.225919	0.226902	0.0609216	-0.0526487	-0.00646394	-0.0134494																0.140269	0.00397547	-0.0089245	-0.257473	-0.177346	-0.1538	0.0557741	0.181839	-0.120164	-0.030488	0.102991	-0.114581	-0.032675
-5.625	-0.0409965	-0.0275602	-0.00867945	-0.043316	0.150526	0.285184	0.275929	0.245848	0.241404	0.124185	0.0881878	0.160154	0.12351																0.104348	0.316023	0.286651	0.276335	0.281195	0.140386	0.227697	0.166992	0.0381731	-0.0756291	0.0109754	0.255205	0.254351
-2.8125	0.0364016	0.0646408	0.0582838	0.0120954	0.281482	0.211814	-0.216118	-0.0344214	0.206805	0.131307	0.158873	0.156277	0.0730052																0.125824	0.127683	0.0476034	0.40662	0.421363	0.509027	0.695972	0.338755	-0.0269112	0.273862	0.00398703	-0.0973138	0.121373
0	-0.0358841	0.0175359	0.0425165	-0.0251824	0.365867	0.307879	-0.599341	-0.318681	0.18602	0.150159	0.118029	0.0260689	-0.0495407																-0.0513058	-0.0337403	0.222723	0.385933	0.51335	0.5941	0.814823	0.435178	0.130247	-0.131642	0.00740408	0.360308	0.105925
2.8125	-0.131688	-0.114113	-0.00718153	0.0699757	0.435276	0.586011	0.0712912	-0.0440005	0.280166	0.329693	0.131555	-0.0118599	-0.0416851																-0.106252	0.141724	0.0855461	0.0285441	0.208548	0.527916	0.772322	0.335772	0.475229	-0.111806	0.137169	0.225385	-0.0983847
5.625	-0.102175	-0.115222	-0.00424669	0.103406	0.287403	0.593726	0.570265	0.378914	0.369004	0.345742	0.156707	-0.0119323	-0.109006																0.0127631	-0.0906894	0.275555	0.00607442	0.258124	0.356456	0.141986	0.0213327	0.151007	-0.178924	0.0382763	0.0568093	0.0571626
8.4375	-0.0958255	-0.0551684	-0.0382169	-0.0489052	-0.0821428	0.110394	0.272362	0.400048	0.310543	0.175418	0.0597168	-0.0896275	-0.173101																0.087297	0.0633908	0.312135	0.138643	0.214842	0.130507	0.251876	0.0457849	0.379587	0.119817	0.236089	0.0730428	0.394559
11.25	-0.0724667	-0.0639777	-0.106784	-0.126106	-0.129333	-0.0806121	0.0173904	0.138912	0.0555315	-0.0875813	-0.149956	-0.160636	-0.0990071																-0.0706066	0.0605551	0.0710585	-0.224964	0.124704	0.15785	-0.0632273	0.308211	0.481515	-0.146352	0.160888	-0.0340293	0.131703
14.0625	0.0142495	-0.0410914	-0.0616049	-0.0235243	-0.00464473	-0.0466971	-0.0870883	-0.100639	-0.113676	-0.165004	-0.207326	-0.145091	-0.0127644																-0.0811949	0.0104411	-0.025115	-0.0196171	0.235414	0.298711	0.0332526	0.102558	-0.0837781	0.106551	0.123603	-0.0935598	-0.00949443
16.875	0.0256411	0.0046845	0.0394307	0.102105	0.059139	-0.0795407	-0.129526	-0.0285023	0.0366113	-0.00196589	-0.0778654	-0.0584859	0.00731823																0.0869362	-0.0104438	-0.0859038	0.0393622	0.0176891	-0.25587	0.0427908	0.100661	0.0833437	-0.0579391	0.106214	0.113156	0.0170355
Elevation\Azimuth(°)
-16.875
-14.0625
-11.25
-8.4375
-5.625
-2.8125
0
2.8125
5.625
8.4375
11.25
14.0625
16.875
Elevation\Azimuth(°)
-16.875
-14.0625
-11.25
-8.4375
-5.625
-2.8125
0
2.8125
5.625
8.4375
11.25
14.0625
16.875
Elevation\Azimuth(°)
-16.875
-14.0625
-11.25
-8.4375
-5.625
-2.8125
0
2.8125
5.625
8.4375
11.25
14.0625
16.875
Elevation\Azimuth(°)
-16.875
-14.0625
-11.25
-8.4375
-5.625
-2.8125
0
2.8125
5.625
8.4375
11.25
14.0625
16.875
Elevation\Azimuth(°)
-16.875
-14.0625
-11.25
-8.4375
-5.625
-2.8125
0
2.8125
5.625
8.4375
11.25
14.0625
16.875
Elevation\Azimuth(°)
-16.875
-14.0625
-11.25
-8.4375
-5.625
-2.8125
0
2.8125
5.625
8.4375
11.25
14.0625
16.875
Elevation\Azimuth(°)
-16.875
-14.0625
-11.25
-8.4375
-5.625
-2.8125
0
2.8125
5.625
8.4375
11.25
14.0625
16.875
Elevation\Azimuth(°)
-16.875
-14.0625
-11.25
-8.4375
-5.625
-2.8125
0
2.8125
5.625
8.4375
11.25
14.0625
16.875
Elevation\Azimuth(°)
-16.875
-14.0625
-11.25
-8.4375
-5.625
-2.8125
0
2.8125
5.625
8.4375
11.25
14.0625
16.875
Elevation\Azimuth(°)
-16.875
-14.0625
-11.25
-8.4375
-5.625
-2.8125
0
2.8125
5.625
8.4375
11.25
14.0625
16.875
Elevation\Azimuth(°)
-16.875
-14.0625
-11.25
-8.4375
-5.625
-2.8125
0
2.8125
5.625
8.4375
11.25
14.0625
16.875
Elevation\Azimuth(°)
-16.875
-14.0625
-11.25
-8.4375
-5.625
-2.8125
0
2.8125
5.625
8.4375
11.25
14.0625
16.875
Elevation\Azimuth(°)
-16.875
-14.0625
-11.25
-8.4375
-5.625
-2.8125
0
2.8125
5.625
8.4375
11.25
14.0625
16.875
Elevation\Azimuth(°)
-16.875
-14.0625
-11.25
-8.4375
-5.625
-2.8125
0
2.8125
5.625
8.4375
11.25
14.0625
16.875
Elevation\Azimuth(°)
-16.875
-14.0625
-11.25
-8.4375
-5.625
-2.8125
0
2.8125
5.625
8.4375
11.25
14.0625
16.875
Elevation\Azimuth(°)
-16.875
-14.0625
-11.25
-8.4375
-5.625
-2.8125
0
2.8125
5.625
8.4375
11.25
14.0625
16.875
Elevation\Azimuth(°)
-16.875
-14.0625
-11.25
-8.4375
-5.625
-2.8125
0
2.8125
5.625
8.4375
11.25
14.0625
16.875
Elevation\Azimuth(°)
-16.875
-14.0625
-11.25
-8.4375
-5.625
-2.8125
0
2.8125
5.625
8.4375
11.25
14.0625
16.875
Elevation\Azimuth(°)
-16.875
-14.0625
-11.25
-8.4375
-5.625
-2.8125
0
2.8125
5.625
8.4375
11.25
14.0625
16.875
Elevation\Azimuth(°)
-16.875
-14.0625
-11.25
-8.4375
-5.625
-2.8125
0
2.8125
5.625
8.4375
11.25
14.0625
16.875
Elevation\Azimuth(°)
-16.875
-14.0625
-11.25
-8.4375
-5.625
-2.8125
0
2.8125
5.625
8.4375
11.25
14.0625
16.875
Elevation\Azimuth(°)
-16.875
-14.0625
-11.25
-8.4375
-5.625
-2.8125
0
2.8125
5.625
8.4375
11.25
14.0625
16.875
Elevation\Azimuth(°)
-16.875
-14.0625
-11.25
-8.4375
-5.625
-2.8125
0
2.8125
5.625
8.4375
11.25
14.0625
16.875
Elevation\Azimuth(°)
-16.875
-14.0625
-11.25
-8.4375
-5.625
-2.8125
0
2.8125
5.625
8.4375
11.25
14.0625
16.875
[truncated: 32 more columns]
