# Supplementary material for: A biophysical account of multiplication by a single neuron
Source: Nature. 2022 Feb 23;603(7899):119–23. doi: 10.1038/s41586-022-04428-3 (PMC8891015; doi:10.1038/s41586-022-04428-3)
Supplement: Supplementary file 9 — Source Data Extended Data Fig. 2 [file 41586_2022_4428_MOESM9_ESM.xlsx]

## Sheet: ED Fig. 2
Time (s)	On trial #1	On trial #2	On trial #3	On trial #4	On trial #5	On trial #6	On trial #7	On trial #8	On trial #9	On trial #10	On trial #11	On trial #12	On trial #13	On trial #14		Off trial #1	Off trial #2	Off trial #3	Off trial #4	Off trial #5	Off trial #6	Off trial #7	Off trial #8	Off trial #9	Off trial #10	Off trial #11	Off trial #12	Off trial #13	Off trial #14
-3	-57.3546	-56.7442	-57.0494	-53.662	-53.6009	-55.493	-56.8358	-55.1573	-54.9437	-56.6527	-58.6668	-57.9649	-58.972	-58.9415		-56.8358	-60.1012	-59.7044	-59.857	-58.1786	-59.9486	-59.0331	-61.1388	-60.8641	-60.1927	-59.5824	-57.7208	-59.3382	-58.0565
-2.999	-57.3851	-56.7748	-57.1105	-53.662	-53.6009	-55.432	-56.8968	-55.1573	-55.0047	-56.7137	-58.6974	-58.0565	-58.911	-58.85		-56.8968	-60.1012	-59.735	-59.8876	-58.148	-60.0096	-59.0025	-61.1388	-60.8641	-60.2232	-59.5519	-57.6903	-59.3382	-57.9955
-2.998	-57.4461	-56.7442	-57.1105	-53.6314	-53.6009	-55.4015	-56.9884	-55.1573	-55.0047	-56.6222	-58.6058	-58.1175	-58.8805	-58.8194		-56.8968	-60.1012	-59.735	-59.9181	-58.1786	-59.9791	-59.0025	-61.0472	-60.8641	-60.2232	-59.5519	-57.6598	-59.3077	-57.9649
-2.997	-57.4461	-56.7137	-57.0494	-53.6009	-53.6009	-55.3709	-57.0799	-55.1878	-55.0047	-56.6222	-58.5753	-58.1175	-58.85	-58.85		-56.8358	-60.1317	-59.6739	-59.9181	-58.1786	-60.0401	-59.0025	-61.0777	-60.8641	-60.1317	-59.5213	-57.6598	-59.2772	-57.9344
-2.996	-57.4767	-56.6527	-57.0189	-53.6925	-53.6009	-55.432	-57.141	-55.1573	-55.0047	-56.5917	-58.5143	-58.087	-58.7584	-58.85		-56.8053	-60.1012	-59.6739	-59.9181	-58.2396	-59.9791	-58.972	-61.0167	-60.8336	-60.1317	-59.5213	-57.6292	-59.2162	-57.9039
-2.995	-57.5377	-56.6222	-57.0799	-53.6925	-53.6009	-55.6151	-57.1715	-55.2184	-54.9437	-56.5611	-58.5143	-58.087	-58.7584	-58.911		-56.8358	-60.1622	-59.6434	-59.8876	-58.2701	-59.9486	-58.972	-60.9862	-60.8031	-60.1012	-59.4908	-57.5377	-59.2162	-57.9344
-2.994	-57.5072	-56.6222	-57.0799	-53.6314	-53.6009	-55.6456	-57.2936	-55.1878	-55.0047	-56.5001	-58.4837	-58.1175	-58.6974	-58.8805		-56.8663	-60.1012	-59.6739	-59.857	-58.3006	-59.9181	-58.9415	-60.9862	-60.7115	-60.0096	-59.4603	-57.5377	-59.2162	-57.9344
-2.993	-57.5072	-56.5306	-57.0799	-53.6009	-53.5399	-55.7066	-57.2936	-55.2184	-55.0047	-56.4696	-58.4837	-58.148	-58.6363	-58.9415		-56.8053	-60.1317	-59.5824	-59.796	-58.2701	-59.9181	-58.8805	-60.9251	-60.681	-60.0401	-59.3688	-57.4461	-59.2162	-57.8734
-2.992	-57.4767	-56.5306	-57.1105	-53.6314	-53.5704	-55.7677	-57.3546	-55.2489	-55.0047	-56.378	-58.4532	-58.2091	-58.6363	-58.9415		-56.8053	-60.1012	-59.5824	-59.735	-58.3006	-59.9486	-58.8194	-60.8946	-60.5895	-59.9791	-59.4298	-57.4767	-59.1551	-57.7818
-2.991	-57.4156	-56.5001	-57.141	-53.5704	-53.5399	-55.8592	-57.4156	-55.2794	-55.0353	-56.317	-58.4227	-58.1786	-58.6363	-58.972		-56.7748	-60.0707	-59.6129	-59.735	-58.3006	-59.9486	-58.7889	-60.8641	-60.5589	-60.0096	-59.3688	-57.4156	-59.1856	-57.8429
-2.99	-57.4461	-56.5001	-57.1105	-53.5094	-53.5399	-55.8592	-57.4461	-55.3709	-55.0353	-56.2865	-58.3922	-58.2091	-58.6058	-58.972		-56.7137	-60.0707	-59.6129	-59.7655	-58.2701	-59.9486	-58.7279	-60.8336	-60.4979	-59.9791	-59.3382	-57.3851	-59.1856	-57.8429
-2.989	-57.4461	-56.5306	-57.0799	-53.5399	-53.5399	-55.8897	-57.5072	-55.4015	-55.0353	-56.2254	-58.3617	-58.087	-58.5753	-59.0025		-56.6527	-60.0401	-59.5824	-59.7655	-58.2396	-59.9486	-58.6974	-60.8031	-60.4369	-59.9181	-59.3382	-57.3851	-59.1551	-57.8429
-2.988	-57.4767	-56.5001	-57.1105	-53.4789	-53.5094	-55.8592	-57.5682	-55.3709	-55.0658	-56.1644	-58.3617	-58.1175	-58.6058	-58.972		-56.6527	-60.0707	-59.5213	-59.857	-58.2396	-59.9181	-58.6668	-60.7726	-60.4674	-59.9486	-59.3688	-57.2936	-59.1246	-57.8429
-2.987	-57.5072	-56.5306	-57.1105	-53.4178	-53.4483	-55.8592	-57.6598	-55.3709	-55.0963	-56.1339	-58.3312	-58.1175	-58.6668	-58.9415		-56.6527	-60.0096	-59.4908	-59.8265	-58.2701	-59.8876	-58.6363	-60.7115	-60.4979	-59.8876	-59.4603	-57.3546	-59.1246	-57.9344
-2.986	-57.4767	-56.5001	-57.0189	-53.3873	-53.3873	-55.8592	-57.7513	-55.3709	-55.0353	-56.1644	-58.3006	-58.148	-58.6058	-58.9415		-56.6527	-60.0401	-59.4603	-59.8876	-58.1786	-59.8876	-58.6974	-60.7115	-60.4979	-59.857	-59.5519	-57.2936	-59.1246	-57.9344
-2.985	-57.4767	-56.5917	-57.0494	-53.3568	-53.4483	-55.8897	-57.7818	-55.3404	-55.0353	-56.1949	-58.3312	-58.1175	-58.6668	-58.911		-56.6222	-60.0401	-59.3688	-59.8876	-58.1786	-59.857	-58.6668	-60.6505	-60.4979	-59.8265	-59.6434	-57.2936	-59.0941	-57.9344
-2.984	-57.4767	-56.6527	-57.0189	-53.3873	-53.3873	-55.9203	-57.8734	-55.3404	-55.0353	-56.1949	-58.3006	-58.148	-58.6363	-58.8194		-56.6527	-60.1012	-59.3077	-59.9181	-58.1786	-59.9181	-58.7279	-60.62	-60.4979	-59.796	-59.735	-57.263	-59.0636	-57.9955
-2.983	-57.4461	-56.6527	-57.0189	-53.2958	-53.3568	-55.9508	-57.8734	-55.3099	-54.9742	-56.2865	-58.2396	-58.1786	-58.6363	-58.7889		-56.6832	-60.1012	-59.2467	-60.0096	-58.1786	-59.8876	-58.8194	-60.6505	-60.4674	-59.7655	-59.8265	-57.202	-59.0941	-57.9955
-2.982	-57.4156	-56.6527	-57.0189	-53.2652	-53.3568	-56.0118	-57.9039	-55.3404	-54.9437	-56.256	-58.2091	-58.2091	-58.6058	-58.8194		-56.6527	-60.1622	-59.2162	-60.1012	-58.1786	-59.8876	-58.85	-60.6505	-60.4979	-59.735	-59.857	-57.202	-59.1246	-58.026
-2.981	-57.4461	-56.6832	-57.0799	-53.2347	-53.3873	-55.9813	-57.9649	-55.2794	-54.8827	-56.2254	-58.2091	-58.148	-58.6363	-58.7889		-56.6527	-60.1927	-59.1856	-60.1012	-58.1786	-59.8265	-58.85	-60.6505	-60.5589	-59.8265	-59.8265	-57.1715	-59.1551	-58.026
-2.98	-57.4461	-56.6527	-57.1105	-53.2652	-53.3873	-56.0729	-57.9955	-55.3099	-54.8521	-56.2865	-58.2701	-58.1175	-58.6363	-58.7584		-56.6222	-60.2232	-59.1551	-60.1622	-58.2091	-59.857	-58.911	-60.7115	-60.5895	-59.8265	-59.9181	-57.1715	-59.2467	-58.0565
-2.979	-57.5072	-56.6832	-57.141	-53.2347	-53.3568	-56.1034	-58.0565	-55.3404	-54.7301	-56.256	-58.2396	-58.1786	-58.6668	-58.7279		-56.5917	-60.3453	-59.0636	-60.2843	-58.2396	-59.8876	-59.0025	-60.8031	-60.5589	-59.8876	-59.9181	-57.1715	-59.3688	-58.087
-2.978	-57.5682	-56.7137	-57.1105	-53.2652	-53.2958	-56.1034	-58.087	-55.3404	-54.7301	-56.317	-58.2091	-58.1786	-58.6668	-58.7279		-56.5611	-60.4369	-58.9415	-60.3758	-58.2701	-59.8876	-59.0025	-60.8031	-60.681	-59.9486	-59.9791	-57.1715	-59.3382	-58.148
-2.977	-57.6292	-56.7137	-57.141	-53.2958	-53.2652	-56.1644	-58.1175	-55.3404	-54.7606	-56.256	-58.2396	-58.1786	-58.6668	-58.6974		-56.5306	-60.4674	-58.7584	-60.4369	-58.3617	-59.9181	-59.0941	-60.8641	-60.7115	-59.9791	-59.9791	-57.202	-59.3993	-58.148
-2.976	-57.6292	-56.7442	-57.1105	-53.2958	-53.2652	-56.1644	-58.1786	-55.3099	-54.6996	-56.317	-58.2701	-58.1786	-58.6974	-58.6363		-56.5611	-60.4979	-58.6974	-60.4979	-58.4532	-59.9486	-59.1551	-60.9557	-60.7115	-59.9791	-59.9791	-57.2325	-59.3688	-58.148
-2.975	-57.6598	-56.7748	-57.141	-53.2958	-53.2958	-56.2254	-58.1786	-55.4015	-54.669	-56.3475	-58.3006	-58.1786	-58.6668	-58.6668		-56.5001	-60.5284	-58.6363	-60.4674	-58.4837	-59.9486	-59.1551	-60.9862	-60.742	-59.9791	-59.9181	-57.141	-59.3382	-58.1175
-2.974	-57.6598	-56.7748	-57.1715	-53.3873	-53.2042	-56.2254	-58.2701	-55.4015	-54.6385	-56.256	-58.3312	-58.1786	-58.6974	-58.6363		-56.5306	-60.62	-58.6974	-60.4674	-58.4837	-59.9181	-59.1246	-61.0472	-60.8031	-59.9791	-59.9181	-57.141	-59.3077	-58.1175
-2.973	-57.6598	-56.8053	-57.1715	-53.4483	-53.2042	-56.317	-58.3617	-55.3709	-54.5775	-56.2865	-58.3312	-58.2091	-58.7279	-58.6363		-56.5306	-60.681	-58.7279	-60.4979	-58.4532	-59.9486	-59.2162	-61.0777	-60.8336	-60.0096	-59.9486	-57.1105	-59.3077	-58.148
-2.972	-57.6598	-56.8053	-57.202	-53.4483	-53.2347	-56.378	-58.4532	-55.3709	-54.547	-56.317	-58.3617	-58.2396	-58.7584	-58.6363		-56.4085	-60.7115	-58.6974	-60.5284	-58.5143	-59.9486	-59.1551	-61.1388	-60.8946	-60.0707	-59.9486	-57.1715	-59.3077	-58.1786
-2.971	-57.7208	-56.7748	-57.1715	-53.4789	-53.2042	-56.378	-58.4837	-55.3709	-54.547	-56.256	-58.3312	-58.3006	-58.7584	-58.6974		-56.4085	-60.7115	-58.6668	-60.5589	-58.4837	-59.9791	-59.1856	-61.1083	-60.9251	-60.1012	-59.9181	-57.141	-59.3077	-58.148
-2.97	-57.8124	-56.7748	-57.1715	-53.4789	-53.2347	-56.4085	-58.5753	-55.3404	-54.5165	-56.2865	-58.3617	-58.2701	-58.8194	-58.6974		-56.4085	-60.742	-58.6974	-60.4979	-58.3922	-59.9486	-59.2467	-61.1388	-60.9862	-60.1927	-59.9181	-57.202	-59.2467	-58.2091
-2.969	-57.7818	-56.8358	-57.1715	-53.4789	-53.1737	-56.378	-58.6363	-55.3099	-54.5165	-56.317	-58.3312	-58.3006	-58.7889	-58.7279		-56.4085	-60.8031	-58.7279	-60.5284	-58.4532	-60.0096	-59.3077	-61.1693	-61.0167	-60.1012	-59.9181	-57.202	-59.2467	-58.1786
-2.968	-57.7818	-56.8663	-57.1715	-53.4789	-53.1737	-56.378	-58.6363	-55.3404	-54.4859	-56.317	-58.3006	-58.2701	-58.7889	-58.7279		-56.5001	-60.7115	-58.7584	-60.4979	-58.4837	-60.0707	-59.3382	-61.1693	-61.0167	-60.1012	-59.9181	-57.2325	-59.2162	-58.148
-2.967	-57.8429	-56.8663	-57.1715	-53.4789	-53.1432	-56.378	-58.6363	-55.3404	-54.4859	-56.2865	-58.3006	-58.2396	-58.8194	-58.7279		-56.5611	-60.7115	-58.7889	-60.4063	-58.6058	-60.0707	-59.3077	-61.1388	-61.0472	-60.1012	-59.8876	-57.263	-59.1856	-58.2091
-2.966	-57.8734	-56.8358	-57.1715	-53.4789	-53.1737	-56.3475	-58.6668	-55.4015	-54.4859	-56.2865	-58.3006	-58.2396	-58.85	-58.7279		-56.6222	-60.6505	-58.7889	-60.4063	-58.6668	-60.0707	-59.2772	-61.1388	-61.0472	-59.9791	-59.857	-57.3546	-59.1551	-58.2091
-2.965	-57.8429	-56.8968	-57.1105	-53.4178	-53.1432	-56.2865	-58.6668	-55.4625	-54.4859	-56.256	-58.3006	-58.2091	-58.85	-58.6974		-56.6832	-60.6505	-58.7889	-60.3453	-58.7889	-60.1622	-59.3382	-61.1693	-61.0167	-59.9486	-59.8265	-57.3851	-59.1246	-58.2091
-2.964	-57.8429	-56.8663	-57.0494	-53.4178	-53.1126	-56.256	-58.6668	-55.4625	-54.5165	-56.256	-58.3312	-58.1786	-58.8805	-58.7279		-56.8358	-60.62	-58.8194	-60.3148	-58.8194	-60.1012	-59.3688	-61.1388	-61.0777	-59.9181	-59.796	-57.3851	-59.0636	-58.2396
-2.963	-57.8734	-56.7748	-57.0189	-53.3873	-53.1126	-56.2865	-58.7279	-55.493	-54.547	-56.256	-58.3617	-58.2091	-58.85	-58.6974		-56.9579	-60.5589	-58.8194	-60.2232	-58.8805	-60.1012	-59.3993	-61.0777	-61.0472	-59.9181	-59.7044	-57.3851	-59.0941	-58.2396
-2.962	-57.8734	-56.7748	-57.0189	-53.3263	-53.0821	-56.256	-58.7584	-55.493	-54.547	-56.256	-58.3006	-58.2091	-58.8805	-58.6974		-57.0494	-60.5284	-58.85	-60.2232	-58.85	-60.1317	-59.4603	-61.1693	-61.1083	-59.857	-59.7044	-57.4461	-59.0636	-58.2701
-2.961	-57.9039	-56.7442	-56.9273	-53.3873	-53.1126	-56.1949	-58.7584	-55.5235	-54.547	-56.256	-58.2396	-58.2091	-58.911	-58.6058		-57.141	-60.4674	-58.85	-60.2232	-58.85	-60.0401	-59.4908	-61.2303	-61.0472	-59.857	-59.6434	-57.4156	-59.0941	-58.2091
-2.96	-57.9344	-56.6832	-56.9273	-53.4483	-53.1432	-56.1644	-58.7889	-55.5541	-54.547	-56.317	-58.2396	-58.2701	-58.911	-58.6668		-57.1715	-60.4979	-58.8194	-60.1317	-58.85	-60.0707	-59.6434	-61.1998	-61.0472	-59.8876	-59.7044	-57.4767	-59.0331	-58.1786
-2.959	-57.9039	-56.6832	-56.9579	-53.4178	-53.1126	-56.2254	-58.7279	-55.6151	-54.547	-56.3475	-58.2091	-58.2701	-58.9415	-58.6668		-57.141	-60.4674	-58.7889	-60.1317	-58.8805	-60.0707	-59.6739	-61.2303	-61.0472	-59.8265	-59.6129	-57.4767	-59.0941	-58.2091
-2.958	-57.8734	-56.6832	-56.9273	-53.4483	-53.1737	-56.2254	-58.7584	-55.6151	-54.5775	-56.2865	-58.1786	-58.2701	-58.911	-58.6058		-57.141	-60.3758	-58.7584	-60.0401	-58.8805	-60.0707	-59.796	-61.1693	-61.0777	-59.796	-59.5824	-57.4767	-59.0941	-58.2396
-2.957	-57.8124	-56.6832	-56.8663	-53.4178	-53.1126	-56.2254	-58.7279	-55.6151	-54.669	-56.2865	-58.148	-58.3006	-58.8805	-58.5753		-57.1105	-60.4674	-58.7279	-60.0401	-58.8805	-60.0096	-59.8265	-61.1693	-61.0472	-59.735	-59.5824	-57.4461	-59.0636	-58.2396
-2.956	-57.7818	-56.6832	-56.8053	-53.4483	-53.1737	-56.2865	-58.7584	-55.6151	-54.7301	-56.2865	-58.1175	-58.3312	-58.9415	-58.5753		-57.141	-60.4063	-58.7279	-59.9791	-58.8805	-59.9791	-59.8876	-61.2914	-61.0777	-59.796	-59.5824	-57.4767	-59.0025	-58.3006
-2.955	-57.7208	-56.6527	-56.7748	-53.4483	-53.1737	-56.2865	-58.8194	-55.5541	-54.7606	-56.256	-58.087	-58.3617	-58.9415	-58.5448		-57.1105	-60.4369	-58.7584	-59.9486	-58.85	-59.9181	-59.857	-61.3219	-61.0777	-59.735	-59.5824	-57.5072	-58.9415	-58.2396
-2.954	-57.7208	-56.6222	-56.7442	-53.4483	-53.1737	-56.3475	-58.85	-55.5846	-54.7606	-56.2865	-58.087	-58.3312	-58.8805	-58.5448		-57.1105	-60.4674	-58.7584	-59.9486	-58.85	-59.857	-59.8876	-61.2608	-60.9862	-59.7044	-59.5213	-57.5072	-58.9415	-58.1786
-2.953	-57.7208	-56.6527	-56.6832	-53.4789	-53.1432	-56.2865	-58.85	-55.6151	-54.8827	-56.256	-58.0565	-58.3312	-58.85	-58.5753		-57.141	-60.4674	-58.7279	-59.9486	-58.7889	-59.8265	-59.8876	-61.2303	-61.0167	-59.7044	-59.5519	-57.4767	-58.911	-58.2091
-2.952	-57.7513	-56.7442	-56.6832	-53.5094	-53.2042	-56.2865	-58.911	-55.493	-54.9437	-56.2865	-58.026	-58.3312	-58.7584	-58.5753		-57.1105	-60.4369	-58.7279	-59.8876	-58.7584	-59.796	-59.9181	-61.2914	-60.9862	-59.6739	-59.5519	-57.5072	-58.8805	-58.1786
-2.951	-57.7208	-56.7442	-56.6832	-53.4789	-53.2652	-56.2865	-58.9415	-55.493	-54.9742	-56.1949	-58.026	-58.3312	-58.7584	-58.5753		-57.1105	-60.3453	-58.7584	-59.8876	-58.6974	-59.8265	-59.9791	-61.3219	-60.9251	-59.6434	-59.5213	-57.5377	-58.911	-58.2091
-2.95	-57.7208	-56.7748	-56.6527	-53.4789	-53.2652	-56.256	-58.911	-55.493	-54.9437	-56.1644	-58.0565	-58.3006	-58.7279	-58.5753		-57.141	-60.3148	-58.6668	-59.8876	-58.7279	-59.8265	-59.9486	-61.2608	-60.8641	-59.5824	-59.4603	-57.4461	-58.85	-58.1175
-2.949	-57.7208	-56.7748	-56.6527	-53.4483	-53.2958	-56.2865	-58.9415	-55.4625	-55.0047	-56.1644	-58.026	-58.3006	-58.7584	-58.5448		-57.141	-60.2232	-58.6363	-59.8265	-58.6668	-59.8876	-60.0401	-61.2914	-60.9251	-59.6434	-59.4603	-57.5072	-58.8805	-58.1175
-2.948	-57.6903	-56.8663	-56.6832	-53.4789	-53.3263	-56.2865	-58.9415	-55.4015	-55.0658	-56.1339	-58.026	-58.2701	-58.7584	-58.4837		-57.141	-60.1622	-58.6668	-59.7655	-58.6058	-59.857	-60.0707	-61.2303	-60.8946	-59.6739	-59.4603	-57.5072	-58.8194	-58.1175
-2.947	-57.6292	-56.8053	-56.7137	-53.4483	-53.2958	-56.378	-59.0025	-55.4625	-55.1268	-56.1339	-58.026	-58.3006	-58.8194	-58.4837		-57.141	-60.1622	-58.6058	-59.7044	-58.5448	-59.9486	-60.0707	-61.1998	-60.8031	-59.6129	-59.3688	-57.5377	-58.7584	-58.1175
-2.946	-57.5987	-56.8358	-56.6832	-53.4178	-53.2958	-56.378	-59.0331	-55.4015	-55.0963	-56.1339	-58.087	-58.2701	-58.7889	-58.4227		-57.1715	-60.1927	-58.4837	-59.6434	-58.5143	-59.9181	-60.0401	-61.1998	-60.8336	-59.5824	-59.3993	-57.5377	-58.7279	-58.1175
-2.945	-57.5377	-56.9579	-56.7137	-53.4178	-53.3568	-56.378	-59.0025	-55.4015	-55.0963	-56.1949	-58.0565	-58.2396	-58.8194	-58.3922		-57.202	-60.1927	-58.4837	-59.5519	-58.4532	-59.9486	-60.0707	-61.1998	-60.8336	-59.4908	-59.3688	-57.6292	-58.7279	-58.1786
-2.944	-57.4767	-56.9579	-56.6832	-53.3568	-53.3263	-56.4696	-59.0636	-55.4015	-55.1573	-56.1949	-58.026	-58.2396	-58.8194	-58.3617		-57.2325	-60.1622	-58.4532	-59.4603	-58.3922	-59.9181	-60.1012	-61.1693	-60.8031	-59.5213	-59.3993	-57.5987	-58.6668	-58.148
-2.943	-57.4461	-56.9884	-56.7442	-53.3568	-53.2958	-56.4085	-59.0331	-55.432	-55.1268	-56.1644	-58.026	-58.2396	-58.7279	-58.3006		-57.263	-60.1317	-58.4837	-59.3993	-58.3617	-59.8876	-60.1012	-61.1083	-60.742	-59.4908	-59.3993	-57.5987	-58.6058	-58.1786
-2.942	-57.4156	-57.0189	-56.7748	-53.3263	-53.3263	-56.4085	-59.0636	-55.432	-55.0963	-56.2254	-58.0565	-58.2396	-58.7279	-58.2396		-57.2936	-60.1622	-58.4837	-59.3993	-58.3922	-59.857	-60.1317	-61.0777	-60.742	-59.4908	-59.3993	-57.6292	-58.5753	-58.1175
-2.941	-57.4156	-56.9884	-56.8663	-53.3568	-53.3263	-56.378	-59.0941	-55.432	-55.0353	-56.2254	-58.087	-58.2701	-58.7584	-58.2091		-57.3546	-60.1317	-58.5143	-59.3382	-58.3922	-59.8876	-60.1012	-61.0472	-60.681	-59.4298	-59.4298	-57.5987	-58.6058	-58.1175
-2.94	-57.3241	-56.9579	-56.8663	-53.3568	-53.2652	-56.3475	-59.0636	-55.432	-55.0353	-56.1949	-58.087	-58.3312	-58.7279	-58.1786		-57.3546	-60.1317	-58.4532	-59.3382	-58.3617	-59.9181	-60.0707	-61.0472	-60.7115	-59.4298	-59.3993	-57.5987	-58.5753	-58.026
-2.939	-57.2936	-56.9579	-56.8663	-53.2958	-53.3263	-56.2865	-59.0025	-55.4015	-55.0353	-56.1644	-58.1175	-58.3312	-58.6668	-58.148		-57.4156	-60.1622	-58.4227	-59.3688	-58.3312	-59.8876	-60.0707	-61.0167	-60.742	-59.5213	-59.3993	-57.5682	-58.5753	-58.026
-2.938	-57.263	-56.9273	-56.9273	-53.2652	-53.3263	-56.256	-59.0636	-55.4015	-55.0047	-56.1644	-58.1175	-58.3617	-58.6974	-58.148		-57.4156	-60.1622	-58.3312	-59.3077	-58.3006	-59.9181	-60.1012	-61.0167	-60.742	-59.5213	-59.3993	-57.5377	-58.6058	-58.087
-2.937	-57.2936	-56.8663	-56.9579	-53.3263	-53.2958	-56.2865	-59.0636	-55.3709	-55.1268	-56.1644	-58.1786	-58.3617	-58.6363	-58.1175		-57.3241	-60.1927	-58.3312	-59.3077	-58.3006	-59.9181	-60.0401	-61.0167	-60.742	-59.5519	-59.3993	-57.5072	-58.5448	-57.9955
-2.936	-57.3241	-56.8663	-57.0189	-53.2652	-53.2958	-56.2254	-59.0025	-55.432	-55.1268	-56.1339	-58.2091	-58.3922	-58.6668	-58.026		-57.202	-60.1927	-58.3312	-59.3382	-58.2701	-60.0096	-60.0707	-61.0472	-60.8031	-59.5824	-59.3993	-57.5377	-58.5143	-57.9649
-2.935	-57.4156	-56.8663	-57.0494	-53.2958	-53.2958	-56.256	-59.0636	-55.4625	-55.2489	-56.1644	-58.2701	-58.4227	-58.6668	-58.026		-57.1715	-60.4063	-58.2701	-59.2467	-58.2396	-60.0707	-60.0707	-60.9862	-60.742	-59.6129	-59.3993	-57.5682	-58.4837	-57.9344
-2.934	-57.4461	-56.8663	-57.0494	-53.2652	-53.2958	-56.2254	-59.0636	-55.4625	-55.2794	-56.1034	-58.2396	-58.4532	-58.6668	-58.026		-57.141	-60.62	-58.3312	-59.2162	-58.1786	-60.1317	-60.0401	-61.0472	-60.8641	-59.6434	-59.3993	-57.5072	-58.4837	-57.8734
-2.933	-57.5072	-56.8663	-57.0189	-53.2652	-53.2958	-56.256	-59.1246	-55.493	-55.3709	-56.0423	-58.2396	-58.5143	-58.6363	-58.0565		-57.141	-60.8031	-58.3617	-59.1551	-58.148	-60.2843	-60.0096	-61.0472	-60.8946	-59.6434	-59.3688	-57.5072	-58.4532	-57.8124
-2.932	-57.5682	-56.8358	-57.0189	-53.2652	-53.2347	-56.2254	-59.0941	-55.5235	-55.432	-56.1034	-58.2701	-58.5448	-58.6668	-58.0565		-57.1105	-60.9251	-58.4227	-59.1551	-58.148	-60.3758	-60.0096	-61.0167	-60.8641	-59.6739	-59.3382	-57.5072	-58.3617	-57.8734
-2.931	-57.6598	-56.8968	-56.9884	-53.2347	-53.2347	-56.2254	-59.1246	-55.493	-55.432	-56.0729	-58.1786	-58.5143	-58.6058	-58.087		-57.1715	-61.0472	-58.5143	-59.1551	-58.1175	-60.4369	-59.9791	-61.0472	-60.8946	-59.735	-59.3077	-57.5072	-58.3312	-57.7818
-2.93	-57.7208	-56.9579	-56.9884	-53.2042	-53.2652	-56.2254	-59.1551	-55.6151	-55.4015	-56.0118	-58.2396	-58.4837	-58.6363	-58.026		-57.141	-61.1083	-58.5448	-59.1246	-58.0565	-60.4979	-59.9791	-61.0777	-60.8641	-59.8265	-59.3382	-57.5682	-58.3006	-57.7818
-2.929	-57.7513	-56.9273	-56.8663	-53.1737	-53.2958	-56.1949	-59.2467	-55.6761	-55.4015	-55.9813	-58.2701	-58.4532	-58.5753	-58.1175		-57.141	-61.1693	-58.6058	-59.1551	-58.0565	-60.4674	-60.1012	-61.0777	-60.8641	-59.9181	-59.2467	-57.6292	-58.2701	-57.7208
-2.928	-57.7208	-56.9273	-56.8663	-53.1126	-53.2958	-56.1339	-59.2772	-55.6456	-55.3709	-55.9813	-58.2091	-58.4532	-58.5753	-58.087		-57.1105	-61.1998	-58.6668	-59.1551	-58.087	-60.4979	-60.2843	-61.1083	-60.8641	-59.9486	-59.2772	-57.6598	-58.2091	-57.7208
-2.927	-57.7818	-57.0189	-56.8968	-53.1432	-53.3263	-56.1644	-59.3382	-55.7372	-55.432	-55.9508	-58.1786	-58.5143	-58.5143	-58.087		-57.0799	-61.1998	-58.6974	-59.0941	-57.9649	-60.4979	-60.4979	-61.1388	-60.8641	-60.0401	-59.1856	-57.7208	-58.2091	-57.7208
-2.926	-57.7818	-57.0189	-56.8663	-53.1432	-53.3568	-56.1644	-59.3382	-55.6761	-55.3709	-55.9508	-58.148	-58.4837	-58.4837	-58.087		-57.0494	-61.1388	-58.7279	-59.0941	-57.9649	-60.4369	-60.7115	-61.1693	-60.8336	-60.0096	-59.1551	-57.8429	-58.2091	-57.6903
-2.925	-57.7513	-56.9884	-56.8358	-53.1126	-53.3568	-56.1034	-59.3688	-55.7066	-55.3099	-55.9813	-58.1786	-58.4227	-58.4837	-58.1175		-57.0799	-61.1083	-58.6668	-59.0941	-57.9649	-60.3453	-60.9557	-61.2303	-60.8641	-60.0707	-59.2162	-57.8734	-58.1786	-57.6903
-2.924	-57.7208	-57.0494	-56.7442	-53.0821	-53.3263	-56.1034	-59.3382	-55.6761	-55.2794	-55.9508	-58.1175	-58.4227	-58.4532	-58.148		-57.141	-61.1083	-58.7279	-59.0941	-57.8734	-60.2232	-61.0777	-61.2608	-60.8641	-60.1012	-59.1856	-57.9344	-58.1786	-57.7208
-2.923	-57.6598	-57.0799	-56.7442	-53.1126	-53.2652	-56.1034	-59.3993	-55.6761	-55.2794	-55.9508	-58.1175	-58.3617	-58.3922	-58.148		-57.2325	-61.0472	-58.6363	-59.0331	-57.8734	-60.3148	-61.1998	-61.2914	-60.8336	-60.1317	-59.2162	-57.9955	-58.148	-57.6903
-2.922	-57.6598	-57.1105	-56.6832	-53.1126	-53.2652	-56.0729	-59.3688	-55.6456	-55.2489	-55.9813	-58.087	-58.3006	-58.3617	-58.148		-57.263	-61.0777	-58.6363	-59.0636	-57.8124	-60.2843	-61.3524	-61.1998	-60.8641	-60.1622	-59.1856	-57.9955	-58.148	-57.6598
-2.921	-57.6292	-57.141	-56.6832	-53.1737	-53.2652	-56.0118	-59.3688	-55.6151	-55.2489	-55.9508	-58.087	-58.2396	-58.3922	-58.1786		-57.263	-61.1693	-58.6058	-59.0331	-57.7513	-60.2232	-61.4134	-61.1998	-60.8336	-60.1927	-59.1856	-57.9955	-58.148	-57.6598
-2.92	-57.6292	-57.1105	-56.6222	-53.2652	-53.2042	-56.0118	-59.4298	-55.6151	-55.2184	-55.9508	-58.087	-58.2396	-58.3312	-58.1786		-57.3241	-61.1693	-58.5448	-59.0636	-57.6903	-60.2232	-61.5355	-61.2303	-60.8946	-60.1622	-59.1856	-58.087	-58.1786	-57.6598
-2.919	-57.5682	-57.0494	-56.5917	-53.3568	-53.2042	-55.9813	-59.3993	-55.6151	-55.1878	-55.9813	-58.087	-58.1786	-58.2701	-58.148		-57.2936	-61.1693	-58.6058	-59.0636	-57.5987	-60.1622	-61.505	-61.1998	-60.9862	-60.2232	-59.1246	-58.1175	-58.2091	-57.6292
-2.918	-57.5377	-57.0494	-56.5306	-53.4483	-53.1737	-56.0118	-59.3688	-55.5541	-55.1268	-55.9508	-58.1175	-58.1175	-58.3617	-58.1175		-57.2936	-61.1998	-58.6058	-59.0331	-57.5377	-60.1622	-61.5355	-61.1388	-61.0472	-60.2232	-59.1551	-58.087	-58.1786	-57.6598
-2.917	-57.5377	-56.9579	-56.5001	-53.5094	-53.1737	-56.0118	-59.3688	-55.5846	-55.1573	-55.9508	-58.1175	-57.9955	-58.3922	-58.1175		-57.2936	-61.1998	-58.6058	-59.0331	-57.4767	-60.1317	-61.4745	-61.1998	-61.1388	-60.1927	-59.1856	-58.0565	-58.148	-57.6903
-2.916	-57.4767	-56.9273	-56.5001	-53.6009	-53.1737	-55.9813	-59.3688	-55.5846	-55.1268	-55.9203	-58.148	-57.9649	-58.3617	-58.0565		-57.2936	-61.1998	-58.5753	-59.0331	-57.4156	-60.0707	-61.505	-61.1693	-61.1998	-60.2843	-59.2772	-58.1175	-58.148	-57.7208
-2.915	-57.4156	-56.9273	-56.378	-53.6009	-53.1126	-56.0118	-59.3382	-55.5541	-55.1268	-55.9203	-58.2091	-57.9039	-58.4227	-58.026		-57.263	-61.1998	-58.6058	-59.0331	-57.3851	-60.0401	-61.4745	-61.1388	-61.2608	-60.2232	-59.3077	-58.148	-58.1786	-57.6903
-2.914	-57.3546	-56.9273	-56.3475	-53.6314	-53.0821	-55.9813	-59.2467	-55.5846	-55.1268	-55.8897	-58.2396	-57.8429	-58.4227	-58.026		-57.2325	-61.1998	-58.6058	-59.0636	-57.263	-59.9486	-61.5355	-61.1693	-61.2608	-60.2232	-59.4298	-58.1175	-58.2396	-57.7208
-2.913	-57.3546	-56.9884	-56.3475	-53.6925	-53.1126	-55.9813	-59.2772	-55.5235	-55.1268	-55.8592	-58.2091	-57.7818	-58.4837	-58.0565		-57.1715	-61.1693	-58.6058	-59.0331	-57.263	-59.857	-61.5965	-61.1693	-61.2914	-60.1317	-59.4603	-58.1175	-58.2091	-57.7208
-2.912	-57.263	-57.1105	-56.2865	-53.723	-53.1432	-55.9813	-59.2467	-55.5846	-55.1878	-55.8592	-58.148	-57.7513	-58.5448	-58.0565		-57.1105	-61.1693	-58.6058	-58.972	-57.1715	-59.796	-61.6271	-61.1998	-61.4134	-60.1927	-59.5213	-58.148	-58.2396	-57.7208
-2.911	-57.2325	-57.1715	-56.2865	-53.723	-53.1432	-56.0118	-59.2162	-55.6151	-55.1573	-55.8592	-58.148	-57.7818	-58.5448	-58.087		-57.0799	-61.1083	-58.6058	-59.0025	-57.141	-59.7044	-61.6881	-61.1388	-61.5355	-60.1927	-59.5824	-58.1175	-58.1786	-57.7818
-2.91	-57.263	-57.2325	-56.3475	-53.723	-53.1737	-56.0423	-59.1856	-55.6151	-55.1573	-55.8287	-58.148	-57.7513	-58.5753	-58.026		-57.0799	-61.0777	-58.6363	-59.0331	-57.2325	-59.6129	-61.6271	-61.1083	-61.6576	-60.1622	-59.6434	-58.026	-58.2091	-57.8429
-2.909	-57.2325	-57.2936	-56.378	-53.7535	-53.2042	-56.0423	-59.2162	-55.6151	-55.0963	-55.7982	-58.087	-57.7513	-58.5448	-58.026		-57.0799	-61.0167	-58.6058	-58.972	-57.141	-59.6129	-61.6271	-61.1083	-61.7186	-60.1317	-59.735	-58.087	-58.2701	-57.7818
-2.908	-57.1715	-57.2936	-56.317	-53.723	-53.2347	-56.0729	-59.1551	-55.6151	-55.1878	-55.8592	-58.1175	-57.7818	-58.5448	-58.026		-57.1105	-60.9251	-58.5753	-59.0636	-57.1715	-59.5824	-61.566	-61.0777	-61.6576	-60.1012	-59.735	-58.087	-58.2396	-57.8429
-2.907	-57.1105	-57.3241	-56.317	-53.723	-53.1737	-56.1034	-59.0941	-55.5846	-55.0963	-55.7372	-57.9955	-57.7513	-58.6058	-58.1175		-57.1105	-60.8031	-58.5753	-59.1551	-57.1715	-59.6129	-61.566	-61.0777	-61.7796	-59.9791	-59.735	-57.9955	-58.2701	-57.8429
-2.906	-57.1105	-57.2936	-56.3475	-53.723	-53.1737	-56.1339	-59.0636	-55.5541	-55.1268	-55.7372	-57.9344	-57.7513	-58.6363	-58.1175		-57.0494	-60.742	-58.5753	-59.1856	-57.2325	-59.5824	-61.5355	-61.0472	-61.9017	-59.9486	-59.7655	-58.0565	-58.2701	-57.8429
-2.905	-57.0799	-57.3851	-56.378	-53.723	-53.1737	-56.1339	-59.0941	-55.5235	-55.0963	-55.7066	-57.8734	-57.7513	-58.6974	-58.148		-57.0799	-60.681	-58.5143	-59.1856	-57.2325	-59.6739	-61.5355	-60.9251	-62.0238	-59.9486	-59.796	-58.0565	-58.2396	-57.9039
-2.904	-56.9884	-57.3546	-56.378	-53.6925	-53.0821	-56.1949	-59.0636	-55.5235	-55.1268	-55.7372	-57.8429	-57.7513	-58.6974	-58.1175		-57.141	-60.62	-58.6058	-59.2467	-57.2325	-59.6434	-61.4745	-60.9557	-62.1153	-59.9486	-59.857	-58.1175	-58.2396	-57.9344
-2.903	-56.9884	-57.3546	-56.378	-53.723	-53.0516	-56.2254	-59.0025	-55.4625	-55.0963	-55.6761	-57.7513	-57.8429	-58.7584	-58.1175		-57.1715	-60.6505	-58.6058	-59.2467	-57.263	-59.6739	-61.4439	-60.8641	-62.2069	-59.8876	-59.857	-58.1175	-58.2701	-57.8734
-2.902	-56.9579	-57.3851	-56.4085	-53.723	-53.0211	-56.1949	-59.0025	-55.432	-55.0658	-55.6456	-57.6598	-57.8429	-58.7279	-58.1175		-57.141	-60.5895	-58.6363	-59.2772	-57.263	-59.7044	-61.4134	-60.8031	-62.329	-59.9181	-59.8265	-58.148	-58.2701	-57.8734
-2.901	-56.9273	-57.3546	-56.5001	-53.723	-53.0211	-56.1949	-59.0636	-55.432	-55.0353	-55.6456	-57.6292	-57.7513	-58.7279	-58.087		-57.202	-60.5589	-58.6974	-59.2467	-57.263	-59.7044	-61.4134	-60.742	-62.39	-59.9181	-59.796	-58.1786	-58.2701	-57.8429
-2.9	-56.9273	-57.263	-56.5001	-53.7535	-52.9601	-56.2254	-59.0025	-55.432	-55.0353	-55.6151	-57.5682	-57.7513	-58.7279	-58.0565		-57.2325	-60.5284	-58.85	-59.2467	-57.3546	-59.7044	-61.3829	-60.6505	-62.4815	-59.857	-59.796	-58.148	-58.2701	-57.8124
-2.899	-56.9884	-57.263	-56.5001	-53.723	-52.9906	-56.2865	-58.972	-55.493	-55.0658	-55.5541	-57.5377	-57.7513	-58.8194	-58.087		-57.202	-60.4063	-58.9415	-59.2467	-57.3546	-59.735	-61.3524	-60.681	-62.5426	-59.9181	-59.735	-58.148	-58.2701	-57.7818
-2.898	-57.0494	-57.202	-56.5611	-53.723	-52.9601	-56.256	-58.9415	-55.4625	-55.0658	-55.5541	-57.5072	-57.6903	-58.7584	-58.1175		-57.2325	-60.3758	-58.9415	-59.2772	-57.4156	-59.735	-61.3219	-60.5895	-62.6036	-59.9791	-59.735	-58.1786	-58.2701	-57.8124
-2.897	-57.141	-57.2325	-56.5611	-53.7535	-52.9295	-56.2865	-58.911	-55.4625	-55.0353	-55.5235	-57.4156	-57.6903	-58.7584	-58.1786		-57.202	-60.3148	-59.0636	-59.3382	-57.4767	-59.735	-61.3219	-60.5895	-62.6341	-59.9791	-59.7655	-58.148	-58.3006	-57.8124
-2.896	-57.141	-57.202	-56.5611	-53.8146	-52.899	-56.2865	-58.911	-55.5235	-55.0047	-55.432	-57.3851	-57.6903	-58.8194	-58.2396		-57.141	-60.2232	-59.1246	-59.3688	-57.4767	-59.7044	-61.2303	-60.5589	-62.6341	-59.9791	-59.735	-58.1175	-58.2701	-57.8429
-2.895	-57.1715	-57.2325	-56.5611	-53.8146	-52.8685	-56.2865	-58.911	-55.5235	-54.9742	-55.4015	-57.3851	-57.6903	-58.85	-58.2701		-57.141	-60.1622	-59.2162	-59.3993	-57.5072	-59.6739	-61.2608	-60.5589	-62.6646	-60.0096	-59.7044	-58.0565	-58.3006	-57.8429
-2.894	-57.202	-57.2325	-56.5917	-53.9366	-52.899	-56.2865	-58.9415	-55.5541	-54.9742	-55.3404	-57.263	-57.6598	-58.8805	-58.2701		-57.0799	-60.0707	-59.2162	-59.3993	-57.5377	-59.6129	-61.2303	-60.4979	-62.6341	-60.0401	-59.6434	-58.087	-58.3312	-57.7818
-2.893	-57.2325	-57.202	-56.5611	-53.9671	-52.8685	-56.2865	-59.0025	-55.6151	-54.9742	-55.3099	-57.2325	-57.6292	-58.911	-58.3312		-57.0494	-60.0401	-59.2162	-59.4298	-57.5377	-59.5519	-61.1998	-60.4674	-62.6341	-60.0401	-59.6129	-57.9955	-58.3006	-57.7513
-2.892	-57.1715	-57.141	-56.5611	-53.9366	-52.899	-56.2865	-59.0636	-55.6761	-54.9742	-55.3099	-57.1715	-57.7513	-58.972	-58.3922		-57.0189	-60.0096	-59.2162	-59.4298	-57.5072	-59.4603	-61.1083	-60.4063	-62.6646	-60.1012	-59.5213	-57.9649	-58.2701	-57.7513
-2.891	-57.2325	-57.202	-56.5611	-53.9366	-52.899	-56.2254	-59.1246	-55.7066	-54.9742	-55.3709	-57.202	-57.6903	-59.0025	-58.3617		-56.9579	-60.0096	-59.2467	-59.3077	-57.4461	-59.4603	-61.1388	-60.3758	-62.6341	-60.1622	-59.4603	-57.9649	-58.2396	-57.7208
-2.89	-57.202	-57.2325	-56.5917	-53.9366	-52.8075	-56.256	-59.1246	-55.7677	-54.9132	-55.3404	-57.2325	-57.7208	-59.0331	-58.3922		-56.9273	-59.9181	-59.3077	-59.3382	-57.4461	-59.3688	-61.0472	-60.3758	-62.6036	-60.1622	-59.4603	-57.9955	-58.2091	-57.7513
-2.889	-57.141	-57.263	-56.5306	-53.9366	-52.838	-56.2865	-59.1551	-55.7066	-54.9132	-55.3404	-57.263	-57.7208	-59.0331	-58.4227		-56.9273	-59.796	-59.3077	-59.3077	-57.3546	-59.3688	-60.9557	-60.3453	-62.5731	-60.1317	-59.4298	-57.9649	-58.1786	-57.7513
-2.888	-57.141	-57.2936	-56.5611	-53.8451	-52.8075	-56.256	-59.2162	-55.7372	-54.8827	-55.3404	-57.263	-57.7208	-59.0025	-58.3922		-56.8663	-59.6739	-59.3077	-59.2467	-57.4156	-59.3688	-60.9557	-60.3148	-62.5426	-60.1317	-59.3993	-57.9649	-58.1786	-57.7208
-2.887	-57.141	-57.2325	-56.5917	-53.8146	-52.777	-56.1949	-59.1551	-55.8287	-54.8216	-55.3404	-57.2325	-57.7208	-59.0636	-58.3922		-56.8053	-59.4908	-59.2772	-59.2467	-57.3851	-59.4298	-60.9251	-60.2843	-62.6036	-60.1317	-59.4298	-57.9649	-58.148	-57.6903
-2.886	-57.0799	-57.2325	-56.5306	-53.8451	-52.7464	-56.1644	-59.1551	-55.8287	-54.8216	-55.3099	-57.2325	-57.7513	-59.1246	-58.3922		-56.7748	-59.4298	-59.3382	-59.2467	-57.4156	-59.4908	-60.8641	-60.1927	-62.5731	-60.1012	-59.4908	-57.8734	-58.1175	-57.7208
-2.885	-57.0189	-57.263	-56.6222	-53.784	-52.7159	-56.1034	-59.1246	-55.8592	-54.7911	-55.3099	-57.2936	-57.6903	-59.1551	-58.3922		-56.7748	-59.3382	-59.3382	-59.2467	-57.4767	-59.5213	-60.8336	-60.1622	-62.5731	-60.0707	-59.4298	-57.9344	-58.1175	-57.7513
-2.884	-56.9884	-57.2325	-56.6222	-53.784	-52.7159	-56.1339	-59.0636	-55.8592	-54.7606	-55.2794	-57.3546	-57.6903	-59.1551	-58.3922		-56.7442	-59.2162	-59.3077	-59.2467	-57.4461	-59.5213	-60.742	-60.1622	-62.6036	-60.0401	-59.5519	-57.9039	-58.0565	-57.7513
-2.883	-56.8968	-57.2325	-56.6222	-53.7535	-52.5938	-56.0729	-59.0025	-55.8897	-54.7606	-55.3404	-57.3851	-57.6903	-59.1246	-58.3617		-56.7442	-59.1246	-59.2467	-59.2162	-57.4461	-59.5519	-60.7115	-60.1622	-62.6341	-59.9791	-59.6129	-57.8734	-58.026	-57.7818
-2.882	-56.8358	-57.263	-56.5917	-53.7535	-52.5633	-56.1339	-59.0025	-55.8897	-54.7911	-55.3709	-57.3851	-57.7208	-59.1246	-58.4227		-56.6832	-59.1246	-59.2162	-59.1551	-57.4767	-59.5213	-60.7726	-60.1012	-62.6341	-60.0401	-59.7044	-57.8734	-58.026	-57.7818
-2.881	-56.8663	-57.263	-56.6527	-53.7535	-52.5633	-56.0423	-59.0025	-55.7982	-54.7911	-55.3709	-57.3546	-57.7208	-59.0636	-58.3922		-56.6832	-59.1856	-59.1551	-59.1856	-57.4461	-59.6129	-60.742	-60.1012	-62.6341	-60.0401	-59.735	-57.8734	-58.026	-57.6903
-2.88	-56.8053	-57.2936	-56.6832	-53.723	-52.5633	-56.0729	-59.0025	-55.7982	-54.7606	-55.3709	-57.3546	-57.6903	-59.0941	-58.3312		-56.6832	-59.1551	-59.0941	-59.0941	-57.5072	-59.6434	-60.681	-60.1012	-62.6341	-60.0401	-59.857	-57.9039	-58.026	-57.7208
-2.879	-56.7442	-57.263	-56.7442	-53.784	-52.5023	-56.1034	-59.0025	-55.8287	-54.7606	-55.3404	-57.3546	-57.6903	-59.1551	-58.3922		-56.6527	-59.1856	-59.1246	-59.0636	-57.5377	-59.6739	-60.6505	-60.0707	-62.5731	-60.0401	-59.8876	-57.9344	-57.9649	-57.7208
-2.878	-56.6832	-57.263	-56.8663	-53.8451	-52.4718	-56.1034	-58.972	-55.7982	-54.7606	-55.3709	-57.3851	-57.6903	-59.1551	-58.3617		-56.6527	-59.2467	-59.0941	-59.0941	-57.5682	-59.7044	-60.62	-60.0707	-62.6646	-60.0096	-59.9486	-57.9344	-57.9649	-57.7513
-2.877	-56.6832	-57.2325	-56.9579	-53.9671	-52.4718	-56.1034	-59.0331	-55.7372	-54.7301	-55.3709	-57.3851	-57.6598	-59.1551	-58.3922		-56.6222	-59.3077	-59.0636	-59.0636	-57.5987	-59.7044	-60.5589	-60.0096	-62.6036	-59.9791	-59.9486	-57.9344	-57.9039	-57.7513
-2.876	-56.7442	-57.2325	-56.9273	-53.9977	-52.4718	-56.1034	-58.9415	-55.7372	-54.7301	-55.3404	-57.3851	-57.6598	-59.1551	-58.4227		-56.6222	-59.2467	-59.0636	-59.0025	-57.5987	-59.735	-60.5284	-59.9791	-62.6646	-60.0401	-60.0401	-57.9039	-57.9039	-57.7513
-2.875	-56.8053	-57.141	-56.9273	-53.9671	-52.4718	-56.1034	-58.972	-55.7982	-54.6996	-55.3404	-57.3851	-57.6903	-59.1551	-58.3922		-56.5917	-59.2467	-59.0941	-59.0331	-57.5682	-59.7655	-60.4674	-59.9486	-62.5731	-60.1317	-60.0707	-57.9344	-57.8734	-57.7818
-2.874	-56.8358	-57.1105	-56.8968	-54.0282	-52.5328	-56.0729	-59.0025	-55.7372	-54.7911	-55.3404	-57.3851	-57.6903	-59.2467	-58.3922		-56.5917	-59.2467	-59.0636	-59.0636	-57.5682	-59.796	-60.4063	-59.9486	-62.5731	-60.1927	-60.1012	-57.8734	-57.8734	-57.7513
-2.873	-56.8663	-57.0799	-56.8663	-53.9977	-52.5328	-56.0118	-58.9415	-55.7677	-54.8216	-55.3404	-57.4156	-57.7208	-59.2772	-58.3922		-56.5917	-59.2162	-59.0636	-59.0025	-57.5377	-59.796	-60.2843	-59.9791	-62.5731	-60.1927	-60.1317	-57.9039	-57.8734	-57.7208
-2.872	-56.8053	-57.0494	-56.8968	-54.0282	-52.5328	-55.9813	-58.911	-55.7982	-54.8216	-55.3099	-57.4767	-57.7818	-59.3382	-58.3922		-56.5611	-59.1551	-59.0331	-59.0025	-57.5072	-59.857	-60.2232	-59.9486	-62.5731	-60.2232	-60.1622	-57.8734	-57.8734	-57.7513
-2.871	-56.8663	-57.0494	-56.8663	-54.0282	-52.5328	-56.1034	-58.8805	-55.8592	-54.8827	-55.3099	-57.4461	-57.7513	-59.3993	-58.4532		-56.6222	-59.1246	-59.0636	-58.972	-57.5377	-59.8876	-60.1927	-59.9791	-62.5426	-60.1622	-60.1317	-57.8429	-57.9039	-57.7818
-2.87	-56.9273	-57.0494	-56.9579	-53.9977	-52.6854	-56.0423	-58.85	-55.8287	-54.9437	-55.3709	-57.4156	-57.7513	-59.3688	-58.4227		-56.5917	-59.1246	-59.0331	-58.972	-57.5072	-59.9486	-60.1317	-59.9791	-62.5426	-60.2232	-60.1012	-57.8429	-57.9039	-57.7513
-2.869	-56.9273	-57.0494	-56.9273	-53.9977	-52.6549	-56.0423	-58.85	-55.7982	-54.9132	-55.3709	-57.3851	-57.7208	-59.3993	-58.4532		-56.6222	-59.1246	-59.0025	-58.9415	-57.4461	-59.9181	-60.1012	-59.9486	-62.5426	-60.2232	-60.0707	-57.8429	-57.8429	-57.7513
-2.868	-56.8968	-56.9884	-56.9273	-53.9671	-52.6549	-56.0423	-58.85	-55.8287	-54.9437	-55.4015	-57.3851	-57.7208	-59.4298	-58.5448		-56.7442	-59.1246	-59.0025	-58.911	-57.4156	-59.9181	-60.1622	-59.9791	-62.5426	-60.2843	-60.0401	-57.8124	-57.8429	-57.7818
-2.867	-56.9273	-56.9884	-56.9579	-53.9366	-52.6854	-56.0423	-58.8194	-55.7982	-54.9437	-55.4625	-57.3241	-57.6903	-59.4298	-58.5753		-56.9884	-59.0636	-58.9415	-58.911	-57.3546	-59.9181	-60.0401	-59.9486	-62.5426	-60.2232	-60.0096	-57.8734	-57.7818	-57.7513
-2.866	-56.9579	-56.9884	-56.9579	-53.9061	-52.6549	-56.0423	-58.8194	-55.7677	-54.8827	-55.4015	-57.2936	-57.6598	-59.3688	-58.6363		-57.202	-59.0331	-58.8805	-58.85	-57.2936	-59.9791	-60.1317	-59.9486	-62.4815	-60.1622	-59.9791	-57.8429	-57.7513	-57.7818
-2.865	-56.9884	-56.9273	-56.9579	-53.9061	-52.6854	-56.0423	-58.7889	-55.7372	-54.8827	-55.4015	-57.3241	-57.6598	-59.3688	-58.7279		-57.4767	-59.0025	-58.85	-58.85	-57.263	-59.8876	-60.1317	-59.9181	-62.451	-60.1622	-59.9791	-57.8124	-57.7208	-57.7513
-2.864	-56.9579	-56.9273	-56.9579	-53.9061	-52.6854	-56.0423	-58.7889	-55.7066	-54.8216	-55.3709	-57.2936	-57.7208	-59.3688	-58.8194		-57.7208	-58.972	-58.85	-58.8805	-57.2325	-59.8876	-60.2232	-59.9181	-62.4815	-60.1927	-59.9486	-57.8734	-57.6903	-57.7513
-2.863	-56.8968	-56.9273	-56.9579	-53.8451	-52.6549	-56.0729	-58.6974	-55.6761	-54.8827	-55.4015	-57.2936	-57.7818	-59.3077	-58.85		-57.9039	-58.85	-58.8805	-58.911	-57.2325	-59.8876	-60.1927	-59.9181	-62.4205	-60.1622	-59.9486	-57.8734	-57.6292	-57.7818
-2.862	-56.8968	-56.9273	-56.9579	-53.8146	-52.5938	-56.0729	-58.6668	-55.7066	-54.8216	-55.4015	-57.263	-57.8429	-59.2772	-58.8805		-58.026	-58.7584	-58.911	-58.911	-57.202	-59.857	-60.2843	-59.9486	-62.451	-60.1927	-59.9486	-57.9039	-57.6598	-57.7818
-2.861	-56.9579	-56.8663	-57.0189	-53.8146	-52.6854	-56.1034	-58.6668	-55.6456	-54.8521	-55.432	-57.263	-57.9039	-59.2467	-58.9415		-58.148	-58.6363	-58.8805	-58.8805	-57.202	-59.796	-60.3758	-59.9791	-62.4815	-60.2232	-59.9181	-57.9039	-57.6598	-57.7818
-2.86	-56.8663	-56.7748	-57.0189	-53.8146	-52.6549	-56.1339	-58.7279	-55.6456	-54.7911	-55.432	-57.2325	-57.9955	-59.2467	-58.911		-58.2396	-58.6363	-58.8805	-58.911	-57.1715	-59.7044	-60.3758	-59.9791	-62.5121	-60.3148	-59.8876	-57.9344	-57.7208	-57.8429
-2.859	-56.8663	-56.7748	-57.0494	-53.7535	-52.5328	-56.1034	-58.6974	-55.6151	-54.8216	-55.3709	-57.2325	-58.026	-59.2162	-58.9415		-58.3312	-58.5448	-58.8194	-58.9415	-57.141	-59.735	-60.4369	-59.9791	-62.5426	-60.2843	-59.9486	-57.9955	-57.7208	-57.8429
-2.858	-56.8968	-56.8053	-56.9884	-53.8146	-52.6549	-56.1644	-58.6668	-55.5846	-54.7606	-55.3709	-57.2325	-58.1175	-59.1856	-58.972		-58.3617	-58.4532	-58.7584	-58.972	-57.141	-59.6739	-60.4979	-59.9181	-62.5731	-60.1622	-59.9181	-57.9649	-57.7208	-57.7818
-2.857	-56.8968	-56.7137	-56.9579	-53.7535	-52.5633	-56.1339	-58.6974	-55.5846	-54.6996	-55.4015	-57.202	-58.1786	-59.1551	-58.972		-58.3922	-58.3617	-58.7584	-58.9415	-57.1105	-59.5824	-60.5589	-59.9486	-62.5731	-60.1622	-59.9486	-57.9344	-57.6903	-57.7818
-2.856	-56.8358	-56.7137	-56.9579	-53.784	-52.5938	-56.1644	-58.7584	-55.5235	-54.7606	-55.4015	-57.202	-58.1786	-59.0636	-58.911		-58.3922	-58.3006	-58.7584	-59.0331	-57.141	-59.4908	-60.5284	-59.9791	-62.6036	-60.1622	-59.9486	-57.9344	-57.6903	-57.7513
-2.855	-56.8663	-56.6527	-56.9579	-53.784	-52.5938	-56.1644	-58.6974	-55.5235	-54.7911	-55.3404	-57.2325	-58.2091	-59.0331	-58.911		-58.3312	-58.2701	-58.8194	-59.0025	-57.141	-59.4908	-60.4979	-59.9791	-62.6036	-60.1317	-59.9486	-57.9649	-57.6598	-57.7208
-2.854	-56.8663	-56.6222	-56.9273	-53.7535	-52.6549	-56.1949	-58.7279	-55.5235	-54.7606	-55.3709	-57.202	-58.2701	-58.972	-58.972		-58.3006	-58.2396	-58.8194	-58.911	-57.0494	-59.4298	-60.5895	-59.9791	-62.5731	-60.1317	-59.9181	-57.9344	-57.6292	-57.7208
-2.853	-56.8663	-56.5917	-56.8968	-53.784	-52.6549	-56.256	-58.7279	-55.5235	-54.7301	-55.3709	-57.141	-58.2396	-58.9415	-58.972		-58.2701	-58.2091	-58.9415	-58.9415	-57.141	-59.3382	-60.6505	-60.0401	-62.5731	-60.1622	-59.9486	-57.9649	-57.5987	-57.6598
-2.852	-56.8053	-56.5306	-56.8663	-53.7535	-52.7159	-56.317	-58.6974	-55.493	-54.6996	-55.3099	-57.202	-58.2701	-58.911	-59.0025		-58.1786	-58.148	-58.9415	-58.911	-57.202	-59.3077	-60.6505	-60.0401	-62.6036	-60.0707	-59.9181	-57.9955	-57.5377	-57.6903
-2.851	-56.8053	-56.5306	-56.8053	-53.7535	-52.7159	-56.378	-58.7279	-55.5235	-54.669	-55.2794	-57.1715	-58.3617	-58.9415	-59.0636		-58.148	-58.0565	-58.911	-58.85	-57.202	-59.2467	-60.742	-60.0707	-62.5731	-60.0707	-59.9181	-57.9955	-57.5682	-57.6598
-2.85	-56.8663	-56.5001	-56.7748	-53.7535	-52.7464	-56.4085	-58.7279	-55.5235	-54.6385	-55.3099	-57.141	-58.4227	-58.9415	-59.0636		-58.087	-58.0565	-58.972	-58.7889	-57.3241	-59.2162	-60.8031	-60.0401	-62.5121	-60.1317	-59.9486	-57.9649	-57.5682	-57.6598
-2.849	-56.8968	-56.5001	-56.7748	-53.784	-52.7464	-56.5001	-58.6974	-55.5235	-54.6385	-55.2794	-57.1105	-58.4227	-58.9415	-59.0025		-57.9649	-58.026	-58.911	-58.8194	-57.3546	-59.1551	-60.8336	-60.1317	-62.5426	-60.1317	-59.9486	-57.9039	-57.5377	-57.6292
-2.848	-56.8968	-56.5001	-56.7137	-53.723	-52.7464	-56.5001	-58.7279	-55.5846	-54.669	-55.2489	-57.1105	-58.5143	-58.911	-59.0941		-57.8734	-58.0565	-58.911	-58.8194	-57.3546	-59.1246	-60.8336	-60.1317	-62.451	-60.1622	-59.9486	-57.9039	-57.5682	-57.6598
-2.847	-56.9273	-56.5001	-56.6527	-53.6925	-52.8075	-56.4696	-58.7889	-55.5846	-54.608	-55.2489	-57.0799	-58.5448	-58.911	-59.0941		-57.8734	-57.9344	-58.8805	-58.7889	-57.4156	-59.1246	-60.8946	-60.1927	-62.4205	-60.1622	-59.9181	-57.8429	-57.6598	-57.6292
-2.846	-56.9273	-56.4696	-56.5611	-53.6925	-52.8075	-56.4696	-58.8194	-55.5541	-54.6385	-55.2184	-57.1105	-58.5753	-58.911	-59.1246		-57.8734	-57.9344	-58.7889	-58.7279	-57.5072	-59.0941	-60.8946	-60.3453	-62.3595	-60.1927	-59.9181	-57.8429	-57.6903	-57.6292
-2.845	-56.9579	-56.4085	-56.5306	-53.6009	-52.777	-56.5001	-58.8194	-55.5541	-54.6385	-55.1878	-57.1105	-58.6974	-58.85	-59.1246		-57.9039	-57.9039	-58.7584	-58.7584	-57.5682	-59.1246	-60.8641	-60.3758	-62.3595	-60.1927	-59.9791	-57.8124	-57.7208	-57.5987
-2.844	-56.9579	-56.4085	-56.5001	-53.5399	-52.777	-56.4696	-58.8194	-55.5541	-54.608	-55.2184	-57.0494	-58.8194	-58.8805	-59.1856		-57.8734	-57.9344	-58.6668	-58.8194	-57.6292	-59.1551	-60.9251	-60.4674	-62.3595	-60.1622	-60.0707	-57.7513	-57.7208	-57.5987
-2.843	-56.9273	-56.3475	-56.378	-53.5399	-52.7159	-56.5001	-58.8194	-55.493	-54.5775	-55.2489	-57.0189	-58.8194	-58.911	-59.2162		-57.8429	-57.9649	-58.6363	-58.7584	-57.6292	-59.1551	-60.9557	-60.4674	-62.2984	-60.1927	-60.0401	-57.7513	-57.7818	-57.5377
-2.842	-56.9273	-56.3475	-56.3475	-53.5094	-52.7159	-56.5001	-58.7279	-55.4015	-54.5775	-55.2489	-56.9579	-58.8805	-58.911	-59.2162		-57.7818	-57.9955	-58.5753	-58.85	-57.7208	-59.1856	-60.9557	-60.4674	-62.2984	-60.1927	-60.0707	-57.7818	-57.7818	-57.5072
-2.841	-56.8968	-56.3475	-56.3475	-53.4789	-52.7159	-56.4696	-58.6974	-55.3709	-54.608	-55.2489	-56.9579	-58.972	-58.85	-59.2162		-57.7208	-58.026	-58.5753	-58.85	-57.8124	-59.2467	-60.9862	-60.4674	-62.2679	-60.1927	-60.1317	-57.7208	-57.7818	-57.4767
-2.84	-56.8968	-56.2865	-56.256	-53.4178	-52.777	-56.378	-58.6363	-55.2794	-54.5775	-55.2184	-56.9273	-58.9415	-58.85	-59.2162		-57.7208	-58.026	-58.5753	-58.8805	-57.7818	-59.2162	-61.0167	-60.4979	-62.2984	-60.1927	-60.1927	-57.7208	-57.8429	-57.5072
-2.839	-56.8968	-56.256	-56.1949	-53.4178	-52.7464	-56.4085	-58.6058	-55.2489	-54.669	-55.2184	-56.8663	-59.0025	-58.7584	-59.2162		-57.6598	-58.087	-58.5753	-58.911	-57.9039	-59.2772	-61.0472	-60.5589	-62.2679	-60.1622	-60.1622	-57.7208	-57.8734	-57.4767
-2.838	-56.8663	-56.2865	-56.1644	-53.4483	-52.7159	-56.378	-58.6363	-55.2489	-54.7606	-55.2184	-56.9273	-59.0331	-58.6974	-59.2162		-57.6598	-58.0565	-58.6363	-58.9415	-57.9649	-59.3382	-61.1083	-60.6505	-62.329	-60.1317	-60.1927	-57.7818	-57.8429	-57.4767
-2.837	-56.8663	-56.317	-56.1034	-53.3873	-52.777	-56.378	-58.5753	-55.1573	-54.8216	-55.2489	-56.9273	-59.0636	-58.7584	-59.1856		-57.6903	-58.087	-58.6058	-58.8805	-57.9955	-59.3688	-61.1388	-60.7115	-62.2679	-60.1317	-60.1927	-57.7818	-57.8429	-57.4461
-2.836	-56.8663	-56.3475	-56.1034	-53.3873	-52.7159	-56.378	-58.5448	-55.2489	-54.8216	-55.2489	-56.8663	-59.0941	-58.7279	-59.1246		-57.6903	-58.087	-58.6058	-58.8194	-58.026	-59.3382	-61.1998	-60.7115	-62.2984	-60.1012	-60.1622	-57.7513	-57.8734	-57.4156
-2.835	-56.8663	-56.5001	-56.1644	-53.3568	-52.777	-56.378	-58.5448	-55.1878	-54.8827	-55.1878	-56.8663	-59.0636	-58.6974	-59.0941		-57.7513	-58.0565	-58.6058	-58.8194	-58.1175	-59.3077	-61.1693	-60.7726	-62.2984	-60.0707	-60.1927	-57.7513	-57.8734	-57.3546
-2.834	-56.8053	-56.5611	-56.256	-53.2958	-52.8075	-56.3475	-58.4837	-55.1878	-54.9132	-55.1878	-56.8663	-59.0636	-58.6363	-59.0941		-57.7513	-58.1786	-58.6363	-58.7889	-58.148	-59.3382	-61.1998	-60.742	-62.2984	-60.0096	-60.1012	-57.7208	-57.9039	-57.3241
-2.833	-56.8053	-56.5611	-56.3475	-53.2652	-52.777	-56.2865	-58.4837	-55.2489	-54.9437	-55.1878	-56.8968	-59.0331	-58.6058	-59.1246		-57.7818	-58.0565	-58.6974	-58.7889	-58.148	-59.3077	-61.1998	-60.742	-62.2374	-59.9791	-60.1012	-57.6903	-57.9039	-57.263
-2.832	-56.8053	-56.6222	-56.4696	-53.2958	-52.777	-56.2865	-58.4837	-55.2184	-54.9437	-55.2489	-56.9273	-59.0025	-58.6363	-59.1246		-57.8429	-58.0565	-58.7279	-58.7889	-58.2091	-59.3077	-61.1388	-60.742	-62.2069	-59.9486	-60.0401	-57.6903	-57.8734	-57.263
-2.831	-56.7748	-56.6527	-56.5611	-53.2958	-52.777	-56.256	-58.4837	-55.2184	-54.9437	-55.2489	-56.9273	-58.972	-58.6058	-59.1246		-57.8734	-58.026	-58.6974	-58.7584	-58.2091	-59.3382	-61.1083	-60.7115	-62.1764	-59.9486	-60.0401	-57.7513	-57.8734	-57.202
-2.83	-56.8053	-56.6832	-56.6527	-53.2347	-52.7159	-56.1949	-58.4837	-55.2794	-54.9437	-55.3099	-56.9579	-59.0025	-58.5753	-59.0941		-57.9344	-57.9955	-58.7279	-58.8805	-58.2701	-59.3688	-61.1083	-60.6505	-62.0848	-59.9486	-59.9486	-57.7208	-57.8734	-57.2325
-2.829	-56.8053	-56.7137	-56.6527	-53.2347	-52.777	-56.1644	-58.4837	-55.3099	-54.9132	-55.3099	-56.9579	-58.972	-58.5753	-59.1246		-57.9955	-58.026	-58.6668	-58.8805	-58.2396	-59.3688	-61.0472	-60.681	-62.0543	-59.9791	-59.857	-57.6903	-57.8734	-57.202
-2.828	-56.9273	-56.7748	-56.7442	-53.1737	-52.8075	-56.1644	-58.4532	-55.3404	-54.8827	-55.2794	-56.9884	-58.972	-58.5143	-59.0941		-58.087	-58.026	-58.6058	-58.911	-58.2396	-59.4603	-60.9862	-60.62	-62.0543	-59.9486	-59.8265	-57.6598	-57.8734	-57.1715
-2.827	-56.9579	-56.7442	-56.8358	-53.0821	-52.7464	-56.1949	-58.4532	-55.3404	-54.8827	-55.2184	-56.9884	-58.972	-58.5753	-59.1246		-58.2091	-58.026	-58.6058	-58.9415	-58.2701	-59.5213	-60.9251	-60.5589	-62.0543	-59.9181	-59.8265	-57.6903	-57.8734	-57.202
-2.826	-57.0189	-56.7748	-56.8968	-53.0211	-52.8075	-56.1034	-58.4227	-55.4015	-54.8521	-55.2489	-56.9884	-58.8805	-58.5143	-59.1246		-58.2396	-58.026	-58.6363	-58.972	-58.3312	-59.5519	-60.8946	-60.4979	-62.0238	-59.9486	-59.857	-57.6903	-57.9344	-57.202
-2.825	-57.0189	-56.8053	-56.9579	-52.9906	-52.777	-56.0729	-58.4532	-55.3709	-54.7911	-55.2184	-56.9884	-58.911	-58.5143	-59.1246		-58.2701	-57.9649	-58.5753	-59.0636	-58.3312	-59.6129	-60.8336	-60.4979	-61.9627	-59.9181	-59.8876	-57.6598	-57.9039	-57.1715
-2.824	-57.0189	-56.8053	-57.0494	-52.9906	-52.7464	-56.0729	-58.4227	-55.3709	-54.7911	-55.1878	-57.0189	-58.911	-58.4532	-59.0941		-58.3312	-58.026	-58.5143	-59.0636	-58.4227	-59.6434	-60.8641	-60.4979	-61.9933	-59.857	-59.8876	-57.7208	-57.8734	-57.202
-2.823	-57.0189	-56.8663	-57.1105	-52.9295	-52.7464	-56.0423	-58.3922	-55.4015	-54.7606	-55.1878	-57.0189	-58.9415	-58.5143	-59.1246		-58.3006	-57.9955	-58.4837	-59.1551	-58.4837	-59.6739	-60.8641	-60.4674	-61.9627	-59.857	-59.857	-57.6903	-57.9039	-57.2325
-2.822	-57.0189	-56.8663	-57.141	-52.9295	-52.777	-56.0118	-58.4532	-55.4015	-54.7911	-55.1878	-56.9884	-58.911	-58.5448	-59.0025		-58.2396	-57.9039	-58.4837	-59.1551	-58.4837	-59.7655	-60.8031	-60.4369	-61.9322	-59.8265	-59.8876	-57.6903	-57.8429	-57.202
-2.821	-57.0494	-56.9273	-57.141	-52.9295	-52.7464	-55.9813	-58.4227	-55.3709	-54.8216	-55.1573	-57.0189	-58.8805	-58.5448	-58.9415		-58.2396	-57.9955	-58.4532	-59.1856	-58.5753	-59.796	-60.8031	-60.4369	-61.9322	-59.735	-59.8876	-57.7208	-57.8429	-57.1715
-2.82	-57.0189	-56.8663	-57.1715	-52.8685	-52.7159	-55.9508	-58.3922	-55.4015	-54.9132	-55.1878	-56.9884	-58.85	-58.5143	-58.9415		-58.2091	-57.9955	-58.4227	-59.2162	-58.6058	-59.796	-60.8336	-60.4979	-61.9933	-59.735	-59.857	-57.7818	-57.8734	-57.141
-2.819	-57.0189	-56.7748	-57.202	-52.838	-52.6854	-55.9813	-58.3312	-55.3709	-54.9437	-55.1878	-56.9884	-58.8805	-58.5143	-58.9415		-58.1786	-57.9955	-58.4532	-59.1856	-58.6668	-59.8265	-60.7726	-60.5589	-61.9627	-59.7655	-59.796	-57.7513	-57.9344	-57.141
-2.818	-56.9884	-56.7748	-57.141	-52.8075	-52.6854	-55.9203	-58.3922	-55.3709	-54.9132	-55.2489	-56.9884	-58.911	-58.4227	-58.972		-58.2091	-58.026	-58.3922	-59.1856	-58.6363	-59.796	-60.7115	-60.5589	-62.0543	-59.796	-59.8876	-57.7818	-57.9039	-57.141
-2.817	-56.9579	-56.7137	-57.1715	-52.777	-52.6854	-55.8897	-58.4227	-55.3099	-54.8827	-55.2489	-56.9579	-58.911	-58.3922	-58.972		-58.2701	-57.9955	-58.3922	-59.2467	-58.6668	-59.7655	-60.8031	-60.62	-62.0848	-59.7655	-60.0401	-57.7818	-57.9344	-57.141
-2.816	-57.0494	-56.7137	-57.141	-52.8075	-52.7159	-55.8287	-58.4227	-55.2794	-54.8521	-55.2489	-56.9273	-58.85	-58.3922	-58.972		-58.2396	-58.026	-58.4227	-59.3077	-58.7584	-59.796	-60.8031	-60.62	-62.1459	-59.7655	-60.1012	-57.7818	-57.9649	-57.1715
-2.815	-57.0494	-56.6832	-57.0494	-52.8075	-52.7159	-55.7982	-58.4532	-55.2794	-54.8827	-55.2489	-56.9273	-58.8194	-58.3617	-59.0636		-58.2701	-58.026	-58.4532	-59.3382	-58.8194	-59.735	-60.8336	-60.6505	-62.1764	-59.7655	-60.1927	-57.7818	-57.9955	-57.1715
-2.814	-57.0189	-56.6832	-57.0799	-52.8075	-52.7159	-55.7066	-58.4837	-55.2184	-54.9437	-55.2489	-56.9273	-58.8194	-58.3312	-59.0025		-58.2091	-58.026	-58.4227	-59.3382	-58.85	-59.6739	-60.8641	-60.62	-62.1459	-59.796	-60.3148	-57.7818	-57.9344	-57.1105
-2.813	-56.9884	-56.6832	-57.0494	-52.838	-52.7464	-55.7066	-58.5143	-55.2184	-55.0047	-55.1878	-56.8663	-58.8805	-58.4227	-59.0941		-58.2091	-58.026	-58.4837	-59.3382	-58.8194	-59.6739	-60.8641	-60.5895	-62.1764	-59.7044	-60.3148	-57.8429	-57.9649	-57.1105
-2.812	-57.0189	-56.6527	-56.9884	-52.8075	-52.7159	-55.7372	-58.5448	-55.1878	-55.0658	-55.2184	-56.8968	-58.85	-58.4837	-59.1246		-58.148	-58.026	-58.4837	-59.3993	-58.7584	-59.7655	-60.9251	-60.5895	-62.2069	-59.6739	-60.3758	-57.8429	-57.9344	-57.1715
-2.811	-57.0189	-56.6527	-56.9273	-52.8075	-52.6854	-55.7372	-58.4837	-55.2184	-55.0658	-55.1878	-56.8968	-58.8194	-58.6058	-59.1856		-58.087	-58.026	-58.4837	-59.4298	-58.7584	-59.7655	-60.8641	-60.5895	-62.2679	-59.5824	-60.4063	-57.8124	-57.9344	-57.202
-2.81	-56.9579	-56.6527	-56.9579	-52.838	-52.7159	-55.7066	-58.4837	-55.1573	-55.0963	-55.0963	-56.8663	-58.7584	-58.6058	-59.2162		-58.026	-57.9955	-58.4837	-59.4603	-58.7279	-59.796	-60.8336	-60.5589	-62.2984	-59.5213	-60.4674	-57.7818	-57.9039	-57.2325
-2.809	-56.9273	-56.6222	-56.9579	-52.8075	-52.7159	-55.6761	-58.4227	-55.1573	-55.0963	-55.0963	-56.8358	-58.7584	-58.6974	-59.2772		-57.9649	-57.9955	-58.4532	-59.4603	-58.7279	-59.8265	-60.8336	-60.4369	-62.2984	-59.4908	-60.4369	-57.8124	-57.9039	-57.202
-2.808	-56.8968	-56.6527	-56.8968	-52.8075	-52.7464	-55.6761	-58.3922	-55.0963	-55.0353	-55.1268	-56.8053	-58.6974	-58.7279	-59.3077		-57.8429	-57.9344	-58.4532	-59.4603	-58.6974	-59.857	-60.8031	-60.4369	-62.39	-59.4298	-60.5589	-57.7818	-57.9039	-57.263
-2.807	-56.8663	-56.5917	-56.8968	-52.8075	-52.7159	-55.6456	-58.3922	-55.0658	-55.0353	-55.1268	-56.8053	-58.6668	-58.7584	-59.3077		-57.6903	-57.9039	-58.3617	-59.4603	-58.7584	-59.8876	-60.8946	-60.4369	-62.4815	-59.3993	-60.62	-57.7513	-57.8734	-57.263
-2.806	-56.7442	-56.5917	-56.8358	-52.838	-52.7464	-55.6456	-58.3617	-55.0658	-55.0353	-55.0963	-56.7442	-58.6058	-58.6974	-59.3077		-57.6903	-57.8734	-58.3617	-59.4603	-58.7584	-59.8876	-60.8336	-60.4674	-62.5426	-59.3688	-60.681	-57.7513	-57.8734	-57.2936
-2.805	-56.7137	-56.5611	-56.8663	-52.8075	-52.7159	-55.6151	-58.2701	-55.0963	-55.1268	-55.0963	-56.7442	-58.5753	-58.6974	-59.3993		-57.5377	-57.8429	-58.3617	-59.4603	-58.7279	-59.8876	-60.8641	-60.4369	-62.5731	-59.3688	-60.8031	-57.7513	-57.8734	-57.3241
-2.804	-56.6832	-56.6527	-56.8358	-52.777	-52.7159	-55.6151	-58.2396	-55.0963	-55.1268	-55.1268	-56.7442	-58.5143	-58.6668	-59.3688		-57.4461	-57.8124	-58.2701	-59.4603	-58.7279	-59.857	-60.9557	-60.4369	-62.6036	-59.2772	-60.8336	-57.7818	-57.9344	-57.4156
-2.803	-56.6222	-56.6527	-56.8053	-52.777	-52.7159	-55.5541	-58.148	-55.1268	-55.1878	-55.1573	-56.6832	-58.4837	-58.6974	-59.3993		-57.4156	-57.7818	-58.148	-59.4298	-58.6668	-59.9181	-61.0777	-60.4979	-62.6646	-59.2772	-60.9251	-57.8429	-57.9039	-57.3851
-2.802	-56.5611	-56.6832	-56.8053	-52.7464	-52.6549	-55.493	-58.1175	-55.0658	-55.2489	-55.1878	-56.6832	-58.4837	-58.6974	-59.4603		-57.3851	-57.7818	-58.148	-59.4908	-58.7584	-60.0707	-61.1083	-60.4979	-62.7562	-59.2162	-60.9557	-57.8124	-57.9649	-57.3851
-2.801	-56.5001	-56.7137	-56.7748	-52.777	-52.6549	-55.432	-58.087	-55.0658	-55.3099	-55.1573	-56.6527	-58.4837	-58.7279	-59.5213		-57.4156	-57.7208	-58.148	-59.5519	-58.7889	-60.0401	-61.2303	-60.5589	-62.6952	-59.2162	-60.9557	-57.8429	-57.9649	-57.3546
-2.8	-56.4696	-56.7442	-56.7748	-52.7464	-52.6854	-55.432	-57.9955	-55.0353	-55.3404	-55.1878	-56.6527	-58.4532	-58.7584	-59.4908		-57.4461	-57.7513	-58.087	-59.4908	-58.7584	-60.1012	-61.3219	-60.5589	-62.6646	-59.2162	-61.0777	-57.8734	-57.9039	-57.263
-2.799	-56.3475	-56.7442	-56.8053	-52.7159	-52.6854	-55.4015	-57.9649	-54.9742	-55.3709	-55.2489	-56.5611	-58.4837	-58.7889	-59.4908		-57.4767	-57.7513	-58.087	-59.5213	-58.8194	-60.1927	-61.4134	-60.5589	-62.6952	-59.1856	-61.1083	-57.8734	-57.9039	-57.263
-2.798	-56.4085	-56.7137	-56.7442	-52.777	-52.6549	-55.4015	-57.9039	-55.0047	-55.4015	-55.2489	-56.5306	-58.4837	-58.8805	-59.5519		-57.4767	-57.7513	-58.087	-59.5824	-58.85	-60.2843	-61.566	-60.4979	-62.7562	-59.1856	-61.0777	-57.8734	-57.9039	-57.2936
-2.797	-56.4085	-56.7137	-56.6527	-52.7159	-52.7464	-55.3709	-57.9039	-55.0047	-55.4015	-55.2489	-56.5001	-58.4532	-58.911	-59.5519		-57.4461	-57.7513	-58.148	-59.5519	-58.85	-60.2843	-61.6881	-60.5284	-62.6952	-59.1246	-61.1083	-57.8734	-57.9039	-57.2936
-2.796	-56.4085	-56.7442	-56.6832	-52.777	-52.7159	-55.3099	-57.8734	-54.9742	-55.432	-55.3099	-56.4696	-58.4532	-58.972	-59.5213		-57.4156	-57.6903	-58.1175	-59.6129	-58.85	-60.3148	-61.8102	-60.4979	-62.6952	-59.0636	-61.1083	-57.8429	-57.8734	-57.2936
-2.795	-56.4085	-56.7748	-56.7137	-52.7464	-52.7464	-55.3099	-57.7818	-54.9742	-55.493	-55.3099	-56.378	-58.4532	-59.0331	-59.5213		-57.4156	-57.6292	-58.0565	-59.6129	-58.8194	-60.3453	-61.9017	-60.4979	-62.6646	-59.0636	-61.1083	-57.9039	-57.9039	-57.2936
-2.794	-56.378	-56.7137	-56.7442	-52.777	-52.7464	-55.4015	-57.7513	-54.9437	-55.4625	-55.3404	-56.317	-58.4227	-59.0025	-59.5519		-57.4156	-57.5987	-58.0565	-59.5824	-58.8194	-60.2843	-61.9322	-60.62	-62.5731	-59.0025	-61.1083	-57.9039	-57.9039	-57.3851
-2.793	-56.3475	-56.7748	-56.7748	-52.7464	-52.8075	-55.4015	-57.6598	-54.9132	-55.4625	-55.2794	-56.317	-58.4227	-59.0025	-59.5519		-57.3851	-57.5682	-58.0565	-59.5824	-58.7889	-60.2232	-61.9933	-60.8336	-62.5426	-58.911	-61.1693	-57.9039	-57.8734	-57.3851
-2.792	-56.256	-56.7137	-56.8968	-52.777	-52.838	-55.432	-57.5987	-54.8827	-55.493	-55.3099	-56.317	-58.3922	-58.972	-59.4908		-57.3851	-57.5072	-58.0565	-59.6129	-58.7279	-60.2232	-62.0848	-60.9862	-62.4815	-58.85	-61.1388	-57.9344	-57.9039	-57.4156
-2.791	-56.1949	-56.6832	-56.9579	-52.8075	-52.8685	-55.4625	-57.5377	-54.8827	-55.5541	-55.3099	-56.2865	-58.3922	-58.9415	-59.5213		-57.3241	-57.4767	-57.9955	-59.6129	-58.7279	-60.2232	-62.0543	-61.1693	-62.451	-58.7889	-61.1998	-57.9344	-57.8734	-57.4767
-2.79	-56.1034	-56.6832	-57.0189	-52.777	-52.9601	-55.5235	-57.5072	-54.8827	-55.5541	-55.3099	-56.2865	-58.3922	-58.8194	-59.4908		-57.3546	-57.4461	-57.9955	-59.6434	-58.6974	-60.1927	-62.0238	-61.2914	-62.3595	-58.6974	-61.1998	-57.9039	-57.8429	-57.4767
-2.789	-56.1339	-56.7137	-57.0494	-52.777	-53.0211	-55.5235	-57.4156	-54.8827	-55.5846	-55.2794	-56.256	-58.3617	-58.85	-59.5213		-57.3546	-57.3851	-57.9955	-59.6129	-58.7279	-60.1317	-62.0543	-61.3219	-62.2984	-58.6058	-61.2303	-57.9649	-57.8734	-57.5072
-2.788	-56.0423	-56.7137	-57.1105	-52.8075	-53.1126	-55.5541	-57.3851	-54.8827	-55.6151	-55.2794	-56.2254	-58.3617	-58.8805	-59.4908		-57.3851	-57.4156	-57.9955	-59.6739	-58.6058	-60.1317	-62.0543	-61.3524	-62.2679	-58.6363	-61.1998	-57.9955	-57.9039	-57.5072
-2.787	-55.9813	-56.6832	-57.141	-52.8075	-53.1737	-55.5846	-57.3851	-54.8216	-55.5846	-55.3099	-56.1949	-58.3617	-58.8805	-59.4908		-57.4156	-57.3851	-57.9649	-59.735	-58.6363	-60.0707	-61.9933	-61.3524	-62.2069	-58.6058	-61.1998	-57.9649	-57.9039	-57.5072
-2.786	-55.9203	-56.7137	-57.1715	-52.8075	-53.2347	-55.6151	-57.3546	-54.8521	-55.5541	-55.3709	-56.2865	-58.3922	-58.8194	-59.4298		-57.4461	-57.4461	-57.9344	-59.735	-58.6668	-60.0707	-61.9627	-61.3524	-62.1764	-58.5143	-61.1388	-57.9649	-57.9649	-57.5072
-2.785	-55.8287	-56.7137	-57.2325	-52.777	-53.2652	-55.6456	-57.3241	-54.8216	-55.5846	-55.4015	-56.2254	-58.3922	-58.8194	-59.3688		-57.5377	-57.5072	-57.9955	-59.796	-58.6668	-60.0401	-61.9017	-61.3829	-62.0848	-58.5143	-61.1388	-57.9649	-57.9955	-57.4767
-2.784	-55.8287	-56.6527	-57.263	-52.838	-53.2958	-55.6456	-57.263	-54.7606	-55.6151	-55.4015	-56.1644	-58.3922	-58.85	-59.3077		-57.5987	-57.5682	-57.9955	-59.857	-58.6058	-59.9791	-61.8712	-61.4745	-62.0543	-58.5143	-61.1083	-57.9955	-58.0565	-57.5072
-2.783	-55.7372	-56.7442	-57.263	-52.8075	-53.2958	-55.6761	-57.2936	-54.8216	-55.5846	-55.3709	-56.2254	-58.3617	-58.8194	-59.3077		-57.6292	-57.7208	-58.026	-59.9181	-58.6363	-59.9181	-61.8102	-61.505	-61.9933	-58.5448	-61.0472	-58.026	-57.9649	-57.5072
-2.782	-55.6761	-56.7748	-57.2936	-52.838	-53.3263	-55.7066	-57.2325	-54.9132	-55.5541	-55.4015	-56.256	-58.3617	-58.7584	-59.2162		-57.7818	-57.7818	-58.1175	-59.9486	-58.5753	-59.9486	-61.7491	-61.566	-61.9017	-58.5753	-61.0167	-58.026	-58.026	-57.5682
-2.781	-55.6761	-56.8968	-57.2936	-52.8075	-53.3263	-55.7066	-57.202	-54.9742	-55.5541	-55.432	-56.2865	-58.3312	-58.7279	-59.1856		-57.8429	-57.8734	-58.148	-59.9486	-58.5143	-59.9181	-61.7491	-61.566	-61.8407	-58.6668	-61.0167	-57.9955	-58.026	-57.5987
-2.78	-55.6456	-56.9579	-57.3241	-52.838	-53.3263	-55.7372	-57.2325	-54.9742	-55.5846	-55.4625	-56.256	-58.3006	-58.6974	-59.1246		-57.9344	-57.9344	-58.1786	-60.0096	-58.4837	-59.8876	-61.6881	-61.5965	-61.7491	-58.6668	-60.9862	-58.0565	-58.0565	-57.5987
-2.779	-55.6761	-57.0189	-57.2936	-52.838	-53.3568	-55.7372	-57.202	-55.0047	-55.5541	-55.5235	-56.2865	-58.2701	-58.5753	-59.0636		-57.9955	-57.9955	-58.2091	-60.0401	-58.4837	-59.8876	-61.6576	-61.5965	-61.7186	-58.7279	-60.9557	-58.026	-58.026	-57.6292
-2.778	-55.6761	-57.1105	-57.3241	-52.8075	-53.3568	-55.6761	-57.202	-55.0353	-55.5235	-55.5541	-56.2865	-58.2091	-58.6058	-59.0636		-57.9955	-57.9955	-58.2701	-60.0096	-58.4532	-59.9181	-61.6881	-61.6576	-61.6881	-58.7279	-60.9251	-58.026	-58.026	-57.6598
-2.777	-55.6761	-57.1715	-57.263	-52.8685	-53.3568	-55.6456	-57.202	-55.1268	-55.5235	-55.6456	-56.2254	-58.1786	-58.6058	-59.0025		-57.9955	-58.026	-58.3617	-59.9791	-58.4837	-60.0401	-61.6576	-61.6576	-61.6576	-58.7889	-60.8946	-58.026	-57.9955	-57.7208
-2.776	-55.6761	-57.202	-57.2936	-52.9601	-53.3263	-55.6761	-57.1715	-55.0963	-55.5235	-55.6151	-56.2254	-58.148	-58.5753	-59.0025		-57.9649	-58.087	-58.3922	-59.9486	-58.4837	-60.0096	-61.6271	-61.6576	-61.6576	-58.7584	-60.8946	-58.026	-57.9344	-57.7818
-2.775	-55.6761	-57.2936	-57.2936	-52.9906	-53.2958	-55.5846	-57.1715	-55.1878	-55.432	-55.6761	-56.2254	-58.148	-58.5143	-58.972		-57.9344	-58.148	-58.4837	-59.8876	-58.4532	-59.9791	-61.6271	-61.6881	-61.6271	-58.7889	-60.9251	-58.0565	-57.9344	-57.7513
-2.774	-55.6761	-57.3851	-57.3546	-53.0211	-53.2652	-55.5541	-57.1715	-55.2184	-55.3709	-55.6456	-56.2254	-58.0565	-58.5143	-58.9415		-57.8734	-58.1786	-58.5753	-59.735	-58.4532	-60.0096	-61.5355	-61.6881	-61.6271	-58.7584	-60.8946	-58.087	-57.9344	-57.8124
-2.773	-55.6456	-57.3851	-57.2936	-53.0211	-53.2347	-55.5541	-57.1715	-55.1878	-55.4015	-55.6151	-56.1949	-57.9955	-58.4532	-58.911		-57.8429	-58.2396	-58.6668	-59.7655	-58.4227	-60.0401	-61.5355	-61.6881	-61.6271	-58.8194	-60.8946	-58.026	-57.9039	-57.8429
-2.772	-55.6761	-57.4461	-57.2936	-53.0516	-53.2652	-55.5235	-57.1715	-55.1878	-55.3404	-55.6456	-56.256	-57.9344	-58.4837	-58.911		-57.8429	-58.2701	-58.6974	-59.735	-58.4227	-60.0401	-61.4745	-61.6271	-61.6271	-58.7889	-60.8641	-57.9955	-57.9344	-57.8429
-2.771	-55.6456	-57.5072	-57.3241	-53.0211	-53.2958	-55.5235	-57.141	-55.1878	-55.3099	-55.6151	-56.2254	-57.9344	-58.4532	-58.85		-57.8734	-58.3617	-58.7584	-59.735	-58.3922	-59.9791	-61.4134	-61.5965	-61.6576	-58.7889	-60.8336	-58.087	-57.9039	-57.8124
-2.77	-55.5846	-57.5682	-57.3851	-53.0821	-53.2958	-55.493	-57.141	-55.2184	-55.2489	-55.5541	-56.2865	-57.9649	-58.4532	-58.8194		-57.8734	-58.3312	-58.7584	-59.6434	-58.4227	-60.0401	-61.3524	-61.566	-61.6271	-58.7889	-60.8031	-58.087	-57.8734	-57.8734
-2.769	-55.5541	-57.5987	-57.4461	-53.0516	-53.2958	-55.5235	-57.1715	-55.1878	-55.1878	-55.5541	-56.317	-57.9039	-58.4227	-58.7889		-57.8734	-58.4227	-58.8194	-59.6739	-58.3922	-59.9791	-61.3524	-61.5355	-61.5965	-58.8194	-60.8336	-58.087	-57.7818	-57.8734
-2.768	-55.6151	-57.6292	-57.5072	-53.1126	-53.2958	-55.5235	-57.202	-55.1878	-55.0963	-55.5541	-56.3475	-57.9039	-58.3617	-58.7279		-57.8429	-58.3922	-58.85	-59.6739	-58.3922	-59.9791	-61.3524	-61.4745	-61.6271	-58.8194	-60.8031	-58.026	-57.7818	-57.8734
-2.767	-55.5541	-57.6903	-57.5987	-53.0821	-53.3263	-55.493	-57.202	-55.1878	-55.0658	-55.5846	-56.317	-57.8429	-58.3617	-58.6974		-57.8124	-58.3617	-58.8194	-59.6434	-58.3617	-60.0096	-61.3524	-61.4134	-61.6576	-58.8805	-60.742	-58.087	-57.8124	-57.9344
-2.766	-55.5541	-57.6598	-57.5682	-53.0516	-53.3263	-55.4625	-57.202	-55.1878	-55.1573	-55.6456	-56.2865	-57.8429	-58.3312	-58.7279		-57.8124	-58.3922	-58.7584	-59.6739	-58.3617	-59.9486	-61.3219	-61.3524	-61.6576	-58.8194	-60.742	-58.026	-57.8124	-57.9039
-2.765	-55.5541	-57.6598	-57.5987	-53.0516	-53.3263	-55.5235	-57.263	-55.1268	-55.0658	-55.6761	-56.317	-57.8734	-58.3006	-58.6363		-57.7513	-58.3617	-58.7584	-59.6739	-58.2701	-59.8876	-61.3219	-61.3524	-61.6576	-58.8194	-60.7115	-58.026	-57.8429	-57.9039
-2.764	-55.5235	-57.6903	-57.6598	-53.0516	-53.3568	-55.5541	-57.263	-55.1573	-55.0658	-55.7372	-56.256	-57.8429	-58.2701	-58.6363		-57.7513	-58.2701	-58.7584	-59.6739	-58.2396	-59.9181	-61.3219	-61.3219	-61.6576	-58.8805	-60.681	-58.0565	-57.8429	-57.9344
-2.763	-55.493	-57.6598	-57.6903	-53.0516	-53.3568	-55.5846	-57.2325	-55.1268	-55.1268	-55.6761	-56.2254	-57.7513	-58.2396	-58.6363		-57.7208	-58.2701	-58.7584	-59.7044	-58.2396	-59.8876	-61.2914	-61.3219	-61.6271	-58.8805	-60.681	-58.148	-57.8429	-57.9649
-2.762	-55.432	-57.6292	-57.5987	-53.0821	-53.3263	-55.6151	-57.1715	-55.0658	-55.1573	-55.7066	-56.256	-57.6903	-58.2091	-58.5448		-57.6598	-58.2701	-58.6974	-59.7044	-58.2701	-59.8265	-61.3524	-61.2914	-61.5965	-58.8805	-60.681	-58.2396	-57.8429	-57.9649
-2.761	-55.493	-57.6598	-57.5682	-53.1126	-53.3568	-55.5846	-57.263	-55.0658	-55.2489	-55.7066	-56.2865	-57.6292	-58.1786	-58.4532		-57.6292	-58.2396	-58.6974	-59.7655	-58.2396	-59.7655	-61.3219	-61.2608	-61.566	-58.8194	-60.681	-58.3312	-57.8429	-57.9649
-2.76	-55.4625	-57.5987	-57.5987	-53.1432	-53.4178	-55.6456	-57.202	-55.0658	-55.3099	-55.7372	-56.2254	-57.5682	-58.148	-58.3922		-57.6292	-58.2091	-58.6668	-59.7655	-58.2396	-59.7044	-61.3219	-61.2914	-61.5355	-58.911	-60.7115	-58.3922	-57.9039	-57.9649
-2.759	-55.432	-57.5072	-57.4767	-53.2042	-53.3873	-55.5846	-57.202	-55.0047	-55.3709	-55.7066	-56.2254	-57.5987	-58.148	-58.4227		-57.5987	-58.2396	-58.6058	-59.796	-58.1786	-59.6434	-61.2914	-61.2303	-61.566	-58.85	-60.7726	-58.3922	-57.9039	-57.9955
-2.758	-55.493	-57.4767	-57.4156	-53.2652	-53.3568	-55.5541	-57.1715	-54.9742	-55.3709	-55.7677	-56.256	-57.5987	-58.1175	-58.3922		-57.5377	-58.2701	-58.6058	-59.735	-58.1175	-59.5824	-61.2914	-61.2303	-61.5355	-58.8805	-60.8336	-58.3922	-57.9039	-57.9955
-2.757	-55.493	-57.3851	-57.4156	-53.3263	-53.4178	-55.5846	-57.1715	-55.0047	-55.4625	-55.7677	-56.256	-57.5987	-58.1786	-58.3617		-57.4767	-58.3312	-58.6058	-59.796	-58.1175	-59.5824	-61.2914	-61.2914	-61.4745	-58.9415	-60.8336	-58.3922	-57.8734	-58.026
-2.756	-55.5235	-57.3851	-57.4156	-53.3263	-53.3568	-55.5541	-57.1105	-55.0658	-55.493	-55.7372	-56.2865	-57.5987	-58.148	-58.3617		-57.4156	-58.3922	-58.6058	-59.735	-58.0565	-59.5519	-61.2914	-61.2303	-61.4439	-59.0636	-60.8336	-58.3922	-57.9344	-58.026
-2.755	-55.5541	-57.3546	-57.4156	-53.3873	-53.3568	-55.5846	-57.0799	-55.0963	-55.4625	-55.7066	-56.3475	-57.5377	-58.148	-58.3922		-57.2936	-58.3922	-58.5753	-59.796	-58.026	-59.5213	-61.2914	-61.2303	-61.4439	-59.0636	-60.8946	-58.4227	-57.9344	-58.1175
-2.754	-55.5541	-57.3851	-57.4156	-53.3873	-53.4483	-55.5235	-57.0189	-55.1573	-55.493	-55.7677	-56.378	-57.5072	-58.148	-58.3312		-57.3241	-58.4227	-58.6058	-59.8265	-58.026	-59.4603	-61.2914	-61.2303	-61.3829	-59.1246	-60.8946	-58.6974	-57.9955	-58.1175
-2.753	-55.5846	-57.3851	-57.3546	-53.4789	-53.5094	-55.5541	-57.0494	-55.1268	-55.493	-55.7677	-56.4696	-57.4767	-58.148	-58.3922		-57.3546	-58.3617	-58.5753	-59.796	-58.0565	-59.3993	-61.3219	-61.2303	-61.3829	-59.1551	-60.8946	-59.1246	-57.9955	-58.148
-2.752	-55.6456	-57.3241	-57.3241	-53.4789	-53.5704	-55.5235	-57.0189	-55.1573	-55.4015	-55.7372	-56.5001	-57.4156	-58.1175	-58.2701		-57.3546	-58.3922	-58.6058	-59.735	-58.026	-59.4298	-61.3524	-61.2303	-61.3524	-59.1246	-60.9251	-59.4603	-57.9344	-58.148
-2.751	-55.6761	-57.3546	-57.263	-53.4483	-53.6009	-55.5541	-57.0494	-55.2184	-55.3404	-55.7066	-56.5001	-57.4156	-58.1175	-58.2396		-57.4461	-58.3922	-58.6058	-59.796	-58.087	-59.3688	-61.2914	-61.3219	-61.3524	-59.1551	-60.8946	-59.8265	-57.9955	-58.148
-2.75	-55.6761	-57.3546	-57.263	-53.4178	-53.5704	-55.5846	-57.0189	-55.1878	-55.2794	-55.7066	-56.5001	-57.3851	-58.087	-58.1786		-57.4156	-58.3617	-58.7279	-59.7655	-58.087	-59.3688	-61.3219	-61.3219	-61.3829	-59.1856	-60.8641	-60.1317	-57.9344	-58.1786
-2.749	-55.7066	-57.3546	-57.2936	-53.4178	-53.6314	-55.6151	-56.9579	-55.2184	-55.2489	-55.6151	-56.4696	-57.4156	-58.148	-58.148		-57.3851	-58.2701	-58.7279	-59.735	-58.087	-59.3993	-61.3219	-61.3524	-61.4134	-59.1856	-60.8641	-60.4369	-57.9344	-58.1786
-2.748	-55.7066	-57.2936	-57.202	-53.3873	-53.6009	-55.5846	-56.9273	-55.2184	-55.2489	-55.6456	-56.5001	-57.3546	-58.1786	-58.148		-57.3546	-58.2396	-58.7889	-59.735	-58.1175	-59.3993	-61.3524	-61.3829	-61.4439	-59.1246	-60.8336	-60.6505	-57.9039	-58.2091
-2.747	-55.7677	-57.263	-57.2325	-53.3568	-53.723	-55.6151	-56.9579	-55.2794	-55.2184	-55.6456	-56.5306	-57.3546	-58.2396	-58.1175		-57.3241	-58.2396	-58.7889	-59.7044	-58.2091	-59.3382	-61.3219	-61.4439	-61.4439	-59.1551	-60.8031	-60.742	-57.9039	-58.2091
-2.746	-55.7066	-57.263	-57.2325	-53.2958	-53.723	-55.5846	-56.9579	-55.2184	-55.1573	-55.6456	-56.5001	-57.3546	-58.3312	-58.1175		-57.2936	-58.2091	-58.8194	-59.735	-58.1786	-59.3688	-61.3219	-61.5355	-61.3829	-59.1246	-60.742	-60.8641	-57.9344	-58.1786
-2.745	-55.6761	-57.2325	-57.1715	-53.3568	-53.662	-55.5846	-56.8968	-55.2184	-55.0963	-55.6456	-56.5306	-57.3241	-58.3922	-58.148		-57.2325	-58.148	-58.7584	-59.735	-58.1175	-59.3382	-61.4134	-61.5965	-61.3524	-59.1246	-60.7726	-60.8946	-57.9344	-58.2091
-2.744	-55.6456	-57.2936	-57.1105	-53.3568	-53.6925	-55.5541	-56.9273	-55.2489	-55.0353	-55.6151	-56.5917	-57.3851	-58.3617	-58.1175		-57.2325	-58.0565	-58.7279	-59.735	-58.087	-59.2467	-61.4439	-61.6881	-61.3219	-59.0941	-60.742	-60.8946	-57.9649	-58.2701
-2.743	-55.6456	-57.3241	-57.0494	-53.4483	-53.6314	-55.493	-56.8663	-55.3099	-55.0047	-55.6761	-56.5917	-57.4461	-58.3922	-58.1175		-57.2325	-57.9039	-58.6974	-59.7655	-58.1175	-59.1856	-61.4745	-61.7796	-61.3524	-59.0941	-60.7726	-60.9251	-57.9649	-58.2701
-2.742	-55.6151	-57.2936	-57.0799	-53.4483	-53.6009	-55.493	-56.8663	-55.3099	-54.9742	-55.7066	-56.5611	-57.4461	-58.4227	-58.2396		-57.202	-57.8429	-58.7279	-59.7044	-58.1175	-59.1856	-61.5355	-61.8102	-61.3524	-59.0636	-60.8031	-60.9557	-57.9649	-58.2396
-2.741	-55.5846	-57.2936	-56.9884	-53.5399	-53.5704	-55.4015	-56.8663	-55.2794	-54.9437	-55.7372	-56.5917	-57.3851	-58.4837	-58.2396		-57.1715	-57.7513	-58.6668	-59.6434	-58.087	-59.1551	-61.5355	-61.8407	-61.2914	-58.972	-60.742	-60.9862	-57.9649	-58.2396
-2.74	-55.5541	-57.2936	-56.9579	-53.6009	-53.6009	-55.3709	-56.7748	-55.3099	-54.9132	-55.7677	-56.5611	-57.4461	-58.4837	-58.2396		-57.141	-57.7208	-58.6058	-59.6434	-58.087	-59.2162	-61.505	-61.9017	-61.2914	-58.9415	-60.742	-60.9862	-58.0565	-58.2091
-2.739	-55.5235	-57.263	-56.9273	-53.6314	-53.6314	-55.3404	-56.7137	-55.3099	-54.8827	-55.7982	-56.5001	-57.4156	-58.4837	-58.2396		-57.202	-57.7513	-58.5753	-59.7044	-58.087	-59.1856	-61.566	-61.9322	-61.2608	-58.972	-60.681	-60.9862	-58.0565	-58.2396
-2.738	-55.5235	-57.263	-56.8358	-53.6314	-53.6314	-55.3709	-56.7442	-55.2794	-54.8827	-55.9203	-56.5001	-57.3851	-58.4837	-58.2396		-57.202	-57.7208	-58.6058	-59.6739	-58.1175	-59.2162	-61.566	-61.9322	-61.2608	-58.972	-60.6505	-61.0167	-58.026	-58.1786
-2.737	-55.5235	-57.2325	-56.7748	-53.723	-53.6009	-55.2794	-56.7748	-55.2184	-54.7911	-55.8897	-56.5306	-57.4156	-58.4837	-58.2701		-57.202	-57.8124	-58.6363	-59.6129	-58.087	-59.0941	-61.566	-61.9322	-61.2303	-58.972	-60.5895	-60.9557	-58.026	-58.2396
-2.736	-55.5541	-57.2325	-56.7442	-53.7535	-53.662	-55.2489	-56.7442	-55.2794	-54.6996	-55.8897	-56.4696	-57.4461	-58.4532	-58.2396		-57.141	-57.8734	-58.6363	-59.7044	-58.148	-59.1551	-61.566	-61.9322	-61.2608	-59.0025	-60.5589	-60.8946	-58.026	-58.2091
-2.735	-55.6151	-57.2325	-56.6527	-53.784	-53.6925	-55.2489	-56.8053	-55.2489	-54.6996	-55.8592	-56.4696	-57.4767	-58.4837	-58.3006		-57.141	-57.7818	-58.6668	-59.6129	-58.2091	-59.1246	-61.5965	-61.9627	-61.3219	-59.0636	-60.5589	-60.8336	-57.9649	-58.1786
-2.734	-55.7066	-57.202	-56.5917	-53.8451	-53.7535	-55.2184	-56.8663	-55.2794	-54.6996	-55.8897	-56.5001	-57.4767	-58.5143	-58.2396		-57.0799	-57.8124	-58.6974	-59.5213	-58.3006	-59.1246	-61.5965	-62.0238	-61.3524	-59.0331	-60.4979	-60.742	-57.9955	-58.1786
-2.733	-55.7372	-57.2325	-56.5001	-53.9671	-53.723	-55.1878	-56.8358	-55.2794	-54.669	-55.7982	-56.4696	-57.4461	-58.5143	-58.2091		-57.0494	-57.8124	-58.6974	-59.4603	-58.3312	-59.0941	-61.6271	-62.0543	-61.3829	-58.972	-60.4674	-60.62	-58.087	-58.1786
-2.732	-55.8287	-57.2936	-56.4085	-54.0282	-53.723	-55.1878	-56.7748	-55.3099	-54.669	-55.7677	-56.4085	-57.4461	-58.5753	-58.2091		-56.9884	-57.7208	-58.7279	-59.4298	-58.4227	-59.0331	-61.6881	-62.0848	-61.4134	-59.0025	-60.4369	-60.5589	-58.087	-58.148
-2.731	-55.8592	-57.3546	-56.378	-54.0587	-53.723	-55.1268	-56.7748	-55.3709	-54.669	-55.8287	-56.378	-57.4156	-58.6363	-58.2396		-57.0189	-57.6903	-58.7279	-59.3993	-58.4532	-59.0636	-61.7796	-62.1153	-61.4439	-58.972	-60.4063	-60.4063	-58.0565	-58.148
-2.73	-55.8592	-57.4461	-56.378	-54.0892	-53.6925	-55.0963	-56.7442	-55.3709	-54.6385	-55.7677	-56.4085	-57.4156	-58.6363	-58.2091		-56.9579	-57.7513	-58.7584	-59.3688	-58.4837	-59.0025	-61.8407	-62.0848	-61.5355	-58.9415	-60.3758	-60.3453	-58.0565	-58.2091
-2.729	-55.9203	-57.4767	-56.378	-54.0892	-53.7535	-55.0963	-56.6832	-55.3709	-54.608	-55.7982	-56.4696	-57.4156	-58.6058	-58.148		-56.9273	-57.7208	-58.7279	-59.3077	-58.4532	-58.972	-61.8712	-62.1459	-61.566	-58.911	-60.4369	-60.2843	-58.087	-58.2396
-2.728	-56.0118	-57.4767	-56.378	-54.1197	-53.7535	-55.0658	-56.6832	-55.4015	-54.6385	-55.7982	-56.378	-57.4156	-58.6974	-58.1175		-56.9273	-57.7513	-58.6974	-59.3382	-58.5448	-58.9415	-61.8712	-62.1764	-61.5965	-58.9415	-60.3758	-60.1622	-58.1175	-58.2701
-2.727	-56.0118	-57.4461	-56.4085	-54.1502	-53.723	-55.1268	-56.6832	-55.3709	-54.669	-55.7677	-56.378	-57.4156	-58.6974	-58.087		-56.9273	-57.6598	-58.6974	-59.3077	-58.5143	-58.9415	-61.8712	-62.1459	-61.6576	-58.9415	-60.4063	-60.0707	-58.148	-58.3312
-2.726	-56.0118	-57.4156	-56.378	-54.1502	-53.723	-55.0658	-56.8053	-55.432	-54.6996	-55.8287	-56.378	-57.3851	-58.6974	-58.0565		-56.8968	-57.6598	-58.6668	-59.3382	-58.5753	-59.0025	-61.8712	-62.1764	-61.7186	-59.0636	-60.4369	-59.9486	-58.2091	-58.3312
-2.725	-56.1034	-57.3851	-56.4696	-54.0892	-53.662	-55.0658	-56.7442	-55.4625	-54.7911	-55.7982	-56.4696	-57.3851	-58.7584	-58.087		-56.8053	-57.6903	-58.6058	-59.3688	-58.6363	-59.0025	-61.8102	-62.2069	-61.7796	-59.0941	-60.4979	-59.9181	-58.2091	-58.3617
-2.724	-56.1034	-57.3851	-56.4696	-54.0587	-53.662	-55.0658	-56.7137	-55.432	-54.8521	-55.8287	-56.5001	-57.3546	-58.6974	-58.1175		-56.7748	-57.7513	-58.5448	-59.3382	-58.6668	-59.0636	-61.8407	-62.2069	-61.7796	-59.1551	-60.6505	-59.8876	-58.2091	-58.4227
-2.723	-56.1339	-57.3546	-56.4696	-54.0587	-53.5704	-55.0353	-56.7442	-55.432	-54.9132	-55.7677	-56.5306	-57.3241	-58.6668	-58.1786		-56.6832	-57.7208	-58.5143	-59.2772	-58.6668	-59.0941	-61.8102	-62.2069	-61.7796	-59.2772	-60.7115	-59.857	-58.2091	-58.3922
-2.722	-56.1644	-57.3241	-56.5306	-54.0892	-53.5399	-55.0658	-56.7748	-55.432	-55.0047	-55.7677	-56.5917	-57.3546	-58.6668	-58.2091		-56.6832	-57.7818	-58.4227	-59.2772	-58.6974	-59.1551	-61.7796	-62.2374	-61.7796	-59.3688	-60.8031	-59.7044	-58.2091	-58.4227
-2.721	-56.1339	-57.3241	-56.5611	-54.0587	-53.5399	-55.0658	-56.7137	-55.4015	-55.0963	-55.8287	-56.5611	-57.3546	-58.6974	-58.2091		-56.6832	-57.8124	-58.3006	-59.2162	-58.6668	-59.2162	-61.7491	-62.2069	-61.8102	-59.4603	-60.9557	-59.735	-58.1786	-58.4837
-2.72	-56.1644	-57.2325	-56.6222	-53.9671	-53.5399	-55.1268	-56.7442	-55.4015	-55.1878	-55.8592	-56.6222	-57.2936	-58.6974	-58.2396		-56.6527	-57.8124	-58.2396	-59.1856	-58.6363	-59.2467	-61.8102	-62.2374	-61.8407	-59.4603	-61.0472	-59.7044	-58.2091	-58.4532
-2.719	-56.1339	-57.2936	-56.6222	-53.9366	-53.5399	-55.0963	-56.6832	-55.432	-55.2184	-55.8287	-56.6222	-57.3851	-58.6974	-58.2396		-56.7748	-57.7818	-58.1786	-59.1551	-58.5753	-59.2467	-61.7186	-62.2679	-61.8407	-59.5519	-61.1388	-59.6739	-58.2396	-58.5143
-2.718	-56.1644	-57.2936	-56.6222	-53.9366	-53.5094	-55.0658	-56.6222	-55.432	-55.2794	-55.8592	-56.6527	-57.4156	-58.6363	-58.2701		-56.7748	-57.7818	-58.1175	-59.1551	-58.5753	-59.2467	-61.8102	-62.2679	-61.9322	-59.6129	-61.1388	-59.6434	-58.2396	-58.4837
-2.717	-56.1339	-57.263	-56.5917	-53.9671	-53.4483	-55.1268	-56.6222	-55.4015	-55.3404	-55.7982	-56.7137	-57.3851	-58.6058	-58.2396		-56.8053	-57.7818	-58.087	-59.1856	-58.5143	-59.3077	-61.8407	-62.2679	-61.9627	-59.6434	-61.2303	-59.6129	-58.2091	-58.4837
-2.716	-56.1339	-57.2325	-56.5611	-53.9671	-53.3873	-55.1878	-56.6527	-55.4625	-55.3709	-55.7677	-56.8053	-57.4156	-58.5753	-58.2396		-56.8968	-57.7208	-58.1175	-59.1246	-58.4837	-59.2467	-61.8407	-62.2984	-61.9933	-59.7044	-61.2303	-59.5519	-58.2396	-58.5143
-2.715	-56.1644	-57.2325	-56.5001	-53.9977	-53.3263	-55.1573	-56.7137	-55.3709	-55.432	-55.8592	-56.8663	-57.4156	-58.5753	-58.2091		-56.9273	-57.7513	-58.087	-59.0941	-58.4837	-59.1856	-61.8102	-62.2679	-61.9627	-59.796	-61.2608	-59.5519	-58.2091	-58.4837
-2.714	-56.1644	-57.2325	-56.5306	-53.9977	-53.3263	-55.1268	-56.7748	-55.432	-55.432	-55.8897	-56.8663	-57.3851	-58.5753	-58.2091		-56.8663	-57.6598	-58.087	-59.0636	-58.4532	-59.1551	-61.7796	-62.2679	-61.9933	-59.735	-61.3219	-59.5519	-58.2396	-58.5143
-2.713	-56.1644	-57.2325	-56.5611	-53.9671	-53.2652	-55.1268	-56.8358	-55.4015	-55.4625	-55.9203	-56.9273	-57.2936	-58.5143	-58.2396		-56.8663	-57.5987	-58.087	-58.972	-58.4227	-59.1246	-61.6881	-62.2374	-61.9322	-59.7655	-61.3524	-59.5213	-58.2396	-58.5143
-2.712	-56.0423	-57.202	-56.5306	-53.9366	-53.2652	-55.1268	-56.9273	-55.4015	-55.493	-55.9203	-56.9273	-57.2936	-58.5143	-58.2396		-56.8358	-57.5987	-58.026	-58.911	-58.4227	-59.0636	-61.6576	-62.2069	-61.8712	-59.857	-61.3219	-59.4908	-58.3006	-58.4532
-2.711	-56.0423	-57.1715	-56.5001	-53.9061	-53.2042	-55.1268	-56.9273	-55.432	-55.4625	-55.9203	-56.8968	-57.2936	-58.5143	-58.3312		-56.8053	-57.5072	-57.9344	-58.85	-58.3006	-59.0331	-61.6576	-62.1459	-61.8102	-59.857	-61.3219	-59.4603	-58.2701	-58.4532
-2.71	-56.0423	-57.1105	-56.4085	-53.9366	-53.1126	-55.0658	-56.9884	-55.432	-55.4625	-55.9508	-56.9273	-57.263	-58.5448	-58.3312		-56.7748	-57.4767	-57.9649	-58.8194	-58.2701	-59.0331	-61.6271	-62.1153	-61.7491	-59.8876	-61.2914	-59.4603	-58.2701	-58.4837
-2.709	-55.9813	-57.1105	-56.4696	-53.9366	-53.0821	-55.0658	-57.0494	-55.4015	-55.493	-55.9203	-56.9579	-57.2936	-58.5753	-58.3617		-56.6832	-57.3851	-57.9344	-58.6974	-58.2091	-59.0025	-61.5965	-62.0848	-61.7796	-59.8876	-61.2303	-59.4603	-58.3006	-58.4837
-2.708	-55.9813	-57.0799	-56.5306	-53.9061	-53.0821	-55.0353	-57.0799	-55.432	-55.4625	-55.9203	-56.8968	-57.2936	-58.5448	-58.4227		-56.6527	-57.3546	-57.9344	-58.6363	-58.1175	-58.9415	-61.5965	-62.0238	-61.7491	-59.9791	-61.1693	-59.4603	-58.3006	-58.4837
-2.707	-55.9813	-57.0799	-56.5611	-53.9366	-53.1126	-55.0658	-57.141	-55.4015	-55.4015	-55.9203	-56.8968	-57.2936	-58.6363	-58.4837		-56.6222	-57.2936	-57.8429	-58.6058	-58.026	-58.9415	-61.5355	-62.0238	-61.7491	-60.0096	-61.1388	-59.4298	-58.2701	-58.4837
-2.706	-56.0118	-57.0799	-56.6222	-53.8146	-53.0516	-55.0047	-57.1715	-55.3404	-55.432	-55.8897	-56.8663	-57.2936	-58.6058	-58.5143		-56.5611	-57.202	-57.8429	-58.6363	-58.026	-58.9415	-61.5355	-61.9322	-61.7186	-60.0401	-61.0777	-59.3993	-58.3006	-58.4837
-2.705	-55.9508	-57.141	-56.6527	-53.8146	-53.0211	-54.9437	-57.202	-55.3099	-55.3709	-55.8592	-56.9273	-57.2936	-58.5753	-58.5143		-56.5306	-57.202	-57.8124	-58.5753	-58.026	-58.911	-61.4134	-61.9627	-61.7186	-60.1012	-61.0167	-59.3688	-58.3006	-58.4532
-2.704	-55.9813	-57.141	-56.7442	-53.784	-53.0516	-54.9742	-57.1715	-55.3404	-55.3709	-55.8287	-56.8968	-57.3546	-58.6668	-58.6058		-56.5306	-57.141	-57.7513	-58.6058	-57.9649	-58.7889	-61.4134	-61.9627	-61.7491	-60.1012	-60.9862	-59.3688	-58.3006	-58.4532
-2.703	-55.9508	-57.141	-56.8053	-53.8146	-53.0821	-54.9132	-57.202	-55.4015	-55.3709	-55.8287	-56.8968	-57.3851	-58.6668	-58.6363		-56.5306	-57.1105	-57.6903	-58.6058	-57.9039	-58.7584	-61.4439	-61.9322	-61.7796	-60.1317	-60.9557	-59.3993	-58.3312	-58.5143
-2.702	-55.9508	-57.0799	-56.8053	-53.7535	-53.0821	-54.9742	-57.263	-55.3709	-55.4015	-55.8592	-56.8968	-57.4156	-58.6668	-58.6058		-56.6222	-57.0494	-57.6598	-58.6058	-57.9344	-58.6974	-61.3829	-61.9322	-61.8102	-60.1317	-60.9557	-59.3382	-58.3617	-58.5448
-2.701	-55.9508	-57.1105	-56.8053	-53.784	-53.1126	-54.9437	-57.2936	-55.4015	-55.4015	-55.8592	-56.8663	-57.4156	-58.6668	-58.5753		-56.6832	-57.1105	-57.6903	-58.6668	-57.8734	-58.6668	-61.2914	-61.8712	-61.8102	-60.1622	-60.8946	-59.3382	-58.3617	-58.5448
-2.7	-55.9203	-57.1105	-56.8358	-53.784	-53.1126	-54.9437	-57.2936	-55.3709	-55.3709	-55.8897	-56.8968	-57.3851	-58.7279	-58.6058		-56.6832	-57.0799	-57.6903	-58.6363	-57.9344	-58.6668	-61.3219	-61.8102	-61.8407	-60.1317	-60.9251	-59.3993	-58.3312	-58.5753
-2.699	-55.9813	-57.0494	-56.9273	-53.784	-53.0821	-55.0047	-57.2936	-55.3709	-55.4015	-55.8897	-56.9579	-57.4461	-58.6974	-58.5753		-56.7442	-57.0189	-57.7513	-58.7279	-57.9649	-58.6668	-61.2914	-61.8407	-61.8407	-60.1622	-60.8946	-59.3382	-58.3312	-58.5143
-2.698	-55.9508	-56.9884	-56.8968	-53.8146	-53.1126	-55.0658	-57.3241	-55.3404	-55.432	-55.9508	-56.9884	-57.5072	-58.6974	-58.6058		-56.7748	-57.0189	-57.8429	-58.7584	-57.9649	-58.6058	-61.2303	-61.8407	-61.8407	-60.1927	-60.8946	-59.2772	-58.3617	-58.4837
-2.697	-55.9203	-56.9579	-56.8968	-53.784	-53.1126	-55.0353	-57.4156	-55.3709	-55.4625	-55.9203	-57.0494	-57.5377	-58.6974	-58.6058		-56.7748	-57.0799	-57.8734	-58.7889	-57.9649	-58.6058	-61.2303	-61.8102	-61.8102	-60.1622	-60.8946	-59.2467	-58.3922	-58.4532
-2.696	-55.9203	-56.9273	-56.9273	-53.8451	-53.1432	-55.0963	-57.4767	-55.432	-55.432	-55.9508	-57.0494	-57.5682	-58.7279	-58.6058		-56.8358	-57.0494	-57.8734	-58.85	-57.9955	-58.5448	-61.2303	-61.7186	-61.8407	-60.1317	-60.8946	-59.2162	-58.3922	-58.3922
-2.695	-55.8897	-56.8968	-56.8663	-53.8451	-53.1126	-55.1573	-57.5987	-55.4015	-55.5235	-55.9203	-57.141	-57.6903	-58.6974	-58.4837		-56.8968	-57.0189	-57.9955	-58.8805	-58.026	-58.5143	-61.1388	-61.7491	-61.8102	-60.1317	-60.8336	-59.2162	-58.3922	-58.4532
-2.694	-55.8592	-56.8663	-56.8358	-53.9061	-53.2042	-55.1878	-57.6598	-55.3709	-55.5846	-55.9508	-57.202	-57.6598	-58.6974	-58.4837		-56.9273	-57.0189	-57.9649	-58.911	-58.0565	-58.4532	-61.1998	-61.6881	-61.8407	-60.1012	-60.7726	-59.2162	-58.3617	-58.4532
-2.693	-55.8592	-56.8358	-56.8968	-53.9366	-53.2958	-55.1878	-57.6292	-55.432	-55.6456	-55.8897	-57.202	-57.6598	-58.7889	-58.4532		-56.9579	-57.0189	-57.9649	-58.911	-58.0565	-58.4227	-61.1693	-61.6881	-61.9627	-60.0401	-60.8031	-59.2162	-58.3312	-58.4227
-2.692	-55.7982	-56.7748	-56.8663	-53.9977	-53.3568	-55.2184	-57.7208	-55.432	-55.6456	-55.8592	-57.263	-57.6598	-58.7279	-58.4227		-56.9884	-56.9579	-57.9344	-58.9415	-58.087	-58.3922	-61.0777	-61.6271	-62.1153	-60.0707	-60.8031	-59.2162	-58.3312	-58.4227
-2.691	-55.7372	-56.7137	-56.7748	-54.0282	-53.5399	-55.2489	-57.7818	-55.3709	-55.6761	-55.8592	-57.263	-57.6903	-58.6974	-58.3617		-57.0189	-56.9884	-57.9344	-58.9415	-58.0565	-58.3617	-61.0777	-61.566	-62.2374	-60.0401	-60.742	-59.1551	-58.3312	-58.4227
-2.69	-55.7982	-56.7137	-56.7748	-53.9977	-53.6009	-55.2794	-57.8124	-55.4015	-55.6456	-55.8592	-57.263	-57.7513	-58.6668	-58.3617		-56.9884	-56.9884	-57.9344	-58.972	-58.0565	-58.2701	-61.0167	-61.4745	-62.4205	-59.9791	-60.7115	-59.1551	-58.3312	-58.4227
-2.689	-55.7982	-56.7137	-56.8053	-54.0892	-53.6925	-55.3099	-57.8429	-55.4015	-55.6456	-55.9203	-57.2936	-57.7818	-58.6668	-58.3922		-56.9884	-57.0189	-57.8734	-59.0025	-58.087	-58.3312	-60.9862	-61.4134	-62.5731	-59.8876	-60.681	-59.0941	-58.3006	-58.4532
-2.688	-55.8592	-56.6832	-56.7748	-54.0892	-53.7535	-55.4015	-57.8734	-55.3709	-55.5846	-55.8897	-57.3546	-57.7208	-58.6363	-58.3312		-56.9579	-57.0799	-57.9039	-59.0941	-58.0565	-58.3312	-60.9862	-61.3829	-62.7562	-59.8876	-60.62	-59.0941	-58.3312	-58.4532
-2.687	-55.8592	-56.6832	-56.7748	-54.1197	-53.8146	-55.432	-57.9344	-55.3709	-55.5541	-55.8897	-57.3241	-57.7513	-58.6974	-58.2701		-56.9273	-57.0494	-57.9344	-59.0941	-58.1175	-58.3312	-60.9557	-61.3524	-62.9088	-59.8265	-60.5895	-59.0636	-58.3006	-58.4532
-2.686	-55.8897	-56.7137	-56.7442	-54.1197	-53.784	-55.493	-57.8734	-55.3709	-55.5541	-55.8897	-57.2936	-57.6903	-58.7584	-58.2701		-56.9884	-57.1105	-57.9344	-59.0941	-58.1175	-58.3617	-60.8946	-61.1998	-62.9393	-59.7655	-60.62	-59.0941	-58.2701	-58.4837
-2.685	-55.8592	-56.7442	-56.6832	-54.0892	-53.8146	-55.5235	-57.9039	-55.3404	-55.5541	-55.8897	-57.3546	-57.7208	-58.85	-58.3006		-57.0189	-57.202	-57.9344	-59.1856	-58.148	-58.3312	-60.8641	-61.1388	-62.9088	-59.735	-60.5895	-59.0941	-58.3312	-58.4837
-2.684	-55.8897	-56.8053	-56.6527	-54.1808	-53.8451	-55.5235	-57.9039	-55.2794	-55.5235	-55.9203	-57.3546	-57.7818	-58.8805	-58.2701		-57.0494	-57.2325	-57.9649	-59.1246	-58.2396	-58.2701	-60.8946	-61.1388	-62.9393	-59.735	-60.5284	-59.1246	-58.3617	-58.5143
-2.683	-55.9203	-56.8968	-56.6222	-54.1808	-53.8756	-55.5235	-57.9039	-55.3099	-55.4625	-55.9508	-57.2936	-57.7818	-58.9415	-58.3006		-57.0189	-57.263	-58.026	-59.1551	-58.3617	-58.2701	-60.8946	-61.1083	-62.9393	-59.7044	-60.5284	-59.0025	-58.3617	-58.5448
-2.682	-55.9203	-56.9273	-56.6527	-54.1502	-53.9671	-55.493	-57.9344	-55.3099	-55.4625	-55.9813	-57.2936	-57.8124	-58.9415	-58.3922		-57.1105	-57.2936	-57.9649	-59.1856	-58.4532	-58.2701	-60.9251	-61.0167	-63.0003	-59.6739	-60.5589	-59.0331	-58.3617	-58.4837
-2.681	-55.8592	-56.9273	-56.5917	-54.2113	-53.9977	-55.493	-57.9649	-55.2489	-55.432	-55.9508	-57.3546	-57.7513	-58.9415	-58.4227		-57.141	-57.3241	-57.9955	-59.1856	-58.6058	-58.2396	-60.9557	-60.9862	-63.0309	-59.735	-60.4979	-59.0025	-58.3922	-58.5448
-2.68	-55.8592	-56.8968	-56.5306	-54.2113	-53.9977	-55.493	-57.9955	-55.2794	-55.3709	-55.9508	-57.3546	-57.7513	-58.911	-58.4227		-57.2325	-57.4156	-58.026	-59.2162	-58.6974	-58.2396	-60.9862	-60.9557	-63.0003	-59.796	-60.4979	-58.972	-58.3617	-58.5143
-2.679	-55.7982	-56.8968	-56.5611	-54.2418	-54.0282	-55.4625	-58.026	-55.2489	-55.3099	-55.8897	-57.3546	-57.7513	-58.911	-58.4837		-57.263	-57.4767	-58.026	-59.3077	-58.7889	-58.2396	-60.9251	-60.9862	-62.9698	-59.796	-60.5589	-58.972	-58.3922	-58.4837
-2.678	-55.7677	-56.8663	-56.5306	-54.2418	-54.0892	-55.4625	-58.026	-55.2489	-55.3709	-55.8897	-57.4156	-57.7818	-58.9415	-58.5143		-57.263	-57.5987	-58.026	-59.3077	-58.8805	-58.2091	-60.9251	-60.9862	-63.0003	-59.7655	-60.4674	-58.9415	-58.3312	-58.4532
-2.677	-55.7677	-56.8053	-56.5306	-54.2723	-54.0587	-55.4625	-58.026	-55.2794	-55.3099	-55.9203	-57.3546	-57.7818	-58.8805	-58.5143		-57.2936	-57.6903	-57.9649	-59.2467	-58.9415	-58.2396	-60.9557	-60.9862	-62.9393	-59.7655	-60.4979	-58.9415	-58.3312	-58.3617
-2.676	-55.7372	-56.8053	-56.4085	-54.2723	-54.0587	-55.5846	-58.026	-55.3099	-55.2794	-55.9508	-57.3546	-57.8429	-58.8805	-58.4837		-57.3546	-57.7208	-57.9649	-59.2162	-59.0331	-58.2396	-60.9557	-60.9557	-62.9393	-59.796	-60.4369	-58.911	-58.3312	-58.3312
-2.675	-55.7677	-56.8053	-56.4696	-54.2723	-54.0892	-55.6151	-57.9649	-55.2794	-55.2794	-55.9203	-57.3241	-57.8429	-58.8805	-58.5448		-57.3546	-57.7513	-57.9344	-59.2162	-59.0636	-58.2091	-60.8946	-60.9557	-62.9698	-59.7655	-60.3758	-58.8805	-58.3617	-58.3312
-2.674	-55.7372	-56.8053	-56.5001	-54.2723	-54.1197	-55.6761	-57.9649	-55.2794	-55.2794	-55.9203	-57.2936	-57.8429	-58.8805	-58.5753		-57.3546	-57.7208	-57.9039	-59.2162	-59.0331	-58.2091	-60.8946	-61.0472	-63.0309	-59.7655	-60.3453	-58.8194	-58.3006	-58.3006
-2.673	-55.7066	-56.7748	-56.5001	-54.3028	-54.1197	-55.7066	-57.9649	-55.2794	-55.2794	-55.9203	-57.263	-57.9039	-58.85	-58.5448		-57.3851	-57.8124	-57.8734	-59.2467	-58.972	-58.2091	-60.8336	-60.9862	-63.0309	-59.735	-60.3148	-58.7279	-58.2701	-58.2396
-2.672	-55.6761	-56.8663	-56.5001	-54.3028	-54.1502	-55.8287	-57.9039	-55.3099	-55.2489	-55.9203	-57.263	-57.9649	-58.85	-58.4837		-57.4156	-57.8734	-57.8734	-59.2162	-58.972	-58.2701	-60.8336	-61.0167	-63.0614	-59.6434	-60.3453	-58.7279	-58.2701	-58.2091
-2.671	-55.7066	-56.8053	-56.5917	-54.3028	-54.1808	-55.8592	-57.9039	-55.3099	-55.2794	-55.8897	-57.263	-57.9649	-58.85	-58.5753		-57.4767	-57.8734	-57.8429	-59.1856	-59.0025	-58.3006	-60.7726	-60.9862	-63.0614	-59.6129	-60.2843	-58.6974	-58.2701	-58.2396
-2.67	-55.6761	-56.8053	-56.6527	-54.2723	-54.2113	-55.9508	-57.9039	-55.3099	-55.2489	-55.8287	-57.263	-58.087	-58.85	-58.5143		-57.5377	-57.8734	-57.8429	-59.1856	-59.0331	-58.3312	-60.8031	-61.0167	-63.0309	-59.5824	-60.1622	-58.6668	-58.1786	-58.2396
-2.669	-55.6761	-56.8053	-56.7137	-54.3028	-54.2113	-56.0118	-57.8734	-55.3099	-55.2489	-55.8592	-57.2325	-58.1175	-58.8194	-58.6058		-57.5682	-57.9344	-57.8429	-59.1246	-59.0941	-58.3617	-60.742	-61.0167	-63.0003	-59.5519	-60.1012	-58.6058	-58.148	-58.1786
-2.668	-55.6761	-56.7748	-56.8053	-54.2418	-54.2418	-56.1339	-57.7818	-55.2489	-55.2794	-55.8287	-57.263	-58.2091	-58.8805	-58.6974		-57.6292	-57.9649	-57.7818	-59.0636	-59.2162	-58.4227	-60.6505	-61.0472	-62.9698	-59.5519	-60.1012	-58.6058	-58.148	-58.2091
-2.667	-55.6761	-56.7442	-56.8053	-54.2113	-54.2723	-56.1339	-57.7513	-55.2184	-55.2489	-55.7677	-57.202	-58.2396	-58.85	-58.7584		-57.6903	-57.9955	-57.8124	-59.0941	-59.1551	-58.4837	-60.6505	-61.0777	-62.9088	-59.5213	-60.0707	-58.5448	-58.1786	-58.2396
-2.666	-55.6761	-56.7137	-56.7137	-54.1502	-54.3334	-56.1949	-57.7208	-55.2489	-55.1878	-55.7372	-57.141	-58.2701	-58.8805	-58.7584		-57.6903	-57.9649	-57.7513	-59.0941	-59.2162	-58.5448	-60.5589	-61.0472	-62.9088	-59.4603	-60.0096	-58.5448	-58.2396	-58.2091
-2.665	-55.7066	-56.6832	-56.7442	-54.1502	-54.2723	-56.1949	-57.6598	-55.2794	-55.1573	-55.7066	-57.1105	-58.3006	-58.911	-58.8194		-57.7818	-57.9955	-57.7513	-59.0941	-59.1551	-58.5753	-60.5589	-61.1083	-62.9393	-59.4603	-59.9791	-58.5753	-58.1786	-58.3006
-2.664	-55.7372	-56.6832	-56.7442	-54.0892	-54.3334	-56.1644	-57.6598	-55.2489	-55.1573	-55.6761	-57.141	-58.3922	-58.911	-58.85		-57.7818	-57.9649	-57.7513	-59.1246	-59.1856	-58.7584	-60.5895	-61.1388	-63.0003	-59.4603	-59.9791	-58.5753	-58.1786	-58.2701
-2.663	-55.6761	-56.6222	-56.7137	-54.0892	-54.3334	-56.1949	-57.5987	-55.2489	-55.1573	-55.7066	-57.1715	-58.4532	-58.8805	-58.85		-57.8124	-57.9649	-57.6903	-59.1551	-59.1551	-58.85	-60.5589	-61.1388	-62.9393	-59.4908	-59.9791	-58.4837	-58.1786	-58.2396
-2.662	-55.7677	-56.5917	-56.7137	-54.0587	-54.3028	-56.2254	-57.5682	-55.2489	-55.1268	-55.7066	-57.1715	-58.4837	-58.8805	-58.8805		-57.8124	-57.9955	-57.6292	-59.0941	-59.1856	-58.9415	-60.5589	-61.1693	-62.9088	-59.4603	-59.9181	-58.4837	-58.148	-58.2396
-2.661	-55.8287	-56.5611	-56.6222	-54.0587	-54.2723	-56.1949	-57.5072	-55.2489	-55.0353	-55.6761	-57.1715	-58.4837	-58.8194	-58.8805		-57.8429	-57.9344	-57.6292	-59.0025	-59.1856	-58.972	-60.5284	-61.2303	-62.9088	-59.4603	-59.9181	-58.4837	-58.1786	-58.2396
-2.66	-55.9203	-56.5001	-56.5917	-54.0587	-54.2418	-56.1949	-57.5072	-55.1573	-55.0658	-55.6761	-57.1715	-58.4837	-58.7584	-58.9415		-57.9039	-57.9649	-57.5987	-59.0025	-59.1856	-59.0941	-60.5284	-61.2608	-62.9088	-59.4908	-59.8876	-58.4837	-58.148	-58.1786
-2.659	-55.9203	-56.4696	-56.5306	-54.0587	-54.1808	-56.1644	-57.4767	-55.1573	-55.0047	-55.6456	-57.0494	-58.5753	-58.7889	-58.9415		-57.9039	-57.9955	-57.5377	-59.0025	-59.1856	-59.1551	-60.5895	-61.1998	-62.8478	-59.3993	-59.9181	-58.5143	-58.148	-58.2091
-2.658	-55.9508	-56.4696	-56.5306	-54.0587	-54.2418	-56.1034	-57.3851	-55.1573	-54.9742	-55.6761	-57.0189	-58.5753	-58.7584	-58.911		-57.9039	-58.026	-57.4767	-58.972	-59.1551	-59.2162	-60.4674	-61.1388	-62.7867	-59.3993	-59.9486	-58.5143	-58.148	-58.1786
-2.657	-55.9813	-56.4696	-56.5001	-54.0282	-54.3028	-56.1644	-57.3851	-55.1573	-54.9437	-55.6761	-57.0189	-58.6058	-58.7279	-58.8805		-57.9344	-58.087	-57.5072	-59.0025	-59.1246	-59.2162	-60.4674	-61.1998	-62.7562	-59.4298	-59.9181	-58.5448	-58.087	-58.148
-2.656	-55.9813	-56.5001	-56.5306	-54.0282	-54.3639	-56.1339	-57.3851	-55.0658	-54.9742	-55.6456	-56.9273	-58.5753	-58.6668	-58.85		-57.9039	-58.087	-57.4156	-58.972	-59.1246	-59.2467	-60.4369	-61.1083	-62.6952	-59.4298	-59.9486	-58.5448	-58.1175	-58.087
-2.655	-55.9508	-56.4696	-56.5306	-54.0282	-54.3639	-56.1339	-57.3851	-55.0963	-55.0658	-55.6456	-56.9273	-58.6363	-58.6058	-58.8194		-57.9039	-58.087	-57.4767	-59.0025	-59.1551	-59.2772	-60.4369	-61.1083	-62.6646	-59.4298	-59.8876	-58.4837	-58.1175	-58.1175
-2.654	-55.9508	-56.4085	-56.5306	-54.0282	-54.4249	-56.1644	-57.4156	-55.0963	-55.1573	-55.6761	-56.8663	-58.5448	-58.5448	-58.8194		-57.9649	-58.087	-57.4461	-59.0331	-59.1246	-59.2162	-60.4369	-61.0777	-62.6036	-59.4298	-59.8876	-58.5448	-58.148	-58.148
-2.653	-55.9203	-56.4085	-56.5306	-53.9671	-54.4249	-56.1644	-57.3851	-55.0658	-55.2184	-55.6761	-56.8358	-58.5753	-58.5448	-58.7889		-58.0565	-58.087	-57.4767	-59.0636	-59.0636	-59.1856	-60.3453	-61.0472	-62.6036	-59.3993	-59.8876	-58.5143	-58.087	-58.148
-2.652	-55.8592	-56.378	-56.5306	-53.9671	-54.4249	-56.1644	-57.3851	-55.1268	-55.2489	-55.6761	-56.7748	-58.5448	-58.5143	-58.7889		-58.087	-58.026	-57.4767	-59.0636	-58.972	-59.2162	-60.4063	-61.0167	-62.5426	-59.4298	-59.857	-58.4837	-57.9955	-58.1786
-2.651	-55.8592	-56.3475	-56.4696	-53.9671	-54.3944	-56.1339	-57.3546	-55.1878	-55.2184	-55.5541	-56.7442	-58.5448	-58.5753	-58.8194		-58.1786	-58.026	-57.4156	-59.0636	-58.9415	-59.2162	-60.4369	-61.0167	-62.451	-59.3688	-59.8265	-58.4532	-57.9955	-58.2701
-2.65	-55.8287	-56.3475	-56.378	-53.9061	-54.3944	-56.1339	-57.3851	-55.1878	-55.2794	-55.5235	-56.8053	-58.5143	-58.5753	-58.7889		-58.2701	-58.026	-57.4156	-59.1246	-58.8805	-59.2162	-60.4979	-61.1083	-62.4815	-59.3382	-59.857	-58.4227	-57.9649	-58.2701
-2.649	-55.7982	-56.378	-56.378	-53.9366	-54.4249	-56.0729	-57.2936	-55.2489	-55.2489	-55.493	-56.7748	-58.5143	-58.5448	-58.8194		-58.3006	-58.0565	-57.4461	-59.1246	-58.8805	-59.2162	-60.5895	-61.0777	-62.4815	-59.3993	-59.8265	-58.3922	-57.9649	-58.2091
-2.648	-55.7677	-56.4085	-56.378	-53.9366	-54.3944	-56.0423	-57.202	-55.1878	-55.2489	-55.5235	-56.7442	-58.4837	-58.5143	-58.85		-58.3617	-58.026	-57.3851	-59.1551	-58.911	-59.2162	-60.681	-61.0777	-62.4205	-59.3688	-59.8265	-58.3617	-57.8734	-58.2091
-2.647	-55.7372	-56.4696	-56.378	-53.9061	-54.3944	-56.0423	-57.1715	-55.2184	-55.2184	-55.4625	-56.7442	-58.3617	-58.5143	-58.911		-58.3617	-58.026	-57.3851	-59.1551	-58.911	-59.2162	-60.8031	-61.0472	-62.39	-59.4908	-59.796	-58.3922	-57.8734	-58.2396
-2.646	-55.6761	-56.4696	-56.4696	-53.9366	-54.4249	-56.0118	-57.141	-55.2489	-55.3099	-55.5235	-56.8053	-58.3312	-58.4837	-58.972		-58.4227	-58.087	-57.4156	-59.1551	-58.8805	-59.2162	-60.9557	-61.0777	-62.3595	-59.6434	-59.796	-58.3617	-57.7818	-58.2701
-2.645	-55.6761	-56.378	-56.4085	-53.9671	-54.3944	-55.9813	-57.0799	-55.2184	-55.3099	-55.432	-56.7442	-58.3006	-58.4227	-58.9415		-58.4837	-58.087	-57.3851	-59.1551	-58.8805	-59.2772	-61.0167	-61.1083	-62.3595	-59.8265	-59.7655	-58.3617	-57.7513	-58.2396
-2.644	-55.6151	-56.4085	-56.4696	-53.9671	-54.3639	-55.9813	-57.0494	-55.2489	-55.2794	-55.4015	-56.7442	-58.2396	-58.3617	-58.9415		-58.5143	-58.1175	-57.3546	-59.2162	-58.8805	-59.3382	-61.0777	-61.1083	-62.329	-60.1317	-59.8265	-58.3312	-57.7818	-58.3006
-2.643	-55.5541	-56.4085	-56.5001	-53.9977	-54.3028	-55.9203	-57.0189	-55.2489	-55.2794	-55.4015	-56.8053	-58.2396	-58.3922	-58.9415		-58.5753	-58.1786	-57.3546	-59.1856	-58.911	-59.3688	-61.1998	-61.1998	-62.329	-60.3758	-59.857	-58.2396	-57.7818	-58.3617
-2.642	-55.5541	-56.4085	-56.5306	-54.0282	-54.2418	-55.8897	-57.0189	-55.2489	-55.2794	-55.4015	-56.8053	-58.2091	-58.2701	-58.9415		-58.6363	-58.1786	-57.3851	-59.1856	-58.911	-59.3993	-61.2914	-61.1998	-62.2984	-60.5895	-59.857	-58.2396	-57.7513	-58.2701
-2.641	-55.493	-56.3475	-56.5306	-53.9671	-54.2113	-55.8287	-56.9579	-55.2184	-55.2489	-55.4625	-56.7748	-58.1786	-58.2701	-58.972		-58.6974	-58.2396	-57.3241	-59.2162	-58.9415	-59.3993	-61.2914	-61.2303	-62.2679	-60.8031	-59.9181	-58.3006	-57.7208	-58.2701
-2.64	-55.432	-56.3475	-56.5611	-53.9366	-54.1808	-55.7982	-56.9579	-55.2184	-55.2794	-55.4625	-56.8053	-58.148	-58.2396	-58.972		-58.7584	-58.2701	-57.263	-59.1551	-59.0025	-59.3993	-61.3524	-61.3219	-62.2374	-60.9862	-59.9791	-58.3312	-57.7208	-58.2396
-2.639	-55.4625	-56.317	-56.5611	-53.9366	-54.1808	-55.7677	-56.8968	-55.2184	-55.2794	-55.5541	-56.7748	-58.1175	-58.1786	-59.0636		-58.7889	-58.2396	-57.2325	-59.1856	-59.0025	-59.3993	-61.3829	-61.2914	-62.1764	-61.0472	-59.9791	-58.2701	-57.7208	-58.2396
-2.638	-55.432	-56.2254	-56.5917	-53.9671	-54.1808	-55.7066	-56.9273	-55.2489	-55.3709	-55.6151	-56.7442	-58.0565	-58.1786	-59.0941		-58.7889	-58.2701	-57.2325	-59.2162	-58.972	-59.4298	-61.4134	-61.3524	-62.1764	-61.0472	-60.0096	-58.3006	-57.6903	-58.2396
-2.637	-55.432	-56.256	-56.6222	-53.9061	-54.1197	-55.6151	-56.8358	-55.2794	-55.3404	-55.7372	-56.7442	-57.9649	-58.148	-59.1246		-58.7584	-58.2701	-57.141	-59.2467	-58.972	-59.4298	-61.4439	-61.3829	-62.2069	-61.0777	-59.9791	-58.2701	-57.7208	-58.2091
-2.636	-55.4625	-56.256	-56.5611	-53.9061	-54.0892	-55.5541	-56.8663	-55.3709	-55.3404	-55.7677	-56.7748	-57.9039	-58.148	-59.1856		-58.7584	-58.2701	-57.0494	-59.2467	-58.911	-59.3688	-61.4745	-61.4134	-62.2069	-61.1388	-60.0096	-58.2701	-57.6598	-58.2091
-2.635	-55.493	-56.2254	-56.5917	-53.8756	-54.0892	-55.4625	-56.8053	-55.432	-55.3709	-55.7677	-56.7442	-57.8429	-58.1175	-59.2162		-58.6974	-58.2091	-57.0799	-59.2467	-58.85	-59.2772	-61.5355	-61.3829	-62.2069	-61.1693	-60.0096	-58.2701	-57.6598	-58.1175
-2.634	-55.4625	-56.2254	-56.6527	-53.8756	-54.0587	-55.3709	-56.8358	-55.5541	-55.3709	-55.7982	-56.7137	-57.7513	-58.087	-59.2772		-58.6363	-58.2091	-57.0189	-59.2772	-58.7889	-59.1856	-61.505	-61.4134	-62.2069	-61.1388	-60.0401	-58.2091	-57.6598	-58.1175
-2.633	-55.5235	-56.1644	-56.7137	-53.8451	-53.9977	-55.3099	-56.8663	-55.6151	-55.3709	-55.8287	-56.6527	-57.6292	-58.026	-59.3077		-58.5448	-58.2701	-57.0189	-59.3077	-58.8194	-59.1856	-61.505	-61.4439	-62.2069	-61.1388	-60.0401	-58.148	-57.6292	-58.087
-2.632	-55.5846	-56.1644	-56.7442	-53.8451	-54.0587	-55.3404	-56.8663	-55.6761	-55.432	-55.8287	-56.6832	-57.5377	-57.9649	-59.3077		-58.4837	-58.2396	-57.0189	-59.2772	-58.7889	-59.1551	-61.566	-61.505	-62.1764	-61.1083	-60.0096	-58.1175	-57.6598	-58.087
-2.631	-55.6151	-56.1339	-56.7442	-53.8756	-54.0282	-55.2184	-56.8968	-55.7372	-55.4625	-55.8592	-56.6222	-57.5072	-57.9649	-59.3382		-58.4532	-58.148	-57.0494	-59.3382	-58.7889	-59.1551	-61.5355	-61.566	-62.0848	-61.0777	-60.0096	-58.1175	-57.5987	-58.1175
-2.63	-55.6456	-56.1644	-56.8358	-53.9366	-54.0282	-55.2184	-56.8968	-55.7372	-55.493	-55.8592	-56.5611	-57.4767	-57.9649	-59.3382		-58.3617	-58.087	-57.0189	-59.3382	-58.911	-59.1551	-61.5965	-61.5355	-62.0238	-61.0472	-59.9791	-58.148	-57.5987	-58.087
-2.629	-55.6456	-56.1339	-56.8663	-53.9366	-53.9977	-55.1573	-56.8968	-55.7982	-55.432	-55.8592	-56.5611	-57.4461	-57.9649	-59.4603		-58.2701	-57.9955	-56.9884	-59.3688	-58.9415	-59.1551	-61.5965	-61.566	-62.0543	-61.0167	-60.0096	-58.1175	-57.6292	-58.148
-2.628	-55.6761	-56.1644	-56.9273	-53.9061	-54.0282	-55.0963	-56.9273	-55.7066	-55.4625	-55.8592	-56.5611	-57.4767	-57.9344	-59.4908		-58.2396	-57.9344	-56.9884	-59.3688	-59.0331	-59.1246	-61.5355	-61.566	-62.0543	-60.9862	-59.9791	-58.1786	-57.5987	-58.1175
-2.627	-55.7066	-56.1644	-56.9579	-54.0282	-53.9977	-55.0658	-56.9884	-55.7677	-55.432	-55.8592	-56.5306	-57.5072	-57.9039	-59.4908		-58.2396	-57.8429	-56.9579	-59.3688	-59.0941	-59.0941	-61.4745	-61.5965	-62.0238	-60.9862	-60.0096	-58.1786	-57.5987	-58.148
-2.626	-55.7066	-56.2254	-57.0494	-54.0282	-53.9671	-54.9742	-56.9273	-55.8592	-55.4625	-55.8592	-56.5611	-57.5377	-57.8734	-59.5824		-58.148	-57.8124	-56.9884	-59.3382	-59.1856	-59.0636	-61.4439	-61.5965	-61.9627	-60.9251	-60.0707	-58.148	-57.5987	-58.1786
-2.625	-55.7066	-56.2254	-57.0799	-54.0587	-53.9061	-54.9742	-56.9884	-55.8592	-55.5235	-55.9203	-56.5306	-57.4767	-57.8429	-59.5519		-58.148	-57.7513	-56.9273	-59.3382	-59.2162	-59.0636	-61.4439	-61.5965	-61.9627	-60.9557	-60.0401	-58.1175	-57.5377	-58.148
-2.624	-55.7372	-56.2254	-57.1105	-53.9977	-53.9061	-54.9437	-56.9579	-55.8897	-55.5235	-55.8897	-56.5306	-57.4767	-57.8124	-59.5824		-58.148	-57.6903	-56.8968	-59.3688	-59.2162	-59.0941	-61.3829	-61.6271	-61.9933	-60.9862	-60.0401	-58.148	-57.5377	-58.1786
-2.623	-55.6761	-56.256	-57.1715	-54.0282	-53.9061	-54.8827	-56.9884	-55.8592	-55.493	-55.9203	-56.5611	-57.4767	-57.7513	-59.5519		-58.1175	-57.6292	-56.8968	-59.3688	-59.1856	-59.0941	-61.3829	-61.6271	-61.9322	-60.9251	-60.0707	-58.2396	-57.6292	-58.1786
-2.622	-55.6761	-56.2865	-57.202	-54.0282	-53.8451	-54.7911	-56.8968	-55.8897	-55.4625	-55.8897	-56.5917	-57.5072	-57.7513	-59.6434		-58.1175	-57.5987	-56.8663	-59.3688	-59.2772	-59.0941	-61.4134	-61.6881	-62.0543	-60.9251	-60.0707	-58.3006	-57.5987	-58.2396
-2.621	-55.7677	-56.256	-57.2325	-53.9671	-53.9061	-54.7606	-56.9273	-55.8897	-55.432	-55.9203	-56.6527	-57.5072	-57.6903	-59.6129		-58.087	-57.6292	-56.8053	-59.3077	-59.2467	-59.0025	-61.3524	-61.6576	-62.0848	-60.8641	-60.0401	-58.3617	-57.5377	-58.2396
-2.62	-55.7677	-56.2865	-57.2325	-53.9671	-53.8451	-54.7911	-56.9273	-55.8287	-55.4015	-55.8897	-56.6222	-57.6598	-57.6598	-59.6434		-58.087	-57.6292	-56.8663	-59.3382	-59.2162	-58.972	-61.3524	-61.6881	-62.0543	-60.8031	-60.1012	-58.4532	-57.5377	-58.2091
-2.619	-55.7982	-56.317	-57.263	-53.9366	-53.8451	-54.6996	-56.8663	-55.7677	-55.4015	-55.8897	-56.7137	-57.7513	-57.6598	-59.6739		-58.087	-57.6598	-56.8358	-59.3688	-59.2467	-58.972	-61.3524	-61.7186	-62.1153	-60.8641	-60.1622	-58.4837	-57.5377	-58.3006
-2.618	-55.7677	-56.2865	-57.263	-53.9061	-53.9366	-54.6996	-56.8663	-55.7677	-55.4625	-55.9203	-56.7137	-57.8734	-57.6903	-59.7044		-58.087	-57.6292	-56.8053	-59.3688	-59.2162	-58.8805	-61.3219	-61.6881	-62.1459	-60.8946	-60.1317	-58.5143	-57.5377	-58.3006
-2.617	-55.7372	-56.2865	-57.2936	-53.784	-53.9977	-54.6996	-56.9273	-55.7677	-55.493	-55.9813	-56.7442	-57.9955	-57.6292	-59.7044		-58.026	-57.5987	-56.8663	-59.3688	-59.1856	-58.85	-61.2914	-61.7186	-62.1153	-60.9557	-60.1012	-58.5448	-57.5682	-58.2701
-2.616	-55.6761	-56.2865	-57.2936	-53.7535	-54.0282	-54.669	-56.9273	-55.7677	-55.5235	-56.0118	-56.8053	-58.1175	-57.5682	-59.6739		-58.087	-57.5987	-56.8663	-59.3688	-59.2162	-58.7584	-61.3219	-61.7796	-62.1153	-60.9862	-60.1012	-58.4837	-57.5682	-58.2701
-2.615	-55.6761	-56.317	-57.2936	-53.723	-54.1502	-54.669	-56.9273	-55.7372	-55.5235	-56.0423	-56.7748	-58.148	-57.5682	-59.6434		-58.1786	-57.6598	-56.9273	-59.3382	-59.1856	-58.7279	-61.2914	-61.7491	-62.1153	-61.0472	-60.1012	-58.4837	-57.5072	-58.3922
-2.614	-55.6761	-56.256	-57.263	-53.662	-54.2418	-54.6385	-56.9273	-55.7372	-55.6151	-56.1034	-56.8663	-58.2701	-57.4767	-59.6434		-58.2396	-57.5987	-56.9579	-59.3382	-59.1246	-58.6363	-61.2303	-61.6881	-62.0848	-61.0472	-60.1317	-58.5143	-57.5377	-58.4837
-2.613	-55.7066	-56.2865	-57.2325	-53.6925	-54.3028	-54.6385	-56.9273	-55.7066	-55.5846	-56.0423	-56.8053	-58.3312	-57.4767	-59.5519		-58.2701	-57.5987	-57.0189	-59.3382	-59.0941	-58.6974	-61.1998	-61.6881	-62.0543	-61.0777	-60.1012	-58.4837	-57.5377	-58.4532
-2.612	-55.7372	-56.2254	-57.141	-53.662	-54.3028	-54.6385	-56.8968	-55.6456	-55.6151	-56.0423	-56.8053	-58.3617	-57.5072	-59.5213		-58.3006	-57.6292	-57.0189	-59.3993	-59.0636	-58.6058	-61.1693	-61.7491	-61.9627	-61.0472	-60.1012	-58.5143	-57.4767	-58.4227
-2.611	-55.7677	-56.1949	-57.1105	-53.662	-54.3028	-54.669	-56.8663	-55.6761	-55.6761	-56.0423	-56.8053	-58.4227	-57.4767	-59.5519		-58.3617	-57.6598	-57.0799	-59.3688	-59.0636	-58.5448	-61.1693	-61.7491	-61.8712	-61.0777	-60.0707	-58.4837	-57.4767	-58.4532
-2.61	-55.7677	-56.1949	-57.1105	-53.5704	-54.3639	-54.6385	-56.9273	-55.5846	-55.6761	-56.0118	-56.8358	-58.5143	-57.4767	-59.4908		-58.3617	-57.6598	-57.0799	-59.3688	-59.1246	-58.5143	-61.1693	-61.7186	-61.7491	-61.0472	-60.0096	-58.4837	-57.5072	-58.4227
-2.609	-55.6456	-56.2254	-56.9884	-53.5704	-54.3028	-54.7606	-56.9273	-55.5846	-55.7066	-55.9813	-56.8663	-58.4837	-57.4767	-59.4298		-58.3922	-57.6598	-57.1105	-59.3382	-59.1246	-58.5143	-61.1388	-61.7796	-61.6881	-61.0167	-60.0707	-58.4532	-57.4767	-58.4227
-2.608	-55.5846	-56.317	-56.9579	-53.6009	-54.3334	-54.8521	-56.9579	-55.5235	-55.6761	-55.9508	-56.8968	-58.4837	-57.5377	-59.4603		-58.4227	-57.6292	-57.141	-59.3382	-59.2467	-58.5448	-61.1083	-61.7491	-61.6881	-61.0167	-60.1012	-58.5143	-57.5377	-58.4532
-2.607	-55.5235	-56.2865	-56.9273	-53.5704	-54.3334	-54.8521	-56.9273	-55.5235	-55.6761	-55.9508	-56.9273	-58.4837	-57.5987	-59.4603		-58.4227	-57.5682	-57.202	-59.2467	-59.3382	-58.5143	-61.1693	-61.7491	-61.6576	-60.9557	-60.1012	-58.4837	-57.5072	-58.4837
-2.606	-55.493	-56.317	-56.9273	-53.5094	-54.3944	-54.9132	-57.0189	-55.493	-55.7372	-55.9203	-56.8968	-58.5448	-57.6292	-59.4603		-58.3312	-57.5682	-57.263	-59.1856	-59.3382	-58.5143	-61.1388	-61.8102	-61.5965	-60.9251	-60.1317	-58.4532	-57.5682	-58.4227
-2.605	-55.432	-56.317	-56.8968	-53.5094	-54.3334	-54.9742	-56.9884	-55.4625	-55.6761	-55.9813	-56.9273	-58.5753	-57.6598	-59.4603		-58.3312	-57.5987	-57.3851	-59.2467	-59.3688	-58.6058	-61.1388	-61.8407	-61.5355	-60.8641	-60.1927	-58.4227	-57.5987	-58.4227
-2.604	-55.3709	-56.317	-56.8663	-53.5704	-54.3639	-54.9742	-56.9579	-55.432	-55.6456	-55.9203	-56.8968	-58.5753	-57.7208	-59.4603		-58.3006	-57.5682	-57.3851	-59.2467	-59.3688	-58.6058	-61.1388	-61.9322	-61.4745	-60.8336	-60.2232	-58.4532	-57.5987	-58.3617
-2.603	-55.2794	-56.3475	-56.8358	-53.5094	-54.3334	-55.0047	-57.0494	-55.3709	-55.6761	-55.9203	-56.8663	-58.6058	-57.7208	-59.4298		-58.3006	-57.5072	-57.4156	-59.1856	-59.3688	-58.6058	-61.1083	-61.9017	-61.4439	-60.8641	-60.1622	-58.3312	-57.5377	-58.2701
-2.602	-55.2184	-56.2865	-56.8053	-53.4483	-54.2723	-54.9742	-57.0494	-55.3709	-55.6761	-55.9203	-56.9579	-58.6363	-57.7513	-59.3993		-58.2701	-57.4767	-57.4156	-59.1551	-59.3077	-58.5753	-61.1388	-61.9322	-61.3219	-60.8641	-60.1622	-58.3312	-57.5987	-58.2396
-2.601	-55.2184	-56.317	-56.7748	-53.4789	-54.2113	-54.9742	-57.0494	-55.3404	-55.6456	-55.9203	-56.9273	-58.6058	-57.7513	-59.3688		-58.3006	-57.4767	-57.4767	-59.1246	-59.2772	-58.5753	-61.1083	-61.9627	-61.3524	-60.8031	-60.2232	-58.2701	-57.5987	-58.2396
-2.6	-55.2184	-56.3475	-56.7748	-53.4483	-54.2113	-54.9132	-57.0189	-55.3099	-55.7066	-55.8897	-56.9884	-58.5143	-57.7208	-59.3382		-58.3312	-57.4156	-57.5072	-59.1856	-59.2162	-58.5753	-61.1083	-62.0238	-61.2608	-60.7115	-60.2232	-58.2396	-57.5987	-58.2396
-2.599	-55.2489	-56.2865	-56.7137	-53.4178	-54.2113	-54.9437	-57.0494	-55.2794	-55.7066	-55.8592	-56.9273	-58.5143	-57.6903	-59.3688		-58.3617	-57.4156	-57.5072	-59.1551	-59.1856	-58.6363	-61.0777	-62.1153	-61.1693	-60.681	-60.3453	-58.1786	-57.6292	-58.148
-2.598	-55.2794	-56.256	-56.6832	-53.4483	-54.1502	-54.8827	-57.0799	-55.2794	-55.7066	-55.8287	-56.9884	-58.5143	-57.7513	-59.3382		-58.3617	-57.3851	-57.5682	-59.2467	-59.1246	-58.6974	-61.0777	-62.1459	-61.1388	-60.6505	-60.3148	-58.148	-57.5987	-58.1786
-2.597	-55.2794	-56.256	-56.6527	-53.4483	-54.0587	-54.8521	-57.0494	-55.3099	-55.7066	-55.7982	-57.0189	-58.5448	-57.7818	-59.3077		-58.3617	-57.2936	-57.5987	-59.3077	-59.1856	-58.7889	-61.0472	-62.1764	-61.1083	-60.6505	-60.3148	-58.148	-57.5682	-58.148
-2.596	-55.3099	-56.1644	-56.6832	-53.4178	-54.0892	-54.8521	-57.1105	-55.3099	-55.6456	-55.7372	-57.1105	-58.6058	-57.8429	-59.2772		-58.3617	-57.2325	-57.7208	-59.3382	-59.1551	-58.8194	-61.0167	-62.1764	-61.0472	-60.6505	-60.3453	-58.087	-57.5682	-58.148
-2.595	-55.3099	-56.1644	-56.6832	-53.3568	-54.0892	-54.8827	-57.1715	-55.3099	-55.6151	-55.7372	-57.1105	-58.5753	-57.7818	-59.2467		-58.3006	-57.2325	-57.7513	-59.3688	-59.1246	-58.85	-61.0472	-62.1764	-61.0167	-60.62	-60.2843	-58.0565	-57.5987	-58.1786
-2.594	-55.3099	-56.1644	-56.7137	-53.3263	-54.0282	-54.8521	-57.141	-55.2794	-55.6151	-55.7372	-57.1105	-58.5753	-57.8429	-59.2467		-58.3617	-57.1715	-57.7818	-59.3382	-59.0941	-58.911	-61.0167	-62.1764	-60.9557	-60.62	-60.1927	-58.087	-57.5987	-58.1175
-2.593	-55.3099	-56.1644	-56.7442	-53.2958	-54.0587	-54.8521	-57.202	-55.3404	-55.6456	-55.7066	-57.141	-58.6058	-57.8429	-59.2162		-58.3617	-57.1715	-57.9039	-59.3382	-59.0331	-58.8805	-60.9557	-62.2069	-60.9557	-60.5895	-60.1317	-57.9955	-57.5987	-58.1175
-2.592	-55.3099	-56.1339	-56.7442	-53.2958	-54.0892	-54.9132	-57.202	-55.2184	-55.6761	-55.7066	-57.141	-58.5753	-57.8429	-59.1856		-58.4227	-57.1715	-57.9649	-59.3382	-59.0025	-58.911	-60.9557	-62.2374	-60.9251	-60.5895	-60.1622	-57.9955	-57.6292	-58.1175
-2.591	-55.3709	-56.1644	-56.7442	-53.2652	-54.0587	-54.8827	-57.1715	-55.2489	-55.6151	-55.7066	-57.0799	-58.5753	-57.7818	-59.1551		-58.4227	-57.202	-58.1175	-59.3382	-59.0331	-58.8805	-60.9862	-62.2374	-60.9557	-60.5589	-60.1012	-57.9649	-57.6292	-58.087
-2.59	-55.2794	-56.1339	-56.7442	-53.2042	-54.0892	-54.8827	-57.202	-55.2184	-55.6456	-55.6761	-57.202	-58.5448	-57.7818	-59.2162		-58.4532	-57.2325	-58.148	-59.3382	-59.0025	-58.911	-61.0472	-62.2374	-60.9557	-60.62	-60.1012	-57.9955	-57.5377	-58.026
-2.589	-55.3709	-56.1644	-56.7442	-53.2042	-54.2418	-54.8827	-57.2325	-55.1573	-55.7066	-55.6456	-57.1715	-58.5448	-57.7208	-59.1551		-58.4837	-57.2936	-58.2091	-59.3077	-59.0636	-58.8805	-60.9862	-62.2374	-60.9862	-60.681	-60.0707	-57.9649	-57.5377	-57.9649
-2.588	-55.3709	-56.1644	-56.7442	-53.1737	-54.3028	-54.8521	-57.2936	-55.1573	-55.7066	-55.6456	-57.141	-58.5143	-57.7513	-59.0941		-58.4837	-57.3851	-58.2396	-59.2467	-59.0331	-58.8805	-61.1083	-62.2984	-60.9557	-60.742	-60.0401	-57.9344	-57.5377	-57.9649
-2.587	-55.432	-56.1949	-56.7748	-53.1737	-54.3944	-54.8216	-57.2936	-55.1268	-55.7372	-55.6456	-57.263	-58.5143	-57.7818	-59.1551		-58.5448	-57.4461	-58.3006	-59.2467	-59.0636	-58.7889	-61.1083	-62.2679	-60.9557	-60.8946	-60.0707	-57.9649	-57.5987	-57.9344
-2.586	-55.4015	-56.1949	-56.7137	-53.1126	-54.4554	-54.7911	-57.2936	-55.1573	-55.7066	-55.6761	-57.263	-58.5448	-57.7208	-59.1856		-58.5448	-57.5377	-58.3922	-59.1551	-59.0025	-58.8194	-61.1388	-62.2679	-60.9557	-60.8946	-60.0401	-57.9649	-57.5987	-57.8734
-2.585	-55.4015	-56.1949	-56.7442	-53.0821	-54.5165	-54.6996	-57.263	-55.1573	-55.7066	-55.7066	-57.263	-58.5448	-57.6903	-59.1856		-58.6363	-57.5987	-58.4227	-59.0941	-59.0941	-58.85	-61.1998	-62.2374	-61.0472	-60.8946	-60.0707	-57.9955	-57.6292	-57.8124
-2.584	-55.432	-56.256	-56.7137	-53.1432	-54.5165	-54.6996	-57.263	-55.1268	-55.6456	-55.6761	-57.2936	-58.6058	-57.6598	-59.1856		-58.6668	-57.6292	-58.5143	-59.1246	-59.0636	-58.7889	-61.3219	-62.2679	-61.1083	-60.9557	-60.0401	-58.0565	-57.6292	-57.8124
-2.583	-55.3709	-56.1949	-56.7137	-53.2042	-54.5165	-54.669	-57.263	-55.1268	-55.5846	-55.7066	-57.2936	-58.6058	-57.5987	-59.2162		-58.6974	-57.6598	-58.5753	-59.1551	-59.1246	-58.7889	-61.3829	-62.2069	-61.2303	-60.9557	-60.0401	-58.1175	-57.5987	-57.7513
-2.582	-55.3709	-56.1644	-56.7442	-53.2042	-54.5165	-54.6385	-57.263	-55.1573	-55.5541	-55.6456	-57.263	-58.6363	-57.5377	-59.1551		-58.6668	-57.5682	-58.6058	-59.1246	-59.1856	-58.7889	-61.4439	-62.1459	-61.2914	-61.0167	-60.0401	-58.148	-57.5987	-57.6903
-2.581	-55.3099	-56.2254	-56.7748	-53.2652	-54.5165	-54.5775	-57.2325	-55.0963	-55.4625	-55.7066	-57.2936	-58.6363	-57.5072	-59.1246		-58.6363	-57.6292	-58.6974	-59.0941	-59.1551	-58.7584	-61.4745	-62.1153	-61.3219	-60.9557	-60.0707	-58.087	-57.6292	-57.6598
-2.58	-55.3099	-56.2254	-56.8663	-53.2958	-54.5165	-54.547	-57.2325	-55.0658	-55.4015	-55.7066	-57.2936	-58.6058	-57.4767	-59.1246		-58.6363	-57.6598	-58.7279	-59.0941	-59.1246	-58.7889	-61.5355	-62.0543	-61.4134	-60.9557	-60.0096	-58.1175	-57.6598	-57.6292
-2.579	-55.3404	-56.2254	-56.8663	-53.3263	-54.4859	-54.4859	-57.202	-55.0353	-55.3709	-55.7066	-57.3241	-58.6058	-57.4767	-59.1246		-58.6058	-57.7513	-58.7584	-59.0636	-59.0941	-58.7279	-61.566	-62.0543	-61.5355	-60.9251	-60.0401	-58.1175	-57.7208	-57.5377
-2.578	-55.3099	-56.317	-56.9273	-53.2958	-54.4859	-54.4554	-57.3241	-55.0353	-55.3404	-55.7066	-57.3241	-58.6668	-57.4156	-59.0636		-58.6058	-57.7208	-58.7889	-59.0636	-59.0941	-58.6668	-61.6576	-62.0238	-61.6271	-60.9251	-60.0707	-58.087	-57.7513	-57.5377
-2.577	-55.3709	-56.3475	-56.9273	-53.3263	-54.4554	-54.4859	-57.2936	-55.0047	-55.2794	-55.7066	-57.3546	-58.7279	-57.3851	-59.0331		-58.5753	-57.7513	-58.8194	-59.0941	-59.0941	-58.6363	-61.6881	-61.9322	-61.7186	-60.8946	-60.0707	-58.1175	-57.7513	-57.5682
-2.576	-55.3099	-56.5001	-56.9579	-53.3263	-54.4554	-54.4859	-57.3851	-54.9437	-55.2184	-55.7066	-57.3546	-58.7279	-57.3546	-59.0025		-58.6058	-57.8429	-58.7889	-59.0636	-59.0636	-58.6363	-61.6881	-61.8407	-61.8102	-60.9251	-60.0707	-58.148	-57.7513	-57.5072
-2.575	-55.3099	-56.4696	-56.9273	-53.3568	-54.4554	-54.4859	-57.4156	-54.9742	-55.2184	-55.6151	-57.3546	-58.7279	-57.2936	-58.9415		-58.5753	-57.8124	-58.7584	-58.9415	-59.0941	-58.6974	-61.7491	-61.7491	-61.9017	-60.8641	-60.1012	-58.148	-57.8124	-57.5987
-2.574	-55.3099	-56.5001	-56.9273	-53.3873	-54.4859	-54.4859	-57.3851	-54.9437	-55.2489	-55.6456	-57.4461	-58.6668	-57.2936	-58.9415		-58.5143	-57.8124	-58.7889	-58.85	-59.0331	-58.7584	-61.7186	-61.7186	-61.9627	-60.8641	-60.1012	-58.1175	-57.8429	-57.5987
-2.573	-55.2489	-56.5001	-56.8968	-53.4483	-54.4554	-54.5775	-57.3546	-54.9132	-55.2794	-55.6151	-57.4767	-58.6363	-57.263	-58.9415		-58.4227	-57.8734	-58.7279	-58.8194	-59.0636	-58.7279	-61.7491	-61.6576	-62.0238	-60.8641	-60.1012	-58.1175	-57.8734	-57.5987
-2.572	-55.2489	-56.5001	-56.8663	-53.6009	-54.4249	-54.5775	-57.3851	-54.8827	-55.2489	-55.5235	-57.4461	-58.6363	-57.263	-58.9415		-58.3922	-57.9039	-58.7279	-58.7584	-59.0941	-58.7889	-61.6881	-61.5965	-62.0848	-60.8336	-60.1012	-58.148	-57.9039	-57.6292
-2.571	-55.2184	-56.5306	-56.8358	-53.6009	-54.3639	-54.6385	-57.4156	-54.9437	-55.3099	-55.5235	-57.4156	-58.6058	-57.263	-58.911		-58.3617	-57.9039	-58.6974	-58.6974	-59.0636	-58.8194	-61.6881	-61.5355	-61.9933	-60.7726	-60.0707	-58.1175	-57.9649	-57.6598
-2.57	-55.2184	-56.5306	-56.8053	-53.6314	-54.3944	-54.669	-57.4156	-54.9132	-55.2794	-55.4625	-57.3851	-58.5448	-57.202	-58.8805		-58.2396	-57.9039	-58.6668	-58.6974	-59.0941	-58.911	-61.6881	-61.4745	-61.9627	-60.742	-60.0401	-58.148	-57.9649	-57.7513
-2.569	-55.1573	-56.5917	-56.8358	-53.723	-54.3944	-54.7301	-57.4461	-54.9132	-55.2794	-55.3709	-57.3546	-58.5448	-57.1715	-58.9415		-58.148	-57.8734	-58.6974	-58.7279	-59.0941	-58.972	-61.6881	-61.3829	-62.0238	-60.6505	-59.9486	-58.148	-58.026	-57.7818
-2.568	-55.0963	-56.5917	-56.8663	-53.8146	-54.3639	-54.7606	-57.4156	-54.9437	-55.2794	-55.3709	-57.263	-58.5448	-57.141	-58.8805		-58.1175	-57.9039	-58.6668	-58.7279	-59.1246	-59.0636	-61.7491	-61.3829	-62.0238	-60.6505	-59.8876	-58.1175	-58.087	-57.7818
-2.567	-55.0658	-56.5611	-56.8968	-53.8756	-54.3334	-54.8216	-57.4461	-54.9132	-55.2794	-55.3709	-57.2936	-58.4532	-57.1105	-58.911		-58.026	-57.8734	-58.6668	-58.6363	-59.1856	-59.1246	-61.7491	-61.2914	-62.0543	-60.62	-59.8265	-58.148	-58.087	-57.7818
-2.566	-55.0353	-56.5917	-56.8968	-53.9977	-54.3334	-54.7911	-57.4461	-54.8827	-55.2184	-55.3099	-57.3241	-58.4532	-57.1105	-58.8805		-57.9649	-57.9039	-58.6363	-58.5753	-59.1856	-59.1551	-61.7186	-61.2303	-61.9933	-60.5895	-59.735	-58.148	-58.087	-57.8124
-2.565	-55.0047	-56.5917	-56.8968	-54.0892	-54.2723	-54.8216	-57.5072	-54.7911	-55.1878	-55.3099	-57.3241	-58.4837	-57.0494	-58.8194		-57.9955	-57.9344	-58.6058	-58.6058	-59.2162	-59.2162	-61.7186	-61.1388	-62.0238	-60.5895	-59.735	-58.2091	-58.1175	-57.8429
-2.564	-55.0047	-56.6222	-56.9579	-54.1808	-54.2113	-54.7911	-57.5377	-54.7911	-55.1878	-55.2794	-57.263	-58.4837	-57.0189	-58.7889		-57.9649	-57.8734	-58.5448	-58.6363	-59.2467	-59.3077	-61.7186	-61.1083	-62.0238	-60.62	-59.7044	-58.148	-58.087	-57.8734
-2.563	-55.0047	-56.5917	-57.0494	-54.2418	-54.1808	-54.7911	-57.6292	-54.7911	-55.1878	-55.3099	-57.202	-58.4227	-57.0189	-58.8194		-58.026	-57.8734	-58.4837	-58.6668	-59.3077	-59.3382	-61.6881	-61.0777	-61.9933	-60.6505	-59.6739	-58.1786	-58.087	-57.8429
-2.562	-55.0353	-56.5917	-57.1105	-54.3334	-54.1502	-54.7911	-57.6292	-54.7911	-55.0963	-55.3709	-57.1715	-58.4227	-56.9884	-58.7279		-57.9955	-57.9344	-58.5143	-58.6974	-59.3077	-59.4603	-61.7491	-61.0472	-61.9933	-60.6505	-59.6434	-58.1786	-58.148	-57.8734
-2.561	-55.0658	-56.5917	-57.141	-54.3944	-54.1808	-54.7911	-57.7208	-54.8216	-55.0963	-55.2794	-57.141	-58.4837	-57.0189	-58.6668		-58.026	-57.9649	-58.5448	-58.7584	-59.3382	-59.4908	-61.7796	-60.9862	-61.9627	-60.681	-59.6129	-58.2091	-58.148	-57.9039
-2.56	-55.0047	-56.5611	-57.1105	-54.4249	-54.1808	-54.7606	-57.8124	-54.8827	-55.0658	-55.2489	-57.141	-58.5143	-57.0189	-58.6668		-58.1175	-57.9649	-58.6058	-58.7584	-59.3993	-59.5824	-61.7796	-60.9862	-61.9017	-60.7115	-59.6739	-58.2091	-58.2396	-57.9649
-2.559	-55.0658	-56.6222	-57.1105	-54.4554	-54.1502	-54.7301	-57.9039	-54.8827	-55.0658	-55.2794	-57.1105	-58.4837	-56.9884	-58.6974		-58.148	-58.026	-58.6668	-58.85	-59.4603	-59.6129	-61.7796	-61.0167	-61.9017	-60.7115	-59.6129	-58.2091	-58.3006	-57.9955
-2.558	-55.0658	-56.5306	-57.0494	-54.5165	-54.0892	-54.7301	-57.9344	-54.9437	-55.0658	-55.2794	-57.0189	-58.5448	-56.9884	-58.6974		-58.1786	-58.087	-58.7279	-58.85	-59.4603	-59.6739	-61.8102	-61.0472	-61.9933	-60.7726	-59.6739	-58.1786	-58.3312	-58.026
-2.557	-55.0658	-56.5306	-57.0799	-54.4859	-54.1197	-54.7606	-57.9955	-54.9742	-55.0963	-55.2184	-57.0189	-58.5143	-56.9884	-58.6668		-58.2701	-57.9955	-58.8194	-58.8805	-59.5519	-59.7655	-61.9017	-61.0472	-61.9627	-60.8031	-59.6434	-58.1786	-58.2701	-58.1175
-2.556	-55.0658	-56.5001	-57.0494	-54.547	-54.1808	-54.669	-57.9955	-55.0047	-55.1268	-55.1268	-57.0189	-58.5143	-56.9884	-58.6974		-58.3006	-58.026	-58.7889	-58.8805	-59.6129	-59.7655	-61.9933	-60.9862	-61.9627	-60.8336	-59.6129	-58.1786	-58.2701	-58.2091
-2.555	-55.0353	-56.5306	-56.8968	-54.547	-54.1808	-54.6385	-58.026	-55.0353	-55.0963	-55.1268	-57.0189	-58.4532	-57.0189	-58.6668		-58.3312	-58.0565	-58.85	-58.9415	-59.6739	-59.796	-62.0848	-60.9557	-61.9627	-60.8641	-59.5824	-58.148	-58.2091	-58.2701
-2.554	-55.0963	-56.4085	-56.8968	-54.608	-54.1808	-54.669	-58.0565	-55.1573	-55.0963	-55.0658	-56.9884	-58.5143	-57.0189	-58.6363		-58.3312	-57.9955	-58.85	-58.972	-59.6739	-59.796	-62.1459	-60.9251	-61.9322	-60.8641	-59.5824	-58.1786	-58.2396	-58.3006
-2.553	-55.0963	-56.378	-56.8663	-54.6385	-54.2113	-54.6385	-58.087	-55.1878	-55.1268	-55.0963	-57.0189	-58.4532	-56.9884	-58.6668		-58.3006	-57.9955	-58.85	-58.972	-59.7044	-59.857	-62.1764	-60.8946	-61.9017	-60.8336	-59.5824	-58.148	-58.2396	-58.3922
-2.552	-55.1268	-56.3475	-56.8663	-54.6385	-54.1808	-54.608	-58.1175	-55.1878	-55.0658	-55.0047	-57.0189	-58.4227	-56.9884	-58.6668		-58.2396	-57.9649	-58.85	-58.9415	-59.735	-59.9181	-62.1459	-60.8031	-61.8407	-60.7726	-59.5519	-58.1786	-58.2396	-58.4532
-2.551	-55.1268	-56.378	-56.8358	-54.6385	-54.1502	-54.547	-58.1175	-55.2184	-55.0963	-55.0047	-57.0494	-58.4227	-57.0189	-58.7279		-58.2396	-57.9955	-58.8194	-58.9415	-59.7044	-60.0096	-62.1764	-60.8031	-61.8102	-60.742	-59.5519	-58.148	-58.2396	-58.4837
-2.55	-55.1268	-56.378	-56.8968	-54.6385	-54.1808	-54.5165	-58.1175	-55.1878	-55.0353	-55.0658	-57.0494	-58.4227	-57.0189	-58.6974		-58.2091	-57.9955	-58.85	-58.9415	-59.735	-59.9791	-62.1764	-60.8336	-61.6576	-60.7115	-59.4908	-58.148	-58.2091	-58.5143
-2.549	-55.0963	-56.3475	-56.9273	-54.6385	-54.2113	-54.547	-58.0565	-55.1878	-55.0047	-55.1268	-57.0189	-58.3617	-57.0189	-58.6974		-58.1786	-57.9955	-58.85	-58.9415	-59.735	-60.0707	-62.2069	-60.7726	-61.5965	-60.7115	-59.4908	-58.148	-58.1786	-58.5143
-2.548	-55.1573	-56.378	-56.9884	-54.5775	-54.2113	-54.547	-58.026	-55.1878	-54.9742	-55.1878	-56.9579	-58.3312	-57.0189	-58.7279		-58.2091	-57.9649	-58.8194	-58.9415	-59.8265	-60.0401	-62.1459	-60.742	-61.5965	-60.7115	-59.4908	-58.148	-58.1175	-58.5143
-2.547	-55.1268	-56.378	-57.0494	-54.5775	-54.2418	-54.4859	-58.026	-55.1573	-55.0658	-55.2794	-57.0189	-58.3617	-57.0189	-58.7584		-58.1786	-58.026	-58.8194	-58.972	-59.735	-60.0707	-62.0848	-60.7115	-61.505	-60.681	-59.4603	-58.1786	-58.1175	-58.5448
-2.546	-55.0963	-56.4085	-57.0494	-54.5775	-54.2418	-54.4554	-57.9955	-55.1573	-55.0658	-55.3404	-57.0189	-58.3312	-56.9884	-58.7279		-58.2396	-57.9955	-58.8805	-58.972	-59.735	-60.1012	-61.9933	-60.7115	-61.4439	-60.62	-59.4298	-58.1786	-58.087	-58.5143
-2.545	-55.1268	-56.4696	-57.0799	-54.547	-54.2113	-54.3944	-57.9039	-55.1878	-55.1573	-55.4015	-57.0494	-58.3312	-57.0189	-58.7584		-58.2091	-58.026	-58.85	-59.0025	-59.735	-60.1317	-61.9933	-60.7115	-61.3829	-60.5589	-59.3688	-58.2396	-58.0565	-58.5143
-2.544	-55.0658	-56.5306	-57.1105	-54.4859	-54.2723	-54.4249	-57.9344	-55.2184	-55.1878	-55.432	-57.0494	-58.3312	-57.0189	-58.7889		-58.2091	-58.026	-58.85	-59.0331	-59.6129	-60.1927	-61.9322	-60.6505	-61.3829	-60.4979	-59.3993	-58.1786	-58.0565	-58.4837
-2.543	-54.9742	-56.6222	-57.141	-54.4554	-54.2113	-54.3944	-57.9344	-55.2489	-55.2489	-55.4625	-57.0494	-58.3312	-57.0189	-58.7889		-58.2091	-58.026	-58.9415	-59.0636	-59.5824	-60.1927	-61.8712	-60.6505	-61.3219	-60.4674	-59.3993	-58.2701	-58.0565	-58.4532
-2.542	-54.9742	-56.6222	-57.2325	-54.4249	-54.1808	-54.3639	-57.9344	-55.2794	-55.2489	-55.5235	-57.0799	-58.3006	-57.0189	-58.7584		-58.2396	-58.026	-58.911	-59.1246	-59.5519	-60.2232	-61.8407	-60.62	-61.3219	-60.4063	-59.3688	-58.2701	-57.9955	-58.5143
-2.541	-54.9437	-56.6222	-57.2325	-54.3944	-54.1502	-54.3028	-57.9344	-55.2489	-55.2489	-55.5235	-57.0494	-58.2701	-57.0189	-58.7279		-58.2396	-58.0565	-58.972	-59.1246	-59.5213	-60.1622	-61.7796	-60.62	-61.3219	-60.3758	-59.3382	-58.2396	-57.9955	-58.4837
-2.54	-54.9742	-56.6222	-57.1715	-54.3334	-54.1808	-54.2723	-57.9039	-55.2184	-55.2184	-55.6151	-57.0189	-58.2091	-56.9579	-58.6974		-58.2396	-58.087	-59.0636	-59.1551	-59.5213	-60.2843	-61.7186	-60.62	-61.3219	-60.3148	-59.3993	-58.2396	-57.9649	-58.4532
-2.539	-54.9742	-56.6222	-57.2325	-54.4249	-54.2113	-54.3028	-57.9344	-55.2184	-55.2184	-55.6456	-57.1105	-58.148	-56.9579	-58.6668		-58.2091	-58.0565	-59.1246	-59.1856	-59.5519	-60.2843	-61.6881	-60.62	-61.3524	-60.2843	-59.3993	-58.2091	-57.9649	-58.4532
-2.538	-54.8827	-56.5917	-57.202	-54.4554	-54.2113	-54.2723	-57.9649	-55.2184	-55.2489	-55.6456	-57.1105	-58.0565	-56.9884	-58.6974		-58.2396	-58.0565	-59.0941	-59.2162	-59.5824	-60.2232	-61.6271	-60.5895	-61.4134	-60.1927	-59.3993	-58.1175	-57.9344	-58.4837
-2.537	-54.9132	-56.5611	-57.141	-54.4249	-54.1808	-54.2113	-57.9344	-55.2489	-55.1878	-55.6761	-57.0494	-57.9955	-57.1105	-58.6668		-58.2396	-58.0565	-59.1246	-59.3077	-59.5824	-60.2843	-61.6271	-60.5589	-61.4134	-60.1317	-59.4603	-58.1175	-57.8124	-58.4227
-2.536	-54.9437	-56.4696	-57.1105	-54.4249	-54.2113	-54.2113	-57.9344	-55.2489	-55.1878	-55.7372	-57.0494	-57.9649	-57.141	-58.6058		-58.3312	-57.9955	-59.2162	-59.3688	-59.5824	-60.3148	-61.4745	-60.5895	-61.4134	-60.0401	-59.4298	-58.0565	-57.7818	-58.4532
-2.535	-54.9437	-56.5001	-57.141	-54.4249	-54.2418	-54.1502	-57.9649	-55.2489	-55.1878	-55.7372	-57.1105	-57.8734	-57.2325	-58.5753		-58.3617	-57.9649	-59.2467	-59.3688	-59.5824	-60.2232	-61.4134	-60.5284	-61.3829	-59.9791	-59.4908	-58.087	-57.7513	-58.4532
-2.534	-54.9437	-56.378	-57.0494	-54.4554	-54.2723	-54.1197	-57.9955	-55.2794	-55.1878	-55.7677	-57.202	-57.7818	-57.263	-58.5753		-58.3922	-57.9039	-59.2467	-59.3382	-59.5824	-60.1927	-61.3829	-60.5589	-61.2914	-59.9486	-59.4908	-58.0565	-57.7208	-58.3922
-2.533	-54.9437	-56.3475	-57.0189	-54.4554	-54.2418	-54.1502	-58.087	-55.2794	-55.1573	-55.7372	-57.1715	-57.7208	-57.2936	-58.4837		-58.3922	-57.8734	-59.2162	-59.3993	-59.6739	-60.2232	-61.2608	-60.5589	-61.2303	-59.9791	-59.4908	-58.0565	-57.7818	-58.3617
-2.532	-54.9437	-56.2865	-56.9884	-54.3944	-54.2418	-54.1197	-58.0565	-55.2794	-55.1573	-55.7372	-57.202	-57.6598	-57.3241	-58.4837		-58.4227	-57.8124	-59.2467	-59.3993	-59.7044	-60.2232	-61.1998	-60.4979	-61.1693	-59.9486	-59.4603	-58.026	-57.7513	-58.3312
-2.531	-54.8827	-56.256	-56.9579	-54.4249	-54.2113	-54.0892	-58.1175	-55.3099	-55.1268	-55.7677	-57.202	-57.5377	-57.3546	-58.4837		-58.5143	-57.7818	-59.2467	-59.3688	-59.735	-60.1927	-61.1693	-60.4979	-61.1083	-59.9181	-59.4298	-58.1175	-57.6903	-58.3006
-2.53	-54.8827	-56.1949	-56.9579	-54.4554	-54.2418	-54.0892	-58.1175	-55.3099	-55.1268	-55.7982	-57.202	-57.5072	-57.3851	-58.4837		-58.6058	-57.7208	-59.2772	-59.3993	-59.796	-60.1317	-61.1388	-60.4674	-61.0472	-59.9791	-59.4603	-58.1175	-57.6292	-58.3006
-2.529	-54.9132	-56.1949	-56.9884	-54.3944	-54.2113	-54.0587	-58.148	-55.3099	-55.1268	-55.7982	-57.2325	-57.4461	-57.3851	-58.4532		-58.6668	-57.6598	-59.2772	-59.3382	-59.735	-60.1622	-61.1693	-60.4674	-61.0167	-59.9791	-59.4908	-58.087	-57.5987	-58.2701
-2.528	-54.8827	-56.1644	-57.0494	-54.3944	-54.2113	-54.0587	-58.1175	-55.3404	-55.0658	-55.7982	-57.2325	-57.4156	-57.3851	-58.4227		-58.6974	-57.6903	-59.3077	-59.3993	-59.735	-60.1622	-61.1083	-60.4369	-60.9251	-60.0096	-59.4908	-58.026	-57.5682	-58.3006
-2.527	-54.9132	-56.1644	-57.0494	-54.3639	-54.1502	-53.9977	-58.148	-55.3404	-55.0353	-55.7372	-57.2325	-57.5072	-57.4156	-58.4532		-58.8194	-57.6598	-59.3077	-59.4298	-59.735	-60.1012	-61.1388	-60.4063	-60.9251	-60.0096	-59.5213	-58.087	-57.5987	-58.3312
-2.526	-54.9742	-56.2254	-57.141	-54.3028	-54.0892	-53.9977	-58.148	-55.3099	-55.0353	-55.7372	-57.263	-57.5987	-57.4156	-58.4227		-58.85	-57.7208	-59.3688	-59.4298	-59.796	-60.1622	-61.1998	-60.4063	-60.8641	-59.9486	-59.4908	-58.148	-57.6292	-58.3006
-2.525	-54.9742	-56.1644	-57.141	-54.2723	-54.0892	-53.9977	-58.1175	-55.3099	-55.0047	-55.7372	-57.3241	-57.6292	-57.4767	-58.3922		-58.85	-57.7208	-59.3993	-59.4298	-59.796	-60.1927	-61.1693	-60.3453	-60.8336	-59.9791	-59.4603	-58.087	-57.6292	-58.2701
-2.524	-54.9742	-56.1339	-57.1105	-54.2723	-54.0892	-54.0282	-58.148	-55.3099	-55.0047	-55.7066	-57.3851	-57.6598	-57.5072	-58.4227		-58.8194	-57.7513	-59.3993	-59.4298	-59.796	-60.1622	-61.2914	-60.3453	-60.8031	-60.0401	-59.4298	-58.087	-57.6292	-58.3006
-2.523	-55.0047	-56.1644	-57.1105	-54.3028	-54.0587	-54.0587	-58.0565	-55.3404	-55.0047	-55.7066	-57.3851	-57.7513	-57.5072	-58.3922		-58.85	-57.7208	-59.3688	-59.4603	-59.857	-60.1622	-61.3829	-60.3148	-60.742	-60.1012	-59.4603	-58.087	-57.6292	-58.3006
-2.522	-55.1268	-56.1339	-57.1105	-54.2723	-53.9977	-54.0587	-57.9955	-55.3709	-55.0353	-55.6761	-57.4156	-57.8734	-57.5377	-58.3922		-58.8805	-57.7513	-59.3993	-59.4908	-59.8265	-60.1317	-61.4439	-60.3148	-60.7115	-60.1012	-59.4603	-58.1175	-57.5987	-58.3312
-2.521	-55.0963	-56.1949	-57.0494	-54.2723	-53.9977	-54.0587	-57.9649	-55.2794	-55.0658	-55.7372	-57.4767	-57.9344	-57.5682	-58.3922		-58.9415	-57.7818	-59.3688	-59.4603	-59.8265	-60.1012	-61.4745	-60.3148	-60.681	-60.1012	-59.4603	-58.1175	-57.5987	-58.2701
-2.52	-55.0963	-56.2865	-57.0189	-54.2418	-54.0282	-54.0892	-57.9955	-55.3099	-55.0353	-55.7372	-57.4767	-58.026	-57.5987	-58.4532		-58.9415	-57.8429	-59.3077	-59.4908	-59.8265	-60.0707	-61.5355	-60.3453	-60.62	-60.1927	-59.4603	-58.148	-57.5682	-58.2396
-2.519	-55.1268	-56.317	-56.9579	-54.2418	-53.9977	-54.0587	-57.9649	-55.3099	-55.0658	-55.7677	-57.4767	-58.0565	-57.6292	-58.4227		-58.9415	-57.9344	-59.3382	-59.4908	-59.7655	-60.0401	-61.6271	-60.3758	-60.62	-60.1622	-59.4603	-58.148	-57.5377	-58.1786
-2.518	-55.1268	-56.378	-56.9273	-54.2723	-53.9977	-54.0587	-57.9344	-55.3099	-55.0353	-55.7677	-57.5072	-58.087	-57.6903	-58.3922		-58.9415	-58.087	-59.3382	-59.5213	-59.7044	-60.0401	-61.566	-60.4369	-60.62	-60.1622	-59.4298	-58.087	-57.5377	-58.2396
-2.517	-55.1573	-56.378	-56.8968	-54.2723	-54.0282	-54.0587	-57.9039	-55.3099	-55.1573	-55.7372	-57.5377	-58.087	-57.6903	-58.4532		-58.9415	-58.148	-59.3688	-59.5519	-59.735	-60.0096	-61.5965	-60.4674	-60.5895	-60.1622	-59.3993	-58.087	-57.4767	-58.2091
-2.516	-55.2184	-56.378	-56.8663	-54.2418	-53.9671	-54.0892	-57.8734	-55.3404	-55.1573	-55.7677	-57.5072	-58.1175	-57.6903	-58.4227		-58.911	-58.3006	-59.3382	-59.6434	-59.7044	-59.9181	-61.6271	-60.4674	-60.5589	-60.1622	-59.3993	-58.026	-57.4767	-58.1786
-2.515	-55.3404	-56.378	-56.8358	-54.1808	-54.0282	-54.0587	-57.9039	-55.3099	-55.2794	-55.7372	-57.5377	-58.148	-57.6598	-58.4227		-58.911	-58.3617	-59.3382	-59.7655	-59.6739	-59.9181	-61.5965	-60.4979	-60.5895	-60.1012	-59.4298	-57.9955	-57.4767	-58.1786
-2.514	-55.432	-56.378	-56.8358	-54.1808	-54.0282	-54.0587	-57.8734	-55.3099	-55.3099	-55.7372	-57.5072	-58.087	-57.6903	-58.3922		-58.8805	-58.4837	-59.3382	-59.796	-59.6129	-59.857	-61.6271	-60.4674	-60.5284	-60.0707	-59.4603	-57.9955	-57.4156	-58.148
-2.513	-55.5541	-56.4696	-56.7748	-54.2418	-54.0587	-54.0282	-57.8734	-55.2794	-55.4015	-55.7677	-57.5072	-58.026	-57.6903	-58.3922		-58.8805	-58.4837	-59.2467	-59.796	-59.6434	-59.8265	-61.5965	-60.4674	-60.5284	-60.0707	-59.4603	-57.9955	-57.4461	-58.087
-2.512	-55.7066	-56.5611	-56.6832	-54.2113	-54.0892	-54.0282	-57.9344	-55.2794	-55.432	-55.7982	-57.5072	-58.0565	-57.7513	-58.3617		-58.85	-58.5753	-59.2772	-59.8265	-59.6434	-59.7655	-61.5355	-60.4674	-60.4979	-60.0401	-59.4603	-57.9955	-57.4461	-58.0565
-2.511	-55.7982	-56.6222	-56.7137	-54.2418	-54.1808	-53.9977	-57.9039	-55.3099	-55.493	-55.7982	-57.5072	-58.0565	-57.7818	-58.3617		-58.8194	-58.6668	-59.2467	-59.857	-59.6129	-59.735	-61.505	-60.4674	-60.4674	-60.0707	-59.3993	-57.9649	-57.4461	-58.087
-2.51	-55.8592	-56.6832	-56.6832	-54.1808	-54.2723	-53.9977	-57.8734	-55.3404	-55.5541	-55.7677	-57.5377	-58.026	-57.8124	-58.3922		-58.8194	-58.7279	-59.2162	-59.8876	-59.6129	-59.7044	-61.4745	-60.4979	-60.3758	-60.0401	-59.3688	-57.9344	-57.3851	-58.026
-2.509	-55.8592	-56.7748	-56.7137	-54.1808	-54.3944	-53.9671	-57.8734	-55.3709	-55.5541	-55.7677	-57.4767	-58.1175	-57.8429	-58.3617		-58.8194	-58.7279	-59.1856	-59.9486	-59.5824	-59.6434	-61.4439	-60.5589	-60.3758	-60.0401	-59.3688	-57.9344	-57.3546	-58.026
-2.508	-55.9203	-56.7748	-56.7748	-54.1808	-54.4249	-53.9366	-57.8124	-55.4015	-55.5541	-55.7677	-57.4461	-58.148	-57.8429	-58.3006		-58.8194	-58.7889	-59.2467	-59.9791	-59.5519	-59.5824	-61.3829	-60.7726	-60.3453	-59.9486	-59.3688	-57.8734	-57.3851	-58.087
-2.507	-55.9203	-56.8358	-56.8663	-54.1197	-54.4554	-53.9671	-57.8429	-55.4015	-55.5541	-55.7677	-57.4156	-58.1175	-57.9039	-58.3617		-58.85	-58.7584	-59.2772	-60.0401	-59.4908	-59.4908	-61.2914	-60.8946	-60.3453	-59.9486	-59.3688	-57.8734	-57.3546	-58.148
-2.506	-55.9203	-56.8968	-56.9884	-54.1197	-54.4859	-53.9366	-57.8429	-55.3709	-55.5235	-55.7677	-57.3851	-58.1175	-57.9039	-58.3922		-58.85	-58.6974	-59.3077	-60.1317	-59.4908	-59.4908	-61.1998	-61.0777	-60.2232	-59.9791	-59.3993	-57.8124	-57.2936	-58.087
-2.505	-55.8897	-56.9884	-57.0799	-54.1502	-54.547	-53.9366	-57.8734	-55.3709	-55.5235	-55.7982	-57.3851	-58.2091	-57.9649	-58.3922		-58.8805	-58.7279	-59.3382	-60.1927	-59.5519	-59.4603	-61.1083	-61.2303	-60.1927	-59.9181	-59.4603	-57.8429	-57.2936	-58.2091
-2.504	-55.8897	-57.0189	-57.1715	-54.0892	-54.5165	-53.9671	-57.9039	-55.4015	-55.493	-55.7677	-57.4156	-58.2091	-57.9649	-58.3922		-58.911	-58.6974	-59.3688	-60.3148	-59.5519	-59.3993	-61.0777	-61.3829	-60.1622	-59.857	-59.5213	-57.7818	-57.2936	-58.4532
-2.503	-55.9203	-57.0189	-57.263	-54.0587	-54.547	-53.9671	-57.8734	-55.3709	-55.493	-55.7677	-57.5072	-58.3006	-58.026	-58.3617		-58.9415	-58.6363	-59.4603	-60.3453	-59.5519	-59.3993	-61.0472	-61.4745	-60.1012	-59.857	-59.4908	-57.7513	-57.2936	-58.7279
-2.502	-55.8592	-57.141	-57.263	-54.0282	-54.547	-53.9671	-57.9649	-55.4015	-55.4625	-55.6761	-57.5682	-58.3312	-58.026	-58.3312		-58.9415	-58.6363	-59.4603	-60.4063	-59.5519	-59.3688	-60.9862	-61.5965	-60.0707	-59.8265	-59.4908	-57.7818	-57.2325	-58.972
-2.501	-55.8287	-57.141	-57.263	-54.0282	-54.5165	-53.9061	-57.9039	-55.3404	-55.432	-55.6456	-57.5987	-58.4227	-58.026	-58.3617		-58.972	-58.6058	-59.4603	-60.4063	-59.5519	-59.3688	-60.8946	-61.7186	-60.1317	-59.857	-59.4908	-57.7208	-57.263	-59.2162
-2.5	-55.8592	-57.141	-57.3546	-53.9977	-54.4859	-53.9061	-57.8429	-55.3404	-55.4015	-55.6151	-57.5987	-58.3617	-57.9649	-58.2701		-59.0331	-58.6363	-59.4298	-60.4369	-59.4908	-59.3382	-60.8641	-61.7796	-60.1012	-59.8876	-59.5213	-57.7208	-57.2325	-59.3382
-2.499	-55.8287	-57.1715	-57.3241	-54.0282	-54.4859	-53.8756	-57.8429	-55.3099	-55.432	-55.5541	-57.6292	-58.4532	-57.9955	-58.2701		-59.1246	-58.6058	-59.4908	-60.4369	-59.4908	-59.3382	-60.8336	-61.8102	-60.1622	-59.9486	-59.4603	-57.7208	-57.2325	-59.5213
-2.498	-55.8592	-57.202	-57.3546	-54.0282	-54.4554	-53.8756	-57.8734	-55.3099	-55.4015	-55.493	-57.5987	-58.5143	-57.9955	-58.2396		-59.1246	-58.6058	-59.4603	-60.4063	-59.5519	-59.3077	-60.8336	-61.8712	-60.1927	-60.0401	-59.4603	-57.6598	-57.2325	-59.6129
-2.497	-55.9203	-57.1715	-57.3546	-54.0892	-54.3944	-53.8451	-57.7818	-55.3099	-55.3709	-55.493	-57.6292	-58.5143	-57.9344	-58.2091		-59.1551	-58.5448	-59.4908	-60.3758	-59.4908	-59.3382	-60.8031	-61.9017	-60.2843	-60.1012	-59.4298	-57.6903	-57.3241	-59.6434
-2.496	-56.0118	-57.141	-57.3851	-54.0892	-54.3944	-53.8756	-57.7818	-55.3099	-55.3099	-55.493	-57.6903	-58.6363	-57.9344	-58.1786		-59.2162	-58.4837	-59.4908	-60.4063	-59.5213	-59.3993	-60.8031	-61.9322	-60.3148	-60.1622	-59.4298	-57.5987	-57.2936	-59.6739
-2.495	-56.0118	-57.1105	-57.3851	-54.1197	-54.3028	-53.9671	-57.7513	-55.2794	-55.3709	-55.493	-57.6903	-58.6668	-57.8734	-58.2091		-59.2772	-58.4837	-59.4603	-60.3148	-59.4908	-59.3993	-60.8031	-61.9933	-60.3758	-60.1927	-59.4298	-57.5682	-57.2936	-59.6739
-2.494	-56.0118	-57.0494	-57.3851	-54.1808	-54.2113	-54.0587	-57.7818	-55.3099	-55.3099	-55.432	-57.6598	-58.6668	-57.8429	-58.1786		-59.3382	-58.4837	-59.4603	-60.2843	-59.4908	-59.4603	-60.8031	-62.0238	-60.3758	-60.1622	-59.3382	-57.5682	-57.3241	-59.6739
-2.493	-56.1034	-56.9884	-57.3546	-54.1808	-54.1808	-54.1808	-57.7513	-55.3404	-55.3404	-55.3709	-57.6903	-58.7279	-57.8429	-58.148		-59.3688	-58.4227	-59.3993	-60.2843	-59.3993	-59.4603	-60.8031	-61.9322	-60.3148	-60.2232	-59.3077	-57.4767	-57.3546	-59.7044
-2.492	-56.1034	-56.9579	-57.3851	-54.2113	-54.1808	-54.2723	-57.7208	-55.3404	-55.3099	-55.4015	-57.6598	-58.7279	-57.8429	-58.1175		-59.4298	-58.4227	-59.4298	-60.2232	-59.3688	-59.4603	-60.8031	-61.9017	-60.3148	-60.2843	-59.3688	-57.5072	-57.3851	-59.6434
-2.491	-56.1034	-56.9579	-57.4156	-54.2113	-54.2113	-54.3944	-57.6903	-55.3404	-55.2794	-55.3709	-57.7208	-58.6974	-57.8429	-58.1175		-59.3993	-58.4227	-59.3993	-60.2232	-59.3688	-59.4603	-60.742	-61.8712	-60.3453	-60.2843	-59.3077	-57.5072	-57.3851	-59.6739
-2.49	-56.1034	-56.9884	-57.3851	-54.2113	-54.1197	-54.4554	-57.6598	-55.3709	-55.2489	-55.4015	-57.7208	-58.7279	-57.8124	-58.148		-59.3382	-58.3922	-59.3688	-60.3148	-59.3688	-59.4298	-60.742	-61.8407	-60.3758	-60.2843	-59.2772	-57.4767	-57.4156	-59.6129
-2.489	-56.1034	-57.0189	-57.4156	-54.1808	-54.1502	-54.5775	-57.6292	-55.4015	-55.2489	-55.4625	-57.7818	-58.6974	-57.8124	-58.1786		-59.3077	-58.4227	-59.2467	-60.2232	-59.4298	-59.4298	-60.742	-61.7491	-60.4369	-60.3453	-59.3077	-57.4767	-57.4156	-59.6129
-2.488	-56.1339	-57.0494	-57.4156	-54.1808	-54.1197	-54.5775	-57.6598	-55.3709	-55.1878	-55.5846	-57.8124	-58.6363	-57.7818	-58.148		-59.2772	-58.3922	-59.1856	-60.1927	-59.4603	-59.4908	-60.681	-61.7186	-60.4063	-60.3758	-59.3382	-57.4461	-57.4461	-59.5824
-2.487	-56.1339	-56.9884	-57.3546	-54.1197	-54.1197	-54.5775	-57.5987	-55.3709	-55.1573	-55.6151	-57.8429	-58.5448	-57.7818	-58.1786		-59.2162	-58.3617	-59.0636	-60.2232	-59.4603	-59.4908	-60.7115	-61.6271	-60.4369	-60.4063	-59.2772	-57.4461	-57.5072	-59.5824
-2.486	-56.1644	-57.0494	-57.3851	-54.0587	-54.1502	-54.547	-57.6292	-55.4015	-55.1268	-55.6456	-57.8734	-58.5143	-57.7513	-58.2396		-59.2162	-58.4227	-58.972	-60.3148	-59.5213	-59.5213	-60.6505	-61.6271	-60.4979	-60.4063	-59.2467	-57.3851	-57.5377	-59.5824
-2.485	-56.1339	-57.0799	-57.4461	-54.0282	-54.1502	-54.6385	-57.6903	-55.4015	-55.1268	-55.7372	-57.9649	-58.4837	-57.7818	-58.2701		-59.2162	-58.3312	-58.8805	-60.3453	-59.5519	-59.5213	-60.681	-61.566	-60.4674	-60.4369	-59.2467	-57.4156	-57.5987	-59.5824
-2.484	-56.0729	-57.141	-57.4461	-54.0892	-54.1197	-54.669	-57.7818	-55.3404	-55.1573	-55.7677	-58.026	-58.4837	-57.6903	-58.3312		-59.2772	-58.3312	-58.8805	-60.4063	-59.6129	-59.6434	-60.62	-61.566	-60.5284	-60.3758	-59.2467	-57.4461	-57.6292	-59.5824
-2.483	-56.0423	-57.202	-57.4461	-54.0587	-54.0892	-54.669	-57.8429	-55.3709	-55.2489	-55.8287	-58.026	-58.4532	-57.7208	-58.4227		-59.2772	-58.3617	-58.8805	-60.4063	-59.6739	-59.735	-60.62	-61.505	-60.62	-60.3758	-59.2467	-57.4156	-57.6903	-59.5519
-2.482	-56.0423	-57.2325	-57.4156	-54.0587	-54.0587	-54.6996	-57.8734	-55.3709	-55.2489	-55.8897	-58.087	-58.4837	-57.7208	-58.4837		-59.3077	-58.3312	-58.9415	-60.4063	-59.6739	-59.796	-60.5895	-61.4745	-60.7115	-60.3453	-59.2162	-57.4156	-57.6598	-59.4908
-2.481	-56.0118	-57.2936	-57.4461	-54.0282	-54.2113	-54.6996	-57.9649	-55.2794	-55.3404	-55.9203	-58.087	-58.4532	-57.7513	-58.5143		-59.3382	-58.2701	-59.0636	-60.4674	-59.735	-59.9181	-60.5284	-61.5355	-60.742	-60.3758	-59.1856	-57.4156	-57.6598	-59.3993
-2.48	-56.0118	-57.3241	-57.4461	-54.0282	-54.2418	-54.7301	-58.026	-55.2794	-55.3709	-55.9203	-58.087	-58.3922	-57.6598	-58.5753		-59.3077	-58.3006	-59.0941	-60.3453	-59.735	-60.0401	-60.4674	-61.4745	-60.742	-60.3758	-59.1246	-57.3851	-57.6903	-59.4298
-2.479	-56.0118	-57.2936	-57.5072	-54.0282	-54.2418	-54.7301	-58.026	-55.3099	-55.493	-55.9508	-58.148	-58.3922	-57.6598	-58.6363		-59.3993	-58.2396	-59.0941	-60.3453	-59.8265	-60.1012	-60.4369	-61.4439	-60.8031	-60.3453	-59.0636	-57.4156	-57.6903	-59.3077
-2.478	-55.9813	-57.263	-57.4461	-54.0282	-54.3028	-54.7911	-58.087	-55.2794	-55.493	-56.0118	-58.1175	-58.4532	-57.6598	-58.7889		-59.3993	-58.2396	-59.0941	-60.3148	-59.857	-60.1012	-60.3453	-61.4134	-60.8336	-60.3148	-59.0025	-57.4156	-57.6903	-59.2467
-2.477	-55.9508	-57.2936	-57.3851	-53.9977	-54.3944	-54.7911	-58.1175	-55.3099	-55.6761	-55.9813	-58.1786	-58.4227	-57.6598	-58.8805		-59.4298	-58.2091	-59.1551	-60.2232	-59.8265	-60.1622	-60.3453	-61.3829	-60.8641	-60.2232	-59.0025	-57.4156	-57.7513	-59.1856
-2.476	-55.9508	-57.2325	-57.3851	-53.9671	-54.4859	-54.7606	-58.1175	-55.2794	-55.7372	-56.0423	-58.148	-58.3617	-57.6903	-59.0025		-59.4298	-58.2396	-59.2162	-60.2232	-59.8265	-60.1622	-60.3453	-61.3524	-60.9251	-60.1927	-59.0636	-57.4461	-57.7208	-59.1856
-2.475	-55.9203	-57.2936	-57.3546	-53.9061	-54.5775	-54.7301	-58.1175	-55.3099	-55.7372	-56.0423	-58.148	-58.3617	-57.7208	-59.2162		-59.4298	-58.2701	-59.2162	-60.3148	-59.796	-60.1317	-60.3148	-61.2303	-61.0777	-60.1927	-59.1246	-57.4767	-57.7513	-59.1246
-2.474	-55.9508	-57.3546	-57.3241	-53.8756	-54.7301	-54.6996	-58.1786	-55.2794	-55.7066	-56.0423	-58.148	-58.3617	-57.6903	-59.2772		-59.4908	-58.2396	-59.2467	-60.3148	-59.735	-60.1317	-60.2232	-61.1693	-61.1388	-60.1927	-59.1551	-57.4461	-57.8124	-59.0941
-2.473	-55.9813	-57.2936	-57.263	-53.8451	-54.7606	-54.669	-58.1786	-55.2184	-55.7372	-56.0118	-58.148	-58.3312	-57.6598	-59.3993		-59.4908	-58.1786	-59.2772	-60.3148	-59.6434	-60.1622	-60.2843	-61.1693	-61.1998	-60.1622	-59.0941	-57.4767	-57.7818	-59.0636
-2.472	-56.0118	-57.2936	-57.2325	-53.8451	-54.7606	-54.669	-58.1786	-55.1573	-55.6151	-56.0423	-58.2091	-58.2701	-57.5987	-59.4298		-59.4603	-58.1786	-59.2772	-60.3148	-59.6434	-60.1622	-60.3148	-61.1083	-61.3524	-60.1012	-59.0941	-57.4156	-57.7818	-59.0025
-2.471	-56.1034	-57.3241	-57.141	-53.8451	-54.7911	-54.669	-58.1786	-55.1573	-55.6761	-56.0118	-58.2701	-58.2396	-57.5987	-59.4298		-59.4298	-58.1175	-59.2467	-60.2232	-59.6129	-60.1012	-60.2843	-61.0472	-61.3524	-60.1012	-59.0941	-57.3546	-57.7513	-59.0636
-2.47	-56.1644	-57.2936	-57.141	-53.8146	-54.8827	-54.6385	-58.2396	-55.1878	-55.6456	-56.0118	-58.3006	-58.2701	-57.5987	-59.4908		-59.3993	-58.087	-59.3382	-60.1927	-59.6129	-59.9791	-60.1927	-61.0167	-61.4134	-60.0401	-59.0636	-57.3546	-57.7513	-59.0636
-2.469	-56.1949	-57.263	-57.1105	-53.9061	-54.8827	-54.669	-58.2396	-55.1878	-55.6456	-55.9813	-58.3006	-58.2396	-57.6292	-59.4908		-59.3077	-58.026	-59.3077	-60.2232	-59.6739	-59.9791	-60.1622	-60.9862	-61.4134	-60.0401	-59.0941	-57.3851	-57.7513	-59.0025
-2.468	-56.256	-57.263	-57.0494	-53.9061	-54.9132	-54.669	-58.2396	-55.2184	-55.6761	-55.9813	-58.3617	-58.2701	-57.5987	-59.4908		-59.3382	-58.026	-59.2772	-60.2232	-59.5824	-59.9181	-60.1317	-60.9557	-61.4745	-60.0401	-59.0941	-57.2936	-57.7818	-59.0025
-2.467	-56.317	-57.263	-57.0494	-53.8451	-54.9132	-54.7606	-58.2396	-55.2184	-55.6761	-55.9203	-58.3617	-58.3312	-57.6903	-59.4603		-59.3993	-57.9955	-59.2162	-60.4063	-59.6129	-59.857	-60.1317	-60.9251	-61.4745	-59.9181	-59.0636	-57.2936	-57.8429	-58.972
-2.466	-56.2865	-57.2325	-57.0189	-53.8146	-54.8521	-54.7606	-58.2701	-55.1573	-55.7066	-55.8897	-58.4227	-58.3312	-57.7208	-59.4298		-59.3688	-57.9649	-59.1551	-60.4369	-59.6434	-59.7655	-60.1317	-60.8946	-61.5355	-59.9486	-59.0941	-57.3241	-57.8734	-59.0025
-2.465	-56.3475	-57.202	-57.0189	-53.8756	-54.8521	-54.7606	-58.2396	-55.1573	-55.7982	-55.8592	-58.3922	-58.3617	-57.7208	-59.3993		-59.3993	-57.9039	-59.1246	-60.4369	-59.6434	-59.796	-60.1622	-60.8946	-61.5965	-59.9486	-59.1246	-57.2936	-57.8734	-59.0636
-2.464	-56.3475	-57.1715	-56.9884	-53.9061	-54.8216	-54.8216	-58.2091	-55.1573	-55.8287	-55.8592	-58.3922	-58.4227	-57.7208	-59.3993		-59.4298	-57.9344	-59.0941	-60.4979	-59.7044	-59.735	-60.1622	-60.8641	-61.566	-59.9791	-59.1551	-57.2936	-57.8734	-59.1246
-2.463	-56.3475	-57.141	-56.9884	-53.9061	-54.8216	-54.8521	-58.1786	-55.0963	-55.8592	-55.8287	-58.4532	-58.4837	-57.7513	-59.3382		-59.4603	-57.8734	-59.0331	-60.5284	-59.7044	-59.735	-60.1622	-60.8946	-61.5965	-59.9181	-59.1246	-57.3546	-57.8734	-59.1551
-2.462	-56.378	-57.1105	-56.9579	-53.9671	-54.7911	-54.8216	-58.1175	-55.1268	-55.8897	-55.7982	-58.4532	-58.5143	-57.7208	-59.3077		-59.5213	-57.8429	-59.0331	-60.4674	-59.735	-59.7044	-60.1622	-60.8031	-61.5965	-59.9181	-59.1551	-57.3546	-57.9039	-59.2162
-2.461	-56.4085	-57.1105	-56.9884	-53.9977	-54.7606	-54.8216	-58.1175	-55.0963	-55.8897	-55.8287	-58.4837	-58.6058	-57.7208	-59.3077		-59.5824	-57.8429	-59.0025	-60.4979	-59.796	-59.6739	-60.1622	-60.7726	-61.566	-59.9181	-59.1856	-57.3546	-57.8734	-59.2162
-2.46	-56.4085	-57.0799	-57.0494	-53.9977	-54.7911	-54.7911	-58.087	-55.1268	-55.9203	-55.7982	-58.4837	-58.6668	-57.6903	-59.2162		-59.6434	-57.8124	-58.972	-60.5895	-59.796	-59.6129	-60.1622	-60.742	-61.566	-59.9181	-59.2162	-57.3241	-57.9039	-59.1551
-2.459	-56.4085	-57.0494	-57.0494	-53.9977	-54.7911	-54.7911	-58.1175	-55.0658	-55.8897	-55.7372	-58.4837	-58.7279	-57.6598	-59.2467		-59.7044	-57.7513	-58.972	-60.5895	-59.8876	-59.5824	-60.1622	-60.7115	-61.5355	-59.9181	-59.2162	-57.3851	-57.9344	-59.2162
-2.458	-56.4085	-56.9884	-57.0494	-54.0282	-54.8216	-54.7911	-58.0565	-55.1268	-55.8897	-55.7372	-58.4837	-58.7279	-57.5987	-59.2772		-59.6739	-57.8124	-58.972	-60.5895	-59.9181	-59.5824	-60.1927	-60.7115	-61.5355	-59.8876	-59.3077	-57.3546	-57.9344	-59.2162
-2.457	-56.3475	-56.9579	-57.0494	-54.0282	-54.8521	-54.7606	-58.087	-55.1268	-55.8592	-55.7372	-58.4532	-58.7584	-57.5072	-59.3077		-59.7044	-57.8429	-58.9415	-60.5895	-59.9486	-59.6129	-60.2232	-60.62	-61.505	-59.8876	-59.4603	-57.3546	-57.9344	-59.2162
-2.456	-56.317	-56.9273	-57.0494	-54.0282	-54.9437	-54.7301	-58.087	-55.0963	-55.9508	-55.6761	-58.4532	-58.7279	-57.4767	-59.3077		-59.735	-57.8429	-58.9415	-60.5895	-60.0401	-59.6129	-60.3758	-60.62	-61.505	-59.8876	-59.6434	-57.3241	-57.9344	-59.2162
-2.455	-56.3475	-56.8663	-57.0189	-54.0587	-54.9437	-54.6996	-58.1175	-55.0963	-55.9813	-55.6456	-58.4532	-58.7584	-57.4461	-59.2772		-59.7044	-57.8429	-58.9415	-60.5895	-60.0401	-59.5824	-60.4979	-60.62	-61.505	-59.857	-59.9181	-57.3241	-57.8429	-59.2772
-2.454	-56.317	-56.8053	-56.9579	-54.0282	-54.9742	-54.669	-58.1175	-55.0963	-56.0118	-55.6456	-58.4227	-58.85	-57.3546	-59.2772		-59.7044	-57.8734	-58.9415	-60.5895	-60.0707	-59.5519	-60.5895	-60.62	-61.5355	-59.857	-60.1622	-57.2936	-57.8124	-59.2162
-2.453	-56.317	-56.8053	-56.9579	-54.0587	-55.0353	-54.608	-58.2091	-55.1268	-56.0423	-55.6151	-58.3922	-58.8805	-57.3851	-59.2772		-59.6739	-57.8124	-58.911	-60.5284	-60.0707	-59.5519	-60.7115	-60.5895	-61.566	-59.796	-60.3758	-57.2325	-57.8429	-59.2162
-2.452	-56.3475	-56.7748	-56.9273	-54.0587	-55.0353	-54.5775	-58.2091	-55.0963	-56.0423	-55.5541	-58.3312	-58.9415	-57.3546	-59.2467		-59.6739	-57.7513	-58.911	-60.4674	-60.1012	-59.5213	-60.8946	-60.62	-61.4745	-59.8265	-60.5284	-57.263	-57.7818	-59.1856
-2.451	-56.3475	-56.8358	-56.8663	-54.0587	-55.0963	-54.5775	-58.2091	-55.0963	-56.0423	-55.5235	-58.3312	-58.9415	-57.2936	-59.2467		-59.5824	-57.7208	-58.911	-60.4369	-60.0707	-59.5519	-60.9251	-60.5895	-61.5965	-59.8265	-60.62	-57.1715	-57.7513	-59.1551
-2.45	-56.3475	-56.8358	-56.8053	-54.0282	-55.1268	-54.5165	-58.2396	-55.1268	-56.0423	-55.493	-58.3922	-59.0025	-57.263	-59.3077		-59.5519	-57.7208	-58.9415	-60.4369	-60.0707	-59.5519	-61.0777	-60.5589	-61.5965	-59.7655	-60.681	-57.141	-57.7818	-59.1246
-2.449	-56.3475	-56.8053	-56.7748	-53.9977	-55.1268	-54.608	-58.3617	-55.1573	-56.0118	-55.493	-58.3617	-58.9415	-57.2325	-59.2467		-59.5519	-57.6598	-59.0025	-60.4063	-60.1012	-59.4908	-61.2303	-60.62	-61.566	-59.7044	-60.7115	-57.202	-57.8124	-59.1856
-2.448	-56.3475	-56.8968	-56.6527	-54.0282	-55.1878	-54.6385	-58.3312	-55.1573	-56.0118	-55.493	-58.3312	-58.8805	-57.2936	-59.2162		-59.4603	-57.6292	-59.0331	-60.4063	-60.1012	-59.5519	-61.3829	-60.62	-61.566	-59.7655	-60.742	-57.2325	-57.7818	-59.2162
-2.447	-56.3475	-56.8663	-56.6222	-54.0282	-55.2184	-54.669	-58.3617	-55.1268	-56.0118	-55.4625	-58.2701	-58.85	-57.263	-59.1856		-59.4298	-57.5987	-59.0025	-60.3453	-60.0707	-59.5519	-61.5355	-60.5895	-61.566	-59.7044	-60.8031	-57.2325	-57.8124	-59.1856
-2.446	-56.2865	-56.8358	-56.6832	-53.9977	-55.2489	-54.7301	-58.3922	-55.1878	-56.0118	-55.432	-58.2701	-58.8194	-57.2936	-59.1551		-59.3688	-57.5377	-59.0025	-60.3148	-60.0401	-59.6129	-61.7186	-60.62	-61.505	-59.7655	-60.8031	-57.263	-57.8124	-59.1856
-2.445	-56.2865	-56.7442	-56.6527	-53.9977	-55.2489	-54.7606	-58.4532	-55.1573	-55.9813	-55.3709	-58.2701	-58.7584	-57.3546	-59.0941		-59.3077	-57.5072	-58.972	-60.3453	-60.0401	-59.6434	-61.8712	-60.5895	-61.4134	-59.735	-60.8031	-57.263	-57.8124	-59.1856
-2.444	-56.256	-56.7748	-56.6832	-54.0892	-55.2184	-54.7606	-58.4532	-55.1268	-55.8592	-55.3709	-58.2091	-58.8194	-57.2936	-59.0636		-59.2467	-57.4767	-59.0331	-60.2232	-60.0401	-59.6739	-61.9933	-60.5284	-61.4134	-59.7655	-60.8031	-57.2936	-57.7818	-59.1856
-2.443	-56.2865	-56.7442	-56.6832	-54.1808	-55.2794	-54.7606	-58.4837	-55.1878	-55.8897	-55.3709	-58.2701	-58.8194	-57.2936	-59.0025		-59.1856	-57.4461	-59.0025	-60.3148	-60.0401	-59.7044	-62.1153	-60.62	-61.3219	-59.7655	-60.8031	-57.3546	-57.8124	-59.1551
-2.442	-56.256	-56.7442	-56.6832	-54.2113	-55.2184	-54.6996	-58.4837	-55.2184	-55.8897	-55.3099	-58.2091	-58.8805	-57.2936	-58.9415		-59.2467	-57.5072	-59.0636	-60.3148	-59.9791	-59.735	-62.2374	-60.681	-61.3219	-59.8265	-60.7726	-57.3546	-57.8429	-59.1551
-2.441	-56.2865	-56.7442	-56.6527	-54.2418	-55.1878	-54.669	-58.5143	-55.1878	-55.9508	-55.2794	-58.2091	-58.911	-57.3546	-58.911		-59.1856	-57.5072	-59.0941	-60.1927	-60.0401	-59.735	-62.3595	-60.7726	-61.3524	-59.9181	-60.7726	-57.3851	-57.7818	-59.0941
-2.44	-56.3475	-56.7137	-56.6527	-54.2723	-55.1878	-54.669	-58.5143	-55.2184	-55.9813	-55.2794	-58.2701	-58.911	-57.3546	-58.85		-59.2162	-57.4767	-59.1551	-60.1622	-60.0401	-59.7655	-62.39	-60.8946	-61.3219	-59.9791	-60.742	-57.2936	-57.7818	-59.0941
-2.439	-56.317	-56.6832	-56.6832	-54.3028	-55.1878	-54.669	-58.4532	-55.2184	-56.0423	-55.2794	-58.3006	-58.8805	-57.3546	-58.85		-59.1551	-57.5072	-59.2162	-60.1622	-59.9791	-59.8265	-62.4205	-60.9862	-61.2914	-60.0096	-60.742	-57.2936	-57.7513	-59.0636
-2.438	-56.3475	-56.7442	-56.6222	-54.3028	-55.2794	-54.6385	-58.4227	-55.1878	-56.1034	-55.2184	-58.3006	-58.8805	-57.3851	-58.85		-59.1551	-57.4767	-59.2162	-60.1012	-60.0096	-59.8265	-62.39	-61.0167	-61.2914	-60.0707	-60.742	-57.263	-57.7818	-59.0636
-2.437	-56.378	-56.7137	-56.5917	-54.3944	-55.3099	-54.4859	-58.4227	-55.1878	-56.1339	-55.2794	-58.3006	-58.8805	-57.3851	-58.85		-59.1246	-57.3851	-59.3077	-60.0096	-60.0096	-59.796	-62.39	-61.0472	-61.3219	-60.1317	-60.7115	-57.202	-57.7208	-59.0636
-2.436	-56.4085	-56.7137	-56.5611	-54.4249	-55.2794	-54.4859	-58.4227	-55.1878	-56.1644	-55.2489	-58.3312	-58.911	-57.4156	-58.85		-59.0636	-57.4156	-59.3077	-59.9791	-59.9791	-59.8265	-62.329	-61.0472	-61.3219	-60.1927	-60.742	-57.1715	-57.7208	-59.0636
-2.435	-56.4085	-56.6832	-56.6527	-54.5165	-55.2794	-54.4249	-58.4227	-55.1878	-56.1949	-55.2489	-58.3312	-58.8805	-57.4461	-58.8194		-59.0331	-57.3546	-59.3688	-59.9181	-59.9181	-59.796	-62.2984	-61.0777	-61.3524	-60.3148	-60.681	-57.141	-57.7818	-59.0025
-2.434	-56.4085	-56.6527	-56.6222	-54.5165	-55.2794	-54.4249	-58.4227	-55.2184	-56.2254	-55.1878	-58.3617	-58.8805	-57.4767	-58.85		-59.0331	-57.2325	-59.4298	-59.8876	-59.857	-59.796	-62.2679	-61.0777	-61.3219	-60.3758	-60.681	-57.1105	-57.7818	-59.0025
-2.433	-56.378	-56.6222	-56.6222	-54.5775	-55.3099	-54.3944	-58.4227	-55.2794	-56.2254	-55.2184	-58.3312	-58.911	-57.4767	-58.9415		-58.9415	-57.263	-59.4908	-59.8265	-59.857	-59.8265	-62.2069	-60.9862	-61.2914	-60.3758	-60.6505	-57.1105	-57.7208	-58.9415
-2.432	-56.378	-56.6527	-56.5917	-54.669	-55.2489	-54.3334	-58.3617	-55.2489	-56.256	-55.1573	-58.3617	-58.911	-57.5682	-58.972		-58.911	-57.263	-59.5824	-59.796	-59.7044	-59.8265	-62.1459	-60.9557	-61.2608	-60.4063	-60.5895	-57.0799	-57.7513	-58.911
-2.431	-56.378	-56.6222	-56.5917	-54.6385	-55.2794	-54.3944	-58.3312	-55.2794	-56.2865	-55.1573	-58.3312	-58.9415	-57.5072	-59.0636		-58.8805	-57.2325	-59.6129	-59.735	-59.6434	-59.796	-62.1459	-60.8946	-61.2303	-60.4674	-60.5284	-57.0494	-57.7208	-58.8805
-2.43	-56.4085	-56.6222	-56.5611	-54.6996	-55.2794	-54.4249	-58.2091	-55.2794	-56.2865	-55.1268	-58.3006	-58.972	-57.5377	-59.1856		-58.8194	-57.141	-59.6129	-59.6434	-59.5519	-59.6739	-62.0848	-60.8946	-61.2608	-60.4369	-60.4979	-57.0189	-57.6903	-58.8805
-2.429	-56.3475	-56.6527	-56.5611	-54.669	-55.2794	-54.4859	-58.2396	-55.2489	-56.256	-55.0963	-58.3617	-59.0636	-57.5377	-59.1856		-58.7584	-57.202	-59.6434	-59.5824	-59.4908	-59.7044	-62.0238	-60.8946	-61.3524	-60.4674	-60.4369	-56.9884	-57.6292	-58.8194
-2.428	-56.378	-56.6222	-56.5306	-54.6996	-55.2794	-54.3944	-58.2396	-55.2184	-56.256	-55.0658	-58.3006	-59.1551	-57.5987	-59.2772		-58.6974	-57.263	-59.6739	-59.4908	-59.4298	-59.6434	-62.0543	-60.9251	-61.3524	-60.4674	-60.3758	-56.9884	-57.6292	-58.85
-2.427	-56.378	-56.5917	-56.5001	-54.7301	-55.2184	-54.4249	-58.2091	-55.1878	-56.2254	-55.0353	-58.2396	-59.1856	-57.6598	-59.2772		-58.6974	-57.2325	-59.7044	-59.4298	-59.3993	-59.6129	-61.9627	-60.9557	-61.3219	-60.4979	-60.3148	-56.9579	-57.5987	-58.85
-2.426	-56.378	-56.5611	-56.5917	-54.7301	-55.2184	-54.4554	-58.1786	-55.1573	-56.2254	-55.0047	-58.2091	-59.2772	-57.6598	-59.3382		-58.6974	-57.3546	-59.7044	-59.3382	-59.3077	-59.5824	-61.8712	-60.9251	-61.3524	-60.4979	-60.3453	-56.9273	-57.5377	-58.8194
-2.425	-56.378	-56.5306	-56.6222	-54.7606	-55.1268	-54.4554	-58.1175	-55.1268	-56.1339	-54.9437	-58.1786	-59.3688	-57.7208	-59.2772		-58.6974	-57.4461	-59.6739	-59.2772	-59.1856	-59.5213	-61.8407	-60.9251	-61.3829	-60.5284	-60.2843	-56.8968	-57.5987	-58.8194
-2.424	-56.378	-56.5306	-56.6527	-54.7606	-55.0963	-54.3944	-58.0565	-55.1573	-56.0729	-54.9132	-58.087	-59.3993	-57.7513	-59.3077		-58.6668	-57.4461	-59.6434	-59.1856	-59.1551	-59.4603	-61.8712	-60.9251	-61.4134	-60.5589	-60.2232	-56.9579	-57.5682	-58.85
-2.423	-56.3475	-56.5001	-56.6832	-54.7301	-55.0658	-54.4249	-58.026	-55.0963	-56.0118	-54.9132	-58.087	-59.3993	-57.8124	-59.2772		-58.6363	-57.4461	-59.6434	-59.0636	-59.2162	-59.4908	-61.8102	-60.9251	-61.4134	-60.62	-60.1317	-57.0189	-57.4767	-58.8194
-2.422	-56.3475	-56.378	-56.6832	-54.669	-55.0353	-54.3944	-57.9955	-55.0963	-56.0118	-54.9132	-58.1175	-59.4298	-57.9344	-59.3077		-58.6363	-57.5072	-59.6129	-59.0025	-59.3077	-59.4298	-61.8102	-60.8641	-61.4439	-60.6505	-60.1317	-57.202	-57.5072	-58.7584
-2.421	-56.2865	-56.378	-56.6832	-54.669	-55.0353	-54.3028	-57.9955	-55.1268	-55.9508	-54.9132	-58.0565	-59.4603	-57.9649	-59.3077		-58.6363	-57.5072	-59.6129	-58.972	-59.3382	-59.3993	-61.8102	-60.8336	-61.4134	-60.6505	-60.1317	-57.5377	-57.5987	-58.7889
-2.42	-56.256	-56.2865	-56.7137	-54.6996	-54.9742	-54.3028	-57.9344	-55.0353	-55.9813	-54.9437	-58.026	-59.4298	-57.9649	-59.3077		-58.6668	-57.4767	-59.5213	-58.972	-59.4298	-59.3077	-61.7491	-60.8031	-61.3219	-60.7115	-60.0707	-57.9344	-57.5377	-58.8194
-2.419	-56.256	-56.317	-56.6527	-54.6385	-54.9437	-54.2723	-57.9955	-55.0353	-55.8592	-54.9132	-58.087	-59.3688	-57.9955	-59.3077		-58.6974	-57.5377	-59.5824	-58.8805	-59.4908	-59.2772	-61.6881	-60.742	-61.3219	-60.681	-60.1012	-58.3006	-57.5072	-58.7889
-2.418	-56.2254	-56.2865	-56.6222	-54.669	-54.9132	-54.2418	-57.9344	-55.0353	-55.7982	-54.9132	-58.1175	-59.3993	-58.026	-59.3077		-58.6668	-57.5987	-59.6129	-58.911	-59.5519	-59.2162	-61.6271	-60.7115	-61.2608	-60.681	-60.0401	-58.5753	-57.4767	-58.7889
-2.417	-56.1339	-56.3475	-56.5917	-54.669	-54.9132	-54.2723	-57.9344	-55.0658	-55.7372	-54.9132	-58.026	-59.3382	-57.9955	-59.3077		-58.7584	-57.5072	-59.6434	-58.8805	-59.6129	-59.2162	-61.4745	-60.7115	-61.2303	-60.7115	-59.9791	-58.8194	-57.5072	-58.8194
-2.416	-56.1644	-56.378	-56.5611	-54.6385	-54.9437	-54.3334	-57.9039	-55.0353	-55.6761	-54.9132	-58.0565	-59.3077	-57.9955	-59.2772		-58.6974	-57.5072	-59.735	-58.8194	-59.6739	-59.1856	-61.4439	-60.62	-61.2303	-60.7115	-60.0401	-59.0025	-57.4767	-58.8194
-2.415	-56.1339	-56.4085	-56.5917	-54.669	-54.9132	-54.3334	-57.8734	-55.0353	-55.6456	-54.8827	-58.087	-59.2772	-58.026	-59.2467		-58.6974	-57.5072	-59.796	-58.7584	-59.6434	-59.1246	-61.4439	-60.5284	-61.1998	-60.7115	-60.0707	-59.1246	-57.5072	-58.7889
-2.414	-56.1644	-56.5306	-56.5917	-54.7606	-54.8827	-54.4249	-57.9039	-55.0963	-55.6456	-54.8827	-58.087	-59.2467	-58.0565	-59.2467		-58.6668	-57.4767	-59.857	-58.6668	-59.6739	-59.0941	-61.3829	-60.4674	-61.1388	-60.6505	-59.9791	-59.2467	-57.5377	-58.7279
-2.413	-56.0118	-56.5306	-56.5611	-54.8216	-54.9132	-54.4249	-57.9039	-55.0963	-55.6456	-54.9132	-58.0565	-59.2467	-58.0565	-59.1856		-58.6974	-57.5377	-59.9486	-58.6058	-59.7044	-58.972	-61.3219	-60.4063	-61.0777	-60.5589	-59.9486	-59.3382	-57.5072	-58.7279
-2.412	-56.0118	-56.5001	-56.5306	-54.8521	-54.9132	-54.3944	-57.9649	-55.0047	-55.6456	-54.9132	-58.087	-59.1856	-58.026	-59.1856		-58.6974	-57.5377	-60.0707	-58.5448	-59.7044	-58.911	-61.2914	-60.3453	-61.0472	-60.4674	-59.9181	-59.4298	-57.5072	-58.6974
-2.411	-56.0118	-56.5611	-56.5306	-54.9132	-54.9132	-54.4249	-57.9649	-55.0353	-55.6761	-54.8827	-58.087	-59.1856	-58.087	-59.1856		-58.6974	-57.5377	-60.1622	-58.4837	-59.735	-58.85	-61.2914	-60.2843	-60.9862	-60.4674	-59.8876	-59.4603	-57.5072	-58.6668
-2.41	-56.0118	-56.5611	-56.5001	-54.8827	-54.8827	-54.4554	-58.026	-55.0658	-55.6456	-54.8521	-58.087	-59.2162	-58.026	-59.1551		-58.7584	-57.5987	-60.3148	-58.4837	-59.6739	-58.8194	-61.2608	-60.1622	-60.9557	-60.4369	-59.8876	-59.4908	-57.5072	-58.6974
-2.409	-55.9508	-56.5306	-56.5001	-54.8827	-54.9132	-54.547	-58.087	-55.0047	-55.6761	-54.8521	-57.9955	-59.2162	-58.087	-59.1246		-58.7279	-57.5682	-60.3758	-58.4837	-59.7044	-58.7279	-61.2303	-60.0707	-60.9862	-60.4369	-59.857	-59.5213	-57.4767	-58.7279
-2.408	-55.9813	-56.5917	-56.5001	-54.8827	-54.8827	-54.5775	-58.087	-55.0353	-55.7066	-54.7911	-57.9955	-59.1856	-58.087	-59.0941		-58.6363	-57.5682	-60.3758	-58.4532	-59.735	-58.6974	-61.2303	-59.9791	-61.0777	-60.4674	-59.8876	-59.4603	-57.4461	-58.6668
-2.407	-55.9508	-56.6222	-56.5306	-54.8827	-54.8827	-54.547	-58.087	-55.0047	-55.7372	-54.7606	-57.9955	-59.1856	-58.1175	-59.0941		-58.6058	-57.5987	-60.4674	-58.3617	-59.7044	-58.6363	-61.2914	-59.9181	-61.0777	-60.5284	-59.8265	-59.5519	-57.4767	-58.6668
-2.406	-55.8897	-56.5917	-56.5001	-54.9437	-54.8216	-54.6385	-58.026	-55.0353	-55.7677	-54.8827	-57.9955	-59.1246	-58.1786	-59.1246		-58.5753	-57.4767	-60.4063	-58.3617	-59.7044	-58.6058	-61.2608	-59.9181	-61.0167	-60.5284	-59.796	-59.5824	-57.5377	-58.6363
-2.405	-55.8287	-56.6222	-56.5611	-54.8827	-54.8216	-54.669	-57.9955	-55.0353	-55.7982	-54.9132	-57.9955	-59.1246	-58.148	-59.1551		-58.5143	-57.5377	-60.4369	-58.3312	-59.7044	-58.6058	-61.2914	-59.8265	-61.0472	-60.5284	-59.7655	-59.6129	-57.5072	-58.6058
-2.404	-55.7982	-56.5611	-56.5611	-54.8827	-54.7301	-54.608	-57.9955	-55.0047	-55.8897	-54.8827	-58.0565	-59.1246	-58.1786	-59.0941		-58.4532	-57.4767	-60.4979	-58.3312	-59.796	-58.4837	-61.3219	-59.857	-60.9251	-60.5895	-59.857	-59.5824	-57.5377	-58.6363
-2.403	-55.7677	-56.6222	-56.5306	-54.9742	-54.7606	-54.608	-57.9955	-55.0353	-55.9203	-54.9132	-57.9955	-59.1551	-58.2091	-59.0636		-58.3922	-57.4767	-60.4674	-58.3617	-59.857	-58.3922	-61.2608	-59.8265	-60.8641	-60.62	-59.8265	-59.6129	-57.5682	-58.6363
-2.402	-55.7066	-56.6527	-56.6527	-55.0047	-54.7606	-54.608	-58.026	-54.9742	-55.9508	-55.0353	-58.0565	-59.0941	-58.1786	-59.0941		-58.4532	-57.4767	-60.4063	-58.3312	-59.8876	-58.3922	-61.3219	-59.7655	-60.9251	-60.681	-59.8876	-59.5824	-57.5682	-58.6668
-2.401	-55.7066	-56.6222	-56.6527	-55.0047	-54.7301	-54.5775	-57.9955	-54.9132	-56.0118	-55.1268	-58.1175	-59.0941	-58.1786	-59.0941		-58.4532	-57.4767	-60.4369	-58.3006	-59.9791	-58.3312	-61.2914	-59.735	-60.9251	-60.7115	-59.9181	-59.6129	-57.5377	-58.6363
-2.4	-55.6761	-56.6527	-56.6832	-55.0047	-54.6996	-54.547	-57.9649	-54.9437	-56.0423	-55.1573	-58.1175	-59.0636	-58.148	-59.0941		-58.4227	-57.5377	-60.4369	-58.3617	-60.0401	-58.2701	-61.2303	-59.7044	-60.9251	-60.742	-59.9486	-59.6129	-57.5072	-58.6058
-2.399	-55.6456	-56.6832	-56.6832	-55.0353	-54.669	-54.4859	-57.9649	-54.8827	-56.0118	-55.2184	-58.2091	-59.0636	-58.148	-59.0941		-58.3922	-57.5377	-60.3758	-58.2701	-60.0401	-58.2396	-61.2303	-59.7044	-60.9557	-60.7726	-59.9181	-59.6129	-57.4156	-58.6058
-2.398	-55.5541	-56.6527	-56.6527	-55.0047	-54.6385	-54.4859	-57.9649	-54.9132	-56.0423	-55.2794	-58.2396	-59.0636	-58.1175	-59.0941		-58.3617	-57.5987	-60.4063	-58.3312	-60.1012	-58.1786	-61.2303	-59.735	-60.8946	-60.7726	-59.9486	-59.6434	-57.4767	-58.5753
-2.397	-55.5541	-56.7137	-56.6222	-55.0353	-54.6385	-54.3944	-57.9649	-54.8827	-56.0423	-55.2794	-58.2396	-59.0636	-58.1175	-59.1246		-58.3922	-57.5987	-60.4063	-58.2091	-60.1317	-58.2396	-61.2608	-59.796	-60.9251	-60.742	-59.9486	-59.6434	-57.3546	-58.5753
-2.396	-55.5541	-56.7748	-56.5917	-55.0963	-54.608	-54.4249	-57.9344	-54.8521	-56.0423	-55.2794	-58.2701	-59.0636	-58.1175	-59.1246		-58.3312	-57.7208	-60.3758	-58.2091	-60.1927	-58.2701	-61.2914	-59.796	-60.8336	-60.8641	-59.9181	-59.6434	-57.3851	-58.5448
-2.395	-55.493	-56.7442	-56.5611	-55.1878	-54.5775	-54.3334	-57.9344	-54.8827	-56.0423	-55.2794	-58.2701	-59.0636	-58.1175	-59.2467		-58.3312	-57.7208	-60.3148	-58.2701	-60.2843	-58.3006	-61.2303	-59.7044	-60.8336	-60.8336	-59.8876	-59.6739	-57.3241	-58.5448
-2.394	-55.493	-56.7748	-56.5611	-55.1878	-54.547	-54.3028	-57.9039	-54.8827	-56.1034	-55.2489	-58.3006	-59.0636	-58.1175	-59.3993		-58.3006	-57.7818	-60.3148	-58.2396	-60.3453	-58.3922	-61.2608	-59.7655	-60.742	-60.8336	-59.857	-59.6739	-57.2936	-58.5143
-2.393	-55.5541	-56.7748	-56.5306	-55.2794	-54.547	-54.3028	-57.8734	-54.9437	-56.1339	-55.2184	-58.2396	-59.0636	-58.1175	-59.4603		-58.2701	-57.8734	-60.3148	-58.2091	-60.4063	-58.4227	-61.2303	-59.8265	-60.8641	-60.8641	-59.7655	-59.6434	-57.2936	-58.4837
-2.392	-55.5235	-56.8053	-56.5306	-55.3099	-54.5775	-54.3028	-57.9039	-55.0353	-56.1339	-55.1878	-58.2396	-59.1856	-58.087	-59.5519		-58.2091	-57.9344	-60.2843	-58.2701	-60.4063	-58.4532	-61.1998	-59.8876	-60.8336	-60.8641	-59.6739	-59.6739	-57.263	-58.5448
-2.391	-55.5235	-56.8053	-56.4696	-55.3404	-54.5775	-54.2723	-57.8429	-54.9742	-56.1339	-55.1878	-58.2701	-59.2467	-58.026	-59.6129		-58.1786	-57.9649	-60.2843	-58.2396	-60.4063	-58.4532	-61.1998	-60.0096	-60.8641	-60.8641	-59.6434	-59.5824	-57.2325	-58.5753
-2.39	-55.5846	-56.8053	-56.4085	-55.3709	-54.6385	-54.3334	-57.7818	-55.0047	-56.1949	-55.1878	-58.1786	-59.2772	-58.026	-59.6434		-58.1786	-58.0565	-60.1927	-58.2396	-60.4369	-58.5143	-61.1693	-60.1012	-60.8946	-60.8336	-59.5519	-59.6739	-57.202	-58.5753
-2.389	-55.5846	-56.8053	-56.378	-55.3709	-54.608	-54.3334	-57.8429	-54.9742	-56.2254	-55.2184	-58.148	-59.3077	-57.9955	-59.6129		-58.2396	-58.1175	-60.1622	-58.2701	-60.4674	-58.5753	-61.1998	-60.2232	-60.8946	-60.8641	-59.4603	-59.6739	-57.2936	-58.6058
-2.388	-55.5846	-56.7748	-56.378	-55.432	-54.5775	-54.3028	-57.8429	-54.9742	-56.2254	-55.2184	-58.1175	-59.3077	-57.9649	-59.6434		-58.3312	-58.148	-60.1622	-58.3312	-60.4979	-58.5753	-61.1998	-60.3758	-60.8641	-60.8946	-59.4298	-59.6129	-57.2936	-58.6058
-2.387	-55.6151	-56.7748	-56.4085	-55.3709	-54.5165	-54.4249	-57.7818	-54.9437	-56.256	-55.2184	-58.087	-59.3077	-57.9344	-59.7044		-58.3617	-58.1786	-60.0707	-58.3922	-60.5589	-58.6668	-61.1388	-60.4674	-60.8336	-60.8641	-59.3993	-59.5519	-57.3851	-58.6363
-2.386	-55.6761	-56.7442	-56.4085	-55.3709	-54.4859	-54.4249	-57.7818	-55.0047	-56.256	-55.2489	-58.0565	-59.2467	-57.8734	-59.735		-58.4532	-58.2091	-60.0707	-58.4532	-60.62	-58.6974	-61.1693	-60.5895	-60.8031	-60.8641	-59.3382	-59.5519	-57.5987	-58.6363
-2.385	-55.6761	-56.7748	-56.4696	-55.4015	-54.4859	-54.4554	-57.7513	-55.0658	-56.317	-55.2489	-57.9649	-59.2162	-57.8734	-59.8265		-58.5143	-58.3006	-60.0707	-58.5143	-60.6505	-58.7279	-61.1693	-60.681	-60.8031	-60.8641	-59.3382	-59.5213	-57.8124	-58.6668
-2.384	-55.6761	-56.7748	-56.4696	-55.4015	-54.4859	-54.4554	-57.7208	-55.0963	-56.2865	-55.2184	-57.9649	-59.2467	-57.8429	-59.8876		-58.6058	-58.3617	-60.0401	-58.5753	-60.62	-58.7584	-61.1998	-60.7726	-60.742	-60.8336	-59.3382	-59.4603	-57.9955	-58.6363
-2.383	-55.5846	-56.8053	-56.5001	-55.3709	-54.4859	-54.5165	-57.7513	-55.0658	-56.256	-55.2489	-57.9649	-59.2467	-57.7513	-59.857		-58.6363	-58.3922	-60.0401	-58.6363	-60.5895	-58.8805	-61.1693	-60.8641	-60.742	-60.8641	-59.3077	-59.4298	-58.2091	-58.5753
-2.382	-55.5541	-56.7442	-56.4085	-55.3709	-54.4554	-54.4554	-57.7818	-55.1573	-56.256	-55.3099	-57.9039	-59.2467	-57.7513	-59.857		-58.6974	-58.4837	-60.0401	-58.6668	-60.5589	-58.911	-61.1693	-60.8641	-60.7115	-60.8031	-59.2467	-59.3688	-58.3617	-58.6363
-2.381	-55.493	-56.7137	-56.5001	-55.4015	-54.3944	-54.4249	-57.8124	-55.1573	-56.256	-55.4015	-57.8734	-59.1856	-57.6903	-59.796		-58.6974	-58.5143	-60.0096	-58.7584	-60.5284	-58.8805	-61.1083	-60.9251	-60.6505	-60.7726	-59.2467	-59.3077	-58.4532	-58.5448
-2.38	-55.493	-56.7137	-56.5001	-55.432	-54.3944	-54.4249	-57.8124	-55.1878	-56.2865	-55.432	-57.9039	-59.2162	-57.6292	-59.8265		-58.7889	-58.5753	-59.9791	-58.8805	-60.4979	-58.7889	-61.1693	-60.9862	-60.6505	-60.742	-59.2467	-59.2467	-58.5143	-58.5448
-2.379	-55.432	-56.6832	-56.5001	-55.432	-54.3944	-54.3944	-57.8124	-55.2184	-56.2865	-55.4015	-57.8734	-59.1551	-57.6292	-59.796		-58.7279	-58.5448	-59.9181	-58.8805	-60.5284	-58.7889	-61.1998	-61.0472	-60.6505	-60.7115	-59.2162	-59.2162	-58.6363	-58.5448
-2.378	-55.3099	-56.6832	-56.4085	-55.493	-54.3944	-54.3944	-57.8429	-55.2489	-56.3475	-55.4015	-57.9344	-59.1856	-57.5987	-59.8265		-58.6668	-58.5753	-59.9486	-58.972	-60.4674	-58.7889	-61.1388	-61.0472	-60.62	-60.6505	-59.1246	-59.1551	-58.7279	-58.5143
-2.377	-55.3099	-56.7137	-56.378	-55.432	-54.3334	-54.3334	-57.8429	-55.3099	-56.3475	-55.4015	-57.9649	-59.2162	-57.6903	-59.7655		-58.6668	-58.4837	-59.9181	-59.0025	-60.4369	-58.8194	-61.0472	-61.1693	-60.6505	-60.62	-59.1856	-59.1246	-58.7584	-58.4532
-2.376	-55.2794	-56.7137	-56.378	-55.4625	-54.3639	-54.3334	-57.9039	-55.3404	-56.4085	-55.432	-57.9344	-59.2162	-57.7513	-59.796		-58.6668	-58.4837	-59.9486	-59.0941	-60.3758	-58.7584	-61.0472	-61.1998	-60.6505	-60.62	-59.1246	-59.0331	-58.7584	-58.5143
-2.375	-55.2489	-56.7442	-56.4085	-55.493	-54.3334	-54.3028	-57.9344	-55.432	-56.5001	-55.4015	-57.9955	-59.2467	-57.6903	-59.796		-58.6363	-58.4532	-59.9181	-59.0331	-60.3758	-58.7279	-61.0167	-61.1998	-60.681	-60.5895	-59.0636	-59.0025	-58.7279	-58.5143
-2.374	-55.1878	-56.6832	-56.4085	-55.4625	-54.3334	-54.3028	-57.9649	-55.4015	-56.4696	-55.4015	-57.9649	-59.2162	-57.7513	-59.735		-58.6058	-58.4532	-59.9791	-59.0025	-60.3758	-58.6668	-60.9862	-61.1693	-60.681	-60.5284	-59.0636	-58.8805	-58.7584	-58.4532
-2.373	-55.2184	-56.6832	-56.5001	-55.4625	-54.3639	-54.3334	-57.9955	-55.4015	-56.4085	-55.3709	-57.9649	-59.2467	-57.7818	-59.7655		-58.6058	-58.4227	-59.9486	-59.0331	-60.3453	-58.6974	-60.9251	-61.2303	-60.742	-60.4674	-59.0331	-58.8805	-58.7584	-58.3922
-2.372	-55.2489	-56.6527	-56.5611	-55.493	-54.3334	-54.3639	-57.9649	-55.4015	-56.4085	-55.3099	-57.9344	-59.1856	-57.7818	-59.7655		-58.5753	-58.3617	-59.9791	-59.0331	-60.2843	-58.6668	-60.8946	-61.1998	-60.8031	-60.4674	-58.911	-58.7889	-58.8194	-58.3617
-2.371	-55.2184	-56.6222	-56.6222	-55.493	-54.3028	-54.3944	-57.9955	-55.4625	-56.4085	-55.2794	-57.9039	-59.1551	-57.7513	-59.8265		-58.5143	-58.3312	-60.0096	-59.0331	-60.2232	-58.6363	-60.8336	-61.1693	-60.7726	-60.4369	-58.911	-58.7279	-58.85	-58.3617
-2.37	-55.2184	-56.6527	-56.6527	-55.4625	-54.2723	-54.3639	-57.9344	-55.432	-56.378	-55.2794	-57.9344	-59.1856	-57.8124	-59.857		-58.5143	-58.2701	-60.0096	-59.0331	-60.1622	-58.6668	-60.8031	-61.1998	-60.742	-60.4369	-58.8805	-58.7279	-58.85	-58.3312
-2.369	-55.1878	-56.6527	-56.6832	-55.4625	-54.3028	-54.3639	-57.9344	-55.493	-56.378	-55.2489	-57.9344	-59.1551	-57.8734	-59.857		-58.4532	-58.2091	-60.0401	-59.0025	-60.1317	-58.6363	-60.8031	-61.2914	-60.8031	-60.4063	-58.8194	-58.6974	-58.8805	-58.3617
-2.368	-55.1573	-56.7137	-56.6832	-55.432	-54.3334	-54.4249	-57.8734	-55.432	-56.3475	-55.2794	-57.8734	-59.1551	-57.9344	-59.857		-58.4227	-58.1175	-60.0707	-59.0331	-60.0707	-58.6668	-60.742	-61.3829	-60.7726	-60.3758	-58.85	-58.6668	-58.85	-58.3312
-2.367	-55.1573	-56.7442	-56.6832	-55.4015	-54.2418	-54.4554	-57.9344	-55.4015	-56.317	-55.2489	-57.8429	-59.0941	-57.9344	-59.9181		-58.4227	-58.0565	-60.0096	-59.0636	-59.9791	-58.5753	-60.7115	-61.3829	-60.7726	-60.2843	-58.7584	-58.6974	-58.8194	-58.3006
-2.366	-55.1268	-56.7748	-56.6832	-55.432	-54.2723	-54.5165	-57.8734	-55.3709	-56.317	-55.2489	-57.8124	-59.1246	-57.9955	-59.9486		-58.4227	-58.026	-59.9791	-59.1246	-59.9791	-58.6363	-60.7115	-61.4134	-60.8031	-60.3453	-58.7279	-58.7279	-58.85	-58.3312
-2.365	-55.0658	-56.7442	-56.6527	-55.3099	-54.2723	-54.547	-57.8429	-55.3709	-56.2865	-55.2489	-57.7818	-59.1246	-57.9955	-59.9486		-58.4837	-57.9344	-59.9486	-59.2162	-59.8876	-58.6363	-60.6505	-61.4439	-60.8641	-60.2232	-58.6668	-58.8194	-58.911	-58.3006
-2.364	-55.0658	-56.7442	-56.6527	-55.2794	-54.2418	-54.5775	-57.7208	-55.3709	-56.317	-55.2489	-57.7818	-59.0941	-58.0565	-59.9791		-58.5448	-57.8734	-59.9486	-59.2772	-59.9181	-58.6668	-60.6505	-61.4745	-60.8641	-60.1317	-58.6363	-58.85	-58.8805	-58.2701
-2.363	-55.0353	-56.6832	-56.7442	-55.2794	-54.2418	-54.6385	-57.6903	-55.3099	-56.2865	-55.1878	-57.7513	-59.0941	-58.087	-59.9791		-58.5753	-57.8429	-59.9181	-59.3382	-59.8876	-58.6058	-60.62	-61.5355	-60.8031	-60.1012	-58.6058	-58.8194	-58.8805	-58.2396
-2.362	-55.0047	-56.6832	-56.7442	-55.2489	-54.2723	-54.6996	-57.6598	-55.2794	-56.2865	-55.1878	-57.7818	-59.1246	-58.1175	-59.9486		-58.5753	-57.8124	-59.8876	-59.3688	-59.8265	-58.6058	-60.62	-61.566	-60.8031	-60.0707	-58.5753	-58.8194	-58.911	-58.2091
-2.361	-54.9742	-56.6832	-56.7442	-55.2184	-54.2418	-54.7606	-57.6598	-55.2489	-56.2254	-55.1878	-57.7818	-59.1246	-58.087	-59.9791		-58.6363	-57.7818	-59.9181	-59.3382	-59.796	-58.6058	-60.62	-61.566	-60.7726	-60.0401	-58.4837	-58.911	-58.972	-58.1786
-2.36	-54.9437	-56.6832	-56.7137	-55.2184	-54.2113	-54.7606	-57.6292	-55.2794	-56.256	-55.1878	-57.7818	-59.0941	-58.087	-59.9791		-58.6363	-57.6903	-59.857	-59.3382	-59.796	-58.5753	-60.5589	-61.566	-60.7115	-60.0096	-58.4227	-58.9415	-59.0025	-58.148
-2.359	-54.8827	-56.6527	-56.6527	-55.2184	-54.2723	-54.8216	-57.6292	-55.2184	-56.256	-55.2184	-57.7818	-59.1246	-58.026	-59.9791		-58.6668	-57.6903	-59.8265	-59.3993	-59.7655	-58.6058	-60.4979	-61.5965	-60.742	-59.9486	-58.3922	-58.9415	-58.972	-58.087
-2.358	-54.8216	-56.6527	-56.6222	-55.2489	-54.2418	-54.8827	-57.6598	-55.1573	-56.2865	-55.2184	-57.7513	-59.1246	-58.026	-59.9486		-58.7279	-57.6598	-59.7655	-59.3993	-59.7655	-58.6058	-60.4369	-61.5355	-60.8031	-59.9486	-58.3312	-58.972	-59.0025	-58.087
-2.357	-54.8521	-56.6527	-56.5611	-55.2184	-54.2418	-54.9437	-57.6903	-55.1573	-56.2254	-55.1878	-57.7818	-59.0636	-57.9649	-59.9791		-58.6668	-57.6292	-59.796	-59.3688	-59.796	-58.6058	-60.3453	-61.4745	-60.8031	-59.8876	-58.2701	-58.9415	-58.9415	-58.026
-2.356	-54.8827	-56.6527	-56.5611	-55.1878	-54.3028	-55.0353	-57.6903	-55.1573	-56.256	-55.1573	-57.7208	-59.0025	-57.9649	-59.9181		-58.6974	-57.5682	-59.735	-59.3382	-59.857	-58.6058	-60.3148	-61.4439	-60.8336	-59.857	-58.2396	-58.972	-58.8805	-57.9955
-2.355	-54.9132	-56.6832	-56.4696	-55.1573	-54.2723	-55.0963	-57.6598	-55.1268	-56.2254	-55.0963	-57.6903	-59.0025	-57.9955	-59.9181		-58.7584	-57.5377	-59.6739	-59.3382	-59.9181	-58.5448	-60.3148	-61.3829	-60.8031	-59.8265	-58.2091	-58.9415	-58.85	-57.9955
-2.354	-54.9132	-56.7442	-56.4085	-55.1878	-54.3028	-55.1573	-57.7208	-55.1268	-56.256	-55.0353	-57.6903	-59.0025	-57.9344	-59.8876		-58.85	-57.4767	-59.6739	-59.2772	-59.8876	-58.5753	-60.2843	-61.3524	-60.8336	-59.735	-58.2091	-58.911	-58.8194	-58.026
-2.353	-54.9132	-56.7748	-56.4085	-55.1268	-54.2418	-55.2184	-57.7513	-55.0658	-56.256	-54.9742	-57.6598	-58.9415	-57.9649	-59.857		-58.911	-57.4156	-59.6739	-59.1856	-59.9181	-58.4837	-60.2232	-61.2914	-60.742	-59.7044	-58.1175	-58.911	-58.7584	-58.026
-2.352	-54.8827	-56.8663	-56.5001	-55.1573	-54.2723	-55.2794	-57.6598	-55.0658	-56.3475	-54.9437	-57.6292	-58.9415	-57.9344	-59.857		-59.0025	-57.3546	-59.6129	-59.2162	-59.8265	-58.4532	-60.3148	-61.2914	-60.742	-59.6434	-58.087	-58.8805	-58.6974	-58.0565
-2.351	-54.9437	-56.8663	-56.4085	-55.1573	-54.2418	-55.3709	-57.6598	-55.0658	-56.3475	-54.9742	-57.5987	-58.9415	-57.9039	-59.8265		-59.0941	-57.3546	-59.6129	-59.1246	-59.8265	-58.4227	-60.2232	-61.2303	-60.7726	-59.5824	-58.0565	-58.85	-58.6974	-58.026
-2.35	-54.9437	-56.8663	-56.4085	-55.0658	-54.2418	-55.432	-57.6292	-55.0658	-56.378	-54.9132	-57.5377	-58.8805	-57.9039	-59.8265		-59.0941	-57.4767	-59.6434	-59.0941	-59.7655	-58.3617	-60.1927	-61.1693	-60.8031	-59.4908	-58.0565	-58.8194	-58.6668	-58.026
-2.349	-54.9742	-56.8968	-56.4085	-55.0353	-54.2723	-55.432	-57.5987	-55.0658	-56.378	-54.9132	-57.5377	-58.9415	-57.8734	-59.9181		-59.1551	-57.6903	-59.5824	-59.0331	-59.8265	-58.3617	-60.2232	-61.1693	-60.8336	-59.5519	-58.087	-58.6974	-58.6058	-58.0565
-2.348	-54.9437	-56.9579	-56.5001	-55.0353	-54.3639	-55.5235	-57.5377	-55.0963	-56.378	-54.9132	-57.5377	-58.911	-57.8734	-59.8876		-59.2162	-57.9039	-59.5519	-59.0025	-59.796	-58.2396	-60.1927	-61.1693	-60.8641	-59.4908	-58.026	-58.6974	-58.5753	-58.087
-2.347	-54.9132	-56.9884	-56.4696	-55.0353	-54.3944	-55.6151	-57.5682	-55.0658	-56.317	-54.8521	-57.4767	-58.911	-57.9039	-59.9181		-59.3077	-57.9955	-59.4908	-58.972	-59.796	-58.148	-60.2232	-61.0777	-60.8641	-59.4908	-58.0565	-58.7584	-58.5143	-58.1175
-2.346	-54.9132	-57.0189	-56.4696	-55.0047	-54.4554	-55.5846	-57.6292	-55.0658	-56.317	-54.8216	-57.4767	-58.8805	-57.8734	-59.9486		-59.3077	-58.148	-59.5213	-58.9415	-59.7655	-58.087	-60.2232	-61.0777	-60.8641	-59.4298	-58.087	-58.7279	-58.5753	-58.148
-2.345	-54.9132	-57.0494	-56.5306	-54.9742	-54.4554	-55.6456	-57.6292	-55.0658	-56.378	-54.8827	-57.4461	-58.911	-57.8734	-59.9181		-59.3077	-58.2701	-59.4908	-58.9415	-59.796	-58.026	-60.2843	-61.0472	-60.8336	-59.4603	-58.1175	-58.6974	-58.4837	-58.1786
-2.344	-54.8521	-57.0799	-56.5306	-54.9132	-54.4859	-55.6151	-57.5987	-55.1268	-56.3475	-54.9132	-57.4156	-58.911	-57.9039	-59.9486		-59.3077	-58.3617	-59.4908	-58.9415	-59.796	-58.087	-60.2232	-60.9862	-60.8336	-59.3993	-58.087	-58.6668	-58.4837	-58.2091
-2.343	-54.8827	-57.1715	-56.4085	-54.9437	-54.4859	-55.6761	-57.5987	-55.1268	-56.378	-54.9437	-57.4156	-58.9415	-57.8734	-59.9791		-59.3382	-58.4532	-59.4298	-58.8805	-59.8876	-58.148	-60.1927	-60.9251	-60.8641	-59.4298	-58.148	-58.6363	-58.4532	-58.3006
-2.342	-54.8827	-57.202	-56.4696	-54.9437	-54.4554	-55.6456	-57.6292	-55.0963	-56.3475	-54.8521	-57.5377	-58.972	-57.9039	-59.9791		-59.2467	-58.5753	-59.4298	-58.8805	-59.857	-58.2091	-60.2232	-60.8946	-60.8031	-59.4908	-58.1786	-58.6363	-58.3922	-58.2396
-2.341	-54.9437	-57.1715	-56.5001	-54.9437	-54.4554	-55.6456	-57.5987	-55.0658	-56.378	-54.8827	-57.5072	-58.972	-57.9039	-59.9486		-59.1856	-58.6668	-59.4298	-58.8805	-59.857	-58.2396	-60.3453	-60.9251	-60.8336	-59.5519	-58.1786	-58.5448	-58.3617	-58.2396
-2.34	-54.9742	-57.1105	-56.4696	-54.9437	-54.4859	-55.6761	-57.5987	-55.0353	-56.3475	-54.8827	-57.5682	-58.911	-57.8734	-60.0096		-59.1551	-58.7279	-59.4603	-58.8805	-59.8876	-58.3922	-60.3148	-60.8641	-60.8031	-59.4908	-58.148	-58.5448	-58.3617	-58.2396
-2.339	-55.0047	-57.0494	-56.4085	-54.9132	-54.4859	-55.6456	-57.6292	-55.0353	-56.2865	-54.9132	-57.5377	-58.9415	-57.8429	-59.9486		-59.1246	-58.8194	-59.4603	-58.8805	-59.857	-58.4532	-60.3758	-60.8946	-60.7726	-59.5519	-58.1786	-58.4837	-58.3617	-58.2701
-2.338	-55.0658	-57.0189	-56.4696	-54.8827	-54.4859	-55.5541	-57.5377	-55.0353	-56.2254	-54.8827	-57.5682	-59.0331	-57.8429	-59.9486		-59.1551	-58.8194	-59.4298	-58.8805	-59.8265	-58.5143	-60.3453	-60.9251	-60.742	-59.5519	-58.1786	-58.4532	-58.3006	-58.2701
-2.337	-55.0963	-56.9579	-56.5001	-54.8216	-54.4859	-55.5235	-57.5682	-55.0353	-56.1949	-54.9437	-57.5682	-59.0025	-57.8429	-59.9181		-59.1856	-58.85	-59.4298	-58.8805	-59.8265	-58.6058	-60.3453	-60.9557	-60.7115	-59.6129	-58.148	-58.4532	-58.2396	-58.2396
-2.336	-55.0963	-56.9884	-56.5306	-54.8521	-54.5165	-55.5541	-57.5072	-54.9742	-56.1644	-54.8827	-57.5987	-58.972	-57.9039	-59.857		-59.2162	-58.8805	-59.4603	-58.85	-59.8265	-58.6974	-60.2843	-60.9557	-60.7115	-59.6434	-58.1175	-58.4837	-58.2091	-58.2701
-2.335	-55.1268	-56.9884	-56.5611	-54.7911	-54.5165	-55.493	-57.4767	-54.9742	-56.1644	-54.8521	-57.5987	-58.972	-57.8734	-59.8876		-59.2162	-58.9415	-59.4603	-58.8805	-59.7655	-58.6974	-60.3453	-60.9862	-60.681	-59.7044	-58.1175	-58.4532	-58.148	-58.2396
-2.334	-55.1573	-56.9579	-56.5917	-54.7911	-54.547	-55.432	-57.4461	-54.9437	-56.1339	-54.8521	-57.6292	-58.972	-57.9039	-59.857		-59.2467	-59.0025	-59.5519	-58.8805	-59.735	-58.7584	-60.3453	-61.0167	-60.62	-59.735	-58.026	-58.4227	-58.2091	-58.2701
-2.333	-55.1878	-56.8968	-56.5611	-54.7911	-54.5775	-55.432	-57.4767	-54.9132	-56.1034	-54.8521	-57.6292	-58.9415	-57.9039	-59.8876		-59.3077	-58.972	-59.4603	-58.8194	-59.6739	-58.7584	-60.3148	-61.0472	-60.6505	-59.735	-58.0565	-58.4227	-58.2396	-58.2701
-2.332	-55.1878	-56.8663	-56.5306	-54.8521	-54.547	-55.432	-57.4156	-54.8827	-56.1034	-54.8827	-57.5987	-58.9415	-57.9955	-59.8876		-59.3077	-59.0025	-59.4908	-58.7584	-59.6434	-58.7279	-60.3453	-60.9862	-60.62	-59.735	-58.087	-58.3922	-58.2396	-58.3312
-2.331	-55.1878	-56.8053	-56.5306	-54.7911	-54.5775	-55.432	-57.4461	-54.8827	-56.0729	-54.8827	-57.7208	-59.0025	-57.9955	-59.9181		-59.3077	-59.0636	-59.5213	-58.7584	-59.5519	-58.7279	-60.3453	-61.0167	-60.5895	-59.7044	-58.1175	-58.3617	-58.2701	-58.3312
-2.33	-55.1878	-56.8053	-56.5306	-54.7606	-54.547	-55.4015	-57.4461	-54.8521	-56.0118	-54.8827	-57.7208	-59.0331	-58.0565	-59.8876		-59.3382	-59.0331	-59.5213	-58.7279	-59.4603	-58.6974	-60.3758	-60.8946	-60.5895	-59.735	-58.1175	-58.3312	-58.2396	-58.3312
-2.329	-55.1878	-56.8053	-56.5611	-54.6996	-54.5165	-55.4015	-57.4767	-54.8827	-55.9813	-54.7911	-57.6903	-58.9415	-58.026	-59.8876		-59.4298	-59.0025	-59.5519	-58.6668	-59.4908	-58.6974	-60.3758	-60.8641	-60.5895	-59.796	-58.087	-58.3006	-58.2091	-58.3617
-2.328	-55.1268	-56.8358	-56.5917	-54.669	-54.5165	-55.4015	-57.4461	-54.8827	-55.9813	-54.7911	-57.6903	-58.9415	-58.0565	-59.9181		-59.4603	-58.972	-59.5213	-58.6363	-59.4603	-58.7584	-60.3453	-60.8641	-60.5895	-59.796	-58.1175	-58.2396	-58.2091	-58.3922
-2.327	-55.1573	-56.8358	-56.6527	-54.5775	-54.4859	-55.3709	-57.3851	-54.8521	-55.9508	-54.7606	-57.7208	-58.8805	-58.1175	-59.9181		-59.4298	-58.9415	-59.5519	-58.6058	-59.4603	-58.85	-60.3758	-60.8641	-60.5589	-59.735	-58.0565	-58.2396	-58.1175	-58.4227
-2.326	-55.1878	-56.8663	-56.7137	-54.547	-54.4859	-55.3404	-57.3851	-54.8827	-55.8897	-54.6996	-57.7818	-58.8805	-58.1175	-59.8876		-59.5213	-58.911	-59.5824	-58.5448	-59.4298	-58.972	-60.3148	-60.8336	-60.5895	-59.7044	-58.0565	-58.3312	-58.1175	-58.5143
-2.325	-55.2794	-56.8053	-56.7137	-54.5165	-54.5165	-55.4015	-57.4461	-54.9742	-55.9203	-54.6996	-57.8429	-58.8194	-58.087	-59.9181		-59.4908	-58.8194	-59.6129	-58.5143	-59.4603	-59.0025	-60.3758	-60.8336	-60.62	-59.7044	-58.087	-58.3312	-58.1175	-58.5143
-2.324	-55.2184	-56.8053	-56.8053	-54.4554	-54.4859	-55.3099	-57.4156	-54.9742	-55.8897	-54.669	-57.8734	-58.8194	-58.087	-59.8876		-59.4908	-58.85	-59.6739	-58.4837	-59.3993	-59.0941	-60.3453	-60.8336	-60.6505	-59.7044	-58.1175	-58.3312	-58.148	-58.5143
-2.323	-55.1878	-56.7442	-56.8663	-54.3944	-54.4554	-55.2489	-57.3851	-54.9437	-55.8592	-54.5775	-57.8734	-58.7584	-58.148	-59.857		-59.4908	-58.8194	-59.6434	-58.4532	-59.3993	-59.1551	-60.3148	-60.8336	-60.681	-59.6129	-58.087	-58.3312	-58.2091	-58.5753
-2.322	-55.1573	-56.6832	-56.8358	-54.4554	-54.4249	-55.2489	-57.4156	-54.9742	-55.8592	-54.608	-57.8124	-58.6974	-58.148	-59.9181		-59.4603	-58.85	-59.6739	-58.4227	-59.4298	-59.2162	-60.3453	-60.8336	-60.7726	-59.6739	-58.1175	-58.3617	-58.3006	-58.5753
-2.321	-55.1268	-56.6222	-56.8358	-54.4249	-54.4249	-55.1878	-57.4156	-54.9742	-55.7677	-54.6385	-57.8734	-58.7584	-58.148	-59.857		-59.4603	-58.8805	-59.7044	-58.3922	-59.4603	-59.2162	-60.3453	-60.8336	-60.742	-59.7044	-58.148	-58.3922	-58.3617	-58.6058
-2.32	-55.1878	-56.6222	-56.8053	-54.4249	-54.3639	-55.1573	-57.4156	-54.9742	-55.7677	-54.669	-57.9039	-58.7279	-58.2091	-59.796		-59.4603	-58.8805	-59.735	-58.3312	-59.4908	-59.2467	-60.3148	-60.8641	-60.8031	-59.6739	-58.1175	-58.3617	-58.4227	-58.5753
-2.319	-55.1268	-56.5611	-56.7442	-54.3334	-54.4249	-55.0658	-57.3546	-54.9437	-55.7066	-54.669	-57.8734	-58.7584	-58.1786	-59.796		-59.4908	-58.8194	-59.796	-58.2701	-59.5519	-59.2467	-60.3453	-60.8336	-60.8031	-59.7044	-58.1175	-58.4227	-58.4837	-58.6058
-2.318	-55.0658	-56.5306	-56.7442	-54.3639	-54.3944	-55.0353	-57.3241	-54.9132	-55.6761	-54.7301	-57.8734	-58.7584	-58.1786	-59.8265		-59.4603	-58.8194	-59.857	-58.3312	-59.6434	-59.1856	-60.3148	-60.8946	-60.9251	-59.735	-58.148	-58.3922	-58.5143	-58.5753
-2.317	-55.0658	-56.5306	-56.7442	-54.3639	-54.3639	-55.0353	-57.263	-54.9742	-55.6456	-54.7301	-57.9039	-58.7584	-58.2091	-59.9181		-59.4603	-58.85	-59.9181	-58.3617	-59.7655	-59.1551	-60.3453	-60.9557	-60.9557	-59.6739	-58.148	-58.3006	-58.4837	-58.5753
-2.316	-55.0047	-56.5001	-56.7137	-54.3639	-54.3334	-55.0353	-57.2936	-54.9437	-55.6761	-54.7911	-57.8429	-58.8805	-58.2091	-59.9791		-59.3993	-58.911	-59.9181	-58.3617	-59.857	-59.2162	-60.2232	-60.9557	-60.9557	-59.735	-58.148	-58.3312	-58.4532	-58.5753
-2.315	-54.9742	-56.4696	-56.7442	-54.3944	-54.3028	-55.0658	-57.263	-54.9437	-55.5846	-54.7606	-57.7513	-58.85	-58.2701	-60.1012		-59.3688	-58.9415	-59.8876	-58.3617	-59.9486	-59.2772	-60.3148	-61.0167	-60.9862	-59.6739	-58.148	-58.3312	-58.4227	-58.6363
-2.314	-54.9742	-56.5001	-56.6832	-54.3944	-54.3028	-55.1268	-57.263	-55.0353	-55.6456	-54.7606	-57.7818	-58.85	-58.2091	-60.1317		-59.3688	-58.911	-59.9486	-58.4532	-59.9791	-59.3077	-60.2232	-61.1083	-61.0167	-59.6434	-58.2091	-58.3006	-58.3617	-58.6058
-2.313	-54.9437	-56.4696	-56.7137	-54.3639	-54.2723	-55.0658	-57.202	-55.0963	-55.6456	-54.7301	-57.7818	-58.8805	-58.148	-60.1927		-59.2467	-58.972	-60.0401	-58.6668	-60.0707	-59.3382	-60.1927	-61.1083	-60.9862	-59.5824	-58.1175	-58.2091	-58.3617	-58.5753
-2.312	-54.9132	-56.4696	-56.7748	-54.3944	-54.3334	-55.0963	-57.2325	-55.1268	-55.6456	-54.6996	-57.7513	-58.8805	-58.2091	-60.1927		-59.2162	-58.972	-60.0707	-58.911	-60.0707	-59.3993	-60.1317	-61.1693	-61.0472	-59.4908	-58.148	-58.2396	-58.3922	-58.6363
-2.311	-54.8827	-56.4085	-56.7748	-54.4554	-54.3639	-55.0963	-57.2325	-55.1878	-55.6456	-54.669	-57.7513	-58.911	-58.1786	-60.2232		-59.2162	-58.9415	-60.1317	-59.0941	-60.1317	-59.4298	-60.1012	-61.2608	-61.0777	-59.5519	-58.2091	-58.2091	-58.3617	-58.6363
-2.31	-54.8827	-56.4085	-56.8358	-54.4554	-54.3639	-55.0658	-57.3241	-55.2184	-55.6456	-54.6385	-57.6903	-58.9415	-58.1786	-60.3148		-59.2162	-58.972	-60.2232	-59.2467	-60.1927	-59.4298	-60.1012	-61.3219	-61.0777	-59.5519	-58.148	-58.2091	-58.2396	-58.6363
-2.309	-54.9437	-56.4085	-56.7748	-54.4554	-54.4249	-55.0353	-57.3546	-55.1573	-55.5846	-54.608	-57.7208	-58.9415	-58.2091	-60.3453		-59.2162	-59.0025	-60.3453	-59.4298	-60.2232	-59.4603	-60.0707	-61.3219	-61.0777	-59.4908	-58.148	-58.1786	-58.1786	-58.6974
-2.308	-54.9132	-56.4085	-56.7748	-54.4554	-54.3639	-55.0353	-57.2936	-55.1878	-55.5846	-54.6385	-57.6598	-58.911	-58.1786	-60.4063		-59.2772	-59.0636	-60.4369	-59.4603	-60.3148	-59.4908	-60.1012	-61.3829	-61.1083	-59.4298	-58.148	-58.148	-58.1786	-58.7584
-2.307	-54.8827	-56.4696	-56.7442	-54.4859	-54.3334	-55.0658	-57.2936	-55.2794	-55.5541	-54.6385	-57.6292	-58.911	-58.1786	-60.4674		-59.3077	-59.1856	-60.4063	-59.5519	-60.3148	-59.4603	-60.1927	-61.4134	-61.0777	-59.4298	-58.087	-58.1175	-58.148	-58.7279
-2.306	-54.8216	-56.5001	-56.7748	-54.4554	-54.3028	-55.0047	-57.263	-55.2794	-55.6151	-54.6385	-57.5987	-58.911	-58.2396	-60.4063		-59.3077	-59.1856	-60.4979	-59.5824	-60.3148	-59.4908	-60.1317	-61.505	-60.9862	-59.4298	-58.0565	-58.087	-58.1786	-58.6974
-2.305	-54.8521	-56.5611	-56.7748	-54.4554	-54.2418	-54.9742	-57.2325	-55.2794	-55.5541	-54.547	-57.5987	-58.8805	-58.2091	-60.4063		-59.3077	-59.2162	-60.4674	-59.6129	-60.2843	-59.5519	-60.2232	-61.505	-60.9862	-59.3993	-58.0565	-58.087	-58.2396	-58.7584
-2.304	-54.8216	-56.6222	-56.7748	-54.4554	-54.2113	-54.9742	-57.141	-55.3404	-55.5541	-54.547	-57.5987	-58.8805	-58.2091	-60.3758		-59.3688	-59.2162	-60.4369	-59.6739	-60.2843	-59.5519	-60.3453	-61.4745	-60.9862	-59.4298	-58.0565	-58.0565	-58.2701	-58.8194
-2.303	-54.7606	-56.6527	-56.7137	-54.4554	-54.1502	-54.9742	-57.1715	-55.432	-55.5235	-54.5775	-57.5987	-58.85	-58.2091	-60.3758		-59.3993	-59.2162	-60.3758	-59.7044	-60.3453	-59.5519	-60.3758	-61.505	-60.9251	-59.4908	-57.9955	-58.087	-58.1786	-58.8194
-2.302	-54.6996	-56.6527	-56.8358	-54.4249	-54.1197	-54.9437	-57.1105	-55.493	-55.4625	-54.547	-57.5987	-58.8805	-58.1786	-60.4063		-59.3993	-59.2162	-60.3148	-59.735	-60.3453	-59.6129	-60.4063	-61.505	-60.8641	-59.5213	-58.026	-58.1175	-58.1786	-58.8194
-2.301	-54.669	-56.7137	-56.8663	-54.4554	-54.1197	-54.9437	-57.1105	-55.5235	-55.4015	-54.5165	-57.5987	-58.7889	-58.1175	-60.3758		-59.3993	-59.2467	-60.3148	-59.7044	-60.3148	-59.6129	-60.4063	-61.5355	-60.8031	-59.5824	-57.9955	-58.2091	-58.2396	-58.8194
-2.3	-54.669	-56.7442	-56.8663	-54.4554	-54.0892	-54.8827	-57.141	-55.5541	-55.3709	-54.4554	-57.5987	-58.6668	-58.148	-60.4369		-59.3993	-59.2162	-60.3148	-59.6739	-60.1927	-59.6739	-60.4063	-61.4745	-60.8031	-59.6434	-58.0565	-58.1786	-58.1786	-58.8194
-2.299	-54.669	-56.7442	-56.8968	-54.4249	-54.0282	-54.8827	-57.141	-55.5541	-55.3709	-54.5165	-57.6598	-58.6668	-58.1786	-60.4063		-59.4298	-59.3077	-60.3453	-59.6434	-60.1927	-59.7044	-60.4063	-61.4745	-60.7115	-59.6739	-57.9649	-58.148	-58.1786	-58.85
-2.298	-54.669	-56.7748	-56.7748	-54.4554	-53.9671	-54.7911	-57.1715	-55.5846	-55.3099	-54.5165	-57.6598	-58.5753	-58.1786	-60.4369		-59.3993	-59.3382	-60.3453	-59.6129	-60.2232	-59.6739	-60.4369	-61.4745	-60.7115	-59.7044	-57.9649	-58.148	-58.1786	-58.85
-2.297	-54.6385	-56.7442	-56.8663	-54.4554	-53.9366	-54.8216	-57.202	-55.6151	-55.3099	-54.4859	-57.6598	-58.4837	-58.148	-60.4063		-59.4298	-59.4298	-60.3148	-59.5519	-60.3453	-59.7655	-60.4979	-61.4439	-60.6505	-59.7655	-57.9649	-58.148	-58.1175	-58.911
-2.296	-54.608	-56.7442	-56.8053	-54.4859	-53.9061	-54.7606	-57.202	-55.6456	-55.3709	-54.547	-57.6598	-58.4227	-58.148	-60.3758		-59.3993	-59.4908	-60.2232	-59.4908	-60.2843	-59.735	-60.5284	-61.4439	-60.6505	-59.7655	-57.9955	-58.1175	-58.1175	-58.911
-2.295	-54.547	-56.7137	-56.8663	-54.4859	-53.8451	-54.7301	-57.141	-55.6456	-55.2794	-54.5165	-57.6598	-58.3312	-58.1175	-60.4063		-59.3688	-59.5519	-60.2843	-59.4298	-60.3148	-59.796	-60.5895	-61.4439	-60.62	-59.796	-57.9955	-58.1175	-58.087	-58.9415
-2.294	-54.608	-56.6832	-56.9273	-54.4554	-53.8451	-54.7301	-57.1715	-55.6151	-55.2794	-54.5165	-57.6598	-58.2701	-58.1175	-60.4369		-59.3382	-59.5824	-60.2843	-59.3688	-60.2843	-59.796	-60.62	-61.3829	-60.62	-59.857	-57.9344	-58.087	-58.1175	-58.972
-2.293	-54.547	-56.6832	-56.9884	-54.4554	-53.8146	-54.6996	-57.202	-55.6151	-55.3404	-54.5165	-57.6292	-58.2091	-58.087	-60.3758		-59.3077	-59.6739	-60.3148	-59.3077	-60.2843	-59.8265	-60.7115	-61.3829	-60.62	-59.857	-57.9955	-58.026	-58.1175	-58.9415
-2.292	-54.5775	-56.6832	-57.0189	-54.4249	-53.723	-54.6996	-57.202	-55.6761	-55.3099	-54.5165	-57.5987	-58.1786	-58.087	-60.4063		-59.3077	-59.7044	-60.3148	-59.3077	-60.2232	-59.857	-60.742	-61.3829	-60.5589	-59.8876	-57.9955	-58.0565	-58.087	-58.911
-2.291	-54.6385	-56.7137	-57.0494	-54.4249	-53.723	-54.6385	-57.202	-55.7372	-55.2489	-54.547	-57.5987	-58.087	-58.1175	-60.3758		-59.2467	-59.796	-60.3148	-59.2467	-60.2232	-59.857	-60.8031	-61.3219	-60.4979	-59.9181	-57.9649	-58.026	-58.1175	-58.972
-2.29	-54.6385	-56.6832	-57.1105	-54.3028	-53.662	-54.5775	-57.1715	-55.7677	-55.2794	-54.5165	-57.5987	-58.026	-58.1175	-60.4063		-59.2467	-59.796	-60.2843	-59.1856	-60.2232	-59.857	-60.7726	-61.2914	-60.4369	-59.8876	-57.9649	-58.0565	-58.148	-58.9415
-2.289	-54.7301	-56.7137	-57.1105	-54.3639	-53.6009	-54.6385	-57.202	-55.7677	-55.2489	-54.5165	-57.5987	-57.9955	-58.087	-60.3453		-59.2467	-59.8265	-60.1622	-59.1856	-60.1622	-59.8265	-60.8641	-61.3219	-60.4369	-59.857	-57.9649	-57.9955	-58.148	-58.911
-2.288	-54.7301	-56.7748	-57.1105	-54.3028	-53.5704	-54.6385	-57.141	-55.7372	-55.2489	-54.4554	-57.5682	-58.0565	-58.1175	-60.3453		-59.2467	-59.857	-60.1622	-59.0941	-60.1622	-59.8265	-60.8946	-61.2914	-60.3148	-59.857	-57.9955	-57.9955	-58.148	-58.972
-2.287	-54.7911	-56.8053	-57.141	-54.2723	-53.5399	-54.669	-57.1715	-55.7677	-55.2184	-54.4859	-57.5072	-58.026	-58.1175	-60.3758		-59.2772	-59.8876	-60.1317	-59.0636	-60.1012	-59.857	-60.9862	-61.2914	-60.3453	-59.8876	-57.9344	-58.026	-58.148	-59.0636
-2.286	-54.7301	-56.8358	-57.141	-54.2418	-53.5094	-54.6996	-57.202	-55.7677	-55.2184	-54.5165	-57.5072	-58.0565	-58.1175	-60.3758		-59.3077	-59.857	-60.1317	-59.0331	-60.0096	-59.8265	-61.0472	-61.3524	-60.2843	-59.8876	-57.9955	-58.026	-58.148	-58.972
-2.285	-54.7911	-56.9273	-57.2325	-54.2113	-53.4789	-54.7606	-57.2325	-55.7677	-55.2489	-54.5165	-57.4767	-58.1175	-58.2091	-60.3453		-59.3077	-59.8265	-60.0401	-59.0025	-60.0401	-59.796	-61.1693	-61.2914	-60.1927	-59.857	-57.9649	-57.9955	-58.1175	-59.0025
-2.284	-54.7606	-56.8663	-57.263	-54.1502	-53.4483	-54.8216	-57.202	-55.6761	-55.1878	-54.547	-57.4767	-58.1175	-58.2091	-60.4063		-59.3077	-59.7655	-60.0707	-59.0331	-59.9486	-59.796	-61.1693	-61.2914	-60.1622	-59.9181	-57.9039	-58.0565	-58.1175	-58.972
-2.283	-54.7911	-56.8663	-57.263	-54.0892	-53.4483	-54.8521	-57.1715	-55.7066	-55.1268	-54.6385	-57.5072	-58.1175	-58.2396	-60.3758		-59.3993	-59.796	-60.0096	-59.0025	-59.9181	-59.8265	-61.1998	-61.3524	-60.1317	-59.8876	-57.9344	-58.087	-58.148	-59.0025
-2.282	-54.6996	-56.8358	-57.2936	-54.1502	-53.4483	-54.8521	-57.2325	-55.7372	-55.1268	-54.6996	-57.4767	-58.1786	-58.3312	-60.3453		-59.3993	-59.7655	-59.9791	-58.911	-59.8876	-59.857	-61.2914	-61.3219	-60.1012	-59.857	-57.9649	-58.087	-58.148	-58.9415
-2.281	-54.669	-56.7748	-57.3241	-54.1502	-53.3568	-54.8521	-57.2325	-55.7677	-55.0963	-54.7301	-57.4461	-58.2091	-58.3006	-60.2232		-59.4603	-59.8265	-59.9486	-58.911	-59.857	-59.8876	-61.3524	-61.2914	-59.9791	-59.8265	-57.9649	-58.1175	-58.1175	-58.911
-2.28	-54.608	-56.7442	-57.3546	-54.1197	-53.4178	-54.8216	-57.202	-55.7372	-55.1268	-54.7606	-57.5072	-58.148	-58.2701	-60.3148		-59.4908	-59.857	-59.9486	-58.8805	-59.8876	-59.8876	-61.4439	-61.3219	-59.9791	-59.8265	-57.9955	-58.148	-58.087	-58.9415
-2.279	-54.5775	-56.7442	-57.263	-54.1502	-53.4789	-54.8216	-57.202	-55.7372	-55.1573	-54.8216	-57.4767	-58.2091	-58.3312	-60.2232		-59.5519	-59.8265	-59.857	-58.7889	-59.857	-59.857	-61.4745	-61.2914	-60.0401	-59.8265	-58.148	-58.1786	-58.0565	-58.85
-2.278	-54.4859	-56.7442	-57.202	-54.2113	-53.4483	-54.8216	-57.202	-55.7677	-55.1573	-54.8827	-57.4461	-58.2701	-58.3617	-60.1317		-59.5519	-59.8876	-59.796	-58.8194	-59.9181	-59.8265	-61.566	-61.2303	-60.0096	-59.7655	-58.2091	-58.2091	-57.9955	-58.8194
-2.277	-54.4554	-56.7137	-57.2325	-54.1808	-53.5094	-54.7911	-57.1715	-55.7372	-55.1268	-54.8216	-57.4461	-58.2396	-58.3922	-60.1622		-59.6129	-59.8876	-59.8265	-58.8194	-59.857	-59.857	-61.6271	-61.1998	-60.0401	-59.857	-58.2701	-58.1786	-57.9955	-58.8194
-2.276	-54.4554	-56.7137	-57.263	-54.2113	-53.5399	-54.7606	-57.0799	-55.7372	-55.0658	-54.8827	-57.4461	-58.2091	-58.3922	-60.1012		-59.6129	-59.9181	-59.796	-58.7279	-59.857	-59.857	-61.7491	-61.1083	-60.0096	-59.8265	-58.3922	-58.2091	-57.9955	-58.7584
-2.275	-54.4859	-56.6832	-57.2325	-54.1502	-53.6009	-54.6996	-57.0189	-55.7982	-55.0047	-54.8827	-57.4156	-58.1786	-58.3922	-60.1317		-59.6129	-59.8876	-59.8265	-58.7279	-59.796	-59.8876	-61.7796	-61.0472	-59.9791	-59.8876	-58.4532	-58.148	-57.9955	-58.7279
-2.274	-54.4859	-56.7442	-57.1715	-54.1502	-53.662	-54.669	-56.9884	-55.7982	-55.0353	-54.8216	-57.3851	-58.2091	-58.3312	-60.1317		-59.6129	-59.9486	-59.7655	-58.6668	-59.7655	-59.9181	-61.8102	-60.9862	-59.9181	-59.9486	-58.4837	-58.1786	-57.9955	-58.6974
-2.273	-54.4859	-56.7137	-57.2325	-54.1502	-53.7535	-54.6385	-56.9273	-55.8592	-55.0047	-54.8827	-57.2936	-58.1786	-58.3312	-60.2232		-59.5824	-59.9181	-59.7655	-58.6668	-59.796	-59.9181	-61.9627	-60.9557	-59.9486	-59.9791	-58.5448	-58.148	-57.9649	-58.7279
-2.272	-54.5165	-56.7137	-57.202	-54.1808	-53.8146	-54.608	-56.9273	-55.8592	-54.9437	-54.9132	-57.263	-58.1786	-58.3312	-60.2232		-59.5824	-59.9181	-59.796	-58.6058	-59.7044	-59.9181	-61.9627	-60.9251	-60.0096	-60.0096	-58.6058	-58.148	-57.9344	-58.6668
-2.271	-54.4859	-56.7442	-57.1105	-54.2418	-53.9366	-54.669	-56.8663	-55.8897	-55.0047	-54.9437	-57.263	-58.1786	-58.3312	-60.1622		-59.5213	-59.8876	-59.8265	-58.6058	-59.7044	-59.9181	-61.9627	-60.8641	-60.1012	-60.0401	-58.6058	-58.1175	-57.9344	-58.6058
-2.27	-54.4249	-56.7442	-57.1105	-54.3028	-53.9366	-54.669	-56.8053	-55.8592	-55.0353	-54.9132	-57.202	-58.1786	-58.3617	-60.1927		-59.4908	-59.8876	-59.7044	-58.6668	-59.7655	-59.8876	-61.9627	-60.742	-60.1622	-60.0096	-58.6363	-58.148	-57.9039	-58.6058
-2.269	-54.5165	-56.7442	-57.1105	-54.3334	-53.9977	-54.7301	-56.8053	-55.8592	-55.0353	-54.9132	-57.202	-58.1786	-58.3006	-60.1622		-59.4603	-59.8265	-59.6739	-58.6668	-59.796	-59.9181	-62.0238	-60.742	-60.2843	-60.0401	-58.6363	-58.148	-57.8734	-58.6058
-2.268	-54.5775	-56.7137	-57.0494	-54.3334	-54.0282	-54.7301	-56.7748	-55.8897	-55.0047	-54.8521	-57.1715	-58.1175	-58.2701	-60.1317		-59.3688	-59.796	-59.6434	-58.6974	-59.857	-59.9181	-62.0543	-60.7115	-60.3453	-60.0707	-58.6974	-58.1786	-57.8734	-58.6363
-2.267	-54.5775	-56.7442	-57.0494	-54.3639	-54.0282	-54.7606	-56.8053	-55.9508	-55.0658	-54.8216	-57.0799	-58.1786	-58.2396	-60.1622		-59.3688	-59.796	-59.6129	-58.6668	-59.9181	-59.9181	-62.1153	-60.681	-60.3758	-60.1317	-58.7279	-58.1175	-57.8734	-58.5448
-2.266	-54.5165	-56.6832	-57.0189	-54.4249	-54.0892	-54.7301	-56.8053	-55.9508	-55.0353	-54.7301	-57.0494	-58.1786	-58.2396	-60.1317		-59.3688	-59.7044	-59.5824	-58.6668	-59.9181	-59.9486	-62.1459	-60.681	-60.3453	-60.1317	-58.7279	-58.1175	-57.9039	-58.6363
-2.265	-54.5775	-56.6832	-57.0189	-54.3944	-54.0587	-54.7606	-56.8053	-56.0423	-55.0047	-54.7301	-57.0189	-58.2091	-58.2091	-60.1927		-59.3993	-59.7044	-59.4603	-58.7279	-59.8876	-59.8876	-62.1764	-60.681	-60.3758	-60.1622	-58.7279	-58.2091	-57.8429	-58.6363
-2.264	-54.5775	-56.6527	-57.0189	-54.3944	-54.1502	-54.7911	-56.7137	-56.1034	-54.9742	-54.7301	-57.0494	-58.1786	-58.2091	-60.1622		-59.3993	-59.6129	-59.3993	-58.8194	-59.857	-59.8876	-62.1764	-60.681	-60.3758	-60.1317	-58.7279	-58.2396	-57.8734	-58.6668
-2.263	-54.5775	-56.6527	-56.9579	-54.3944	-54.1808	-54.7911	-56.7137	-56.1644	-54.9742	-54.7606	-57.0494	-58.2091	-58.2701	-60.1622		-59.4298	-59.7044	-59.3688	-58.911	-59.857	-59.8876	-62.1764	-60.7115	-60.4063	-60.1622	-58.7584	-58.2701	-57.8734	-58.6363
-2.262	-54.5775	-56.6222	-56.9579	-54.3334	-54.2113	-54.8216	-56.6222	-56.1644	-54.9437	-54.7301	-57.1105	-58.148	-58.2701	-60.2843		-59.4603	-59.6739	-59.3688	-58.972	-59.8876	-59.8876	-62.2679	-60.7115	-60.4063	-60.1622	-58.6974	-58.3617	-57.8429	-58.6668
-2.261	-54.608	-56.5917	-56.9884	-54.3639	-54.2113	-54.7911	-56.6222	-56.2254	-54.9132	-54.7606	-57.141	-58.1786	-58.2396	-60.3453		-59.4908	-59.6739	-59.3688	-59.0331	-59.8876	-59.8876	-62.2069	-60.7115	-60.4063	-60.1012	-58.6363	-58.3617	-57.8429	-58.6363
-2.26	-54.5775	-56.5917	-56.9884	-54.3944	-54.2723	-54.7606	-56.5611	-56.2254	-54.9742	-54.7606	-57.1105	-58.1786	-58.1786	-60.4063		-59.4603	-59.7044	-59.3077	-59.1246	-59.8876	-59.857	-62.2374	-60.681	-60.4369	-60.0707	-58.6668	-58.3312	-57.8124	-58.6363
-2.259	-54.5775	-56.5611	-57.0189	-54.4249	-54.2723	-54.7301	-56.5306	-56.256	-54.9132	-54.8216	-57.141	-58.1786	-58.148	-60.4063		-59.4298	-59.7655	-59.3382	-59.1551	-59.9486	-59.9486	-62.2374	-60.681	-60.4063	-60.0707	-58.6974	-58.3617	-57.8124	-58.6668
-2.258	-54.5165	-56.5306	-57.0189	-54.3944	-54.2723	-54.6996	-56.5611	-56.378	-54.9132	-54.8521	-57.1715	-58.2396	-58.1175	-60.4063		-59.4603	-59.8265	-59.2772	-59.1856	-59.9791	-59.9486	-62.2374	-60.6505	-60.3453	-60.0707	-58.7279	-58.3617	-57.6903	-58.6363
-2.257	-54.5165	-56.5306	-57.0799	-54.3944	-54.2723	-54.6996	-56.5917	-56.4085	-54.9437	-54.9132	-57.202	-58.2396	-58.087	-60.4063		-59.4908	-59.9181	-59.2772	-59.2162	-60.0707	-60.0401	-62.1764	-60.6505	-60.3453	-60.0401	-58.6974	-58.3617	-57.7208	-58.6363
-2.256	-54.4859	-56.5001	-57.0494	-54.3944	-54.2723	-54.6996	-56.5611	-56.378	-54.9132	-54.8827	-57.1715	-58.1786	-58.026	-60.4369		-59.4908	-59.9791	-59.2467	-59.2772	-59.9791	-60.0401	-62.1764	-60.6505	-60.3758	-60.0096	-58.7584	-58.3922	-57.6598	-58.6974
-2.255	-54.4554	-56.4085	-57.0799	-54.3944	-54.3028	-54.669	-56.6527	-56.4085	-54.9132	-54.8827	-57.141	-58.1786	-57.9955	-60.4674		-59.4908	-60.0401	-59.2467	-59.3077	-60.0707	-60.1012	-62.1153	-60.7115	-60.3453	-59.9486	-58.6974	-58.3922	-57.5987	-58.6974
-2.254	-54.4859	-56.378	-57.1105	-54.3334	-54.3334	-54.6385	-56.6527	-56.5306	-54.9132	-54.8521	-57.1715	-58.1786	-57.9955	-60.4674		-59.5824	-60.1012	-59.2162	-59.3077	-60.0096	-60.0707	-62.0848	-60.8031	-60.3758	-59.9181	-58.7584	-58.3617	-57.6292	-58.6974
-2.253	-54.4554	-56.4085	-57.1105	-54.3028	-54.3944	-54.6385	-56.6832	-56.6222	-54.9132	-54.7911	-57.1715	-58.2091	-57.9955	-60.4674		-59.5824	-60.2232	-59.2467	-59.3382	-59.9486	-60.1012	-62.0543	-60.8031	-60.3453	-59.8876	-58.7584	-58.3617	-57.5682	-58.8194
-2.252	-54.4859	-56.5001	-57.1105	-54.3334	-54.3639	-54.5775	-56.6832	-56.6527	-54.8827	-54.7301	-57.141	-58.2396	-57.9649	-60.5284		-59.5824	-60.3148	-59.1856	-59.3077	-59.9486	-60.1012	-62.0238	-60.8336	-60.3453	-59.857	-58.7279	-58.3922	-57.5987	-58.8194
-2.251	-54.5165	-56.4696	-57.1105	-54.3028	-54.3639	-54.547	-56.7442	-56.7137	-54.8827	-54.7301	-57.0799	-58.2701	-57.9039	-60.4979		-59.5213	-60.3758	-59.1551	-59.3382	-59.9181	-60.1317	-61.9627	-60.8336	-60.3758	-59.7655	-58.7279	-58.3312	-57.5682	-58.8805
-2.25	-54.5165	-56.4085	-57.0799	-54.2418	-54.3944	-54.547	-56.7137	-56.7137	-54.8521	-54.6996	-57.0494	-58.3922	-57.9649	-60.4674		-59.5213	-60.3453	-59.1551	-59.2772	-59.857	-60.1012	-61.9627	-60.8946	-60.3453	-59.735	-58.7279	-58.2396	-57.5682	-58.9415
-2.249	-54.547	-56.4085	-57.141	-54.2418	-54.4249	-54.608	-56.7748	-56.7137	-54.8827	-54.669	-56.9884	-58.4837	-57.9649	-60.4979		-59.5824	-60.3758	-59.1856	-59.3382	-59.8265	-60.1317	-61.9627	-60.8946	-60.2843	-59.735	-58.7279	-58.2091	-57.5987	-58.9415
-2.248	-54.547	-56.4085	-57.202	-54.2113	-54.4249	-54.5775	-56.8053	-56.6832	-54.8521	-54.6385	-56.8968	-58.5143	-57.9955	-60.4674		-59.5824	-60.4063	-59.2162	-59.3077	-59.8876	-60.1012	-61.9627	-60.9251	-60.2232	-59.6739	-58.6974	-58.1786	-57.5987	-58.972
-2.247	-54.5165	-56.378	-57.202	-54.1808	-54.4249	-54.608	-56.8053	-56.7137	-54.8827	-54.5775	-56.8663	-58.5448	-57.9649	-60.4674		-59.5519	-60.3758	-59.2162	-59.2772	-59.9486	-60.1317	-61.9017	-60.9251	-60.1927	-59.6739	-58.7584	-58.2091	-57.5682	-58.9415
-2.246	-54.5775	-56.4085	-57.202	-54.1502	-54.4554	-54.6385	-56.8053	-56.7442	-54.8216	-54.547	-56.8053	-58.5753	-57.9344	-60.4979		-59.5824	-60.2843	-59.2162	-59.3077	-59.9791	-60.1317	-61.9322	-60.9251	-60.1927	-59.6434	-58.7584	-58.1786	-57.5682	-58.972
-2.245	-54.547	-56.3475	-57.202	-54.1197	-54.4249	-54.7301	-56.8358	-56.7442	-54.8216	-54.608	-56.8053	-58.5753	-57.9649	-60.4674		-59.4908	-60.3148	-59.2162	-59.3382	-59.9486	-60.1012	-61.9627	-60.9557	-60.1012	-59.6434	-58.7279	-58.2091	-57.5987	-59.0331
-2.244	-54.5775	-56.4085	-57.202	-54.0892	-54.4249	-54.7301	-56.8968	-56.7442	-54.8216	-54.5775	-56.8053	-58.5448	-57.9955	-60.4063		-59.4908	-60.2232	-59.1856	-59.3993	-59.9486	-60.0401	-61.8712	-60.9862	-60.1317	-59.6129	-58.7279	-58.148	-57.5987	-58.972
-2.243	-54.547	-56.378	-57.2325	-54.0587	-54.4249	-54.7301	-56.9579	-56.7748	-54.7911	-54.5775	-56.8053	-58.5753	-57.9649	-60.3758		-59.5213	-60.1622	-59.2162	-59.4298	-59.9181	-60.1317	-61.8407	-61.0472	-60.1317	-59.6434	-58.6668	-58.148	-57.5682	-59.0025
-2.242	-54.547	-56.3475	-57.263	-54.0282	-54.4554	-54.669	-56.9273	-56.7442	-54.9132	-54.547	-56.7748	-58.5753	-57.9955	-60.3453		-59.4603	-60.1622	-59.2162	-59.5519	-59.9181	-60.1622	-61.8407	-61.0472	-60.1927	-59.6434	-58.6668	-58.1175	-57.5682	-58.972
-2.241	-54.547	-56.3475	-57.3241	-53.9977	-54.3944	-54.669	-56.9579	-56.7442	-54.9132	-54.608	-56.7748	-58.5143	-57.9955	-60.3758		-59.4603	-60.1927	-59.3077	-59.5519	-59.857	-60.1622	-61.8407	-61.0777	-60.1927	-59.6129	-58.6668	-58.148	-57.5377	-58.972
-2.24	-54.5775	-56.317	-57.3546	-53.9977	-54.3944	-54.6385	-56.9884	-56.6832	-55.0047	-54.608	-56.8053	-58.5143	-58.026	-60.2843		-59.4298	-60.1622	-59.3382	-59.5824	-59.857	-60.1622	-61.7796	-61.1083	-60.2232	-59.6434	-58.6668	-58.026	-57.5072	-58.972
-2.239	-54.547	-56.256	-57.4156	-53.9061	-54.3334	-54.669	-57.0189	-56.6832	-55.0963	-54.547	-56.8053	-58.4532	-58.087	-60.2843		-59.4603	-60.1317	-59.4298	-59.5519	-59.857	-60.1317	-61.7491	-61.1083	-60.1927	-59.6739	-58.6363	-58.0565	-57.5682	-58.972
-2.238	-54.547	-56.256	-57.4156	-53.9061	-54.3028	-54.669	-57.0189	-56.7137	-55.0658	-54.5165	-56.7442	-58.4227	-58.087	-60.2232		-59.4603	-60.1622	-59.4908	-59.6129	-59.857	-60.1317	-61.7186	-61.1693	-60.2232	-59.6739	-58.6058	-58.087	-57.5987	-58.972
-2.237	-54.5165	-56.2254	-57.4767	-53.9671	-54.3028	-54.7606	-57.0494	-56.7137	-55.1268	-54.547	-56.7748	-58.3922	-58.087	-60.1622		-59.4603	-60.0401	-59.6129	-59.5824	-59.8265	-60.0707	-61.6881	-61.1998	-60.2232	-59.7655	-58.5753	-58.0565	-57.6292	-59.0025
-2.236	-54.5165	-56.3475	-57.4767	-53.9366	-54.3028	-54.669	-57.1105	-56.8358	-55.1878	-54.547	-56.6832	-58.4532	-58.1175	-60.1317		-59.4908	-60.0401	-59.735	-59.6129	-59.735	-59.9181	-61.6576	-61.1998	-60.1927	-59.8876	-58.6058	-58.0565	-57.7513	-58.972
-2.235	-54.5165	-56.4085	-57.4767	-53.9366	-54.3639	-54.6996	-57.1105	-56.7748	-55.2184	-54.4859	-56.6222	-58.3922	-58.087	-60.1317		-59.4603	-59.9791	-59.796	-59.6129	-59.6739	-59.8876	-61.5965	-61.2608	-60.1927	-59.8876	-58.6058	-58.0565	-57.7208	-59.0025
-2.234	-54.547	-56.5306	-57.4767	-53.9366	-54.3944	-54.7606	-57.1105	-56.8053	-55.2794	-54.5165	-56.5611	-58.3312	-58.087	-60.1012		-59.3688	-59.9181	-59.8876	-59.6129	-59.6434	-59.857	-61.5355	-61.2303	-60.2232	-59.9791	-58.6058	-58.026	-57.7208	-59.0025
-2.233	-54.5775	-56.5306	-57.4461	-53.9671	-54.3334	-54.8216	-57.1105	-56.8968	-55.4015	-54.5165	-56.5001	-58.3922	-58.148	-60.1012		-59.3688	-59.857	-60.0707	-59.6129	-59.6129	-59.796	-61.4439	-61.1998	-60.2843	-59.9791	-58.6058	-58.026	-57.6903	-58.972
-2.232	-54.6385	-56.6222	-57.4156	-53.9061	-54.3334	-54.8216	-57.141	-56.8968	-55.5235	-54.5165	-56.4696	-58.3312	-58.1786	-60.1622		-59.3077	-59.796	-60.1317	-59.6129	-59.5519	-59.6739	-61.4134	-61.2608	-60.1927	-60.0707	-58.5753	-57.9955	-57.7208	-58.9415
-2.231	-54.7301	-56.6222	-57.3851	-53.8756	-54.3944	-54.8216	-57.1715	-56.8663	-55.5846	-54.547	-56.4085	-58.3617	-58.2396	-60.1622		-59.1856	-59.7044	-60.1927	-59.6739	-59.5519	-59.6129	-61.2914	-61.2914	-60.1622	-60.0707	-58.5143	-57.9955	-57.7208	-58.972
-2.23	-54.7606	-56.6222	-57.4461	-53.8451	-54.3639	-54.8216	-57.202	-56.8968	-55.6151	-54.547	-56.378	-58.3617	-58.2396	-60.1317		-59.1551	-59.7044	-60.2232	-59.7044	-59.6129	-59.5824	-61.2914	-61.2608	-60.1927	-60.1012	-58.5143	-58.026	-57.7208	-58.972
-2.229	-54.8216	-56.6527	-57.4156	-53.8146	-54.3334	-54.7911	-57.263	-56.8663	-55.7066	-54.5165	-56.3475	-58.3922	-58.2091	-60.1622		-59.0636	-59.6434	-60.3148	-59.6739	-59.6739	-59.4908	-61.1998	-61.2608	-60.1622	-60.0707	-58.4837	-57.9649	-57.7208	-58.911
-2.228	-54.9132	-56.6832	-57.4156	-53.7535	-54.3334	-54.8216	-57.263	-56.8053	-55.7066	-54.547	-56.317	-58.4532	-58.2701	-60.1927		-58.972	-59.6129	-60.2843	-59.7044	-59.6739	-59.4603	-61.1693	-61.2303	-60.1317	-60.0707	-58.4227	-57.9649	-57.7513	-58.911
-2.227	-54.9742	-56.7137	-57.3241	-53.7535	-54.3334	-54.8521	-57.2325	-56.7748	-55.7372	-54.547	-56.2865	-58.4837	-58.3006	-60.3148		-58.9415	-59.5519	-60.2232	-59.7044	-59.7044	-59.4298	-61.1388	-61.2914	-60.1317	-60.0707	-58.3617	-57.9649	-57.6903	-58.911
-2.226	-55.0047	-56.7442	-57.3546	-53.6925	-54.3639	-54.8827	-57.263	-56.7137	-55.7066	-54.4859	-56.256	-58.5143	-58.3006	-60.2843		-58.8805	-59.5213	-60.2843	-59.6739	-59.7044	-59.3688	-61.0777	-61.3829	-60.1317	-60.1622	-58.3617	-57.9955	-57.6598	-58.85
-2.225	-55.0658	-56.7442	-57.2936	-53.6925	-54.3028	-54.9132	-57.3546	-56.7442	-55.6761	-54.4554	-56.256	-58.5448	-58.3006	-60.3453		-58.8194	-59.5213	-60.2232	-59.6739	-59.796	-59.3688	-61.0777	-61.4439	-60.2232	-60.2232	-58.2701	-57.9955	-57.6598	-58.8194
-2.224	-55.1268	-56.7137	-57.2325	-53.6925	-54.3028	-54.8827	-57.3851	-56.7137	-55.6151	-54.4859	-56.256	-58.4837	-58.3617	-60.3453		-58.7584	-59.5213	-60.1927	-59.7044	-59.796	-59.4298	-61.0472	-61.4745	-60.1927	-60.2232	-58.2701	-57.9649	-57.7208	-58.8805
-2.223	-55.1573	-56.6832	-57.263	-53.723	-54.3028	-54.9132	-57.4156	-56.6832	-55.6456	-54.5165	-56.256	-58.5143	-58.3922	-60.2232		-58.6974	-59.5213	-60.2232	-59.6739	-59.796	-59.3993	-60.9862	-61.5355	-60.2843	-60.2843	-58.2091	-57.9955	-57.7513	-58.85
-2.222	-55.1268	-56.6527	-57.263	-53.723	-54.3334	-54.9742	-57.4461	-56.6222	-55.6456	-54.5165	-56.2865	-58.5143	-58.4227	-60.3453		-58.6668	-59.4298	-60.2843	-59.6739	-59.857	-59.4298	-60.9557	-61.6576	-60.3148	-60.3453	-58.2091	-57.9344	-57.8124	-58.8805
-2.221	-55.1573	-56.6222	-57.263	-53.7535	-54.3028	-54.8827	-57.5072	-56.6222	-55.6151	-54.5775	-56.256	-58.5143	-58.3922	-60.3453		-58.6974	-59.4298	-60.3148	-59.7044	-59.8265	-59.3993	-60.9251	-61.7186	-60.2843	-60.4674	-58.2091	-57.9649	-57.9039	-58.8805
-2.22	-55.2184	-56.5611	-57.202	-53.7535	-54.2418	-54.8827	-57.5377	-56.5917	-55.5541	-54.547	-56.2865	-58.5143	-58.3312	-60.4063		-58.6668	-59.3688	-60.3453	-59.7655	-59.8265	-59.4603	-60.8946	-61.8102	-60.3453	-60.4979	-58.2396	-57.9039	-57.9039	-58.911
-2.219	-55.2184	-56.5611	-57.202	-53.8146	-54.2723	-54.8216	-57.5682	-56.5917	-55.493	-54.547	-56.3475	-58.4837	-58.3006	-60.4369		-58.6363	-59.4603	-60.3758	-59.8265	-59.796	-59.4908	-60.8641	-61.9322	-60.4063	-60.62	-58.2091	-57.9344	-57.9039	-58.8805
-2.218	-55.2489	-56.5001	-57.141	-53.784	-54.2418	-54.8216	-57.5682	-56.5611	-55.5541	-54.5775	-56.378	-58.4227	-58.3617	-60.5284		-58.6974	-59.4298	-60.3758	-59.857	-59.796	-59.3993	-60.8336	-62.0543	-60.3758	-60.742	-58.1786	-57.8734	-57.9039	-58.85
-2.217	-55.3099	-56.5611	-57.1105	-53.784	-54.2723	-54.7911	-57.5987	-56.5917	-55.5235	-54.608	-56.317	-58.3922	-58.3617	-60.5895		-58.7889	-59.5519	-60.3453	-59.9486	-59.6739	-59.4603	-60.8336	-62.1764	-60.3758	-60.7726	-58.1786	-57.8734	-57.9039	-58.8805
-2.216	-55.3709	-56.5611	-57.1105	-53.8146	-54.2418	-54.8827	-57.6292	-56.5611	-55.5235	-54.669	-56.378	-58.4532	-58.3312	-60.62		-58.8194	-59.6434	-60.3148	-59.9791	-59.6434	-59.4603	-60.8031	-62.2069	-60.4369	-60.8336	-58.148	-57.8429	-57.9344	-58.8805
-2.215	-55.3404	-56.5611	-57.0494	-53.784	-54.2418	-54.7606	-57.6292	-56.5917	-55.5235	-54.6385	-56.378	-58.4837	-58.3617	-60.62		-58.8194	-59.735	-60.3148	-59.9791	-59.5519	-59.3993	-60.8031	-62.2069	-60.4369	-60.9251	-58.1786	-57.8124	-57.9955	-58.8194
-2.214	-55.3099	-56.5611	-56.9273	-53.784	-54.2418	-54.7606	-57.6292	-56.5611	-55.5235	-54.6996	-56.3475	-58.4532	-58.3312	-60.6505		-58.8805	-59.7044	-60.3453	-59.9486	-59.5519	-59.4298	-60.8031	-62.2679	-60.4674	-61.0167	-58.1786	-57.7513	-57.9649	-58.85
-2.213	-55.3099	-56.5306	-56.9273	-53.8146	-54.2418	-54.7606	-57.6292	-56.5306	-55.493	-54.669	-56.2865	-58.3617	-58.3006	-60.681		-58.8194	-59.735	-60.2843	-59.9486	-59.4908	-59.3993	-60.7115	-62.2374	-60.4979	-61.0472	-58.1786	-57.7818	-57.9649	-58.8194
-2.212	-55.3099	-56.5306	-56.8968	-53.8146	-54.2113	-54.7606	-57.5377	-56.5001	-55.4625	-54.6385	-56.256	-58.3922	-58.3006	-60.7115		-58.8194	-59.796	-60.2232	-59.9486	-59.4908	-59.3688	-60.6505	-62.2069	-60.4674	-61.0777	-58.1786	-57.7513	-57.9039	-58.7889
-2.211	-55.1878	-56.5001	-56.8663	-53.8451	-54.2113	-54.6996	-57.5072	-56.5306	-55.493	-54.6996	-56.2254	-58.3922	-58.3006	-60.62		-58.8194	-59.7655	-60.2232	-59.9486	-59.4298	-59.3382	-60.5589	-62.1764	-60.4674	-61.0777	-58.1786	-57.7208	-57.8734	-58.7584
-2.21	-55.2184	-56.5306	-56.8663	-53.8451	-54.2113	-54.6996	-57.5072	-56.5001	-55.5235	-54.6385	-56.2254	-58.3312	-58.3312	-60.5589		-58.7889	-59.796	-60.1927	-59.9486	-59.3688	-59.3382	-60.4063	-62.2069	-60.4674	-60.9862	-58.087	-57.7513	-57.8734	-58.7889
-2.209	-55.2184	-56.5917	-56.7748	-53.9061	-54.1808	-54.6996	-57.5072	-56.4085	-55.4625	-54.6996	-56.1644	-58.3312	-58.3617	-60.5284		-58.7584	-59.735	-60.2232	-59.8876	-59.2772	-59.3077	-60.3758	-62.2069	-60.4369	-60.9862	-58.026	-57.7208	-57.8429	-58.8194
-2.208	-55.1878	-56.5611	-56.7137	-53.9366	-54.1808	-54.669	-57.5072	-56.4696	-55.493	-54.6996	-56.1339	-58.3006	-58.3922	-60.4979		-58.7279	-59.796	-60.1622	-59.857	-59.3077	-59.2467	-60.3758	-62.329	-60.3758	-60.9862	-57.9955	-57.6903	-57.8734	-58.7584
-2.207	-55.2184	-56.5306	-56.6832	-53.9671	-54.1808	-54.669	-57.4156	-56.5001	-55.493	-54.669	-56.1034	-58.2091	-58.4227	-60.4063		-58.7279	-59.735	-60.1012	-59.857	-59.3077	-59.1856	-60.3148	-62.2984	-60.4369	-60.9251	-57.9039	-57.7208	-57.9344	-58.7584
-2.206	-55.1268	-56.5001	-56.6832	-53.9366	-54.1808	-54.6385	-57.3851	-56.4696	-55.4015	-54.6385	-56.0729	-58.1786	-58.3922	-60.4063		-58.7584	-59.7655	-60.0401	-59.8876	-59.3077	-59.1551	-60.2843	-62.329	-60.4063	-60.9251	-57.8734	-57.6598	-57.9344	-58.7584
-2.205	-55.1268	-56.4696	-56.6527	-53.9671	-54.1502	-54.608	-57.2936	-56.378	-55.4015	-54.669	-56.1034	-58.2091	-58.4532	-60.4369		-58.7279	-59.8265	-59.9791	-59.9486	-59.2772	-59.2162	-60.3758	-62.329	-60.3758	-60.9557	-57.8734	-57.6292	-57.9344	-58.7889
-2.204	-55.0963	-56.4696	-56.7137	-53.9366	-54.1502	-54.5775	-57.2936	-56.3475	-55.4015	-54.6385	-56.0729	-58.2396	-58.4837	-60.4063		-58.7279	-59.8265	-59.9486	-59.8876	-59.3382	-59.1246	-60.3453	-62.329	-60.3758	-60.9862	-57.7513	-57.5377	-57.9649	-58.7889
-2.203	-55.0963	-56.4085	-56.7137	-53.9366	-54.1502	-54.608	-57.2936	-56.4085	-55.3709	-54.669	-56.1034	-58.2701	-58.4532	-60.4369		-58.7279	-59.8265	-59.9181	-59.9791	-59.3688	-59.1246	-60.4063	-62.3595	-60.2232	-60.9557	-57.6292	-57.5377	-57.9649	-58.7889
-2.202	-55.0658	-56.378	-56.7442	-53.9061	-54.0587	-54.5775	-57.263	-56.378	-55.3404	-54.7301	-56.0729	-58.2701	-58.4532	-60.4369		-58.6974	-59.8876	-59.9486	-59.9791	-59.4298	-59.1551	-60.4674	-62.3595	-60.2232	-60.9862	-57.5682	-57.5072	-58.026	-58.7889
-2.201	-55.0658	-56.3475	-56.8053	-53.9061	-54.0587	-54.5775	-57.263	-56.378	-55.2794	-54.7301	-56.0423	-58.3006	-58.4227	-60.4674		-58.7279	-59.8876	-59.9181	-60.1317	-59.4603	-59.2467	-60.5589	-62.3595	-60.1622	-61.0777	-57.5377	-57.4767	-58.0565	-58.7889
-2.2	-55.0658	-56.3475	-56.8968	-53.9366	-54.0282	-54.4859	-57.263	-56.4085	-55.2489	-54.7301	-56.0118	-58.2701	-58.3922	-60.4979		-58.6668	-59.9181	-59.9181	-60.2232	-59.4908	-59.2772	-60.62	-62.3595	-60.1622	-61.1083	-57.4767	-57.4767	-58.026	-58.8194
-2.199	-54.9742	-56.3475	-56.9273	-53.9061	-54.0282	-54.4859	-57.2936	-56.4085	-55.2489	-54.8216	-55.9508	-58.2396	-58.3922	-60.4674		-58.6363	-59.9486	-59.9486	-60.3758	-59.5519	-59.3688	-60.742	-62.39	-60.1622	-61.1693	-57.4767	-57.5072	-57.9649	-58.7889
-2.198	-55.0047	-56.317	-56.9884	-53.9366	-53.9977	-54.4859	-57.2936	-56.4696	-55.1878	-54.7911	-55.9203	-58.2396	-58.3617	-60.4674		-58.6363	-59.9486	-59.9486	-60.4369	-59.6129	-59.3688	-60.8336	-62.3595	-60.1317	-61.1998	-57.5072	-57.5072	-57.9955	-58.7584
-2.197	-54.9132	-56.317	-57.1105	-53.9366	-54.0282	-54.4249	-57.3241	-56.4696	-55.1573	-54.8521	-55.9508	-58.2701	-58.3617	-60.4674		-58.6363	-59.9486	-59.9486	-60.5895	-59.7044	-59.3993	-60.9251	-62.3595	-60.0707	-61.2303	-57.5072	-57.4767	-57.9649	-58.8194
-2.196	-54.9437	-56.378	-57.1715	-53.9366	-54.1502	-54.3639	-57.263	-56.4085	-55.1573	-54.8827	-55.9508	-58.2396	-58.3617	-60.4369		-58.6363	-59.9486	-60.0096	-60.5589	-59.735	-59.4603	-61.0167	-62.39	-60.1012	-61.2608	-57.5377	-57.4461	-57.9344	-58.8194
-2.195	-54.9132	-56.4085	-57.263	-53.9061	-54.1808	-54.3639	-57.202	-56.3475	-55.1573	-54.8216	-56.0118	-58.2091	-58.3617	-60.4369		-58.6363	-59.9486	-60.0401	-60.5895	-59.796	-59.4298	-61.0777	-62.3595	-60.1012	-61.3524	-57.5987	-57.4461	-57.9649	-58.7584
-2.194	-54.9437	-56.378	-57.3546	-53.8451	-54.2113	-54.3944	-57.2325	-56.378	-55.1573	-54.9132	-56.0423	-58.2091	-58.4227	-60.4063		-58.6363	-59.9486	-60.0401	-60.62	-59.8265	-59.3993	-61.1083	-62.3595	-60.0401	-61.4134	-57.5987	-57.4461	-57.9039	-58.7584
-2.193	-54.9437	-56.5001	-57.3851	-53.8756	-54.2723	-54.3334	-57.263	-56.4696	-55.1573	-54.8827	-56.0423	-58.148	-58.3922	-60.4369		-58.6363	-59.9181	-60.0707	-60.5589	-59.857	-59.3688	-61.1693	-62.3595	-60.0707	-61.4439	-57.6292	-57.4767	-57.9344	-58.7279
-2.192	-54.9132	-56.5306	-57.4461	-53.8146	-54.3028	-54.3334	-57.202	-56.4696	-55.1268	-54.9132	-55.9813	-58.148	-58.3922	-60.4674		-58.6363	-59.9181	-60.0707	-60.4979	-59.8876	-59.3688	-61.2303	-62.2984	-60.1012	-61.5355	-57.6598	-57.5072	-57.8734	-58.7584
-2.191	-54.9742	-56.5306	-57.5377	-53.8451	-54.2723	-54.4249	-57.141	-56.4696	-55.1268	-54.8521	-56.0118	-58.148	-58.4532	-60.4369		-58.6668	-59.9181	-60.0707	-60.4674	-59.857	-59.3382	-61.2914	-62.3595	-60.0096	-61.5965	-57.7513	-57.4767	-57.8429	-58.7584
-2.19	-54.9132	-56.4696	-57.5987	-53.784	-54.3028	-54.3944	-57.1715	-56.5306	-55.0658	-54.8827	-55.9813	-58.148	-58.4837	-60.4979		-58.5753	-59.9486	-60.1317	-60.4063	-59.857	-59.3688	-61.3524	-62.451	-59.9791	-61.6271	-57.7818	-57.5072	-57.8734	-58.7279
-2.189	-54.9437	-56.5306	-57.5987	-53.784	-54.3028	-54.3944	-57.141	-56.5001	-55.0658	-54.8521	-56.0423	-58.1175	-58.5143	-60.5284		-58.5753	-59.8876	-60.1317	-60.3148	-59.857	-59.3382	-61.2914	-62.451	-59.9486	-61.6576	-57.8124	-57.5987	-57.8429	-58.7279
-2.188	-54.8827	-56.5001	-57.6292	-53.784	-54.2723	-54.3639	-57.1105	-56.5001	-55.0353	-54.8216	-55.9508	-58.087	-58.5753	-60.4979		-58.5448	-59.857	-60.1317	-60.2232	-59.8265	-59.3688	-61.3829	-62.451	-59.9181	-61.7186	-57.8734	-57.5377	-57.8429	-58.7279
-2.187	-54.8827	-56.5306	-57.7208	-53.7535	-54.2723	-54.4249	-57.141	-56.5001	-55.0047	-54.8521	-55.9508	-58.1175	-58.6058	-60.5589		-58.5753	-59.8265	-60.1012	-60.1622	-59.7655	-59.3382	-61.3829	-62.451	-59.8265	-61.7186	-57.9344	-57.5682	-57.8429	-58.6668
-2.186	-54.8521	-56.4696	-57.7818	-53.8146	-54.3028	-54.3944	-57.1105	-56.5001	-55.0353	-54.8521	-55.9508	-58.087	-58.6974	-60.4674		-58.5753	-59.8265	-60.1012	-60.0707	-59.7655	-59.3077	-61.3829	-62.39	-59.796	-61.8102	-57.9039	-57.5377	-57.7818	-58.7279
-2.185	-54.7606	-56.5611	-57.8734	-53.784	-54.2418	-54.4859	-57.0494	-56.4085	-54.9742	-54.8521	-55.9508	-58.087	-58.6668	-60.4674		-58.5143	-59.8265	-60.1012	-60.0096	-59.735	-59.2467	-61.4745	-62.4205	-59.857	-61.8102	-58.026	-57.5987	-57.7208	-58.7279
-2.184	-54.7911	-56.5917	-57.9955	-53.7535	-54.2418	-54.5165	-57.0494	-56.4696	-54.9742	-54.8521	-55.9508	-58.2091	-58.6668	-60.4674		-58.5143	-59.796	-60.0401	-60.0096	-59.6739	-59.2467	-61.505	-62.39	-59.735	-61.7796	-58.1175	-57.5987	-57.7513	-58.7584
-2.183	-54.7606	-56.6832	-57.9649	-53.7535	-54.2113	-54.5775	-56.9579	-56.4696	-54.9742	-54.8521	-55.9508	-58.2701	-58.6974	-60.4369		-58.5753	-59.796	-60.0401	-59.9791	-59.735	-59.2772	-61.5355	-62.39	-59.7044	-61.7796	-58.1786	-57.6598	-57.7208	-58.7584
-2.182	-54.7606	-56.7137	-58.0565	-53.723	-54.1808	-54.608	-56.9273	-56.4085	-55.0047	-54.8216	-55.9203	-58.3617	-58.6363	-60.4674		-58.5448	-59.796	-60.0096	-59.9791	-59.796	-59.2162	-61.6271	-62.3595	-59.7044	-61.6881	-58.2091	-57.7208	-57.7513	-58.7279
-2.181	-54.7301	-56.7442	-58.026	-53.7535	-54.1808	-54.669	-56.8663	-56.378	-55.0047	-54.8827	-55.9508	-58.3922	-58.6363	-60.4369		-58.5143	-59.8265	-59.9486	-59.9791	-59.857	-59.2162	-61.7186	-62.2984	-59.6434	-61.6576	-58.2701	-57.7513	-57.7818	-58.7279
-2.18	-54.669	-56.7748	-58.026	-53.8146	-54.1502	-54.7301	-56.8968	-56.3475	-54.9742	-54.8521	-55.9813	-58.4227	-58.6058	-60.4369		-58.4837	-59.8876	-59.8876	-59.9181	-59.857	-59.1856	-61.7796	-62.2374	-59.6434	-61.5965	-58.3312	-57.7818	-57.7818	-58.6668
-2.179	-54.7301	-56.7442	-58.026	-53.8146	-54.1502	-54.8216	-56.8053	-56.3475	-54.9437	-54.8216	-55.9813	-58.4227	-58.6058	-60.4674		-58.4837	-59.8876	-59.8265	-59.8265	-59.857	-59.0941	-61.8102	-62.1764	-59.6434	-61.505	-58.3617	-57.8124	-57.8124	-58.7584
-2.178	-54.7301	-56.7442	-57.9649	-53.784	-54.1197	-54.8216	-56.7748	-56.317	-54.9437	-54.7606	-55.9813	-58.4227	-58.5753	-60.4369		-58.5143	-59.9181	-59.857	-59.796	-59.8876	-59.1246	-61.8407	-62.1459	-59.7044	-61.4745	-58.3617	-57.8429	-57.8124	-58.7279
-2.177	-54.6996	-56.7137	-57.9039	-53.784	-54.1808	-54.9132	-56.7442	-56.2865	-54.9132	-54.7606	-55.9508	-58.4532	-58.5448	-60.4369		-58.5143	-60.0096	-59.9486	-59.796	-59.9486	-59.1246	-61.8407	-62.1153	-59.6739	-61.4439	-58.3922	-57.9039	-57.7208	-58.7279
-2.176	-54.7301	-56.6527	-57.7818	-53.784	-54.1502	-54.9437	-56.7137	-56.3475	-54.9437	-54.669	-55.9203	-58.4532	-58.6058	-60.4674		-58.4532	-60.0707	-59.9791	-59.796	-59.9486	-59.0636	-61.8407	-62.1459	-59.6739	-61.4745	-58.3922	-57.9039	-57.7208	-58.6668
-2.175	-54.7301	-56.7137	-57.7513	-53.8451	-54.1197	-54.9132	-56.6832	-56.378	-54.9132	-54.608	-55.9203	-58.3617	-58.5448	-60.4369		-58.3922	-60.0401	-60.0401	-59.8265	-59.9486	-59.1246	-61.8102	-62.1153	-59.6434	-61.4134	-58.3617	-57.9344	-57.6903	-58.6363
-2.174	-54.7911	-56.7748	-57.7208	-53.9061	-54.1808	-54.9437	-56.6527	-56.2865	-54.9742	-54.5165	-55.9508	-58.3617	-58.4837	-60.3758		-58.3312	-60.0707	-60.1012	-59.735	-60.0401	-59.2467	-61.8407	-62.0543	-59.6434	-61.3829	-58.4532	-57.9649	-57.6903	-58.6974
-2.173	-54.8216	-56.8053	-57.6598	-53.9671	-54.1502	-54.9132	-56.6527	-56.317	-55.0047	-54.547	-55.9813	-58.3312	-58.5143	-60.4063		-58.2091	-60.0707	-60.1317	-59.796	-60.0096	-59.3382	-61.8407	-61.9322	-59.6129	-61.3829	-58.4837	-58.087	-57.6903	-58.6363
-2.172	-54.8827	-56.8663	-57.5987	-53.9671	-54.1197	-54.9742	-56.6527	-56.378	-55.0047	-54.5165	-55.8897	-58.3006	-58.5143	-60.4369		-58.148	-60.0707	-60.1622	-59.8265	-60.0401	-59.3993	-61.8712	-61.9627	-59.6129	-61.3524	-58.5448	-57.9955	-57.7208	-58.6363
-2.171	-54.9132	-56.9273	-57.5072	-53.9977	-54.1502	-54.9437	-56.6222	-56.378	-55.0047	-54.4859	-55.8287	-58.3312	-58.4532	-60.4369		-58.1175	-60.1317	-60.1622	-59.8265	-60.0401	-59.4908	-61.8407	-61.9322	-59.6434	-61.2914	-58.5753	-58.0565	-57.7208	-58.6058
-2.17	-54.9742	-56.9273	-57.5072	-53.9671	-54.1197	-54.9742	-56.6222	-56.378	-54.9742	-54.4554	-55.8897	-58.3617	-58.4532	-60.4674		-58.087	-60.1012	-60.2232	-59.8265	-60.0401	-59.5519	-61.8407	-61.8712	-59.5824	-61.2303	-58.6363	-58.148	-57.6903	-58.6363
-2.169	-54.9437	-56.9579	-57.4767	-53.9671	-54.0587	-55.0047	-56.7137	-56.378	-54.9742	-54.3944	-55.8592	-58.3617	-58.4227	-60.4674		-58.026	-60.1927	-60.1927	-59.857	-60.0401	-59.5824	-61.7491	-61.8102	-59.4908	-61.1388	-58.6668	-58.148	-57.6903	-58.6058
-2.168	-54.9742	-56.9273	-57.4461	-53.9977	-54.0587	-55.0353	-56.7442	-56.378	-54.9742	-54.3334	-55.8592	-58.4532	-58.4227	-60.4674		-58.026	-60.1927	-60.2232	-59.8265	-59.9791	-59.6739	-61.7491	-61.7796	-59.4298	-61.0777	-58.6668	-58.2091	-57.6903	-58.5753
-2.167	-54.9437	-56.9273	-57.5072	-53.9977	-53.9977	-54.9742	-56.7748	-56.378	-54.9742	-54.3028	-55.8287	-58.4532	-58.4227	-60.4674		-57.9955	-60.1012	-60.2232	-59.8876	-60.0096	-59.6739	-61.6881	-61.7796	-59.3993	-61.0472	-58.6974	-58.2396	-57.7208	-58.5143
-2.166	-54.9437	-56.9273	-57.5377	-54.0587	-53.9671	-54.8827	-56.8358	-56.3475	-55.0353	-54.2113	-55.8287	-58.4227	-58.4837	-60.4979		-57.9344	-60.1012	-60.2232	-59.8876	-59.9486	-59.7655	-61.6576	-61.7491	-59.3382	-61.0167	-58.7279	-58.2701	-57.7208	-58.5753
-2.165	-54.8827	-56.9273	-57.5987	-54.0282	-53.9366	-54.8827	-56.8968	-56.3475	-55.0353	-54.1502	-55.7677	-58.4227	-58.4532	-60.4979		-57.8734	-60.1012	-60.2232	-59.9486	-59.9181	-59.7044	-61.6881	-61.7186	-59.3688	-60.9557	-58.6974	-58.2396	-57.6598	-58.5448
-2.164	-54.8827	-56.8968	-57.5987	-54.0587	-53.9061	-54.7911	-56.9273	-56.3475	-55.0047	-54.1197	-55.7677	-58.3922	-58.4837	-60.4674		-57.8734	-60.0401	-60.1927	-59.9791	-59.9181	-59.7655	-61.6881	-61.7186	-59.3382	-60.8946	-58.7584	-58.2701	-57.6903	-58.5753
-2.163	-54.8521	-56.8968	-57.6292	-53.9977	-53.8451	-54.7301	-56.9579	-56.256	-54.9742	-54.1502	-55.7372	-58.4532	-58.4837	-60.4063		-57.8429	-60.0401	-60.1927	-60.0401	-60.0401	-59.8265	-61.6881	-61.6576	-59.3382	-60.8336	-58.7279	-58.3312	-57.5987	-58.6363
-2.162	-54.7911	-56.8358	-57.6292	-53.9977	-53.8146	-54.6996	-56.9884	-56.2865	-55.0658	-54.1808	-55.7372	-58.3922	-58.5143	-60.3758		-57.8429	-60.0707	-60.1927	-60.0707	-60.1317	-59.8265	-61.6881	-61.7491	-59.3077	-60.742	-58.6974	-58.3922	-57.5682	-58.6974
-2.161	-54.7911	-56.8663	-57.6292	-53.9977	-53.784	-54.5775	-57.0189	-56.2865	-55.1268	-54.1808	-55.7372	-58.4227	-58.4837	-60.3453		-57.7513	-60.1317	-60.0707	-60.0401	-60.2232	-59.796	-61.6881	-61.7186	-59.3382	-60.681	-58.6363	-58.4837	-57.6292	-58.8805
-2.16	-54.7911	-56.8663	-57.6292	-54.0587	-53.723	-54.547	-56.9884	-56.2865	-55.1268	-54.1808	-55.7677	-58.4532	-58.5448	-60.3148		-57.7208	-60.1622	-60.1012	-60.0401	-60.3453	-59.796	-61.6881	-61.7186	-59.3688	-60.681	-58.6058	-58.5143	-57.5682	-58.972
-2.159	-54.8216	-56.8053	-57.6292	-54.0587	-53.784	-54.5165	-57.0799	-56.256	-55.1573	-54.1502	-55.7677	-58.4532	-58.6058	-60.3148		-57.7208	-60.1927	-60.0401	-59.9791	-60.4063	-59.8265	-61.6576	-61.7186	-59.3688	-60.62	-58.6058	-58.5753	-57.5987	-59.0941
-2.158	-54.8827	-56.7442	-57.6292	-54.0282	-53.784	-54.4859	-57.0799	-56.256	-55.1878	-54.1808	-55.7372	-58.5143	-58.6058	-60.3148		-57.7208	-60.3148	-60.0096	-59.9486	-60.4063	-59.8265	-61.6576	-61.7186	-59.2772	-60.5589	-58.5143	-58.5753	-57.6292	-59.1856
-2.157	-54.8827	-56.7442	-57.5987	-54.0587	-53.8451	-54.4554	-57.1105	-56.2865	-55.2184	-54.1502	-55.6761	-58.5448	-58.6668	-60.3453		-57.6903	-60.2843	-59.9791	-59.9791	-60.4369	-59.7655	-61.5965	-61.7186	-59.2467	-60.5589	-58.5143	-58.6058	-57.5987	-59.3382
-2.156	-54.9132	-56.7137	-57.5987	-54.0587	-53.9366	-54.4249	-57.0494	-56.2865	-55.2489	-54.1808	-55.6761	-58.5448	-58.6363	-60.2843		-57.6903	-60.2843	-60.0401	-60.0707	-60.4674	-59.8265	-61.6576	-61.6881	-59.2162	-60.5589	-58.5143	-58.6668	-57.6292	-59.3993
-2.155	-55.0047	-56.7442	-57.5682	-54.0587	-53.9366	-54.4554	-57.141	-56.256	-55.2184	-54.2418	-55.6456	-58.5143	-58.6974	-60.3148		-57.6598	-60.3148	-60.0401	-60.1622	-60.4369	-59.7655	-61.5965	-61.6881	-59.0941	-60.5589	-58.5143	-58.6363	-57.6598	-59.4908
-2.154	-55.1268	-56.7137	-57.5072	-54.0587	-53.9671	-54.4554	-57.1105	-56.2865	-55.1878	-54.2418	-55.6456	-58.4837	-58.7279	-60.3453		-57.6903	-60.3758	-60.0707	-60.1622	-60.4369	-59.7655	-61.566	-61.6271	-59.0941	-60.4979	-58.4837	-58.6363	-57.6903	-59.5519
-2.153	-55.2184	-56.7137	-57.5072	-54.0587	-53.9977	-54.3944	-57.0799	-56.256	-55.2184	-54.2723	-55.6151	-58.4837	-58.7279	-60.4063		-57.6598	-60.3758	-60.0707	-60.1622	-60.3758	-59.7655	-61.566	-61.5965	-59.0636	-60.4979	-58.4227	-58.6363	-57.6292	-59.5824
-2.152	-55.2794	-56.7137	-57.4767	-54.0587	-54.0282	-54.3639	-57.1105	-56.2254	-55.2184	-54.3028	-55.6761	-58.5143	-58.7279	-60.4063		-57.6292	-60.4369	-60.1012	-60.1622	-60.3758	-59.7655	-61.4745	-61.566	-59.0636	-60.4674	-58.4227	-58.5753	-57.6292	-59.5824
-2.151	-55.3099	-56.6527	-57.4767	-53.9061	-53.9977	-54.3639	-57.1105	-56.256	-55.3099	-54.2723	-55.7066	-58.4837	-58.7584	-60.4674		-57.6292	-60.4979	-60.0096	-60.1927	-60.2843	-59.8265	-61.4745	-61.505	-59.0636	-60.4674	-58.3312	-58.6058	-57.6903	-59.6129
-2.15	-55.3709	-56.5306	-57.4767	-53.9061	-54.0587	-54.3639	-57.0799	-56.2865	-55.3404	-54.2723	-55.6761	-58.4532	-58.7279	-60.4674		-57.6292	-60.4979	-59.9486	-60.1012	-60.2232	-59.796	-61.4439	-61.4745	-59.0331	-60.4369	-58.2396	-58.6058	-57.6598	-59.7044
-2.149	-55.4015	-56.5306	-57.4461	-53.8756	-54.0587	-54.3334	-57.0799	-56.3475	-55.3099	-54.2723	-55.6456	-58.4532	-58.6974	-60.5284		-57.5987	-60.4979	-59.8876	-60.0707	-60.2232	-59.857	-61.4439	-61.505	-58.972	-60.4063	-58.2701	-58.6668	-57.6903	-59.7655
-2.148	-55.4015	-56.5001	-57.4461	-53.8451	-54.0282	-54.3944	-57.1105	-56.2865	-55.3404	-54.2723	-55.7066	-58.4227	-58.7279	-60.5895		-57.5072	-60.5589	-59.796	-60.0401	-60.2232	-59.8265	-61.4439	-61.566	-58.9415	-60.4063	-58.3312	-58.7279	-57.6903	-59.796
-2.147	-55.432	-56.5001	-57.5072	-53.8146	-54.0282	-54.3944	-57.1105	-56.3475	-55.3709	-54.1808	-55.6761	-58.3922	-58.6974	-60.5895		-57.5987	-60.5589	-59.7655	-59.9791	-60.1927	-59.7655	-61.3829	-61.505	-59.0331	-60.4063	-58.2701	-58.7584	-57.7513	-59.8265
-2.146	-55.493	-56.4696	-57.5072	-53.784	-53.9671	-54.3639	-57.0799	-56.4085	-55.3709	-54.1808	-55.7066	-58.3922	-58.6668	-60.6505		-57.6292	-60.5589	-59.7044	-59.8876	-60.1622	-59.796	-61.3219	-61.5355	-59.0636	-60.4063	-58.3006	-58.8194	-57.7208	-59.857
-2.145	-55.493	-56.5306	-57.5072	-53.6925	-53.9671	-54.3334	-57.1105	-56.4085	-55.3709	-54.1502	-55.7677	-58.4227	-58.6668	-60.6505		-57.6598	-60.5895	-59.735	-59.8265	-60.1927	-59.8265	-61.2608	-61.566	-59.0941	-60.4063	-58.3312	-58.8194	-57.7818	-59.857
-2.144	-55.4625	-56.4696	-57.5072	-53.6925	-53.9671	-54.3334	-57.0494	-56.4085	-55.4015	-54.1808	-55.7982	-58.4532	-58.6974	-60.6505		-57.5987	-60.62	-59.735	-59.857	-60.1317	-59.8876	-61.2608	-61.4745	-59.1551	-60.3758	-58.3312	-58.8194	-57.7818	-59.8265
-2.143	-55.4625	-56.4696	-57.5072	-53.662	-53.9671	-54.3639	-57.0494	-56.5001	-55.3709	-54.2113	-55.8592	-58.4837	-58.6363	-60.62		-57.5987	-60.6505	-59.7655	-59.857	-60.1012	-59.857	-61.2608	-61.5355	-59.2162	-60.4979	-58.3312	-58.8805	-57.8124	-59.8265
-2.142	-55.5235	-56.378	-57.4461	-53.662	-53.9671	-54.4249	-57.0494	-56.5306	-55.4015	-54.2113	-55.9203	-58.4532	-58.6058	-60.5895		-57.5987	-60.5895	-59.8265	-59.9181	-60.0401	-59.9181	-61.2303	-61.5965	-59.2467	-60.5284	-58.3617	-58.911	-57.8429	-59.796
-2.141	-55.493	-56.4085	-57.5377	-53.6925	-53.9366	-54.4249	-57.0799	-56.5611	-55.4015	-54.1808	-55.9813	-58.4532	-58.6363	-60.5895		-57.6598	-60.62	-59.8265	-59.9181	-59.9791	-59.8876	-61.1998	-61.5965	-59.2467	-60.5284	-58.3922	-58.972	-57.8734	-59.8265
-2.14	-55.493	-56.378	-57.6292	-53.6925	-53.9366	-54.4249	-57.1105	-56.5306	-55.4015	-54.1808	-56.0118	-58.4837	-58.6668	-60.5895		-57.6598	-60.5895	-59.857	-59.9181	-59.9181	-59.8876	-61.2303	-61.5965	-59.3077	-60.5589	-58.3922	-58.972	-57.9344	-59.735
-2.139	-55.5235	-56.4085	-57.6292	-53.7535	-53.9061	-54.4554	-57.1105	-56.5917	-55.4015	-54.2113	-56.1034	-58.4837	-58.6668	-60.5589		-57.7208	-60.5895	-59.8876	-59.857	-59.9486	-59.857	-61.1998	-61.5965	-59.3688	-60.5589	-58.4227	-58.972	-57.8734	-59.796
-2.138	-55.493	-56.378	-57.6903	-53.7535	-53.9061	-54.4554	-57.141	-56.5611	-55.432	-54.2418	-56.1034	-58.4532	-58.7584	-60.5284		-57.8429	-60.5895	-59.857	-59.8876	-59.9181	-59.796	-61.1998	-61.6271	-59.3993	-60.62	-58.3617	-58.972	-57.8429	-59.735
-2.137	-55.5235	-56.3475	-57.6598	-53.8451	-53.8451	-54.4554	-57.141	-56.5917	-55.432	-54.3028	-56.1644	-58.4532	-58.85	-60.5589		-57.7818	-60.5895	-59.8265	-59.857	-59.9486	-59.7655	-61.1693	-61.6271	-59.4603	-60.5589	-58.3922	-58.972	-57.8734	-59.735
-2.136	-55.5541	-56.3475	-57.6598	-53.8756	-53.8451	-54.4554	-57.1715	-56.5917	-55.432	-54.2723	-56.2254	-58.3922	-58.7889	-60.4979		-57.8429	-60.7115	-59.7655	-59.8876	-59.9181	-59.735	-61.1388	-61.5965	-59.4603	-60.5589	-58.2701	-58.972	-57.8734	-59.796
-2.135	-55.6151	-56.3475	-57.6598	-53.8451	-53.8756	-54.4249	-57.1715	-56.6222	-55.432	-54.2723	-56.256	-58.3922	-58.85	-60.4369		-57.8734	-60.6505	-59.735	-59.796	-59.9181	-59.7655	-61.0777	-61.566	-59.4908	-60.62	-58.3006	-58.972	-57.8124	-59.796
-2.134	-55.5846	-56.2865	-57.6292	-53.9061	-53.9366	-54.4249	-57.202	-56.6222	-55.4625	-54.3028	-56.317	-58.3312	-58.8805	-60.4369		-57.8734	-60.681	-59.7044	-59.7655	-59.8265	-59.7044	-60.9862	-61.6271	-59.4908	-60.5895	-58.2701	-58.9415	-57.9039	-59.7655
-2.133	-55.5541	-56.2865	-57.5987	-53.8756	-53.9671	-54.4554	-57.141	-56.6222	-55.4015	-54.2113	-56.3475	-58.3006	-58.9415	-60.4063		-57.8429	-60.6505	-59.7655	-59.7655	-59.8265	-59.6434	-60.9557	-61.6271	-59.4603	-60.4979	-58.2091	-58.9415	-57.8734	-59.796
-2.132	-55.5235	-56.3475	-57.5072	-53.9671	-53.9977	-54.3944	-57.1105	-56.6527	-55.3709	-54.1808	-56.378	-58.2701	-58.9415	-60.4063		-57.7513	-60.62	-59.735	-59.735	-59.735	-59.6739	-60.9251	-61.6271	-59.4298	-60.4979	-58.1786	-58.972	-57.9039	-59.8265
-2.131	-55.5541	-56.4085	-57.4767	-54.0282	-54.0587	-54.3639	-57.1105	-56.6527	-55.3404	-54.2113	-56.5306	-58.2396	-58.972	-60.3758		-57.7513	-60.62	-59.7044	-59.7044	-59.6739	-59.6739	-60.8641	-61.5965	-59.3993	-60.4979	-58.1786	-58.972	-57.9039	-59.8265
-2.13	-55.5846	-56.4696	-57.4461	-54.0587	-54.0892	-54.3334	-57.1105	-56.6527	-55.3099	-54.2418	-56.5611	-58.1786	-59.0636	-60.4063		-57.6292	-60.5284	-59.7044	-59.735	-59.6129	-59.6129	-60.8336	-61.566	-59.3688	-60.4369	-58.1786	-58.972	-57.9039	-59.796
-2.129	-55.5846	-56.5001	-57.5072	-54.0892	-54.1197	-54.3334	-57.1105	-56.6527	-55.3099	-54.2113	-56.5611	-58.1786	-59.0941	-60.3453		-57.5377	-60.4979	-59.6739	-59.735	-59.6739	-59.6434	-60.742	-61.5965	-59.3688	-60.5284	-58.1175	-59.0025	-57.8734	-59.735
-2.128	-55.6151	-56.5306	-57.4461	-54.1808	-54.1502	-54.4249	-57.1105	-56.6527	-55.2489	-54.2723	-56.6222	-58.148	-59.2162	-60.2232		-57.5072	-60.4979	-59.6434	-59.735	-59.5824	-59.6129	-60.6505	-61.566	-59.2772	-60.5284	-58.1175	-58.972	-57.8429	-59.735
-2.127	-55.6151	-56.5001	-57.5377	-54.2113	-54.1808	-54.3334	-57.141	-56.6222	-55.2489	-54.3028	-56.5917	-58.148	-59.2467	-60.3148		-57.5072	-60.4063	-59.7044	-59.735	-59.6129	-59.6129	-60.62	-61.566	-59.2162	-60.4674	-58.1175	-59.0025	-57.9344	-59.735
-2.126	-55.6151	-56.5917	-57.5377	-54.2418	-54.2418	-54.3334	-57.1105	-56.6222	-55.2489	-54.2723	-56.5917	-58.087	-59.3688	-60.3148		-57.4767	-60.4369	-59.7044	-59.735	-59.6434	-59.6129	-60.5589	-61.4745	-59.2162	-60.4674	-58.087	-58.972	-57.9649	-59.735
-2.125	-55.6151	-56.5917	-57.5377	-54.2113	-54.2723	-54.3028	-57.1105	-56.6222	-55.1878	-54.3028	-56.5306	-58.087	-59.4298	-60.2232		-57.4156	-60.4063	-59.735	-59.796	-59.7044	-59.5824	-60.4979	-61.4439	-59.1856	-60.4369	-58.1175	-59.0025	-57.9649	-59.735
-2.124	-55.6151	-56.6222	-57.5682	-54.2723	-54.2723	-54.3028	-57.1105	-56.5611	-55.1573	-54.2723	-56.6527	-58.1175	-59.4908	-60.2232		-57.3851	-60.4063	-59.7044	-59.857	-59.6739	-59.6129	-60.4369	-61.4439	-59.1551	-60.4369	-58.1175	-58.972	-57.9344	-59.7044
-2.123	-55.6151	-56.6832	-57.5377	-54.2723	-54.2418	-54.2723	-57.1105	-56.5611	-55.1878	-54.3028	-56.6527	-58.0565	-59.5213	-60.2232		-57.3241	-60.3758	-59.6739	-59.8265	-59.7655	-59.5824	-60.4369	-61.4439	-59.1551	-60.4369	-58.026	-58.972	-57.9344	-59.6434
-2.122	-55.6151	-56.7442	-57.5377	-54.2723	-54.1808	-54.2723	-57.0494	-56.5917	-55.1878	-54.2723	-56.6222	-58.087	-59.4908	-60.1317		-57.263	-60.3453	-59.6434	-59.8265	-59.8265	-59.6129	-60.4063	-61.4134	-59.1246	-60.4369	-58.0565	-59.0025	-57.9344	-59.5824
-2.121	-55.5541	-56.7442	-57.5072	-54.3028	-54.1502	-54.2113	-57.0189	-56.5611	-55.1573	-54.3334	-56.6832	-58.1786	-59.5519	-60.1012		-57.1715	-60.2843	-59.6129	-59.735	-59.8265	-59.6434	-60.3453	-61.4439	-59.0941	-60.4674	-58.1175	-58.972	-57.9649	-59.5519
-2.12	-55.5846	-56.8053	-57.4767	-54.3334	-54.1197	-54.2113	-57.0189	-56.5611	-55.1573	-54.3028	-56.6832	-58.1786	-59.5519	-60.0707		-57.1715	-60.1927	-59.4908	-59.735	-59.796	-59.5824	-60.3148	-61.3524	-59.0331	-60.4674	-58.148	-59.0025	-57.9649	-59.4908
-2.119	-55.6151	-56.8663	-57.4461	-54.2723	-54.1197	-54.1502	-56.9884	-56.5611	-55.1268	-54.3639	-56.6527	-58.148	-59.5213	-60.0707		-57.141	-60.1012	-59.5519	-59.7655	-59.8265	-59.5519	-60.1927	-61.3829	-59.0025	-60.5589	-58.2091	-58.972	-58.026	-59.4908
-2.118	-55.6456	-56.9273	-57.3851	-54.3334	-54.1502	-54.1197	-56.9579	-56.5611	-55.1573	-54.3639	-56.7137	-58.2701	-59.5213	-60.0401		-57.1105	-60.1012	-59.5519	-59.8265	-59.9181	-59.4908	-60.1317	-61.3829	-59.0025	-60.62	-58.2701	-58.972	-57.9955	-59.4298
-2.117	-55.6151	-56.9579	-57.2936	-54.3028	-54.1502	-54.1502	-56.9884	-56.5306	-55.1573	-54.4249	-56.7748	-58.2701	-59.5213	-59.9791		-57.0494	-60.0401	-59.5213	-59.857	-59.9181	-59.4908	-60.1317	-61.4134	-58.972	-60.681	-58.3312	-58.911	-57.9955	-59.3382
-2.116	-55.6761	-57.0494	-57.2936	-54.3028	-54.2418	-54.1197	-56.9884	-56.5917	-55.1268	-54.5165	-56.7442	-58.2701	-59.4908	-59.9181		-57.0799	-60.0401	-59.5213	-59.9181	-59.9791	-59.4908	-60.1012	-61.4439	-58.972	-60.7115	-58.3617	-58.8805	-57.9649	-59.3382
-2.115	-55.6761	-57.0189	-57.263	-54.3028	-54.2113	-54.1502	-56.9579	-56.6222	-55.0963	-54.608	-56.7137	-58.3006	-59.5213	-59.8876		-56.9884	-60.0707	-59.5213	-59.9791	-60.0096	-59.4298	-60.0707	-61.3829	-59.0025	-60.681	-58.3922	-58.85	-57.9344	-59.3382
-2.114	-55.7372	-56.9884	-57.141	-54.3334	-54.2418	-54.2113	-56.9884	-56.6832	-55.1268	-54.669	-56.7137	-58.3617	-59.4908	-59.857		-57.0189	-60.0096	-59.4908	-60.0401	-59.9486	-59.4603	-59.9486	-61.3829	-59.0025	-60.681	-58.4532	-58.8805	-57.9039	-59.3382
-2.113	-55.7372	-57.0189	-57.1715	-54.3639	-54.2723	-54.2418	-56.9579	-56.7137	-55.1573	-54.6385	-56.7442	-58.2701	-59.4908	-59.8876		-56.9884	-59.9486	-59.5519	-60.0707	-59.9486	-59.3688	-59.9181	-61.4134	-59.0636	-60.7115	-58.4837	-58.85	-57.8429	-59.3382
-2.112	-55.7982	-56.9884	-57.1715	-54.3944	-54.3028	-54.2723	-56.8968	-56.7137	-55.1878	-54.669	-56.6832	-58.3006	-59.3993	-59.8265		-57.0494	-59.8876	-59.6129	-60.1012	-59.9791	-59.3688	-59.857	-61.3829	-59.0636	-60.7115	-58.5143	-58.85	-57.8429	-59.3688
-2.111	-55.7982	-56.9579	-57.141	-54.4249	-54.2723	-54.3334	-56.8968	-56.8053	-55.1878	-54.6996	-56.6527	-58.3312	-59.4298	-59.857		-57.0494	-59.857	-59.5824	-60.1012	-60.0096	-59.4603	-59.796	-61.3829	-59.0636	-60.62	-58.5753	-58.85	-57.7818	-59.3382
-2.11	-55.8897	-56.9273	-57.1715	-54.3944	-54.3028	-54.3028	-56.9273	-56.8358	-55.1878	-54.6996	-56.6527	-58.3312	-59.3993	-59.9181		-57.141	-59.735	-59.5824	-60.1317	-60.0096	-59.4603	-59.8265	-61.3829	-59.0636	-60.6505	-58.6058	-58.8805	-57.7513	-59.3077
-2.109	-55.8897	-56.9273	-57.141	-54.4249	-54.3334	-54.3334	-56.9579	-56.8968	-55.1878	-54.6996	-56.6527	-58.3006	-59.3382	-59.9486		-57.1715	-59.735	-59.5213	-60.0401	-59.9791	-59.4603	-59.8265	-61.4439	-59.0636	-60.62	-58.5143	-58.911	-57.7513	-59.3077
-2.108	-55.9203	-56.9273	-57.1715	-54.3944	-54.3944	-54.3944	-56.8968	-56.8663	-55.2184	-54.6996	-56.5917	-58.3006	-59.3382	-59.9181		-57.1715	-59.7044	-59.4603	-59.9791	-59.9791	-59.4908	-59.735	-61.4439	-59.1551	-60.62	-58.4837	-58.8805	-57.6598	-59.3077
-2.107	-55.9508	-56.9273	-57.1715	-54.4249	-54.3639	-54.4249	-56.8663	-56.8663	-55.1878	-54.7606	-56.5611	-58.3312	-59.3077	-59.9486		-57.141	-59.6434	-59.3993	-59.9181	-59.9486	-59.6129	-59.6739	-61.4745	-59.1246	-60.5895	-58.4837	-58.8805	-57.5987	-59.3077
-2.106	-55.9508	-56.8968	-57.141	-54.3639	-54.3944	-54.3944	-56.8663	-56.7748	-55.1878	-54.7606	-56.5917	-58.3312	-59.3382	-59.9486		-57.141	-59.5824	-59.3993	-59.8876	-59.9181	-59.6434	-59.5824	-61.4745	-59.1551	-60.5589	-58.5143	-58.8194	-57.5987	-59.3382
-2.105	-56.0118	-56.8663	-57.1105	-54.3944	-54.3944	-54.3944	-56.8968	-56.7748	-55.2489	-54.7301	-56.5611	-58.3617	-59.3382	-59.9486		-57.1105	-59.4908	-59.3993	-59.796	-59.9181	-59.6739	-59.5824	-61.4745	-59.1856	-60.5589	-58.5448	-58.8805	-57.5682	-59.3382
-2.104	-55.8897	-56.8663	-57.141	-54.3944	-54.3944	-54.4554	-56.7748	-56.7442	-55.2794	-54.7301	-56.5917	-58.4227	-59.3688	-59.9181		-57.1105	-59.4908	-59.3382	-59.796	-59.9181	-59.6739	-59.5519	-61.5355	-59.1551	-60.62	-58.5753	-58.8194	-57.5987	-59.3382
-2.103	-55.9203	-56.7442	-57.0494	-54.3944	-54.3028	-54.4859	-56.7442	-56.6832	-55.3099	-54.7606	-56.6222	-58.3922	-59.4298	-59.8876		-57.0799	-59.4298	-59.3077	-59.796	-59.9486	-59.7044	-59.5824	-61.6576	-59.1856	-60.5895	-58.6668	-58.85	-57.5987	-59.3382
-2.102	-55.9508	-56.7748	-57.0494	-54.4249	-54.3944	-54.547	-56.7137	-56.6222	-55.3709	-54.7301	-56.6527	-58.4227	-59.4298	-59.857		-57.0494	-59.3993	-59.3077	-59.7655	-59.9791	-59.6739	-59.5519	-61.6576	-59.2467	-60.5589	-58.6668	-58.7889	-57.5072	-59.2772
-2.101	-56.0118	-56.7442	-57.0494	-54.4249	-54.3944	-54.547	-56.7137	-56.6222	-55.432	-54.7606	-56.6527	-58.4227	-59.3688	-59.8265		-57.1105	-59.3688	-59.3382	-59.735	-59.9791	-59.6434	-59.4908	-61.6881	-59.3382	-60.5284	-58.6974	-58.7889	-57.5377	-59.2467
-2.1	-55.9508	-56.7137	-57.0494	-54.4554	-54.3639	-54.547	-56.6527	-56.5917	-55.4015	-54.7606	-56.6527	-58.4227	-59.3993	-59.796		-57.1105	-59.3382	-59.2772	-59.796	-59.9791	-59.5824	-59.4603	-61.6881	-59.3993	-60.4979	-58.6668	-58.8194	-57.4767	-59.2162
-2.099	-55.9203	-56.7137	-57.0494	-54.3639	-54.3944	-54.5775	-56.6832	-56.5611	-55.493	-54.7301	-56.7137	-58.4227	-59.3993	-59.796		-57.0189	-59.2467	-59.2772	-59.8265	-59.9486	-59.5824	-59.5213	-61.6881	-59.4603	-60.4674	-58.7279	-58.85	-57.5377	-59.1856
-2.098	-55.9813	-56.6527	-57.0799	-54.3944	-54.3334	-54.5165	-56.6222	-56.4696	-55.5235	-54.7301	-56.7442	-58.4532	-59.4298	-59.735		-56.9884	-59.2162	-59.3077	-59.857	-59.9181	-59.5824	-59.5213	-61.6881	-59.4908	-60.4674	-58.7584	-58.85	-57.6292	-59.1246
-2.097	-55.9203	-56.6527	-57.0494	-54.3944	-54.3334	-54.4859	-56.6222	-56.5306	-55.5541	-54.7301	-56.7442	-58.4532	-59.3688	-59.735		-56.9884	-59.1856	-59.3077	-59.9181	-59.9181	-59.6434	-59.5519	-61.7186	-59.5213	-60.5284	-58.7279	-58.85	-57.6598	-59.1551
-2.096	-55.8287	-56.5917	-57.0799	-54.3639	-54.3334	-54.5165	-56.5917	-56.5611	-55.5541	-54.7911	-56.7442	-58.3617	-59.3993	-59.7044		-56.9579	-59.1551	-59.3077	-59.9181	-59.857	-59.6434	-59.4908	-61.6576	-59.5213	-60.4674	-58.85	-58.85	-57.6903	-59.1246
-2.095	-55.8592	-56.6527	-57.0494	-54.3944	-54.3334	-54.4859	-56.5917	-56.5917	-55.6151	-54.7911	-56.7748	-58.3312	-59.3382	-59.7655		-56.9579	-59.1246	-59.2772	-59.9181	-59.735	-59.6434	-59.5213	-61.6576	-59.5824	-60.4369	-58.8805	-58.85	-57.7513	-59.1246
-2.094	-55.8592	-56.5611	-57.0189	-54.3334	-54.3334	-54.5165	-56.5611	-56.6222	-55.7066	-54.7606	-56.7748	-58.3312	-59.2467	-59.7655		-56.9579	-59.0941	-59.2772	-59.9181	-59.6129	-59.6739	-59.4603	-61.6271	-59.6434	-60.4369	-58.8805	-58.8194	-57.8429	-59.0636
-2.093	-55.8592	-56.5917	-56.9884	-54.3334	-54.3639	-54.5165	-56.5306	-56.6222	-55.7677	-54.7911	-56.7748	-58.2701	-59.3077	-59.796		-56.8968	-59.0636	-59.2467	-59.9181	-59.4908	-59.735	-59.4298	-61.566	-59.6129	-60.4369	-58.9415	-58.7889	-57.8429	-59.0941
-2.092	-55.8287	-56.6527	-56.9579	-54.3334	-54.3028	-54.4859	-56.5306	-56.6832	-55.7677	-54.8216	-56.7748	-58.1786	-59.2162	-59.8876		-56.8968	-59.0636	-59.2772	-59.9181	-59.4603	-59.6739	-59.3993	-61.4439	-59.6434	-60.3758	-58.972	-58.8194	-57.8734	-58.972
-2.091	-55.8287	-56.6832	-56.9579	-54.3334	-54.3028	-54.5165	-56.4085	-56.6527	-55.7982	-54.7606	-56.6832	-58.1175	-59.1856	-60.0401		-56.8968	-59.0025	-59.3688	-59.9181	-59.3993	-59.5824	-59.3382	-61.3829	-59.6434	-60.3453	-58.972	-58.6974	-57.9344	-58.9415
-2.09	-55.8287	-56.6832	-56.9884	-54.3028	-54.3334	-54.608	-56.3475	-56.6832	-55.8897	-54.7911	-56.6832	-58.1175	-59.2162	-60.0707		-56.8968	-58.9415	-59.3993	-59.8876	-59.3382	-59.5824	-59.3077	-61.3524	-59.6739	-60.3758	-58.972	-58.6668	-58.026	-58.972
-2.089	-55.7982	-56.6527	-57.0189	-54.2723	-54.2723	-54.608	-56.2865	-56.6527	-55.8897	-54.7911	-56.6832	-58.0565	-59.2162	-60.1622		-56.8663	-58.9415	-59.4298	-59.857	-59.3688	-59.5824	-59.1856	-61.2914	-59.6739	-60.3148	-58.9415	-58.6363	-58.087	-58.9415
-2.088	-55.7372	-56.6527	-57.0189	-54.3028	-54.3028	-54.6385	-56.2865	-56.6527	-55.9203	-54.7301	-56.6527	-58.026	-59.1246	-60.1622		-56.8663	-58.911	-59.4603	-59.857	-59.3382	-59.5213	-59.1246	-61.1998	-59.796	-60.2843	-58.9415	-58.6363	-58.3312	-58.8805
-2.087	-55.7372	-56.6527	-57.0799	-54.3028	-54.3028	-54.6385	-56.256	-56.6527	-55.9203	-54.6996	-56.6527	-58.026	-59.1246	-60.2232		-56.8663	-58.8805	-59.4603	-59.857	-59.3077	-59.4908	-59.0636	-61.1693	-59.857	-60.1622	-58.8805	-58.6363	-58.5448	-58.85
-2.086	-55.6761	-56.6527	-57.141	-54.3028	-54.3028	-54.608	-56.2254	-56.6527	-55.8897	-54.669	-56.6527	-57.9649	-59.1246	-60.3148		-56.8663	-58.85	-59.4298	-59.8265	-59.2467	-59.5519	-58.972	-61.1083	-59.857	-60.1622	-58.8805	-58.6974	-58.7584	-58.8194
-2.085	-55.6456	-56.6527	-57.1105	-54.2723	-54.2418	-54.5775	-56.1949	-56.6222	-55.8897	-54.6385	-56.6527	-57.9344	-59.1551	-60.2843		-56.8358	-58.85	-59.4908	-59.796	-59.2772	-59.6129	-58.972	-61.0777	-59.8876	-60.1622	-58.8805	-58.6058	-59.0025	-58.8194
-2.084	-55.6456	-56.6527	-57.0799	-54.2418	-54.2418	-54.5165	-56.1949	-56.5917	-55.9203	-54.547	-56.6222	-57.9649	-59.1246	-60.3148		-56.8358	-58.8194	-59.5519	-59.796	-59.1856	-59.6434	-59.0025	-61.0777	-59.9181	-60.1622	-58.8194	-58.6363	-59.1551	-58.7584
-2.083	-55.5541	-56.6527	-57.1105	-54.2418	-54.2113	-54.5775	-56.1034	-56.6527	-55.9203	-54.547	-56.5611	-57.9039	-59.1551	-60.3148		-56.7748	-58.7584	-59.5824	-59.8265	-59.1246	-59.6739	-59.0025	-61.0167	-59.9486	-60.1622	-58.7584	-58.6363	-59.2467	-58.7584
-2.082	-55.6151	-56.6527	-57.0799	-54.2113	-54.1502	-54.5775	-56.0729	-56.6527	-55.8897	-54.547	-56.6222	-57.8429	-59.1551	-60.3758		-56.8053	-58.7279	-59.6129	-59.8265	-59.1856	-59.6739	-58.972	-60.9862	-59.9791	-60.0707	-58.7584	-58.6363	-59.3993	-58.7584
-2.081	-55.6456	-56.6527	-57.141	-54.1808	-54.0892	-54.608	-56.0729	-56.7137	-55.8287	-54.547	-56.6222	-57.7513	-59.1246	-60.3758		-56.7442	-58.6974	-59.6434	-59.8265	-59.1856	-59.7655	-59.0025	-60.9251	-60.0096	-60.0707	-58.6668	-58.6363	-59.4603	-58.7279
-2.08	-55.7066	-56.6222	-57.1715	-54.1808	-54.0892	-54.5775	-56.0118	-56.6832	-55.8897	-54.5775	-56.6527	-57.7818	-59.1246	-60.3453		-56.7137	-58.6668	-59.6434	-59.8265	-59.2162	-59.7655	-59.0331	-60.9251	-60.0401	-60.0707	-58.6668	-58.6668	-59.4908	-58.6974
-2.079	-55.6761	-56.6222	-57.202	-54.1808	-54.0282	-54.608	-55.9508	-56.6527	-55.8897	-54.6385	-56.6832	-57.7208	-59.0636	-60.3148		-56.7748	-58.6668	-59.6739	-59.8265	-59.2467	-59.796	-59.0636	-60.9557	-60.1012	-60.0707	-58.6668	-58.6668	-59.6129	-58.7279
-2.078	-55.7372	-56.5917	-57.1715	-54.1808	-53.9671	-54.5775	-55.8897	-56.6222	-55.8897	-54.5775	-56.6832	-57.6903	-59.0331	-60.2232		-56.7748	-58.6058	-59.735	-59.8265	-59.2467	-59.857	-59.1551	-60.8946	-60.1622	-60.1317	-58.6668	-58.6974	-59.5824	-58.6974
-2.077	-55.7677	-56.5611	-57.202	-54.2113	-53.9671	-54.6385	-55.9203	-56.6527	-55.9203	-54.5775	-56.7137	-57.7513	-59.0331	-60.2232		-56.7748	-58.6363	-59.796	-59.8265	-59.2467	-59.8265	-59.1856	-60.8641	-60.1927	-60.1927	-58.6363	-58.6668	-59.6129	-58.6363
-2.076	-55.8897	-56.5917	-57.202	-54.1808	-54.0282	-54.5775	-55.8592	-56.6832	-55.9813	-54.547	-56.7442	-57.8124	-59.0025	-60.3148		-56.8663	-58.6058	-59.735	-59.8265	-59.3382	-59.857	-59.2162	-60.8641	-60.1927	-60.3148	-58.6363	-58.6363	-59.6739	-58.6974
-2.075	-55.9203	-56.5306	-57.141	-54.2113	-53.9977	-54.608	-55.8897	-56.6832	-56.0423	-54.5165	-56.7137	-57.8734	-59.0025	-60.2843		-56.8053	-58.6668	-59.8265	-59.7655	-59.3688	-59.8876	-59.2162	-60.8031	-60.3148	-60.3453	-58.6974	-58.6668	-59.6434	-58.6668
-2.074	-55.9203	-56.5001	-57.1715	-54.1502	-53.9977	-54.5775	-55.8897	-56.6222	-56.1034	-54.4859	-56.7137	-57.9344	-58.972	-60.2232		-56.7442	-58.6058	-59.796	-59.7044	-59.4298	-59.8876	-59.2772	-60.7726	-60.3148	-60.4063	-58.6974	-58.6974	-59.6739	-58.6058
-2.073	-55.9508	-56.5306	-57.202	-54.1808	-54.0282	-54.5165	-55.9203	-56.6832	-56.1034	-54.5165	-56.6832	-57.9955	-58.972	-60.1622		-56.7137	-58.5753	-59.8876	-59.7044	-59.4603	-59.8265	-59.2467	-60.681	-60.3148	-60.4979	-58.6974	-58.6668	-59.7044	-58.6363
-2.072	-55.9203	-56.5001	-57.2325	-54.2113	-54.0282	-54.547	-55.8897	-56.7442	-56.1339	-54.5165	-56.6527	-58.026	-58.972	-60.2843		-56.6832	-58.5753	-59.9791	-59.6739	-59.4908	-59.8265	-59.2772	-60.7115	-60.3148	-60.5589	-58.6974	-58.7279	-59.7044	-58.6668
-2.071	-55.9203	-56.4085	-57.2325	-54.1808	-53.9977	-54.5165	-55.8897	-56.8053	-56.1644	-54.5775	-56.6527	-58.026	-58.972	-60.1012		-56.6527	-58.5143	-60.0401	-59.6434	-59.4908	-59.857	-59.3077	-60.6505	-60.2843	-60.5895	-58.6668	-58.7279	-59.735	-58.6668
-2.07	-55.8897	-56.4085	-57.202	-54.1808	-53.9977	-54.5165	-55.9203	-56.9884	-56.1034	-54.5775	-56.6222	-58.0565	-58.972	-60.0707		-56.6222	-58.4837	-60.0401	-59.6434	-59.5213	-59.8265	-59.2467	-60.5589	-60.3148	-60.681	-58.6363	-58.7279	-59.6739	-58.6363
-2.069	-55.8897	-56.4085	-57.202	-54.1808	-53.9977	-54.4554	-55.9203	-57.1105	-56.1034	-54.608	-56.5917	-58.087	-58.972	-60.0401		-56.5306	-58.4837	-60.0401	-59.6739	-59.5213	-59.857	-59.2162	-60.4674	-60.1927	-60.6505	-58.6363	-58.6974	-59.5824	-58.6668
-2.068	-55.8592	-56.4085	-57.263	-54.2113	-54.0282	-54.4249	-55.9203	-57.141	-56.0729	-54.5775	-56.5611	-58.087	-59.0025	-60.0401		-56.378	-58.4227	-60.0096	-59.6129	-59.4908	-59.857	-59.2467	-60.4063	-60.1927	-60.62	-58.6668	-58.7584	-59.5824	-58.6363
-2.067	-55.8287	-56.5306	-57.263	-54.1808	-53.9671	-54.3334	-55.9508	-57.1715	-56.0423	-54.5775	-56.5306	-58.1786	-58.911	-60.0096		-56.256	-58.3922	-59.9791	-59.5824	-59.4908	-59.857	-59.3077	-60.3453	-60.1927	-60.5895	-58.6974	-58.7584	-59.4908	-58.6363
-2.066	-55.7677	-56.5917	-57.3546	-54.2418	-53.9671	-54.3028	-55.8897	-57.202	-56.0423	-54.608	-56.5306	-58.1786	-58.972	-60.0707		-56.1949	-58.3617	-59.9181	-59.5519	-59.4908	-59.8265	-59.2772	-60.1927	-60.1622	-60.62	-58.6974	-58.7889	-59.4298	-58.6668
-2.065	-55.8287	-56.6222	-57.3851	-54.2723	-53.9366	-54.3028	-55.8897	-57.3241	-56.0118	-54.608	-56.4696	-58.2396	-59.0025	-60.0401		-56.1339	-58.3312	-59.9181	-59.5519	-59.4298	-59.857	-59.3077	-60.1622	-60.1622	-60.62	-58.7279	-58.85	-59.4298	-58.6363
-2.064	-55.7677	-56.7137	-57.4461	-54.3028	-53.8146	-54.2723	-55.8592	-57.263	-56.0423	-54.608	-56.4085	-58.2396	-59.0331	-60.0096		-56.1034	-58.1786	-59.8876	-59.6129	-59.4908	-59.9181	-59.3077	-60.1317	-60.1622	-60.5589	-58.7279	-58.8805	-59.3382	-58.6668
-2.063	-55.7677	-56.7137	-57.4767	-54.3944	-53.784	-54.2723	-55.7982	-57.263	-56.0118	-54.669	-56.3475	-58.3006	-59.0025	-60.0401		-56.0729	-58.148	-59.857	-59.6129	-59.5824	-59.9181	-59.2467	-60.1012	-60.1012	-60.5284	-58.6974	-58.85	-59.3382	-58.6668
-2.062	-55.7677	-56.8663	-57.5377	-54.4249	-53.8451	-54.2418	-55.7982	-57.2936	-56.0423	-54.6996	-56.378	-58.3312	-58.972	-59.9791		-56.0423	-58.087	-59.796	-59.6434	-59.6434	-59.9181	-59.2467	-60.1012	-60.1012	-60.4979	-58.7279	-58.8805	-59.3688	-58.6363
-2.061	-55.7982	-56.8968	-57.5987	-54.4859	-53.8451	-54.3028	-55.7982	-57.2936	-56.0423	-54.669	-56.378	-58.3006	-59.0331	-59.8876		-56.0118	-57.9955	-59.735	-59.6434	-59.796	-60.0096	-59.3077	-60.1012	-60.1012	-60.4674	-58.7279	-58.8805	-59.3077	-58.6058
-2.06	-55.7066	-56.9884	-57.6292	-54.5165	-53.8451	-54.3028	-55.7677	-57.2936	-56.0118	-54.6385	-56.317	-58.2701	-59.0331	-59.8265		-56.0118	-57.8429	-59.6739	-59.7044	-59.8876	-60.1012	-59.2772	-60.0707	-60.1317	-60.4369	-58.7889	-58.85	-59.2772	-58.5753
-2.059	-55.7066	-57.0189	-57.6903	-54.5165	-53.8756	-54.2723	-55.7066	-57.2936	-56.0118	-54.669	-56.378	-58.3006	-59.0331	-59.8265		-55.9813	-57.7208	-59.6129	-59.796	-59.9791	-60.1012	-59.2467	-60.0401	-60.1317	-60.4674	-58.7584	-58.85	-59.2772	-58.5753
-2.058	-55.6761	-57.0189	-57.6598	-54.547	-53.9671	-54.2418	-55.7677	-57.2936	-56.0423	-54.7606	-56.4085	-58.2701	-58.9415	-59.857		-55.9813	-57.5987	-59.5213	-59.8265	-60.0401	-60.1622	-59.2467	-60.0401	-60.1622	-60.4369	-58.7584	-58.85	-59.2772	-58.5448
-2.057	-55.5846	-57.0189	-57.6292	-54.5775	-53.9977	-54.3028	-55.7982	-57.3546	-56.0423	-54.7301	-56.4696	-58.2396	-58.911	-59.857		-56.0118	-57.5072	-59.5519	-59.857	-60.0401	-60.1317	-59.2467	-60.0707	-60.1927	-60.4674	-58.7584	-58.85	-59.2467	-58.4837
-2.056	-55.493	-57.0189	-57.6292	-54.547	-54.0282	-54.3639	-55.7982	-57.3241	-56.1034	-54.7606	-56.4696	-58.2396	-58.911	-59.796		-55.9203	-57.4156	-59.4908	-59.8876	-60.1012	-60.1012	-59.1856	-60.0401	-60.2232	-60.4674	-58.6974	-58.85	-59.2162	-58.4837
-2.055	-55.5235	-56.9884	-57.6598	-54.547	-54.0282	-54.4249	-55.7066	-57.3851	-56.0729	-54.7301	-56.4696	-58.1786	-58.9415	-59.7655		-55.9508	-57.4156	-59.4603	-59.8876	-60.1317	-60.1317	-59.1856	-60.0096	-60.4063	-60.4979	-58.6974	-58.85	-59.1551	-58.4837
-2.054	-55.4625	-56.9273	-57.6903	-54.547	-54.0587	-54.4859	-55.7982	-57.4156	-56.1034	-54.6996	-56.4085	-58.1786	-58.911	-59.796		-55.9813	-57.3546	-59.3382	-59.8265	-60.1012	-60.1622	-59.1551	-59.9791	-60.4674	-60.5284	-58.7279	-58.85	-59.1246	-58.5143
-2.053	-55.4015	-56.8663	-57.6598	-54.5165	-53.9977	-54.547	-55.7982	-57.4156	-56.1034	-54.669	-56.4085	-58.1175	-58.911	-59.7655		-55.9813	-57.263	-59.3077	-59.796	-60.1012	-60.2232	-59.2162	-59.9791	-60.4674	-60.4979	-58.6668	-58.8805	-59.0331	-58.5143
-2.052	-55.3709	-56.8358	-57.6903	-54.4859	-54.0282	-54.547	-55.7372	-57.4156	-56.1339	-54.6996	-56.4085	-58.1175	-58.972	-59.735		-56.0118	-57.202	-59.2162	-59.735	-60.1012	-60.2843	-59.1551	-59.9181	-60.4979	-60.5284	-58.6974	-58.85	-59.0636	-58.4837
-2.051	-55.3709	-56.8663	-57.7208	-54.4859	-54.0282	-54.5775	-55.7677	-57.4156	-56.1949	-54.669	-56.4696	-58.1175	-59.0636	-59.796		-56.0118	-57.1715	-59.1551	-59.6434	-60.0707	-60.3758	-59.1551	-59.9181	-60.5895	-60.5284	-58.6058	-58.7889	-58.972	-58.3922
-2.05	-55.3709	-56.8358	-57.6903	-54.4554	-54.0282	-54.608	-55.8287	-57.3546	-56.1034	-54.6385	-56.4085	-58.1175	-59.0636	-59.735		-56.1034	-57.1105	-59.0636	-59.5824	-60.0401	-60.4063	-59.1246	-59.9181	-60.5284	-60.4979	-58.5753	-58.8194	-58.9415	-58.3922
-2.049	-55.3099	-56.8663	-57.6598	-54.4249	-54.0282	-54.6385	-55.8592	-57.3241	-56.1644	-54.608	-56.5001	-58.1175	-59.0025	-59.735		-56.1339	-57.0189	-59.0636	-59.5519	-60.0707	-60.4063	-59.0636	-59.9181	-60.62	-60.4979	-58.5448	-58.85	-58.911	-58.3312
-2.048	-55.3099	-56.9273	-57.7513	-54.3334	-54.0282	-54.608	-55.7982	-57.3546	-56.1644	-54.6385	-56.5306	-58.1175	-59.0941	-59.735		-56.1339	-56.9579	-59.0025	-59.4908	-60.0401	-60.4674	-59.0331	-59.9181	-60.62	-60.4979	-58.4837	-58.911	-58.8194	-58.3617
-2.047	-55.2489	-56.8663	-57.6903	-54.3334	-54.0282	-54.5775	-55.8287	-57.263	-56.1644	-54.547	-56.5917	-58.087	-59.1246	-59.735		-56.1949	-56.9273	-58.8805	-59.3993	-59.9791	-60.4674	-58.972	-59.9486	-60.5895	-60.5895	-58.4837	-58.9415	-58.8194	-58.3006
-2.046	-55.2184	-56.8968	-57.6598	-54.2723	-53.9977	-54.608	-55.7372	-57.1715	-56.1644	-54.547	-56.5917	-58.026	-59.1856	-59.796		-56.1949	-56.8663	-58.8805	-59.3077	-60.0401	-60.5284	-58.972	-59.9486	-60.5895	-60.62	-58.3922	-58.9415	-58.7584	-58.2091
-2.045	-55.1878	-56.8968	-57.6903	-54.1808	-53.9366	-54.5775	-55.7372	-57.141	-56.1644	-54.5165	-56.5917	-58.0565	-59.2162	-59.7655		-56.2865	-56.8358	-58.7889	-59.2772	-60.1012	-60.5895	-58.911	-59.9486	-60.5895	-60.6505	-58.3006	-58.9415	-58.7889	-58.2091
-2.044	-55.1268	-56.9273	-57.6903	-54.1502	-53.9366	-54.608	-55.7372	-57.1715	-56.2254	-54.4859	-56.6222	-57.9649	-59.3077	-59.7044		-56.256	-56.7748	-58.7279	-59.3382	-60.1317	-60.5895	-58.972	-59.9486	-60.5284	-60.62	-58.2701	-58.911	-58.6974	-58.2091
-2.043	-55.1573	-56.8968	-57.6598	-54.0587	-53.9671	-54.547	-55.7677	-57.141	-56.1949	-54.5165	-56.6832	-57.9039	-59.3382	-59.7044		-56.256	-56.6832	-58.6668	-59.3382	-60.1927	-60.6505	-58.9415	-60.0096	-60.5895	-60.62	-58.2701	-58.911	-58.6974	-58.2091
-2.042	-55.1268	-56.8663	-57.6292	-54.0587	-53.9366	-54.5165	-55.8287	-57.1105	-56.2254	-54.4859	-56.7442	-57.9039	-59.3382	-59.735		-56.3475	-56.6527	-58.6363	-59.3382	-60.1927	-60.742	-59.0025	-60.1317	-60.62	-60.5895	-58.2701	-58.972	-58.6974	-58.148
-2.041	-55.1268	-56.8663	-57.5987	-54.0282	-53.9061	-54.5165	-55.8592	-57.0799	-56.2254	-54.4554	-56.8053	-57.8734	-59.3688	-59.735		-56.378	-56.5917	-58.5753	-59.3688	-60.1317	-60.742	-58.972	-60.3148	-60.5895	-60.5895	-58.2396	-59.0025	-58.6363	-58.148
-2.04	-55.1268	-56.8358	-57.5682	-53.9671	-53.9061	-54.4554	-55.8897	-57.0799	-56.1949	-54.5165	-56.8358	-57.8734	-59.3688	-59.735		-56.4085	-56.5611	-58.5143	-59.3993	-60.1622	-60.7115	-59.0025	-60.5589	-60.62	-60.681	-58.2701	-59.0025	-58.6363	-58.148
-2.039	-55.0963	-56.8663	-57.5377	-53.9671	-53.9061	-54.4859	-55.9508	-57.0799	-56.1949	-54.5165	-56.8968	-57.9039	-59.3993	-59.7044		-56.5001	-56.5001	-58.5448	-59.3993	-60.1317	-60.7726	-58.972	-60.7115	-60.62	-60.6505	-58.2396	-59.0331	-58.6058	-58.148
-2.038	-55.0353	-56.8358	-57.5072	-53.9977	-53.9977	-54.4554	-55.9813	-57.0189	-56.2254	-54.547	-56.9579	-57.9039	-59.3993	-59.7044		-56.5917	-56.4696	-58.5753	-59.4603	-60.1622	-60.742	-58.972	-60.9862	-60.62	-60.7115	-58.148	-59.0941	-58.6058	-58.148
-2.037	-54.9742	-56.8053	-57.5377	-53.9366	-54.0282	-54.5165	-55.9508	-56.9884	-56.2254	-54.547	-56.8663	-57.8734	-59.4298	-59.735		-56.5917	-56.5001	-58.5753	-59.4908	-60.1927	-60.681	-59.0331	-61.2914	-60.62	-60.681	-58.2091	-59.1246	-58.5143	-58.1786
-2.036	-54.9132	-56.7137	-57.5072	-53.9671	-54.0587	-54.547	-56.0118	-56.9579	-56.2254	-54.5775	-56.9273	-57.8429	-59.3688	-59.7655		-56.5917	-56.5001	-58.6058	-59.4603	-60.2232	-60.7115	-59.0025	-61.4745	-60.5895	-60.6505	-58.2701	-59.1856	-58.4837	-58.087
-2.035	-54.8216	-56.6527	-57.4767	-53.9671	-54.0892	-54.608	-56.0118	-56.9579	-56.2254	-54.669	-56.8968	-57.8429	-59.3688	-59.796		-56.6527	-56.4696	-58.5753	-59.4298	-60.2843	-60.7115	-58.972	-61.566	-60.5284	-60.681	-58.2701	-59.1856	-58.4532	-58.087
-2.034	-54.8521	-56.6527	-57.5072	-53.9671	-54.0892	-54.608	-55.9813	-56.9273	-56.2254	-54.669	-56.8358	-57.8734	-59.3688	-59.796		-56.6832	-56.4696	-58.5143	-59.3993	-60.2232	-60.681	-58.972	-61.6881	-60.4674	-60.5895	-58.2091	-59.2162	-58.4837	-58.026
-2.033	-54.8216	-56.5917	-57.5072	-53.9061	-54.1197	-54.608	-56.0423	-57.0494	-56.256	-54.608	-56.8053	-57.9039	-59.3077	-59.7655		-56.7442	-56.4696	-58.5143	-59.3688	-60.2232	-60.6505	-59.0636	-61.7796	-60.4369	-60.5589	-58.148	-59.1551	-58.4532	-58.026
-2.032	-54.8521	-56.5611	-57.5072	-53.9061	-54.1502	-54.6385	-55.9813	-57.0799	-56.2865	-54.5775	-56.7137	-57.9344	-59.2467	-59.7044		-56.7442	-56.4696	-58.4837	-59.3077	-60.2232	-60.6505	-59.0636	-61.8407	-60.3758	-60.5589	-58.148	-59.2162	-58.4532	-57.9955
-2.031	-54.8827	-56.5611	-57.5072	-53.8756	-54.1808	-54.6385	-55.9508	-57.1105	-56.256	-54.5165	-56.7137	-58.026	-59.2772	-59.735		-56.7748	-56.4696	-58.4227	-59.3077	-60.1622	-60.5895	-59.1246	-61.8407	-60.3453	-60.62	-58.1175	-59.2162	-58.4227	-57.9955
-2.03	-54.9437	-56.5001	-57.5072	-53.8451	-54.1808	-54.6996	-55.8897	-57.0799	-56.2254	-54.4554	-56.7137	-58.1175	-59.3077	-59.7044		-56.7442	-56.4696	-58.3922	-59.2772	-60.1317	-60.4979	-59.1551	-61.8712	-60.2232	-60.6505	-58.026	-59.1856	-58.4227	-58.026
-2.029	-55.0047	-56.4696	-57.5072	-53.8146	-54.2113	-54.7606	-55.9203	-57.1105	-56.2254	-54.4249	-56.7442	-58.148	-59.3077	-59.6739		-56.6832	-56.4696	-58.3617	-59.2162	-60.1012	-60.4674	-59.1551	-61.9322	-60.2232	-60.681	-57.9955	-59.2162	-58.4837	-58.026
-2.028	-55.0047	-56.378	-57.4767	-53.8146	-54.2113	-54.8521	-55.9203	-57.0799	-56.1339	-54.3334	-56.7748	-58.2091	-59.2467	-59.6129		-56.6832	-56.4085	-58.3312	-59.1856	-60.1317	-60.3758	-59.1551	-61.9017	-60.3148	-60.742	-57.9344	-59.2162	-58.5143	-58.026
-2.027	-55.0658	-56.4085	-57.4156	-53.784	-54.2418	-54.9437	-56.0118	-57.1105	-56.1339	-54.3334	-56.7748	-58.2091	-59.3077	-59.6129		-56.6527	-56.5001	-58.2091	-59.2162	-60.1622	-60.2843	-59.1246	-61.9322	-60.3453	-60.7115	-57.9039	-59.2162	-58.5753	-58.087
-2.026	-55.1268	-56.4696	-57.4156	-53.7535	-54.2418	-55.0047	-56.0423	-57.0494	-56.1644	-54.2418	-56.7748	-58.2701	-59.3382	-59.5824		-56.6527	-56.4696	-58.1786	-59.1551	-60.1622	-60.2843	-59.1246	-61.9322	-60.3453	-60.742	-57.8429	-59.2467	-58.5753	-58.1175
-2.025	-55.1573	-56.4085	-57.3851	-53.8146	-54.2723	-55.0658	-56.1034	-57.141	-56.1644	-54.2723	-56.7748	-58.2701	-59.2772	-59.5213		-56.6222	-56.3475	-58.1786	-59.1551	-60.1622	-60.1622	-59.0636	-61.9322	-60.3758	-60.8031	-57.8734	-59.3077	-58.5753	-58.148
-2.024	-55.1878	-56.4696	-57.3851	-53.7535	-54.1808	-55.0658	-56.1339	-57.1105	-56.1644	-54.2723	-56.7748	-58.3312	-59.2772	-59.5519		-56.5917	-56.2865	-58.1786	-59.0941	-60.1317	-60.1317	-59.0636	-61.8407	-60.4063	-60.7726	-57.7818	-59.3688	-58.6363	-58.2091
-2.023	-55.2184	-56.4696	-57.4156	-53.6925	-54.1502	-55.0353	-56.1949	-57.0799	-56.1034	-54.2418	-56.8358	-58.3312	-59.3077	-59.5519		-56.5917	-56.256	-58.1175	-59.1246	-60.0401	-60.1012	-59.0636	-61.8712	-60.4369	-60.742	-57.7513	-59.3688	-58.6363	-58.1786
-2.022	-55.1878	-56.378	-57.3546	-53.723	-54.1197	-55.0353	-56.256	-57.0799	-56.0423	-54.2113	-56.8358	-58.3312	-59.2467	-59.5519		-56.6222	-56.256	-58.1175	-59.1246	-60.0401	-60.0707	-59.0331	-61.8407	-60.4369	-60.742	-57.8124	-59.3993	-58.6058	-58.1786
-2.021	-55.2184	-56.317	-57.3546	-53.6925	-54.1197	-55.0963	-56.256	-57.141	-55.9813	-54.2418	-56.8053	-58.3617	-59.2162	-59.5213		-56.6832	-56.1644	-58.1175	-59.1246	-59.9181	-60.1012	-59.0025	-61.7796	-60.4369	-60.7115	-57.7818	-59.3688	-58.5448	-58.2091
-2.02	-55.2489	-56.317	-57.2936	-53.6925	-54.0892	-55.1573	-56.317	-57.1105	-55.9508	-54.2723	-56.8358	-58.3922	-59.2162	-59.5213		-56.7137	-56.1644	-58.087	-59.1856	-59.8265	-60.0401	-58.972	-61.7491	-60.4369	-60.7115	-57.7208	-59.3688	-58.6058	-58.148
-2.019	-55.2794	-56.2865	-57.2936	-53.6925	-54.0892	-55.1878	-56.317	-57.141	-55.9508	-54.2723	-56.8663	-58.3617	-59.1246	-59.4603		-56.7748	-56.1949	-58.0565	-59.1856	-59.6434	-59.9791	-58.972	-61.6881	-60.4369	-60.8336	-57.7208	-59.3382	-58.5753	-58.1175
-2.018	-55.3709	-56.2865	-57.2325	-53.6925	-54.1197	-55.1573	-56.2865	-57.141	-55.9203	-54.3639	-56.8358	-58.4227	-59.1246	-59.4298		-56.8358	-56.1949	-57.9955	-59.1856	-59.5824	-59.9181	-58.972	-61.6576	-60.4369	-60.8641	-57.7513	-59.3077	-58.5753	-58.1175
-2.017	-55.3099	-56.3475	-57.2325	-53.662	-54.1197	-55.1573	-56.2865	-57.0494	-55.7982	-54.3944	-56.8663	-58.4532	-59.1551	-59.4298		-56.8968	-56.1339	-58.0565	-59.1856	-59.4908	-59.8876	-59.0331	-61.6271	-60.4369	-60.8031	-57.6598	-59.3077	-58.5448	-58.1175
-2.016	-55.3099	-56.4696	-57.1715	-53.6925	-54.0892	-55.1268	-56.3475	-57.1105	-55.7372	-54.3944	-56.9579	-58.4532	-59.0941	-59.3382		-56.9579	-56.1339	-58.0565	-59.1856	-59.4908	-59.857	-59.0636	-61.5965	-60.4674	-60.8336	-57.5987	-59.2772	-58.5143	-58.2396
-2.015	-55.3404	-56.5001	-57.1715	-53.662	-54.1502	-55.1268	-56.3475	-57.0799	-55.6761	-54.3944	-56.9273	-58.4227	-59.0636	-59.3382		-57.0189	-56.1339	-58.0565	-59.1246	-59.4298	-59.8265	-59.1246	-61.5965	-60.4369	-60.8031	-57.5377	-59.2467	-58.5143	-58.2396
-2.014	-55.3404	-56.5917	-57.0799	-53.662	-54.1808	-55.0658	-56.378	-57.0799	-55.6151	-54.4249	-56.8968	-58.3922	-58.972	-59.2162		-57.1715	-56.1339	-58.087	-59.0941	-59.3993	-59.796	-59.1551	-61.566	-60.4979	-60.8336	-57.5377	-59.2467	-58.4532	-58.1786
-2.013	-55.3709	-56.6832	-57.0494	-53.6925	-54.1808	-55.0658	-56.4696	-57.0799	-55.5541	-54.4554	-56.8968	-58.3922	-58.9415	-59.2772		-57.2325	-56.1949	-58.1175	-58.972	-59.3382	-59.796	-59.2467	-61.566	-60.4369	-60.8031	-57.5377	-59.1551	-58.4532	-58.3006
-2.012	-55.2794	-56.7748	-57.0494	-53.6925	-54.1808	-55.0658	-56.4696	-57.0494	-55.4625	-54.4554	-56.8968	-58.3617	-58.911	-59.1856		-57.3546	-56.2254	-58.1786	-58.9415	-59.3382	-59.7655	-59.2772	-61.5355	-60.4674	-60.8031	-57.5072	-59.1246	-58.4227	-58.3312
-2.011	-55.2794	-56.8358	-57.0189	-53.6925	-54.2418	-55.0658	-56.5611	-57.1105	-55.432	-54.4554	-56.8663	-58.3312	-58.911	-59.1551		-57.3851	-56.256	-58.2701	-58.911	-59.2467	-59.735	-59.3077	-61.505	-60.4369	-60.8031	-57.5072	-59.0941	-58.3922	-58.3617
-2.01	-55.2489	-56.8968	-57.0189	-53.723	-54.2723	-55.0963	-56.6222	-57.0494	-55.3709	-54.4554	-56.8968	-58.3312	-58.911	-59.1246		-57.4461	-56.2865	-58.3312	-58.8805	-59.2162	-59.7044	-59.3077	-61.5355	-60.4674	-60.742	-57.4767	-59.0941	-58.4532	-58.3312
-2.009	-55.2489	-56.9579	-56.9884	-53.723	-54.2723	-55.1268	-56.6222	-57.0799	-55.2489	-54.4859	-56.8663	-58.3006	-58.8805	-59.1246		-57.5072	-56.3475	-58.4227	-58.85	-59.1551	-59.6739	-59.2772	-61.505	-60.4674	-60.681	-57.4461	-59.0025	-58.3922	-58.2701
-2.008	-55.2489	-57.0189	-56.9884	-53.6925	-54.2418	-55.1268	-56.6832	-56.9884	-55.1878	-54.4859	-56.8663	-58.2701	-58.85	-59.0636		-57.4767	-56.4085	-58.4532	-58.8194	-59.1856	-59.6129	-59.2467	-61.5355	-60.4674	-60.7115	-57.4767	-59.0025	-58.3617	-58.3312
-2.007	-55.1878	-57.0189	-57.0494	-53.723	-54.2723	-55.1268	-56.6832	-56.9884	-55.1878	-54.4859	-56.8358	-58.2701	-58.8805	-59.0941		-57.5072	-56.5611	-58.5448	-58.7584	-59.1246	-59.6739	-59.2772	-61.5355	-60.4674	-60.681	-57.5072	-58.972	-58.3312	-58.3312
-2.006	-55.2184	-57.0494	-57.0189	-53.7535	-54.2723	-55.1573	-56.6222	-56.9579	-55.1573	-54.4554	-56.8663	-58.2701	-58.9415	-59.0636		-57.5072	-56.5001	-58.6058	-58.7889	-59.0941	-59.7044	-59.2162	-61.5355	-60.5589	-60.7115	-57.4767	-58.9415	-58.3312	-58.3312
-2.005	-55.1573	-57.0189	-57.0799	-53.7535	-54.2418	-55.1268	-56.5917	-56.9273	-55.0963	-54.4859	-56.8968	-58.2091	-58.9415	-59.0025		-57.3851	-56.5611	-58.6058	-58.85	-59.0636	-59.735	-59.2467	-61.5355	-60.5895	-60.7115	-57.4156	-58.8805	-58.3312	-58.2701
-2.004	-55.1878	-56.9884	-57.0494	-53.7535	-54.2723	-55.0963	-56.5917	-56.9273	-55.1268	-54.4554	-56.9273	-58.2091	-58.972	-59.0025		-57.4767	-56.5917	-58.5753	-58.8194	-59.0331	-59.735	-59.2162	-61.4745	-60.5589	-60.742	-57.4461	-58.8805	-58.3312	-58.2396
-2.003	-55.1573	-56.9884	-57.0494	-53.784	-54.3028	-55.0047	-56.5611	-56.9579	-55.0963	-54.547	-56.9884	-58.2091	-59.0025	-58.9415		-57.4767	-56.5917	-58.5753	-58.8194	-59.0331	-59.735	-59.1856	-61.4745	-60.5589	-60.7726	-57.4461	-58.8805	-58.3006	-58.1786
-2.002	-55.1573	-57.0189	-57.0799	-53.784	-54.3334	-55.0047	-56.5001	-56.9273	-55.0963	-54.5775	-57.0494	-58.2091	-59.0025	-58.972		-57.4461	-56.6222	-58.6058	-58.8194	-59.0636	-59.796	-59.1551	-61.4745	-60.4979	-60.742	-57.3546	-58.8805	-58.3312	-58.148
-2.001	-55.0963	-57.0189	-57.1105	-53.784	-54.2723	-55.0047	-56.4696	-56.9579	-55.0353	-54.6385	-57.0799	-58.2091	-58.972	-58.9415		-57.4156	-56.6832	-58.6058	-58.85	-59.0331	-59.7655	-59.0636	-61.505	-60.4979	-60.7726	-57.5377	-58.911	-58.2701	-58.026
-2	-55.0658	-57.0494	-57.1105	-53.784	-54.3334	-55.0047	-56.4696	-56.9273	-55.0353	-54.669	-57.1105	-58.1786	-59.0025	-58.972		-57.4767	-56.7442	-58.6363	-58.85	-59.0636	-59.735	-59.0025	-61.4439	-60.5284	-60.8031	-57.8734	-58.9415	-58.2396	-57.9955
-1.999	-55.0353	-57.0799	-57.1715	-53.8146	-54.3334	-55.0658	-56.378	-56.9273	-55.1268	-54.7606	-57.1715	-58.1786	-59.0636	-59.0331		-57.4156	-56.7748	-58.6668	-58.8805	-59.0636	-59.7655	-58.9415	-61.5355	-60.5284	-60.8031	-58.148	-58.8805	-58.3312	-57.9649
-1.998	-55.0658	-57.1105	-57.202	-53.8451	-54.3639	-55.0353	-56.3475	-56.9579	-55.1268	-54.8521	-57.1715	-58.148	-59.1246	-58.972		-57.4156	-56.8358	-58.6668	-58.85	-59.0636	-59.8265	-58.8805	-61.505	-60.5589	-60.8336	-58.4837	-58.7889	-58.3617	-57.9039
-1.997	-55.0047	-57.1105	-57.141	-53.784	-54.3944	-54.9742	-56.378	-57.0189	-55.1573	-54.9742	-57.2325	-58.148	-59.0941	-58.9415		-57.4156	-56.8968	-58.6974	-58.911	-59.0636	-59.8265	-58.8194	-61.5965	-60.5895	-60.8336	-58.7584	-58.7889	-58.2701	-57.8734
-1.996	-55.0047	-57.0799	-57.202	-53.784	-54.3944	-54.9742	-56.3475	-57.0189	-55.2489	-55.0658	-57.2325	-58.1786	-59.1856	-58.972		-57.4461	-56.9579	-58.7279	-58.911	-59.0636	-59.7655	-58.85	-61.6576	-60.62	-60.8336	-58.8805	-58.7584	-58.3006	-57.8429
-1.995	-55.0353	-57.0799	-57.1715	-53.784	-54.4554	-54.9742	-56.4085	-57.0494	-55.2184	-55.1268	-57.2325	-58.1175	-59.1246	-58.972		-57.4461	-57.0494	-58.6974	-58.972	-59.0636	-59.7044	-58.7889	-61.7491	-60.62	-60.8031	-59.0331	-58.6974	-58.3312	-57.7513
-1.994	-55.0353	-57.1105	-57.1715	-53.8451	-54.4859	-54.9437	-56.4696	-57.1105	-55.2794	-55.2184	-57.263	-58.0565	-59.1551	-58.911		-57.4767	-57.1715	-58.6363	-59.0331	-59.0941	-59.735	-58.7584	-61.8407	-60.5895	-60.8336	-59.1551	-58.6363	-58.2701	-57.6903
-1.993	-55.1268	-57.1105	-57.141	-53.8451	-54.4859	-54.9437	-56.5306	-57.1105	-55.2489	-55.2794	-57.263	-58.0565	-59.3077	-58.972		-57.5377	-57.2936	-58.6058	-59.0331	-59.0636	-59.6739	-58.7584	-61.9322	-60.5589	-60.8641	-59.2467	-58.6058	-58.3006	-57.5987
-1.992	-55.1573	-57.141	-57.0799	-53.9366	-54.4859	-54.9437	-56.5001	-57.1715	-55.3099	-55.3099	-57.2325	-58.026	-59.3382	-58.9415		-57.5377	-57.4461	-58.5753	-59.1246	-59.0636	-59.6434	-58.7279	-62.0848	-60.5589	-60.8946	-59.3688	-58.6058	-58.3312	-57.5987
-1.991	-55.1573	-57.141	-57.141	-53.9671	-54.4554	-54.8827	-56.5611	-57.202	-55.3099	-55.432	-57.2325	-57.9955	-59.3382	-58.9415		-57.5072	-57.5682	-58.5448	-59.1551	-58.972	-59.5824	-58.6974	-62.1459	-60.5284	-60.8641	-59.3993	-58.5753	-58.2701	-57.5987
-1.99	-55.1878	-57.141	-57.1105	-53.9671	-54.4554	-54.8521	-56.5611	-57.3241	-55.2794	-55.493	-57.2936	-57.9955	-59.3077	-58.972		-57.5072	-57.6292	-58.5753	-59.2162	-58.972	-59.5213	-58.7279	-62.2374	-60.4979	-60.8641	-59.4298	-58.5753	-58.3312	-57.5377
-1.989	-55.1573	-57.1715	-57.0799	-53.9671	-54.4859	-54.9742	-56.5917	-57.263	-55.2794	-55.493	-57.3241	-57.9344	-59.3077	-58.972		-57.4767	-57.6903	-58.5143	-59.2467	-58.9415	-59.5824	-58.6974	-62.2984	-60.4674	-60.8031	-59.3688	-58.5448	-58.2396	-57.5377
-1.988	-55.1268	-57.1715	-57.1105	-54.0587	-54.4859	-55.0353	-56.6527	-57.263	-55.2489	-55.5235	-57.3851	-57.9344	-59.2772	-58.9415		-57.4461	-57.7818	-58.5143	-59.2772	-58.8805	-59.4908	-58.7279	-62.39	-60.4369	-60.742	-59.3688	-58.5143	-58.148	-57.5987
-1.987	-55.1573	-57.2325	-57.141	-54.0587	-54.5165	-55.0963	-56.6832	-57.2325	-55.1878	-55.5846	-57.3851	-57.9039	-59.3077	-58.972		-57.4461	-57.8429	-58.5143	-59.3077	-58.85	-59.4298	-58.6974	-62.4205	-60.3758	-60.7115	-59.4603	-58.4837	-58.148	-57.5682
-1.986	-55.1878	-57.2325	-57.1715	-54.0282	-54.4859	-55.1268	-56.6527	-57.202	-55.2184	-55.5846	-57.4156	-57.9344	-59.3382	-59.0025		-57.4156	-57.9039	-58.5143	-59.3993	-58.7889	-59.3688	-58.6974	-62.4205	-60.3453	-60.7726	-59.5213	-58.5143	-58.148	-57.4767
-1.985	-55.2184	-57.202	-57.141	-54.0282	-54.5165	-55.1573	-56.6222	-57.1715	-55.1573	-55.6761	-57.4156	-57.9039	-59.3382	-59.0636		-57.4767	-57.9955	-58.4837	-59.4603	-58.7279	-59.4298	-58.6974	-62.451	-60.2232	-60.742	-59.6129	-58.5143	-58.148	-57.5072
-1.984	-55.2184	-57.2325	-57.1105	-53.9977	-54.4249	-55.1878	-56.5611	-57.141	-55.1268	-55.7982	-57.3851	-57.9039	-59.3382	-59.1246		-57.4767	-58.0565	-58.4532	-59.4908	-58.7279	-59.3382	-58.6363	-62.451	-60.2232	-60.742	-59.7655	-58.4532	-58.1175	-57.5377
-1.983	-55.2794	-57.263	-57.1105	-53.9671	-54.4249	-55.1878	-56.5611	-57.1105	-55.1878	-55.7677	-57.3851	-57.9039	-59.3382	-59.1856		-57.5682	-58.148	-58.3922	-59.6434	-58.6974	-59.3077	-58.6363	-62.4205	-60.1927	-60.742	-59.8876	-58.4532	-58.1175	-57.5377
-1.982	-55.3404	-57.202	-57.1105	-53.9366	-54.4249	-55.1268	-56.5306	-57.0799	-55.1573	-55.7372	-57.3851	-57.9039	-59.3077	-59.2162		-57.6292	-58.1786	-58.3617	-59.6739	-58.6668	-59.3688	-58.6363	-62.4205	-60.1622	-60.7115	-60.0401	-58.4837	-58.087	-57.5072
-1.981	-55.3099	-57.1715	-57.0799	-53.9366	-54.3944	-55.1573	-56.5306	-57.0494	-55.0658	-55.7372	-57.3546	-57.9039	-59.2772	-59.2162		-57.6903	-58.2396	-58.3006	-59.735	-58.6363	-59.2467	-58.5753	-62.4205	-60.1012	-60.742	-60.0707	-58.4837	-58.087	-57.4767
-1.98	-55.3099	-57.1105	-57.1105	-53.9061	-54.3334	-55.1878	-56.5306	-57.0189	-55.0963	-55.7372	-57.3851	-57.9344	-59.2162	-59.2467		-57.7513	-58.2701	-58.2701	-59.7044	-58.5143	-59.2162	-58.5143	-62.3595	-60.1012	-60.7115	-60.0401	-58.4532	-58.0565	-57.4461
-1.979	-55.3709	-57.141	-57.0799	-53.8756	-54.3944	-55.1268	-56.5001	-56.9884	-55.0963	-55.7677	-57.3241	-57.9649	-59.1856	-59.2162		-57.8429	-58.4227	-58.2091	-59.735	-58.5143	-59.2162	-58.4532	-62.3595	-60.1012	-60.7726	-60.0401	-58.4837	-58.026	-57.3851
-1.978	-55.3404	-57.1105	-57.0799	-53.8451	-54.3944	-55.1268	-56.4085	-56.9273	-55.0658	-55.7066	-57.263	-57.9649	-59.1551	-59.2162		-57.9039	-58.4532	-58.148	-59.6739	-58.3922	-59.2467	-58.4532	-62.2984	-60.0707	-60.7115	-60.0096	-58.5143	-58.087	-57.3241
-1.977	-55.3099	-56.9884	-57.1105	-53.9061	-54.4249	-55.0047	-56.378	-56.8968	-55.0658	-55.7677	-57.2325	-57.9649	-59.1246	-59.3077		-57.9344	-58.5143	-58.087	-59.6739	-58.3617	-59.3077	-58.4532	-62.329	-60.0401	-60.7726	-59.9791	-58.4837	-58.0565	-57.263
-1.976	-55.3099	-57.0189	-57.0494	-53.8756	-54.3639	-55.0047	-56.378	-56.8053	-55.0963	-55.7372	-57.263	-58.026	-59.1551	-59.3077		-57.9039	-58.5753	-58.087	-59.6739	-58.3312	-59.3382	-58.3922	-62.2984	-60.0096	-60.7726	-59.9486	-58.4532	-57.9955	-57.2325
-1.975	-55.3099	-57.0189	-57.0189	-53.8451	-54.3944	-54.9437	-56.378	-56.7137	-55.1268	-55.7372	-57.202	-58.087	-59.1246	-59.3688		-57.9039	-58.6974	-58.026	-59.7044	-58.2396	-59.3382	-58.4532	-62.2679	-59.9486	-60.8336	-59.9181	-58.3922	-57.9649	-57.263
-1.974	-55.3099	-56.9884	-56.9579	-53.8146	-54.4249	-54.9132	-56.378	-56.6832	-55.1268	-55.7372	-57.202	-58.1175	-59.0636	-59.4603		-57.9039	-58.6974	-58.026	-59.7044	-58.2396	-59.3688	-58.4837	-62.2374	-59.9181	-60.8031	-59.8876	-58.3617	-57.9649	-57.2936
-1.973	-55.2794	-56.9273	-56.9579	-53.8451	-54.3944	-54.8827	-56.4085	-56.6527	-55.1268	-55.7066	-57.1715	-58.148	-59.0636	-59.4908		-57.8734	-58.7584	-57.9649	-59.7044	-58.2091	-59.3688	-58.5143	-62.1764	-59.8876	-60.8641	-59.796	-58.3617	-57.9039	-57.2936
-1.972	-55.2489	-56.8968	-56.9579	-53.8451	-54.3944	-54.8521	-56.4085	-56.6222	-55.0658	-55.7066	-57.141	-58.2091	-59.0941	-59.5519		-57.8124	-58.7889	-57.9955	-59.6739	-58.2091	-59.3993	-58.5448	-62.1153	-59.8265	-60.8946	-59.7655	-58.4227	-57.8429	-57.2936
-1.971	-55.2794	-56.8663	-56.9579	-53.8146	-54.4249	-54.8216	-56.378	-56.5611	-55.1573	-55.7066	-57.0494	-58.2091	-59.1246	-59.5519		-57.7818	-58.85	-57.9649	-59.6739	-58.1786	-59.3993	-58.5753	-62.1153	-59.8876	-60.8946	-59.6739	-58.4532	-57.8429	-57.3241
-1.97	-55.3404	-56.8663	-56.8968	-53.8146	-54.4859	-54.8216	-56.4696	-56.5611	-55.1573	-55.6761	-57.0799	-58.2091	-59.1551	-59.6129		-57.7513	-58.8805	-58.026	-59.6434	-58.148	-59.4298	-58.5753	-62.1153	-59.857	-60.8946	-59.6129	-58.5143	-57.8429	-57.3546
-1.969	-55.3404	-56.8358	-56.9579	-53.8756	-54.5165	-54.8216	-56.5001	-56.5611	-55.1573	-55.7066	-57.1105	-58.2396	-59.1551	-59.6129		-57.6598	-58.972	-58.087	-59.6434	-58.148	-59.4603	-58.6363	-62.0543	-59.857	-60.9251	-59.5824	-58.5753	-57.7818	-57.3546
-1.968	-55.3709	-56.8358	-56.9273	-53.8146	-54.5775	-54.7911	-56.5001	-56.4696	-55.1573	-55.7066	-57.1105	-58.2091	-59.1551	-59.6129		-57.6292	-59.0025	-58.087	-59.6129	-58.148	-59.4603	-58.6058	-62.0238	-59.8876	-60.9251	-59.4603	-58.5448	-57.8429	-57.4461
-1.967	-55.4015	-56.8663	-56.8663	-53.8146	-54.608	-54.7911	-56.5001	-56.4085	-55.1878	-55.6761	-57.0189	-58.2396	-59.2162	-59.5519		-57.5377	-59.0331	-58.087	-59.6739	-58.1175	-59.4298	-58.6058	-61.9627	-59.8876	-60.9251	-59.3993	-58.5753	-57.8429	-57.5072
-1.966	-55.4625	-56.8968	-56.8968	-53.784	-54.5775	-54.7606	-56.5001	-56.378	-55.1573	-55.6761	-57.0494	-58.2396	-59.2162	-59.5824		-57.5377	-59.0331	-58.087	-59.6129	-58.1175	-59.4298	-58.6363	-61.9627	-59.8265	-60.9862	-59.3688	-58.5448	-57.7818	-57.5987
-1.965	-55.432	-56.8053	-56.8663	-53.784	-54.5775	-54.6996	-56.5001	-56.2865	-55.1878	-55.6761	-57.0189	-58.2091	-59.2467	-59.6129		-57.4461	-59.1246	-58.026	-59.6434	-58.1175	-59.3993	-58.6974	-61.9627	-59.8265	-60.9862	-59.3688	-58.5753	-57.7818	-57.6598
-1.964	-55.4625	-56.8053	-56.8663	-53.784	-54.5775	-54.6385	-56.4696	-56.3475	-55.2489	-55.6761	-57.0189	-58.1786	-59.2772	-59.5824		-57.4156	-59.2162	-57.9955	-59.6739	-58.1175	-59.4603	-58.8194	-61.9322	-59.796	-61.1388	-59.3993	-58.6058	-57.7818	-57.6598
-1.963	-55.432	-56.8663	-56.8358	-53.8146	-54.608	-54.608	-56.4696	-56.3475	-55.1878	-55.6456	-57.0494	-58.148	-59.2467	-59.6434		-57.3851	-59.2467	-58.026	-59.6739	-58.087	-59.3688	-58.972	-61.9322	-59.857	-61.2303	-59.3688	-58.6058	-57.8124	-57.6598
-1.962	-55.4015	-56.8968	-56.8968	-53.8146	-54.547	-54.547	-56.5001	-56.256	-55.2489	-55.6761	-57.0494	-58.1175	-59.2772	-59.6739		-57.2936	-59.3688	-58.026	-59.6739	-58.1175	-59.3382	-59.0636	-61.9322	-60.0096	-61.2914	-59.3382	-58.5753	-57.8429	-57.6598
-1.961	-55.4015	-56.8053	-56.7748	-53.8451	-54.608	-54.5775	-56.4085	-56.2865	-55.3099	-55.6151	-57.0189	-58.1175	-59.2467	-59.6739		-57.263	-59.4298	-58.0565	-59.7044	-58.1786	-59.3077	-59.1856	-61.8712	-60.1622	-61.4439	-59.3688	-58.6058	-57.8124	-57.7208
-1.96	-55.432	-56.8053	-56.7748	-53.8756	-54.547	-54.5775	-56.4696	-56.2254	-55.3404	-55.7066	-57.0189	-58.0565	-59.2772	-59.735		-57.202	-59.4908	-58.087	-59.6739	-58.148	-59.2772	-59.2467	-61.9017	-60.3758	-61.4745	-59.3993	-58.5448	-57.8734	-57.7513
-1.959	-55.432	-56.8663	-56.6832	-53.9366	-54.547	-54.608	-56.4696	-56.1949	-55.3404	-55.7982	-57.0189	-57.9955	-59.2772	-59.735		-57.1105	-59.5519	-58.1175	-59.7655	-58.1786	-59.2467	-59.3077	-61.8407	-60.5589	-61.5965	-59.3382	-58.6058	-57.9344	-57.7208
-1.958	-55.432	-56.7748	-56.7137	-53.9061	-54.5165	-54.608	-56.4085	-56.2254	-55.2794	-55.7982	-57.0189	-58.0565	-59.3077	-59.796		-57.141	-59.6434	-58.1175	-59.7044	-58.2091	-59.2162	-59.4908	-61.8102	-60.681	-61.7186	-59.3382	-58.6363	-57.8734	-57.6903
-1.957	-55.432	-56.8053	-56.6832	-53.9061	-54.4859	-54.6385	-56.4085	-56.1949	-55.3099	-55.8287	-57.0494	-58.026	-59.3077	-59.7655		-57.1715	-59.6434	-58.087	-59.7044	-58.3312	-59.2467	-59.5519	-61.7796	-60.8336	-61.7491	-59.3382	-58.6363	-57.9344	-57.6903
-1.956	-55.432	-56.7748	-56.7442	-53.9061	-54.4859	-54.669	-56.4696	-56.1949	-55.3099	-55.9203	-57.141	-58.0565	-59.2467	-59.8265		-57.1715	-59.7044	-58.0565	-59.796	-58.3922	-59.3077	-59.6739	-61.7796	-60.9251	-61.8407	-59.3077	-58.6668	-57.9039	-57.6903
-1.955	-55.432	-56.7442	-56.7748	-53.9366	-54.547	-54.669	-56.4696	-56.2254	-55.3404	-55.8897	-57.141	-58.026	-59.3077	-59.857		-57.2325	-59.7655	-58.087	-59.735	-58.4532	-59.3688	-59.796	-61.7186	-61.0777	-61.9322	-59.2772	-58.6974	-57.8734	-57.6598
-1.954	-55.432	-56.7137	-56.7748	-53.9671	-54.5775	-54.669	-56.4696	-56.2865	-55.4625	-55.9508	-57.141	-58.0565	-59.3688	-59.8876		-57.2936	-59.7655	-58.1175	-59.735	-58.5143	-59.3993	-59.8876	-61.6576	-61.1693	-61.9322	-59.3077	-58.6668	-57.9344	-57.6598
-1.953	-55.5541	-56.7137	-56.8053	-53.9671	-54.6385	-54.7301	-56.4085	-56.256	-55.4625	-55.9813	-57.141	-58.026	-59.2772	-59.9181		-57.3546	-59.8265	-58.087	-59.7655	-58.5753	-59.4908	-59.9791	-61.6576	-61.1693	-61.9017	-59.2772	-58.6363	-57.9344	-57.6292
-1.952	-55.5235	-56.7442	-56.7442	-53.9366	-54.6385	-54.7301	-56.5001	-56.2865	-55.493	-55.9203	-57.1105	-58.026	-59.2467	-59.9791		-57.3851	-59.8876	-58.1175	-59.7044	-58.6058	-59.5824	-60.0707	-61.6271	-61.1693	-61.9017	-59.3077	-58.6363	-57.9039	-57.6292
-1.951	-55.5235	-56.7748	-56.8053	-53.9366	-54.669	-54.7606	-56.5001	-56.2865	-55.493	-55.9813	-57.1105	-58.0565	-59.2467	-59.9791		-57.3851	-59.9486	-58.087	-59.6739	-58.6058	-59.6129	-60.1317	-61.5965	-61.1388	-61.9017	-59.3077	-58.6058	-57.8734	-57.5682
-1.95	-55.5235	-56.8053	-56.7442	-53.9671	-54.669	-54.7606	-56.5306	-56.317	-55.5235	-55.9508	-57.0799	-58.026	-59.2772	-59.9486		-57.4461	-59.8876	-58.087	-59.6739	-58.6668	-59.6434	-60.1317	-61.566	-61.1998	-61.8712	-59.3382	-58.6058	-57.9344	-57.5987
-1.949	-55.5541	-56.8968	-56.7748	-53.9366	-54.7606	-54.7911	-56.5001	-56.2865	-55.5541	-55.9508	-57.0494	-57.9955	-59.2467	-59.9486		-57.5072	-59.8265	-58.1786	-59.6739	-58.6974	-59.735	-60.1927	-61.5355	-61.1693	-61.8712	-59.3077	-58.6058	-57.8429	-57.5377
-1.948	-55.5541	-56.8663	-56.8663	-53.9366	-54.7911	-54.8216	-56.5001	-56.256	-55.5541	-55.9508	-57.1105	-57.9649	-59.2467	-59.9486		-57.5377	-59.7655	-58.2091	-59.6434	-58.6668	-59.796	-60.1927	-61.4745	-61.1388	-61.9322	-59.3077	-58.5753	-57.8124	-57.5377
-1.947	-55.5235	-56.8663	-56.8358	-53.9061	-54.8521	-54.8216	-56.4696	-56.1949	-55.5541	-55.9508	-57.141	-57.9039	-59.2772	-59.9181		-57.5987	-59.735	-58.2091	-59.6739	-58.6668	-59.8265	-60.2843	-61.4439	-61.1388	-61.9322	-59.3382	-58.6058	-57.8429	-57.5987
-1.946	-55.5235	-56.8968	-56.8358	-53.9061	-54.9132	-54.8216	-56.5001	-56.1034	-55.5846	-55.9508	-57.141	-57.8429	-59.2467	-59.9181		-57.6598	-59.735	-58.2396	-59.6739	-58.7279	-59.9181	-60.2843	-61.3524	-61.1388	-61.9322	-59.3077	-58.5753	-57.8429	-57.6292
-1.945	-55.5541	-56.9273	-56.8053	-53.9366	-54.8827	-54.8216	-56.4085	-56.0118	-55.6151	-55.9508	-57.1715	-57.7818	-59.2772	-59.9181		-57.6903	-59.796	-58.2091	-59.6434	-58.7584	-60.0096	-60.3148	-61.3219	-61.1083	-61.9627	-59.2467	-58.5753	-57.8734	-57.5987
-1.944	-55.5235	-56.9579	-56.8053	-53.8451	-54.8521	-54.7606	-56.4696	-56.0118	-55.5541	-55.9203	-57.141	-57.7513	-59.2772	-59.9181		-57.7513	-59.796	-58.2396	-59.6434	-58.85	-59.9791	-60.3453	-61.2914	-61.1083	-61.9627	-59.2162	-58.4837	-57.8124	-57.5377
-1.943	-55.5235	-56.9884	-56.7748	-53.8451	-54.8827	-54.7606	-56.4085	-56.0423	-55.5235	-55.9508	-57.141	-57.7208	-59.2772	-59.857		-57.8429	-59.8265	-58.2091	-59.6739	-58.8805	-60.0707	-60.4063	-61.2303	-61.0777	-62.0238	-59.2162	-58.4532	-57.7513	-57.5072
-1.942	-55.493	-57.0189	-56.7748	-53.8451	-54.8521	-54.7301	-56.4696	-56.0423	-55.5235	-55.9813	-57.1715	-57.7208	-59.2467	-59.8876		-57.9344	-59.857	-58.2396	-59.7044	-58.9415	-60.1012	-60.4063	-61.2303	-61.1083	-62.0848	-59.1551	-58.4532	-57.7513	-57.5377
-1.941	-55.432	-57.0189	-56.7748	-53.8146	-54.8216	-54.7911	-56.5001	-56.1034	-55.4625	-55.9203	-57.1105	-57.7513	-59.2772	-59.8876		-57.9955	-59.9181	-58.2701	-59.735	-58.911	-60.1622	-60.4369	-61.1693	-61.1083	-62.1764	-59.1246	-58.4227	-57.7208	-57.5072
-1.94	-55.3709	-56.9579	-56.7748	-53.784	-54.8216	-54.7911	-56.4085	-56.1644	-55.493	-55.9203	-57.141	-57.7208	-59.2467	-59.857		-58.0565	-59.9486	-58.2396	-59.735	-58.911	-60.1622	-60.4063	-61.1083	-61.1693	-62.329	-59.1246	-58.4532	-57.6903	-57.5377
-1.939	-55.3404	-56.9273	-56.7137	-53.723	-54.8216	-54.8216	-56.378	-56.2254	-55.4625	-55.9813	-57.1715	-57.7208	-59.3077	-59.8876		-58.087	-59.9486	-58.2396	-59.7655	-58.8805	-60.2232	-60.3453	-61.1083	-61.1693	-62.329	-59.0636	-58.4837	-57.7208	-57.5072
-1.938	-55.3709	-56.9273	-56.8053	-53.6314	-54.7911	-54.7911	-56.378	-56.2865	-55.432	-55.9813	-57.141	-57.7513	-59.2467	-59.9181		-58.1175	-59.8876	-58.2091	-59.735	-58.85	-60.2843	-60.2843	-61.0167	-61.1693	-62.3595	-59.0636	-58.3922	-57.6598	-57.5072
-1.937	-55.3709	-56.8663	-56.7137	-53.6314	-54.7606	-54.8216	-56.378	-56.378	-55.4015	-55.9508	-57.141	-57.8124	-59.2467	-59.8876		-58.1175	-59.8876	-58.2091	-59.6739	-58.8805	-60.1927	-60.3148	-60.9862	-61.1388	-62.3595	-59.0636	-58.3922	-57.7208	-57.4461
-1.936	-55.4015	-56.8968	-56.7137	-53.6009	-54.7301	-54.7911	-56.317	-56.4085	-55.432	-55.9813	-57.141	-57.8124	-59.1856	-59.8876		-58.148	-59.8265	-58.2396	-59.6434	-58.9415	-60.1927	-60.3148	-61.0167	-61.1388	-62.329	-59.0941	-58.3922	-57.6903	-57.4156
-1.935	-55.4015	-56.8663	-56.6222	-53.662	-54.7606	-54.8827	-56.256	-56.4696	-55.432	-56.0118	-57.141	-57.8124	-59.1551	-59.857		-58.148	-59.7655	-58.2396	-59.6434	-58.972	-60.1927	-60.2232	-60.9862	-61.1083	-62.329	-59.0025	-58.3617	-57.6292	-57.3851
-1.934	-55.493	-56.8968	-56.5611	-53.6314	-54.7911	-54.8521	-56.2254	-56.5611	-55.4015	-55.9813	-57.1715	-57.7818	-59.1551	-59.796		-58.1786	-59.7044	-58.3006	-59.5824	-59.0025	-60.1622	-60.1317	-60.9862	-61.1083	-62.3595	-59.0331	-58.3312	-57.6292	-57.2936
-1.933	-55.493	-56.9273	-56.6222	-53.6009	-54.7911	-54.8216	-56.1644	-56.5306	-55.432	-55.9203	-57.0494	-57.8124	-59.1551	-59.796		-58.1175	-59.7655	-58.3006	-59.5213	-58.972	-60.1012	-60.1317	-61.0167	-61.0472	-62.39	-58.972	-58.3312	-57.5987	-57.2936
-1.932	-55.5235	-56.9273	-56.5611	-53.6009	-54.7606	-54.7911	-56.1644	-56.5001	-55.4015	-55.9203	-57.0799	-57.7818	-59.0941	-59.8876		-58.1175	-59.7044	-58.2701	-59.4908	-58.972	-60.0401	-60.0707	-61.0167	-60.9862	-62.39	-58.972	-58.3006	-57.5987	-57.3546
-1.931	-55.5235	-56.9273	-56.5306	-53.5704	-54.7606	-54.7301	-56.1339	-56.5001	-55.4015	-55.8897	-57.0494	-57.7818	-59.1246	-59.857		-58.148	-59.7044	-58.2091	-59.4603	-58.972	-59.9791	-60.0401	-61.0167	-60.8946	-62.329	-58.972	-58.2396	-57.6903	-57.2936
-1.93	-55.5846	-56.9273	-56.5001	-53.6009	-54.7301	-54.7606	-56.0423	-56.4696	-55.4015	-55.8897	-56.9579	-57.8124	-59.1246	-59.796		-58.148	-59.7044	-58.2396	-59.4298	-59.0025	-59.9486	-60.0096	-60.9557	-60.8641	-62.2679	-58.911	-58.2091	-57.6598	-57.2936
-1.929	-55.6151	-56.8968	-56.4696	-53.6009	-54.7606	-54.7606	-56.0118	-56.4696	-55.4625	-55.8287	-56.9579	-57.8429	-59.1551	-59.796		-58.148	-59.735	-58.2396	-59.3688	-59.0025	-59.9486	-59.9181	-60.9557	-60.8031	-62.2069	-58.911	-58.148	-57.6598	-57.3851
-1.928	-55.6456	-56.8968	-56.378	-53.5399	-54.7606	-54.7301	-56.0118	-56.4085	-55.3404	-55.8287	-56.9884	-57.8429	-59.1246	-59.857		-58.087	-59.7044	-58.2396	-59.3077	-59.0636	-59.9181	-59.9181	-61.0777	-60.742	-62.1459	-58.972	-58.148	-57.7208	-57.3851
-1.927	-55.7066	-56.9579	-56.4085	-53.4789	-54.6996	-54.7301	-55.9813	-56.378	-55.4015	-55.7982	-56.9884	-57.8429	-59.1551	-59.8876		-58.026	-59.796	-58.3006	-59.2772	-59.0331	-59.8876	-59.8876	-61.1693	-60.742	-62.1459	-58.9415	-58.148	-57.6903	-57.4156
-1.926	-55.7372	-56.9579	-56.4085	-53.4483	-54.6996	-54.7606	-55.9508	-56.378	-55.4015	-55.7677	-56.9884	-57.8429	-59.1856	-59.9181		-57.9955	-59.796	-58.3617	-59.1551	-59.0331	-59.857	-59.8265	-61.2303	-60.742	-62.1153	-58.972	-58.1786	-57.7208	-57.4156
-1.925	-55.7372	-56.9884	-56.378	-53.4178	-54.669	-54.669	-55.8897	-56.2865	-55.3709	-55.7677	-56.9579	-57.8734	-59.1551	-59.9181		-57.9039	-59.796	-58.4227	-59.1246	-59.0331	-59.8265	-59.796	-61.3219	-60.742	-62.0238	-58.972	-58.2396	-57.7818	-57.4767
-1.924	-55.7372	-56.9884	-56.4696	-53.4178	-54.608	-54.7606	-55.8592	-56.317	-55.3709	-55.6761	-57.0189	-57.9039	-59.1551	-59.8876		-57.9039	-59.796	-58.4227	-59.1246	-59.0941	-59.8876	-59.7655	-61.4134	-60.742	-61.9322	-58.9415	-58.2701	-57.8124	-57.3851
-1.923	-55.7372	-57.0799	-56.5001	-53.4178	-54.5775	-54.7301	-55.7066	-56.3475	-55.4015	-55.6151	-56.9884	-57.9039	-59.0941	-59.8876		-57.9039	-59.8265	-58.4837	-59.0636	-59.1551	-59.9486	-59.796	-61.4745	-60.7115	-61.8712	-58.8805	-58.3006	-57.8429	-57.4156
-1.922	-55.6761	-57.0799	-56.5306	-53.3873	-54.5775	-54.669	-55.6456	-56.378	-55.4625	-55.6151	-56.9579	-57.9039	-59.1246	-59.8876		-57.9039	-59.857	-58.5143	-59.0331	-59.2467	-59.9181	-59.735	-61.566	-60.7115	-61.8102	-58.9415	-58.3312	-57.9039	-57.4156
-1.921	-55.6761	-57.141	-56.4085	-53.2958	-54.5165	-54.669	-55.5846	-56.317	-55.4625	-55.6151	-56.9579	-57.9039	-59.1246	-59.8876		-57.8734	-59.9181	-58.5753	-59.1246	-59.3382	-59.9181	-59.735	-61.6576	-60.681	-61.7491	-58.911	-58.3617	-57.9344	-57.4156
-1.92	-55.6456	-57.1715	-56.5001	-53.2958	-54.4554	-54.6385	-55.5846	-56.2865	-55.5235	-55.6151	-56.9884	-57.9344	-59.1246	-59.857		-57.9039	-60.0096	-58.5143	-59.0636	-59.3993	-59.9486	-59.735	-61.6881	-60.681	-61.6881	-58.972	-58.3922	-57.9649	-57.4461
-1.919	-55.6151	-57.1105	-56.4696	-53.2958	-54.4554	-54.669	-55.5235	-56.2865	-55.6151	-55.6456	-57.0494	-57.9039	-59.1551	-59.8265		-57.7818	-60.0707	-58.5753	-59.0636	-59.4298	-59.9181	-59.796	-61.7491	-60.6505	-61.6271	-58.972	-58.3922	-57.9344	-57.4156
-1.918	-55.5846	-57.141	-56.378	-53.3568	-54.4249	-54.6385	-55.5235	-56.256	-55.6761	-55.6456	-57.0799	-57.9039	-59.1246	-59.8876		-57.8734	-60.1317	-58.6363	-59.0636	-59.5213	-59.9181	-59.735	-61.8407	-60.681	-61.566	-59.0025	-58.4837	-58.0565	-57.5377
-1.917	-55.5235	-57.1715	-56.378	-53.3263	-54.3944	-54.5775	-55.5846	-56.256	-55.7066	-55.6456	-57.1105	-57.9344	-59.1551	-59.9486		-57.9344	-60.1317	-58.6668	-59.0636	-59.6129	-59.8876	-59.735	-61.8712	-60.5895	-61.505	-58.9415	-58.5448	-58.026	-57.5377
-1.916	-55.5235	-57.1715	-56.4085	-53.3568	-54.3639	-54.5775	-55.6456	-56.2254	-55.7372	-55.6151	-57.1105	-57.9039	-59.2467	-59.9181		-57.9649	-60.1622	-58.6668	-59.0636	-59.6739	-59.9181	-59.735	-61.9017	-60.62	-61.4439	-59.0331	-58.6058	-58.026	-57.5377
-1.915	-55.5235	-57.1715	-56.4085	-53.3873	-54.3944	-54.547	-55.6151	-56.2254	-55.7677	-55.6151	-57.202	-57.9649	-59.3077	-59.8876		-57.9039	-60.1622	-58.7584	-59.0636	-59.7044	-59.857	-59.7655	-61.9322	-60.62	-61.3219	-59.0636	-58.6058	-58.026	-57.5682
-1.914	-55.493	-57.1715	-56.378	-53.4178	-54.3944	-54.5165	-55.6151	-56.1644	-55.7066	-55.6151	-57.2325	-57.9955	-59.3993	-59.9791		-57.9039	-60.1622	-58.7279	-59.0025	-59.7044	-59.9181	-59.7655	-61.9627	-60.5895	-61.2608	-59.0636	-58.6363	-58.087	-57.5987
-1.913	-55.5235	-57.1715	-56.4696	-53.4178	-54.3944	-54.5165	-55.5846	-56.1644	-55.7066	-55.5541	-57.263	-58.1175	-59.4298	-60.0707		-57.9344	-60.1317	-58.7584	-59.0025	-59.7044	-59.9181	-59.7044	-61.9933	-60.5284	-61.2608	-59.0025	-58.6058	-58.087	-57.5987
-1.912	-55.5235	-57.1715	-56.5611	-53.4483	-54.3944	-54.4859	-55.5846	-56.1034	-55.7066	-55.493	-57.263	-58.1175	-59.4908	-60.0401		-57.8734	-60.1012	-58.7584	-58.972	-59.6739	-59.9181	-59.7044	-61.9933	-60.5589	-61.1998	-58.972	-58.6363	-58.148	-57.6903
-1.911	-55.493	-57.1715	-56.5917	-53.4789	-54.3334	-54.4554	-55.6151	-56.1339	-55.7066	-55.493	-57.2936	-58.148	-59.4908	-60.1012		-57.8429	-60.1317	-58.7584	-58.911	-59.6434	-59.8876	-59.6739	-61.9933	-60.4674	-61.1083	-59.0331	-58.6363	-58.1175	-57.6903
-1.91	-55.493	-57.202	-56.6222	-53.4789	-54.3944	-54.4554	-55.6151	-56.0729	-55.7372	-55.4015	-57.3241	-58.1786	-59.5213	-60.1317		-57.7818	-60.1012	-58.7279	-58.9415	-59.6739	-59.9181	-59.6129	-62.0238	-60.4674	-61.1083	-58.972	-58.5753	-58.1175	-57.7513
-1.909	-55.432	-57.2325	-56.6832	-53.4789	-54.3944	-54.4554	-55.5541	-56.0729	-55.7372	-55.3709	-57.2936	-58.148	-59.4603	-60.1622		-57.8124	-60.1012	-58.6974	-58.8805	-59.6739	-59.9181	-59.6434	-62.0238	-60.4979	-61.0472	-58.9415	-58.5448	-58.087	-57.7818
-1.908	-55.432	-57.202	-56.7137	-53.4789	-54.4249	-54.3639	-55.5541	-56.1034	-55.7372	-55.4015	-57.2325	-58.2091	-59.4908	-60.1927		-57.8734	-60.1012	-58.6974	-58.85	-59.6739	-59.9181	-59.6129	-61.9627	-60.5895	-60.9557	-58.972	-58.4837	-58.087	-57.8429
-1.907	-55.3709	-57.1715	-56.6832	-53.4789	-54.4554	-54.3639	-55.6151	-56.1034	-55.6456	-55.4015	-57.2325	-58.2091	-59.4908	-60.1927		-57.9344	-60.0707	-58.6363	-58.85	-59.7044	-59.8876	-59.6129	-61.9627	-60.5895	-60.9862	-58.911	-58.4837	-58.087	-57.8124
-1.906	-55.3709	-57.141	-56.7748	-53.4483	-54.4859	-54.3944	-55.5846	-56.1644	-55.6151	-55.3709	-57.202	-58.2396	-59.4603	-60.1927		-57.9649	-60.0401	-58.6363	-58.7889	-59.7044	-59.857	-59.5824	-61.9322	-60.5589	-60.9251	-58.9415	-58.4532	-58.087	-57.8429
-1.905	-55.4015	-57.141	-56.8358	-53.4178	-54.5165	-54.4249	-55.5541	-56.2254	-55.6151	-55.3709	-57.1715	-58.2091	-59.4603	-60.2232		-57.9344	-60.0096	-58.5753	-58.7889	-59.6739	-59.7655	-59.5519	-61.9322	-60.5895	-60.8946	-58.972	-58.4227	-58.1175	-57.8734
-1.904	-55.3709	-57.141	-56.9273	-53.4483	-54.608	-54.4249	-55.5541	-56.1949	-55.6151	-55.3709	-57.202	-58.1175	-59.4603	-60.2232		-57.9344	-60.0096	-58.4837	-58.7279	-59.6739	-59.796	-59.4908	-61.9017	-60.6505	-60.8336	-58.972	-58.3922	-58.026	-57.9344
-1.903	-55.3709	-57.141	-56.9273	-53.3873	-54.6385	-54.4554	-55.5541	-56.2254	-55.5846	-55.3099	-57.202	-58.2091	-59.5213	-60.2232		-57.9344	-59.9486	-58.4532	-58.7279	-59.6739	-59.8265	-59.4908	-61.8712	-60.681	-60.8946	-58.9415	-58.3617	-57.9955	-57.9344
-1.902	-55.2794	-57.141	-56.9884	-53.3263	-54.6385	-54.4554	-55.6151	-56.256	-55.493	-55.3404	-57.202	-58.2091	-59.4908	-60.1927		-57.9649	-59.8876	-58.4227	-58.7889	-59.6739	-59.7655	-59.4603	-61.8407	-60.681	-60.8641	-58.972	-58.3006	-57.9649	-57.9039
-1.901	-55.2794	-57.1105	-56.9884	-53.3873	-54.5775	-54.4249	-55.5846	-56.1949	-55.5235	-55.3709	-57.1715	-58.2396	-59.5213	-60.1317		-57.9344	-59.8876	-58.4227	-58.7584	-59.6739	-59.7044	-59.4298	-61.8407	-60.681	-60.8641	-59.0331	-58.3006	-57.9955	-57.9649
-1.9	-55.2794	-57.141	-57.0189	-53.3568	-54.6385	-54.4249	-55.5846	-56.1034	-55.493	-55.3709	-57.2325	-58.3006	-59.4603	-60.1317		-57.9955	-59.857	-58.3617	-58.6974	-59.735	-59.735	-59.4603	-61.7796	-60.7726	-60.8031	-59.0025	-58.3312	-57.9344	-57.9649
-1.899	-55.2794	-57.1715	-56.9579	-53.3263	-54.669	-54.3944	-55.5541	-56.0729	-55.4625	-55.3709	-57.202	-58.3312	-59.3993	-60.0707		-58.026	-59.8265	-58.3312	-58.7584	-59.8265	-59.7044	-59.4603	-61.7186	-60.8336	-60.8031	-58.9415	-58.3312	-57.9344	-57.9344
-1.898	-55.3099	-57.202	-56.9579	-53.2958	-54.608	-54.3639	-55.6151	-56.0423	-55.493	-55.4015	-57.141	-58.3617	-59.4298	-60.0401		-58.026	-59.857	-58.2396	-58.6974	-59.8876	-59.7044	-59.4603	-61.6881	-60.8946	-60.8031	-58.911	-58.3312	-57.9344	-57.9344
-1.897	-55.4015	-57.1715	-56.9579	-53.2958	-54.6385	-54.3334	-55.6151	-56.0729	-55.493	-55.4625	-57.1105	-58.4227	-59.3688	-59.8876		-58.0565	-59.9486	-58.3006	-58.6974	-59.9181	-59.6129	-59.3993	-61.6271	-61.1083	-60.7726	-58.9415	-58.3617	-57.9344	-57.9649
-1.896	-55.3709	-57.1715	-56.9273	-53.3568	-54.669	-54.3028	-55.6151	-56.0729	-55.5235	-55.4625	-57.1105	-58.4837	-59.3688	-59.8265		-58.0565	-59.9486	-58.2396	-58.6974	-59.9181	-59.5824	-59.4298	-61.5965	-61.1388	-60.7115	-58.9415	-58.3312	-57.9955	-58.026
-1.895	-55.432	-57.141	-56.9579	-53.3568	-54.6385	-54.2418	-55.6151	-56.1034	-55.5235	-55.493	-57.1105	-58.5448	-59.3688	-59.735		-58.087	-60.0096	-58.1786	-58.6974	-59.8876	-59.4908	-59.4298	-61.5355	-61.2608	-60.742	-58.911	-58.3312	-57.9344	-58.026
-1.894	-55.4625	-57.0799	-56.9273	-53.4178	-54.6385	-54.3028	-55.6456	-56.1339	-55.5846	-55.5235	-57.0494	-58.5448	-59.3077	-59.6739		-58.026	-60.0401	-58.148	-58.6363	-59.796	-59.4298	-59.3993	-61.5355	-61.3829	-60.6505	-58.911	-58.3922	-57.9649	-58.0565
-1.893	-55.493	-57.0494	-56.8968	-53.4789	-54.6385	-54.3334	-55.6761	-56.1949	-55.5846	-55.493	-57.0494	-58.6058	-59.2467	-59.6739		-57.9344	-60.0707	-58.1175	-58.6058	-59.7044	-59.4298	-59.3993	-61.4439	-61.4745	-60.5589	-58.9415	-58.3617	-57.9344	-58.087
-1.892	-55.4625	-57.0494	-56.8968	-53.5094	-54.5775	-54.3944	-55.6761	-56.1949	-55.6151	-55.5541	-57.0189	-58.6668	-59.2467	-59.5213		-57.9039	-60.0707	-58.087	-58.6058	-59.6434	-59.3993	-59.3993	-61.4134	-61.4745	-60.5895	-58.911	-58.3922	-57.9649	-58.087
-1.891	-55.4625	-57.0494	-56.8663	-53.5094	-54.5775	-54.4554	-55.7066	-56.1644	-55.6456	-55.5235	-57.0189	-58.6363	-59.2162	-59.5213		-57.9039	-60.0401	-58.026	-58.6363	-59.5519	-59.3993	-59.3688	-61.3829	-61.5355	-60.4979	-58.972	-58.4532	-57.9344	-58.148
-1.89	-55.4625	-57.0799	-56.8663	-53.5704	-54.547	-54.5775	-55.7372	-56.1949	-55.6761	-55.5235	-56.9884	-58.6974	-59.1551	-59.5213		-57.8124	-60.0707	-57.9955	-58.6058	-59.5519	-59.3993	-59.3077	-61.3219	-61.5965	-60.4369	-58.9415	-58.4837	-57.9039	-58.2091
-1.889	-55.432	-57.1105	-56.8358	-53.5704	-54.5165	-54.6385	-55.7066	-56.1339	-55.7066	-55.493	-56.9273	-58.6668	-59.1856	-59.5213		-57.7818	-60.0707	-57.9955	-58.6058	-59.4298	-59.3993	-59.3382	-61.1998	-61.6881	-60.4063	-58.972	-58.5143	-57.9344	-58.2396
-1.888	-55.4015	-57.141	-56.8968	-53.6314	-54.4554	-54.7301	-55.7372	-56.0118	-55.6761	-55.4625	-56.8663	-58.6668	-59.1246	-59.4908		-57.7513	-60.1012	-57.9039	-58.5753	-59.4298	-59.4298	-59.3077	-61.1998	-61.7796	-60.3453	-58.9415	-58.5448	-57.9344	-58.2701
-1.887	-55.4015	-57.1715	-56.9884	-53.662	-54.4249	-54.8216	-55.7372	-56.0118	-55.7066	-55.4625	-56.8663	-58.6668	-59.0636	-59.5519		-57.7208	-60.1012	-57.8734	-58.6058	-59.3993	-59.4298	-59.3688	-61.1388	-61.8102	-60.3148	-58.972	-58.4837	-57.8734	-58.2396
-1.886	-55.4015	-57.202	-56.9884	-53.723	-54.4249	-54.9132	-55.7677	-55.9813	-55.7372	-55.4625	-56.8968	-58.6974	-59.0636	-59.5519		-57.7513	-60.1012	-57.8429	-58.6058	-59.3993	-59.4298	-59.3993	-61.1083	-61.8712	-60.1622	-58.9415	-58.5143	-57.9649	-58.2701
-1.885	-55.3709	-57.1715	-57.0189	-53.662	-54.3944	-54.9132	-55.7982	-55.9508	-55.7372	-55.4625	-56.8663	-58.7279	-59.0941	-59.6129		-57.7513	-60.1317	-57.7818	-58.6058	-59.3382	-59.4603	-59.4298	-61.0472	-61.8712	-60.1927	-58.972	-58.5143	-57.9955	-58.3006
-1.884	-55.3404	-57.2325	-57.0494	-53.662	-54.3028	-54.8827	-55.8287	-55.9508	-55.7677	-55.5235	-56.8358	-58.7279	-59.0941	-59.6434		-57.7513	-60.2232	-57.7208	-58.6058	-59.3077	-59.4908	-59.4298	-61.0472	-61.8407	-60.1622	-59.0331	-58.5143	-58.026	-58.2701
-1.883	-55.4015	-57.2325	-57.141	-53.7535	-54.3334	-54.9132	-55.8287	-55.9508	-55.7982	-55.6151	-56.8968	-58.7584	-59.0636	-59.6129		-57.7208	-60.2232	-57.7513	-58.6058	-59.2467	-59.4603	-59.3993	-61.0472	-61.9322	-60.1317	-59.0025	-58.5448	-58.087	-58.2701
-1.882	-55.4015	-57.1715	-57.1715	-53.723	-54.2723	-54.8521	-55.8592	-55.9508	-55.7677	-55.5846	-56.8968	-58.85	-59.1551	-59.6129		-57.7208	-60.2232	-57.7513	-58.5448	-59.3077	-59.5824	-59.4298	-60.9862	-61.9017	-60.1927	-59.0025	-58.5143	-58.1175	-58.3617
-1.881	-55.3709	-57.1715	-57.2325	-53.723	-54.2723	-54.8216	-55.8592	-55.9203	-55.7982	-55.6151	-56.8663	-58.8194	-59.1551	-59.5824		-57.7208	-60.1927	-57.6903	-58.5143	-59.3077	-59.6129	-59.4298	-60.9557	-61.8712	-60.2232	-59.0025	-58.5143	-58.148	-58.3312
-1.88	-55.4015	-57.141	-57.3241	-53.6925	-54.2418	-54.7911	-55.8592	-55.9203	-55.8592	-55.6761	-56.8358	-58.85	-59.1246	-59.4908		-57.7208	-60.2232	-57.6292	-58.5143	-59.3077	-59.6739	-59.3993	-60.9251	-61.8407	-60.3148	-59.0636	-58.5448	-58.1175	-58.3006
-1.879	-55.4015	-57.1105	-57.2936	-53.662	-54.3028	-54.7606	-55.9203	-55.9203	-55.8897	-55.6761	-56.9273	-58.8805	-59.1551	-59.4603		-57.7208	-60.2232	-57.5987	-58.4837	-59.3077	-59.7044	-59.3993	-60.8336	-61.8712	-60.2843	-59.0025	-58.5753	-58.148	-58.3312
-1.878	-55.3709	-57.1105	-57.2936	-53.723	-54.3028	-54.669	-55.8897	-55.9508	-55.9203	-55.6761	-56.8968	-58.9415	-59.1551	-59.3382		-57.7208	-60.3453	-57.5072	-58.4532	-59.3382	-59.7044	-59.3993	-60.8031	-61.8407	-60.3148	-58.972	-58.5143	-58.148	-58.3312
-1.877	-55.3099	-57.0799	-57.3241	-53.723	-54.2418	-54.669	-55.9508	-56.0423	-55.9813	-55.7066	-56.8968	-58.972	-59.0941	-59.3077		-57.7208	-60.4063	-57.5072	-58.4532	-59.3382	-59.796	-59.3993	-60.8031	-61.8407	-60.3148	-58.972	-58.5143	-58.148	-58.3312
-1.876	-55.3099	-57.0189	-57.2325	-53.723	-54.2723	-54.6385	-55.8897	-56.1339	-56.0118	-55.7372	-56.8968	-59.0025	-59.1246	-59.3077		-57.7208	-60.5589	-57.5072	-58.4837	-59.3688	-59.857	-59.4298	-60.7726	-61.8712	-60.3148	-59.0025	-58.5448	-58.148	-58.3617
-1.875	-55.3099	-57.0494	-57.2325	-53.723	-54.2113	-54.5775	-55.9203	-56.1644	-56.0423	-55.6761	-56.8968	-58.9415	-59.1551	-59.2772		-57.7208	-60.62	-57.5072	-58.5143	-59.3993	-59.8265	-59.3688	-60.681	-61.8102	-60.3453	-59.0025	-58.4227	-58.148	-58.3312
-1.874	-55.2794	-56.9884	-57.2325	-53.7535	-54.2113	-54.547	-55.8592	-56.1949	-56.0729	-55.6456	-56.8663	-58.9415	-59.1856	-59.2467		-57.7208	-60.681	-57.5072	-58.5143	-59.3993	-59.8876	-59.4298	-60.7726	-61.8102	-60.3453	-58.972	-58.4227	-58.148	-58.3312
-1.873	-55.2794	-57.0189	-57.202	-53.7535	-54.2113	-54.5775	-55.8287	-56.2254	-56.0423	-55.6151	-56.8053	-58.8805	-59.1856	-59.2772		-57.6598	-60.8031	-57.4461	-58.5448	-59.3993	-59.857	-59.5213	-60.9557	-61.8407	-60.3148	-58.972	-58.3922	-58.1175	-58.3617
-1.872	-55.3709	-57.0189	-57.202	-53.7535	-54.2113	-54.5775	-55.8287	-56.2254	-56.0423	-55.5541	-56.8358	-58.85	-59.2162	-59.2772		-57.6292	-60.8641	-57.4461	-58.5143	-59.3993	-59.857	-59.5519	-61.1388	-61.7491	-60.2232	-59.0331	-58.3922	-58.148	-58.3617
-1.871	-55.432	-56.9884	-57.1715	-53.723	-54.2113	-54.5775	-55.7982	-56.256	-56.1034	-55.5541	-56.8053	-58.8194	-59.2467	-59.1856		-57.6598	-60.9251	-57.5072	-58.5143	-59.4908	-59.857	-59.5519	-61.3219	-61.7491	-60.2843	-59.0025	-58.3922	-58.1786	-58.3922
-1.87	-55.432	-56.9884	-57.202	-53.6925	-54.2113	-54.5775	-55.8287	-56.256	-56.1034	-55.493	-56.8968	-58.85	-59.3077	-59.1551		-57.5987	-61.0472	-57.4767	-58.4227	-59.4298	-59.796	-59.5824	-61.4439	-61.7491	-60.1927	-58.972	-58.3922	-58.1786	-58.4532
-1.869	-55.4625	-56.9884	-57.2325	-53.6925	-54.1808	-54.608	-55.8592	-56.256	-56.1034	-55.4625	-56.8358	-58.8805	-59.3688	-59.1856		-57.5987	-61.0777	-57.4767	-58.4532	-59.4298	-59.8265	-59.6434	-61.566	-61.9017	-60.2232	-59.0025	-58.4227	-58.1175	-58.5143
-1.868	-55.5235	-56.9579	-57.2325	-53.662	-54.1808	-54.669	-55.8897	-56.1949	-56.1034	-55.4015	-56.8663	-58.8805	-59.4298	-59.0941		-57.5072	-61.1998	-57.4767	-58.4227	-59.4603	-59.796	-59.6739	-61.7186	-62.0543	-60.1622	-58.972	-58.3922	-58.148	-58.5448
-1.867	-55.5541	-56.9579	-57.2936	-53.6314	-54.1808	-54.669	-55.9813	-56.2254	-56.1034	-55.4625	-56.9273	-58.8805	-59.4603	-59.0636		-57.5987	-61.2303	-57.5072	-58.4227	-59.4603	-59.796	-59.6739	-61.8102	-62.1459	-60.1622	-58.911	-58.3617	-58.0565	-58.5448
-1.866	-55.5846	-56.9579	-57.3546	-53.6009	-54.0892	-54.7301	-56.0118	-56.2254	-56.1034	-55.5235	-56.9273	-58.8805	-59.5519	-59.0636		-57.5987	-61.2914	-57.5072	-58.4532	-59.4603	-59.735	-59.735	-61.9322	-62.2069	-60.1317	-58.9415	-58.3312	-58.087	-58.6058
-1.865	-55.5846	-56.9273	-57.4461	-53.6009	-54.0892	-54.6996	-56.0118	-56.2254	-56.1339	-55.493	-57.0189	-58.8805	-59.6129	-58.972		-57.5987	-61.3219	-57.4767	-58.4227	-59.4603	-59.6434	-59.796	-62.0543	-62.2679	-60.1622	-58.911	-58.3312	-58.0565	-58.6058
-1.864	-55.5541	-56.9273	-57.5377	-53.662	-54.0587	-54.7301	-56.0729	-56.2254	-56.1339	-55.4625	-57.0494	-58.8805	-59.7044	-58.972		-57.6292	-61.3524	-57.5377	-58.4837	-59.3993	-59.6129	-59.735	-62.1153	-62.329	-60.1622	-58.85	-58.2701	-58.1175	-58.6058
-1.863	-55.5235	-56.8968	-57.5987	-53.6009	-54.0282	-54.7301	-56.0729	-56.1644	-56.1644	-55.3709	-57.0494	-58.8805	-59.6129	-58.9415		-57.5682	-61.3829	-57.5072	-58.5448	-59.3993	-59.6434	-59.6739	-62.2374	-62.3595	-60.1622	-58.8194	-58.2396	-58.087	-58.6668
-1.862	-55.5846	-56.9579	-57.6292	-53.6009	-53.9977	-54.7606	-56.1034	-56.1949	-56.1949	-55.3709	-57.1105	-58.911	-59.6434	-58.972		-57.5377	-61.4439	-57.5377	-58.5753	-59.4298	-59.6129	-59.7044	-62.2679	-62.4205	-60.1927	-58.8194	-58.2396	-58.087	-58.6668
-1.861	-55.6456	-56.9579	-57.6598	-53.5704	-54.0282	-54.7301	-56.1339	-56.1644	-56.1339	-55.3099	-57.141	-58.972	-59.4908	-59.0025		-57.5072	-61.5355	-57.5377	-58.6058	-59.4298	-59.6129	-59.735	-62.2679	-62.4205	-60.1927	-58.8194	-58.1786	-58.148	-58.6668
-1.86	-55.6151	-56.9884	-57.6292	-53.5704	-54.0587	-54.6996	-56.1339	-56.1339	-56.1339	-55.3099	-57.263	-59.0331	-59.4298	-59.0636		-57.5987	-61.566	-57.5377	-58.6058	-59.5213	-59.5824	-59.6739	-62.2984	-62.451	-60.1927	-58.8194	-58.2091	-58.1786	-58.6363
-1.859	-55.6456	-57.0494	-57.6903	-53.5704	-54.0587	-54.6996	-56.1339	-56.0423	-56.1644	-55.3099	-57.3546	-59.0331	-59.3993	-59.0941		-57.6292	-61.5965	-57.5987	-58.6058	-59.6129	-59.5213	-59.6434	-62.329	-62.4205	-60.2232	-58.85	-58.148	-58.1786	-58.6668
-1.858	-55.6456	-57.0494	-57.6903	-53.6314	-53.9977	-54.6996	-56.1949	-56.0423	-56.2254	-55.3099	-57.4156	-59.1246	-59.3993	-59.0941		-57.6903	-61.6271	-57.5377	-58.6363	-59.6129	-59.4908	-59.6434	-62.2984	-62.3595	-60.3453	-58.8805	-58.148	-58.2091	-58.6668
-1.857	-55.6456	-57.0189	-57.6598	-53.6009	-54.0282	-54.669	-56.1339	-56.0118	-56.2254	-55.3099	-57.4767	-59.0941	-59.3077	-59.1856		-57.7513	-61.6271	-57.5987	-58.6058	-59.6434	-59.4298	-59.6434	-62.329	-62.329	-60.4063	-58.7889	-58.1175	-58.1786	-58.6363
-1.856	-55.6151	-57.0494	-57.6292	-53.6314	-54.0587	-54.6996	-56.1339	-56.0118	-56.256	-55.2489	-57.5377	-59.1551	-59.2772	-59.2467		-57.7818	-61.5965	-57.5987	-58.6058	-59.6129	-59.3688	-59.5824	-62.2679	-62.329	-60.4979	-58.7889	-58.026	-58.1786	-58.5753
-1.855	-55.6151	-57.0799	-57.6598	-53.6925	-54.0892	-54.669	-56.1339	-55.9813	-56.3475	-55.2489	-57.5377	-59.2162	-59.2467	-59.3077		-57.8429	-61.6271	-57.5987	-58.6363	-59.6129	-59.3077	-59.5519	-62.2069	-62.2984	-60.62	-58.7279	-57.9955	-58.2091	-58.6363
-1.854	-55.5541	-57.0799	-57.7208	-53.662	-54.1502	-54.6385	-56.1339	-55.9813	-56.378	-55.2184	-57.6292	-59.2162	-59.2162	-59.3993		-57.8124	-61.5965	-57.5377	-58.6974	-59.5824	-59.1856	-59.4908	-62.2069	-62.2984	-60.7115	-58.7279	-57.9955	-58.2396	-58.6363
-1.853	-55.5235	-57.141	-57.7513	-53.662	-54.1808	-54.669	-56.0729	-56.0118	-56.4696	-55.1573	-57.6598	-59.1856	-59.2162	-59.4298		-57.8124	-61.566	-57.4767	-58.6668	-59.5824	-59.1856	-59.4298	-62.1764	-62.1764	-60.8031	-58.7279	-57.9039	-58.2396	-58.6058
-1.852	-55.4625	-57.1715	-57.7513	-53.6925	-54.2418	-54.6385	-56.0423	-56.1034	-56.5306	-55.1268	-57.7208	-59.2162	-59.1551	-59.5213		-57.8124	-61.5355	-57.5072	-58.6668	-59.4908	-59.1551	-59.3993	-62.2374	-62.1459	-60.8641	-58.6974	-57.8429	-58.2091	-58.6363
-1.851	-55.493	-57.202	-57.7513	-53.662	-54.3028	-54.669	-56.0729	-56.2254	-56.5611	-55.0963	-57.7513	-59.1856	-59.0636	-59.5519		-57.8429	-61.5355	-57.5377	-58.7584	-59.4908	-59.0941	-59.4298	-62.2374	-62.0848	-60.8336	-58.7584	-57.8734	-58.2091	-58.6363
-1.85	-55.493	-57.202	-57.7208	-53.6925	-54.3334	-54.6385	-56.1339	-56.256	-56.5917	-55.0353	-57.7818	-59.1856	-59.0025	-59.5824		-57.8429	-61.4439	-57.5072	-58.7889	-59.4298	-59.1246	-59.3688	-62.2679	-62.0238	-60.8641	-58.7279	-57.9039	-58.2396	-58.6363
-1.849	-55.493	-57.263	-57.7513	-53.6314	-54.3944	-54.6385	-56.1034	-56.2865	-56.6222	-55.0658	-57.8429	-59.1856	-58.972	-59.6739		-57.9039	-61.3829	-57.5072	-58.8194	-59.3993	-59.0941	-59.3993	-62.329	-62.0238	-60.9251	-58.6974	-57.8734	-58.2091	-58.6058
-1.848	-55.493	-57.263	-57.7208	-53.662	-54.4249	-54.6996	-56.1339	-56.4085	-56.5917	-55.0353	-57.9039	-59.1551	-58.972	-59.735		-57.9039	-61.2914	-57.5072	-58.85	-59.4603	-59.0636	-59.3077	-62.2984	-61.9627	-60.8946	-58.6668	-57.9344	-58.1786	-58.5753
-1.847	-55.4625	-57.263	-57.6598	-53.6009	-54.4554	-54.669	-56.1644	-56.5001	-56.5917	-54.9742	-57.9039	-59.1856	-59.0025	-59.8265		-57.9649	-61.1693	-57.4767	-58.8194	-59.4603	-59.0636	-59.2467	-62.2374	-61.9017	-60.9251	-58.6974	-57.9039	-58.2091	-58.6058
-1.846	-55.5235	-57.263	-57.6292	-53.5704	-54.5165	-54.6996	-56.1034	-56.5306	-56.5611	-54.9437	-57.9039	-59.1551	-58.972	-59.9486		-57.9955	-61.0472	-57.4767	-58.8194	-59.4603	-59.0636	-59.2162	-62.2984	-61.8712	-60.9251	-58.6363	-57.9039	-58.2396	-58.6058
-1.845	-55.5235	-57.263	-57.6292	-53.5399	-54.608	-54.7911	-56.1034	-56.5917	-56.6527	-54.9437	-57.8734	-59.1856	-59.0025	-59.9791		-58.026	-60.9557	-57.4767	-58.8194	-59.4603	-59.0636	-59.1856	-62.2984	-61.8102	-60.9557	-58.6363	-57.9039	-58.2701	-58.6974
-1.844	-55.5235	-57.2936	-57.6292	-53.5399	-54.6996	-54.7606	-56.1034	-56.6527	-56.5611	-54.9132	-57.9344	-59.1856	-59.0941	-60.0096		-57.9649	-60.9557	-57.4767	-58.8805	-59.4603	-59.0025	-59.1551	-62.2984	-61.8407	-60.9251	-58.6363	-57.9344	-58.3006	-58.6363
-1.843	-55.6151	-57.263	-57.6598	-53.5399	-54.7606	-54.7301	-56.1339	-56.7137	-56.5306	-54.9132	-57.9344	-59.1551	-59.0941	-60.1012		-57.9955	-60.9557	-57.5072	-58.911	-59.3993	-58.9415	-59.1551	-62.3595	-61.8407	-60.9251	-58.6668	-57.8734	-58.3006	-58.6363
-1.842	-55.5846	-57.2936	-57.6903	-53.6009	-54.7911	-54.669	-56.0729	-56.6832	-56.5306	-54.9132	-57.9344	-59.1551	-59.1856	-60.1622		-58.026	-60.8946	-57.5377	-58.972	-59.3993	-58.911	-59.1551	-62.451	-61.8407	-60.9557	-58.6974	-57.8734	-58.2701	-58.6058
-1.841	-55.5541	-57.263	-57.6292	-53.5399	-54.7911	-54.669	-56.0423	-56.6527	-56.5611	-54.8521	-57.9344	-59.1856	-59.2162	-60.1622		-58.026	-60.8641	-57.6292	-59.0025	-59.4298	-58.8805	-59.1551	-62.4815	-61.8712	-60.9557	-58.6974	-57.9344	-58.2701	-58.6058
-1.84	-55.5541	-57.263	-57.5377	-53.5399	-54.7911	-54.6385	-56.1034	-56.7137	-56.4696	-54.8216	-57.9344	-59.2162	-59.1856	-60.1927		-58.026	-60.8336	-57.6598	-59.0636	-59.4298	-58.8194	-59.1246	-62.4205	-61.9017	-60.9557	-58.7279	-57.9039	-58.3312	-58.6058
-1.839	-55.6151	-57.263	-57.5072	-53.5399	-54.8216	-54.5775	-56.0118	-56.7442	-56.5001	-54.8216	-57.9344	-59.2772	-59.1856	-60.1622		-58.0565	-60.8641	-57.8124	-59.0941	-59.4298	-58.85	-59.1246	-62.451	-62.0543	-61.0167	-58.7889	-57.8734	-58.2396	-58.6058
-1.838	-55.7066	-57.2936	-57.4767	-53.5704	-54.8827	-54.547	-55.9813	-56.7442	-56.4696	-54.7911	-57.9649	-59.3077	-59.2162	-60.1927		-58.087	-60.8336	-57.8734	-59.0331	-59.4298	-58.8194	-59.0941	-62.4205	-62.0848	-61.0167	-58.7584	-57.8734	-58.2396	-58.6058
-1.837	-55.7372	-57.3241	-57.4461	-53.5399	-54.8216	-54.5775	-56.0118	-56.8663	-56.3475	-54.8216	-57.9039	-59.3688	-59.2467	-60.1012		-58.1175	-60.8031	-57.9039	-59.0025	-59.4603	-58.8805	-59.0941	-62.39	-62.1459	-61.0777	-58.8194	-57.9344	-58.2701	-58.6058
-1.836	-55.7677	-57.2936	-57.4156	-53.5399	-54.8216	-54.547	-55.9508	-56.8968	-56.317	-54.7911	-57.9039	-59.3688	-59.2162	-60.1927		-58.1175	-60.8031	-58.026	-59.0636	-59.4298	-58.85	-59.0636	-62.329	-62.1764	-61.1083	-58.85	-57.9344	-58.2701	-58.5753
-1.835	-55.7677	-57.2936	-57.4767	-53.5399	-54.8827	-54.547	-55.9508	-56.9273	-56.256	-54.7606	-57.9039	-59.3688	-59.2162	-60.1927		-58.148	-60.742	-58.1175	-59.0331	-59.3993	-58.8194	-59.0331	-62.2984	-62.2984	-61.1083	-58.8194	-57.8734	-58.2396	-58.5753
-1.834	-55.7066	-57.2936	-57.4461	-53.5399	-54.7911	-54.5165	-55.9813	-56.9884	-56.256	-54.6996	-57.8734	-59.3688	-59.2162	-60.2843		-58.2091	-60.7115	-58.1786	-58.972	-59.3688	-58.7279	-59.0331	-62.2069	-62.3595	-61.1693	-58.7889	-57.9344	-58.2701	-58.5753
-1.833	-55.7066	-57.263	-57.4156	-53.4789	-54.7911	-54.5165	-55.9813	-56.9579	-56.2254	-54.7606	-57.8734	-59.3688	-59.2467	-60.2843		-58.148	-60.7115	-58.2091	-58.911	-59.3688	-58.6974	-59.0331	-62.1764	-62.3595	-61.2303	-58.8194	-57.8734	-58.2091	-58.5753
-1.832	-55.7372	-57.2325	-57.4156	-53.5399	-54.7606	-54.4554	-56.0118	-57.0189	-56.1644	-54.6996	-57.8429	-59.3382	-59.3077	-60.3453		-58.1175	-60.6505	-58.2701	-58.8805	-59.2467	-58.6363	-58.972	-62.1153	-62.3595	-61.2608	-58.85	-57.8429	-58.3006	-58.6363
-1.831	-55.7372	-57.202	-57.3851	-53.5399	-54.7911	-54.4554	-56.0118	-57.0189	-56.1644	-54.6996	-57.9039	-59.3382	-59.3688	-60.3453		-58.087	-60.62	-58.3922	-58.85	-59.2162	-58.5753	-59.0331	-62.0848	-62.4205	-61.2303	-58.8805	-57.7818	-58.2701	-58.6363
-1.83	-55.7372	-57.202	-57.3546	-53.5094	-54.7301	-54.547	-55.9813	-57.0494	-56.1339	-54.6996	-57.9344	-59.3382	-59.4603	-60.3758		-58.0565	-60.5895	-58.3922	-58.8194	-59.1856	-58.4837	-59.0636	-62.0238	-62.3595	-61.3219	-58.9415	-57.7818	-58.3006	-58.6668
-1.829	-55.7372	-57.263	-57.3546	-53.4789	-54.7301	-54.547	-56.0118	-57.1105	-56.1339	-54.7301	-57.9344	-59.3688	-59.5824	-60.3758		-57.9955	-60.5589	-58.4227	-58.8194	-59.1246	-58.4837	-59.0331	-62.0238	-62.3595	-61.2608	-58.911	-57.7818	-58.3006	-58.6974
-1.828	-55.7677	-57.2325	-57.3851	-53.4483	-54.6996	-54.547	-55.9813	-57.0494	-56.1339	-54.7606	-57.9344	-59.4298	-59.6434	-60.4063		-58.026	-60.5589	-58.4837	-58.7584	-59.1551	-58.4532	-58.972	-62.0543	-62.329	-61.2303	-58.9415	-57.7208	-58.2701	-58.7279
-1.827	-55.7677	-57.2325	-57.3851	-53.4483	-54.6996	-54.5165	-56.0118	-57.1105	-56.1339	-54.8216	-57.9039	-59.5213	-59.7655	-60.4674		-58.026	-60.4674	-58.4837	-58.7279	-59.1246	-58.4532	-59.0636	-61.9627	-62.329	-61.1083	-58.9415	-57.6598	-58.3006	-58.6974
-1.826	-55.7066	-57.2325	-57.4156	-53.4178	-54.6385	-54.5165	-55.9813	-57.141	-56.1644	-54.8827	-57.9344	-59.4908	-59.796	-60.4369		-58.0565	-60.4674	-58.4837	-58.6668	-59.0636	-58.4837	-59.0941	-61.9933	-62.2984	-61.1083	-58.8805	-57.6598	-58.4227	-58.7279
-1.825	-55.7677	-57.1715	-57.3851	-53.4178	-54.6385	-54.5165	-55.9203	-57.1715	-56.1949	-54.8827	-57.9039	-59.5824	-59.8265	-60.5284		-57.9955	-60.4369	-58.4227	-58.7279	-59.0941	-58.4227	-59.0941	-61.9627	-62.39	-61.0167	-58.85	-57.6292	-58.5143	-58.7584
-1.824	-55.7372	-57.202	-57.3241	-53.3873	-54.5775	-54.4859	-55.9813	-57.1105	-56.1949	-54.8521	-57.8429	-59.6129	-59.8876	-60.5589		-58.087	-60.4369	-58.4227	-58.7279	-59.0941	-58.4532	-59.1246	-61.9627	-62.5121	-60.9251	-58.85	-57.6292	-58.6058	-58.7279
-1.823	-55.6761	-57.202	-57.3546	-53.4178	-54.547	-54.4554	-55.8897	-57.202	-56.2254	-54.9132	-57.9039	-59.5519	-59.9791	-60.5589		-58.087	-60.3453	-58.3922	-58.7584	-59.0636	-58.4837	-59.1551	-61.9322	-62.6036	-60.9557	-58.7584	-57.6598	-58.6668	-58.7279
-1.822	-55.6761	-57.141	-57.3851	-53.3873	-54.4859	-54.4554	-55.9203	-57.202	-56.1949	-54.9132	-57.9039	-59.5519	-60.0401	-60.5895		-58.1786	-60.3758	-58.4227	-58.8194	-59.0331	-58.4532	-59.1551	-61.9627	-62.6646	-60.9251	-58.7584	-57.6598	-58.7584	-58.6668
-1.821	-55.6456	-57.0799	-57.3851	-53.4178	-54.4554	-54.4249	-55.8897	-57.202	-56.256	-54.9742	-57.8734	-59.6129	-60.1317	-60.5589		-58.1786	-60.4369	-58.3922	-58.8805	-59.0331	-58.4532	-59.2162	-61.9627	-62.6952	-60.8946	-58.7279	-57.6292	-58.911	-58.6363
-1.82	-55.6456	-57.0799	-57.4461	-53.3568	-54.5165	-54.3944	-55.8287	-57.202	-56.256	-55.0047	-57.8429	-59.6434	-60.1927	-60.4979		-58.2091	-60.4063	-58.3617	-58.8805	-59.0636	-58.4532	-59.2467	-62.0238	-62.7867	-60.8336	-58.7584	-57.6292	-59.0636	-58.6668
-1.819	-55.6456	-57.0494	-57.3851	-53.4178	-54.4249	-54.3944	-55.8592	-57.202	-56.2865	-55.0658	-57.8734	-59.6434	-60.1927	-60.4979		-58.2701	-60.4979	-58.3312	-58.9415	-59.0025	-58.4532	-59.2162	-62.0848	-62.7867	-60.8641	-58.7279	-57.6903	-59.1856	-58.6974
-1.818	-55.6456	-57.0494	-57.3851	-53.4178	-54.3944	-54.3639	-55.7982	-57.1715	-56.378	-55.0658	-57.8429	-59.7044	-60.1927	-60.4674		-58.3006	-60.4979	-58.2091	-58.8805	-59.0331	-58.4227	-59.2467	-62.1153	-62.7867	-60.8336	-58.6974	-57.6292	-59.2162	-58.6363
-1.817	-55.6456	-57.0494	-57.3546	-53.4483	-54.3944	-54.2723	-55.7372	-57.1715	-56.4085	-55.0353	-57.9039	-59.735	-60.1317	-60.4369		-58.3617	-60.5284	-58.2091	-58.9415	-59.0025	-58.3922	-59.2772	-62.2069	-62.7257	-60.8031	-58.6363	-57.5987	-59.2467	-58.6363
-1.816	-55.5541	-57.141	-57.3851	-53.4483	-54.4249	-54.2418	-55.7066	-57.1715	-56.5001	-55.0047	-57.8429	-59.7044	-60.2843	-60.4063		-58.4532	-60.5284	-58.148	-58.9415	-59.0636	-58.3922	-59.3077	-62.2984	-62.6646	-60.7726	-58.6974	-57.5682	-59.3077	-58.6668
-1.815	-55.5846	-57.1715	-57.3546	-53.4789	-54.4249	-54.2723	-55.7066	-57.1105	-56.5001	-55.0658	-57.8734	-59.7044	-60.1622	-60.3453		-58.4227	-60.5895	-58.1175	-58.9415	-59.0025	-58.3922	-59.3077	-62.3595	-62.6341	-60.742	-58.6668	-57.5682	-59.2467	-58.6363
-1.814	-55.6151	-57.1715	-57.3546	-53.4789	-54.4249	-54.2418	-55.7066	-57.1105	-56.4696	-55.0353	-57.9039	-59.6739	-60.1622	-60.3148		-58.4532	-60.62	-58.087	-58.9415	-59.0941	-58.3006	-59.3077	-62.4205	-62.6341	-60.742	-58.6363	-57.5377	-59.3688	-58.6363
-1.813	-55.5541	-57.141	-57.3546	-53.4789	-54.3639	-54.1808	-55.7066	-57.0799	-56.4696	-55.0353	-57.9039	-59.6129	-60.1622	-60.2232		-58.4837	-60.5589	-58.1175	-58.9415	-59.0941	-58.3312	-59.3382	-62.4205	-62.5731	-60.62	-58.6058	-57.5377	-59.3688	-58.6974
-1.812	-55.5541	-57.141	-57.2936	-53.4789	-54.4249	-54.2723	-55.7372	-57.0189	-56.4085	-55.0047	-57.9649	-59.5213	-60.0707	-60.1622		-58.5143	-60.5589	-58.1175	-58.911	-59.1856	-58.2701	-59.3077	-62.39	-62.5121	-60.681	-58.5753	-57.5377	-59.3993	-58.6058
-1.811	-55.5541	-57.1105	-57.2936	-53.4789	-54.4249	-54.3334	-55.7066	-57.0799	-56.4085	-55.0047	-57.9039	-59.4908	-59.9791	-60.1317		-58.5143	-60.6505	-58.026	-58.911	-59.2162	-58.2396	-59.3382	-62.39	-62.5121	-60.62	-58.6058	-57.5987	-59.3993	-58.6058
-1.81	-55.5235	-57.1105	-57.263	-53.4789	-54.4249	-54.2418	-55.7372	-57.0189	-56.4085	-54.9742	-57.8429	-59.4908	-59.9791	-60.1012		-58.5143	-60.6505	-58.026	-58.85	-59.3077	-58.2396	-59.2772	-62.329	-62.4815	-60.5589	-58.5448	-57.5987	-59.4603	-58.6058
-1.809	-55.5235	-57.0494	-57.263	-53.4789	-54.4249	-54.2723	-55.7372	-57.0189	-56.4085	-54.9437	-57.9039	-59.5519	-59.9181	-60.1012		-58.4837	-60.62	-57.9649	-58.85	-59.3993	-58.3312	-59.3077	-62.329	-62.451	-60.5284	-58.5143	-57.6598	-59.4908	-58.6363
-1.808	-55.5235	-57.0494	-57.2325	-53.5094	-54.4249	-54.2418	-55.7677	-56.9579	-56.378	-54.9742	-57.8429	-59.5519	-59.8265	-60.1012		-58.5448	-60.681	-57.9955	-58.7584	-59.4908	-58.3006	-59.2162	-62.2984	-62.4205	-60.4979	-58.5143	-57.6598	-59.4603	-58.6363
-1.807	-55.493	-57.0189	-57.2325	-53.4483	-54.4554	-54.2113	-55.7677	-56.9579	-56.3475	-54.9437	-57.8124	-59.5519	-59.796	-60.0707		-58.5753	-60.62	-57.9344	-58.7279	-59.5519	-58.3006	-59.1246	-62.2679	-62.39	-60.4674	-58.4837	-57.7208	-59.4603	-58.6668
-1.806	-55.493	-57.0494	-57.1715	-53.4789	-54.4249	-54.2418	-55.7677	-56.9579	-56.378	-54.9437	-57.8429	-59.5213	-59.735	-60.0401		-58.6363	-60.5589	-57.9344	-58.6974	-59.5519	-58.2701	-59.1246	-62.1764	-62.39	-60.4063	-58.5143	-57.7513	-59.5519	-58.6974
-1.805	-55.4015	-57.1105	-57.1715	-53.4483	-54.3944	-54.2723	-55.7677	-56.9273	-56.378	-54.9437	-57.8734	-59.5213	-59.6129	-59.9791		-58.6668	-60.5284	-57.8734	-58.6363	-59.6434	-58.3312	-59.0941	-62.1459	-62.329	-60.3453	-58.5448	-57.7818	-59.6739	-58.7584
-1.804	-55.3709	-57.202	-57.202	-53.4178	-54.3944	-54.2418	-55.7372	-56.9273	-56.378	-54.9437	-57.8429	-59.5519	-59.5824	-60.0401		-58.7584	-60.5895	-57.9039	-58.6668	-59.7044	-58.3006	-59.1246	-62.1153	-62.2679	-60.3453	-58.5753	-57.8124	-59.7044	-58.8194
-1.803	-55.3099	-57.2325	-57.202	-53.4483	-54.3944	-54.1808	-55.7677	-56.9884	-56.378	-54.9742	-57.8429	-59.5213	-59.4908	-59.9791		-58.7889	-60.4979	-57.9649	-58.6974	-59.7044	-58.2396	-59.1246	-62.1153	-62.2679	-60.2232	-58.6058	-57.8734	-59.735	-58.8194
-1.802	-55.2489	-57.2936	-57.263	-53.4789	-54.3944	-54.2113	-55.7677	-56.9884	-56.4696	-55.0047	-57.8429	-59.4908	-59.4603	-59.9486		-58.8194	-60.4674	-58.1175	-58.6668	-59.796	-58.3617	-59.1856	-62.0543	-62.1764	-60.2232	-58.6668	-57.9039	-59.796	-58.8194
-1.801	-55.1878	-57.3241	-57.2936	-53.5399	-54.3639	-54.2113	-55.7677	-56.9884	-56.4085	-55.0047	-57.9039	-59.4603	-59.4298	-59.9791		-58.911	-60.4369	-58.1786	-58.6668	-59.8265	-58.4227	-59.1856	-62.0238	-62.2069	-60.2843	-58.6974	-57.9039	-59.7655	-58.8194
-1.8	-55.1573	-57.2936	-57.263	-53.5704	-54.3944	-54.1502	-55.7372	-56.9884	-56.4696	-55.0047	-57.9039	-59.3993	-59.3993	-59.9486		-58.85	-60.4369	-58.2701	-58.6974	-59.735	-58.3922	-59.1856	-62.0238	-62.1153	-60.2232	-58.7279	-57.9649	-59.7655	-58.7889
-1.799	-55.1878	-57.2936	-57.3546	-53.6314	-54.3944	-54.1502	-55.7066	-57.0189	-56.5001	-54.9742	-57.9344	-59.3688	-59.3993	-59.8876		-58.85	-60.4674	-58.4837	-58.7279	-59.796	-58.4837	-59.1856	-62.0238	-62.0848	-60.2232	-58.7584	-58.026	-59.7044	-58.7279
-1.798	-55.1573	-57.3546	-57.3241	-53.6925	-54.3944	-54.1808	-55.7372	-56.9579	-56.5001	-55.0047	-57.9649	-59.3077	-59.3382	-59.9181		-58.911	-60.4369	-58.6058	-58.6668	-59.735	-58.5448	-59.2162	-62.0238	-62.0238	-60.2232	-58.7889	-58.0565	-59.7044	-58.7279
-1.797	-55.0658	-57.3241	-57.2936	-53.723	-54.3334	-54.2113	-55.7372	-57.0189	-56.5001	-55.0353	-57.9649	-59.2772	-59.3382	-59.9181		-58.911	-60.4674	-58.6668	-58.6974	-59.8265	-58.5753	-59.2467	-62.0543	-61.9322	-60.2232	-58.8194	-58.1175	-59.7044	-58.6974
-1.796	-55.0353	-57.263	-57.263	-53.7535	-54.3334	-54.1808	-55.7066	-56.9273	-56.5001	-54.9742	-57.9649	-59.2162	-59.4298	-59.857		-58.9415	-60.4063	-58.6974	-58.8194	-59.8265	-58.6058	-59.2772	-62.0848	-61.9627	-60.1927	-58.8194	-58.087	-59.6739	-58.7279
-1.795	-55.0658	-57.2325	-57.202	-53.784	-54.3944	-54.1502	-55.6456	-56.8968	-56.4696	-55.0047	-57.9649	-59.2162	-59.4603	-59.796		-59.0331	-60.4063	-58.7584	-58.85	-59.796	-58.6668	-59.2772	-62.1153	-61.9322	-60.1927	-58.85	-58.1175	-59.6434	-58.6974
-1.794	-55.0353	-57.1715	-57.2325	-53.8756	-54.4249	-54.1197	-55.5541	-56.8358	-56.4085	-55.0047	-57.9649	-59.1551	-59.4908	-59.7044		-59.0941	-60.3453	-58.85	-58.8805	-59.8265	-58.7279	-59.2467	-62.1153	-62.0238	-60.1927	-58.8805	-58.2091	-59.7044	-58.6668
-1.793	-55.0047	-57.1715	-57.141	-53.8146	-54.3944	-54.1502	-55.5541	-56.7748	-56.4696	-54.9437	-57.9649	-59.0636	-59.5213	-59.6129		-59.1551	-60.3453	-58.85	-58.8805	-59.735	-58.7584	-59.2772	-62.1459	-61.9933	-60.1927	-58.85	-58.2091	-59.6434	-58.6363
-1.792	-54.9742	-57.141	-57.0799	-53.9061	-54.3944	-54.1502	-55.5235	-56.7137	-56.4696	-54.8827	-57.9649	-59.0331	-59.5519	-59.5519		-59.2467	-60.2843	-58.85	-58.972	-59.7044	-58.7584	-59.2772	-62.1459	-61.9933	-60.1622	-58.85	-58.2091	-59.6434	-58.6668
-1.791	-55.0353	-57.0494	-57.0494	-53.9061	-54.3944	-54.0587	-55.5846	-56.6832	-56.5001	-54.8827	-58.026	-59.0636	-59.5519	-59.5824		-59.2467	-60.1927	-58.8805	-58.8805	-59.7044	-58.8194	-59.3077	-62.1459	-61.9627	-60.1317	-58.85	-58.2701	-59.6434	-58.6974
-1.79	-55.0047	-57.0189	-56.9884	-53.8451	-54.3944	-54.1808	-55.5846	-56.7442	-56.4085	-54.8216	-58.026	-58.972	-59.6129	-59.5213		-59.3077	-60.1622	-58.911	-58.85	-59.7044	-58.7279	-59.3077	-62.0848	-61.9933	-60.1317	-58.911	-58.3006	-59.6129	-58.7584
-1.789	-55.0047	-56.9884	-56.9884	-53.9061	-54.3944	-54.2723	-55.5541	-56.7442	-56.4696	-54.8216	-58.0565	-59.0025	-59.6129	-59.4908		-59.3077	-60.0401	-58.911	-58.8805	-59.7655	-58.7584	-59.2772	-62.0848	-61.9933	-60.1012	-58.8805	-58.3617	-59.5824	-58.8194
-1.788	-55.0047	-57.0189	-56.9273	-53.9061	-54.4859	-54.3334	-55.6456	-56.7442	-56.317	-54.7606	-58.1175	-58.972	-59.6129	-59.5519		-59.3382	-59.9791	-58.8805	-58.8805	-59.735	-58.7279	-59.2467	-62.0543	-62.0543	-60.0707	-58.85	-58.4227	-59.5213	-58.8194
-1.787	-55.0353	-56.9884	-56.9579	-53.9366	-54.4859	-54.4249	-55.6761	-56.7442	-56.3475	-54.7301	-58.1175	-58.8805	-59.5519	-59.5519		-59.3382	-59.9486	-58.911	-58.8805	-59.7044	-58.7279	-59.2162	-62.0848	-62.0543	-60.1622	-58.911	-58.5753	-59.4908	-58.8194
-1.786	-55.0658	-57.0189	-56.9273	-53.9061	-54.4859	-54.4859	-55.6761	-56.7137	-56.3475	-54.669	-58.148	-58.8805	-59.5213	-59.5824		-59.3688	-59.9486	-58.911	-58.85	-59.735	-58.6974	-59.2467	-62.0543	-62.0848	-60.1317	-58.85	-58.6363	-59.4603	-58.7889
-1.785	-55.0963	-56.9884	-56.9273	-53.8756	-54.5165	-54.4554	-55.7982	-56.6527	-56.3475	-54.669	-58.148	-58.85	-59.5213	-59.6434		-59.3688	-59.9181	-58.8805	-58.911	-59.735	-58.6668	-59.2772	-62.0238	-62.1764	-60.1012	-58.85	-58.6668	-59.4603	-58.85
-1.784	-55.1573	-57.0189	-56.9884	-53.9366	-54.4859	-54.4554	-55.8897	-56.6832	-56.256	-54.6385	-58.2091	-58.8805	-59.5213	-59.6739		-59.3688	-59.857	-58.8805	-58.972	-59.7044	-58.7584	-59.2772	-62.0238	-62.2069	-60.0401	-58.911	-58.7279	-59.4603	-58.8805
-1.783	-55.1878	-57.0494	-57.0189	-53.9977	-54.4859	-54.5165	-55.9508	-56.6527	-56.2254	-54.6385	-58.2091	-58.8194	-59.4603	-59.6739		-59.3688	-59.8876	-58.9415	-59.0025	-59.7044	-58.8194	-59.2467	-62.0238	-62.2374	-60.0401	-58.9415	-58.8194	-59.4298	-58.9415
-1.782	-55.0963	-57.0189	-56.9579	-54.0587	-54.4859	-54.5165	-55.9508	-56.6222	-56.1339	-54.5775	-58.2091	-58.85	-59.5213	-59.735		-59.4298	-59.8265	-58.911	-59.0025	-59.796	-58.8194	-59.2467	-62.0543	-62.2679	-60.0401	-59.0331	-58.85	-59.3993	-59.0025
-1.781	-55.1878	-56.9273	-56.9884	-54.1808	-54.4859	-54.4249	-55.9813	-56.5611	-56.0729	-54.547	-58.2091	-58.8805	-59.4298	-59.7655		-59.3993	-59.7655	-58.8805	-59.1856	-59.8265	-58.85	-59.2467	-62.0238	-62.2984	-60.1012	-59.1551	-58.8805	-59.3688	-59.0331
-1.78	-55.1573	-56.8663	-56.9884	-54.3334	-54.5165	-54.4249	-55.9813	-56.5001	-56.0118	-54.5775	-58.2396	-58.8805	-59.3993	-59.796		-59.3688	-59.7044	-58.911	-59.1246	-59.857	-58.911	-59.2772	-62.0848	-62.3595	-60.0707	-59.3382	-58.972	-59.3688	-59.0636
-1.779	-55.1573	-56.8968	-56.8968	-54.3639	-54.547	-54.4554	-55.9813	-56.4696	-55.9813	-54.547	-58.2396	-58.911	-59.3688	-59.857		-59.3688	-59.735	-58.911	-59.1246	-59.9181	-58.911	-59.3382	-62.0543	-62.3595	-60.1317	-59.3993	-59.0025	-59.3688	-59.1246
-1.778	-55.1573	-56.8968	-56.8358	-54.4249	-54.547	-54.4554	-55.9813	-56.3475	-56.0118	-54.608	-58.2396	-58.9415	-59.3688	-59.8876		-59.3382	-59.7655	-58.8805	-59.1246	-59.9791	-58.8805	-59.3077	-62.0543	-62.39	-60.1012	-59.4908	-58.972	-59.3077	-59.1246
-1.777	-55.1268	-56.8663	-56.8053	-54.4554	-54.6385	-54.5775	-56.0118	-56.256	-55.9813	-54.547	-58.2701	-59.0636	-59.3688	-59.9486		-59.2467	-59.6739	-58.7584	-59.1551	-59.9181	-58.8805	-59.3077	-62.0848	-62.39	-60.1622	-59.5519	-58.972	-59.2467	-59.0941
-1.776	-55.1268	-56.8358	-56.8053	-54.547	-54.669	-54.669	-56.0118	-56.1949	-55.9813	-54.547	-58.3006	-59.0636	-59.4298	-59.9486		-59.1856	-59.6739	-58.7584	-59.2467	-59.9486	-58.972	-59.2162	-62.1459	-62.39	-60.1317	-59.6434	-58.972	-59.2467	-59.0636
-1.775	-55.0963	-56.8358	-56.8053	-54.5775	-54.7301	-54.6996	-55.9813	-56.0729	-56.0118	-54.5775	-58.2701	-59.0941	-59.5213	-59.9486		-59.1551	-59.7044	-58.7279	-59.2162	-59.9486	-59.0331	-59.2162	-62.2069	-62.4205	-60.1927	-59.6739	-59.0025	-59.2162	-59.0636
-1.774	-55.0963	-56.7748	-56.8358	-54.6385	-54.7301	-54.7301	-55.9813	-56.0729	-55.9203	-54.5775	-58.3006	-59.1246	-59.5213	-59.9791		-59.1246	-59.7044	-58.6363	-59.2467	-59.9486	-59.0941	-59.2162	-62.2679	-62.329	-60.2232	-59.6434	-59.0636	-59.1551	-59.0636
-1.773	-55.0963	-56.7442	-56.8663	-54.6996	-54.7911	-54.7911	-56.0118	-56.0118	-55.9508	-54.5775	-58.2701	-59.0941	-59.5824	-59.9486		-59.0636	-59.6739	-58.6668	-59.2772	-59.9181	-59.1246	-59.2467	-62.2984	-62.2984	-60.2843	-59.6739	-59.0941	-59.0941	-59.0941
-1.772	-55.1268	-56.7442	-56.8663	-54.7911	-54.8216	-54.8521	-55.9508	-56.0118	-56.0118	-54.5775	-58.2396	-59.0331	-59.6434	-59.9486		-58.9415	-59.6434	-58.6668	-59.2467	-59.9181	-59.1856	-59.1856	-62.329	-62.2374	-60.1927	-59.6129	-59.1246	-59.0636	-59.1246
-1.771	-55.1268	-56.7137	-56.8968	-54.8216	-54.8216	-54.8521	-55.9203	-55.9508	-56.0423	-54.608	-58.2396	-59.0636	-59.6739	-59.9486		-58.911	-59.7044	-58.5753	-59.2162	-59.857	-59.1856	-59.1856	-62.39	-62.2069	-60.1622	-59.6434	-59.1551	-59.0025	-59.0941
-1.77	-55.1573	-56.7137	-56.8663	-54.8521	-54.8521	-54.7911	-55.9813	-55.9203	-56.0118	-54.608	-58.148	-59.1246	-59.7044	-59.9486		-58.8194	-59.6434	-58.5753	-59.2467	-59.796	-59.2467	-59.1551	-62.3595	-62.1764	-60.1317	-59.6739	-59.1246	-58.972	-59.0636
-1.769	-55.1573	-56.6527	-56.8663	-54.9132	-54.8827	-54.8521	-55.9508	-55.8897	-56.0423	-54.5775	-58.1175	-59.1551	-59.8265	-59.9791		-58.8194	-59.6434	-58.4227	-59.2467	-59.7655	-59.3077	-59.0941	-62.39	-62.1764	-60.1317	-59.6434	-59.1551	-58.972	-59.0025
-1.768	-55.1878	-56.6832	-56.9273	-54.8827	-54.9132	-54.9132	-55.9203	-55.8897	-56.0423	-54.669	-58.1175	-59.1551	-59.8265	-59.9791		-58.7584	-59.6129	-58.3617	-59.1856	-59.6739	-59.2467	-59.0941	-62.39	-62.0848	-60.0707	-59.6434	-59.1246	-58.911	-58.972
-1.767	-55.1268	-56.6222	-56.8968	-54.9132	-54.9437	-54.8216	-55.9203	-55.8287	-55.9813	-54.669	-58.1175	-59.2162	-59.796	-60.0401		-58.7584	-59.6739	-58.3006	-59.1856	-59.5824	-59.3077	-59.0636	-62.329	-62.0238	-60.1012	-59.735	-59.1246	-58.85	-59.0025
-1.766	-55.0963	-56.6222	-56.9579	-54.9132	-54.9437	-54.8216	-55.8897	-55.7982	-55.9203	-54.6996	-58.1175	-59.1856	-59.796	-60.0401		-58.6974	-59.6434	-58.2701	-59.1856	-59.4908	-59.3077	-59.0025	-62.3595	-61.9627	-60.0401	-59.8265	-59.1551	-58.85	-58.972
-1.765	-55.0963	-56.5611	-57.0189	-54.9132	-54.9742	-54.8521	-55.8897	-55.9203	-55.9203	-54.669	-58.148	-59.1551	-59.8265	-60.0096		-58.6668	-59.6434	-58.2701	-59.1551	-59.3688	-59.3688	-59.0025	-62.39	-61.9017	-60.0401	-59.8876	-59.1856	-58.85	-58.9415
-1.764	-55.0047	-56.5306	-56.9884	-54.9132	-54.9132	-54.8827	-55.8592	-55.9203	-55.8592	-54.6996	-58.1786	-59.1856	-59.8265	-60.0401		-58.6363	-59.6434	-58.2701	-59.1856	-59.3688	-59.3688	-59.0025	-62.4205	-61.9017	-60.0096	-59.9181	-59.2162	-58.85	-58.972
-1.763	-55.0353	-56.6527	-56.9579	-54.8827	-54.9132	-54.8216	-55.8897	-55.9203	-55.7982	-54.6996	-58.2091	-59.2467	-59.857	-60.0096		-58.6668	-59.6129	-58.2701	-59.2772	-59.3688	-59.4298	-59.0025	-62.39	-61.8712	-60.0401	-60.0401	-59.2467	-58.8805	-58.9415
-1.762	-55.0353	-56.6527	-57.0494	-54.8827	-54.9437	-54.7911	-55.8897	-55.9813	-55.7982	-54.6385	-58.1786	-59.2162	-59.857	-59.9486		-58.6058	-59.6434	-58.2701	-59.3993	-59.3993	-59.5213	-59.0331	-62.451	-61.8102	-59.9791	-60.0707	-59.2772	-58.8805	-58.85
-1.761	-54.9742	-56.6832	-56.9884	-54.8827	-55.0047	-54.6996	-55.8287	-56.0118	-55.7982	-54.669	-58.2091	-59.1856	-59.857	-59.9486		-58.5753	-59.5824	-58.2396	-59.5213	-59.3993	-59.6129	-59.0941	-62.4815	-61.7491	-59.9486	-60.1012	-59.2772	-58.8805	-58.85
-1.76	-54.9437	-56.6832	-56.9273	-54.9132	-54.9742	-54.6996	-55.8287	-56.0423	-55.7677	-54.6996	-58.2091	-59.1246	-59.857	-59.9181		-58.5143	-59.5519	-58.2396	-59.6129	-59.5519	-59.7044	-59.0941	-62.4815	-61.7186	-59.9486	-60.1927	-59.2467	-58.8805	-58.7279
-1.759	-54.9437	-56.6832	-56.9273	-54.8827	-55.0047	-54.669	-55.8287	-56.1034	-55.6456	-54.7301	-58.2701	-59.0941	-59.857	-59.9486		-58.4837	-59.5824	-58.3312	-59.6434	-59.5213	-59.796	-59.0941	-62.451	-61.6881	-60.0707	-60.3148	-59.2772	-58.8805	-58.7279
-1.758	-54.9437	-56.6527	-56.8663	-54.9132	-55.0047	-54.669	-55.7982	-56.1034	-55.6761	-54.7301	-58.3006	-59.0941	-59.857	-59.9486		-58.4532	-59.5519	-58.3312	-59.8265	-59.4908	-59.857	-59.0941	-62.451	-61.5965	-60.3758	-60.3148	-59.2467	-58.911	-58.6974
-1.757	-54.9437	-56.6222	-56.8663	-54.9132	-54.9742	-54.6996	-55.7982	-56.0423	-55.6761	-54.7911	-58.3006	-59.0331	-59.8876	-59.9486		-58.4227	-59.5824	-58.3312	-59.857	-59.5519	-59.857	-59.0636	-62.39	-61.6271	-60.7115	-60.2843	-59.2467	-58.8194	-58.6974
-1.756	-54.9437	-56.6222	-56.8053	-54.8521	-54.9742	-54.6996	-55.7677	-56.1034	-55.6456	-54.8216	-58.3312	-59.0025	-59.9486	-59.9181		-58.3922	-59.6129	-58.3617	-59.9181	-59.4908	-59.8265	-59.0941	-62.3595	-61.5965	-60.9862	-60.3453	-59.2467	-58.85	-58.7279
-1.755	-54.9437	-56.5917	-56.8053	-54.8521	-54.9437	-54.6385	-55.7372	-56.0729	-55.5846	-54.8521	-58.3312	-58.911	-60.0096	-59.9486		-58.3617	-59.6739	-58.3617	-59.9181	-59.4908	-59.857	-59.0941	-62.3595	-61.5965	-61.2608	-60.3453	-59.2162	-58.8194	-58.6974
-1.754	-54.9132	-56.5611	-56.7748	-54.9132	-54.9742	-54.608	-55.7066	-56.1034	-55.6151	-54.8521	-58.3006	-58.8805	-59.9791	-59.9486		-58.3006	-59.7655	-58.3617	-59.9791	-59.4298	-59.8265	-59.0941	-62.2679	-61.566	-61.4745	-60.3453	-59.1856	-58.7889	-58.6668
-1.753	-54.9437	-56.5917	-56.8358	-54.8827	-54.9437	-54.608	-55.7372	-56.1644	-55.6151	-54.8827	-58.2091	-58.8194	-59.9791	-59.9181		-58.3006	-59.8265	-58.3312	-59.9486	-59.4298	-59.7655	-59.0941	-62.1764	-61.5355	-61.5965	-60.3453	-59.1551	-58.7584	-58.6974
-1.752	-54.9437	-56.5611	-56.8663	-54.8827	-54.9742	-54.5775	-55.7372	-56.1644	-55.5846	-54.8827	-58.2701	-58.6974	-60.0401	-59.8876		-58.2701	-59.8876	-58.2701	-59.9486	-59.4298	-59.735	-59.1246	-62.1459	-61.4745	-61.7796	-60.3453	-59.1246	-58.6974	-58.6668
-1.751	-54.9132	-56.5611	-56.8358	-54.9132	-54.9742	-54.5775	-55.7372	-56.2865	-55.5541	-54.8521	-58.2091	-58.7279	-59.9791	-59.857		-58.2396	-59.9486	-58.2396	-59.9486	-59.3993	-59.6739	-59.1246	-62.0543	-61.4134	-61.8407	-60.3148	-59.1551	-58.6363	-58.6363
-1.75	-54.9437	-56.5611	-56.8968	-54.8521	-54.8521	-54.6385	-55.7372	-56.3475	-55.5235	-54.8216	-58.148	-58.7279	-60.0401	-59.857		-58.2091	-59.9791	-58.2396	-59.9486	-59.3993	-59.6129	-59.1246	-61.9322	-61.4134	-61.9322	-60.2843	-59.1246	-58.6058	-58.6058
-1.749	-54.9132	-56.5611	-56.8663	-54.8216	-54.9132	-54.6385	-55.7982	-56.3475	-55.493	-54.7606	-58.087	-58.6974	-60.0707	-59.8876		-58.1786	-60.0401	-58.1786	-59.9181	-59.4298	-59.5519	-59.1551	-61.9017	-61.3524	-61.9322	-60.1927	-59.1246	-58.6058	-58.6058
-1.748	-54.8827	-56.5611	-56.8968	-54.8216	-54.8827	-54.6385	-55.8592	-56.378	-55.493	-54.7606	-58.148	-58.6668	-60.0707	-59.8876		-58.1175	-59.9486	-58.1786	-59.9181	-59.3993	-59.5213	-59.1551	-61.7796	-61.2914	-61.9322	-60.1622	-59.1856	-58.5753	-58.5753
-1.747	-54.8521	-56.5611	-56.9273	-54.7911	-54.8521	-54.608	-55.7982	-56.4696	-55.493	-54.7911	-58.087	-58.6058	-60.0707	-59.9181		-58.1175	-59.9791	-58.2091	-59.8876	-59.4603	-59.5824	-59.1551	-61.7186	-61.2914	-61.9322	-60.1317	-59.1246	-58.5448	-58.5448
-1.746	-54.8827	-56.4696	-56.8968	-54.7606	-54.8827	-54.6385	-55.8287	-56.5306	-55.432	-54.7606	-58.1175	-58.6058	-60.0707	-59.9791		-58.1175	-59.9791	-58.2396	-59.8265	-59.4908	-59.5824	-59.2162	-61.6271	-61.2303	-61.9017	-60.1012	-59.0941	-58.5143	-58.5143
-1.745	-54.9132	-56.5001	-56.9273	-54.7301	-54.7911	-54.5775	-55.8897	-56.5306	-55.4625	-54.7911	-58.087	-58.5753	-60.0401	-60.0401		-58.087	-59.9791	-58.2701	-59.796	-59.4908	-59.6434	-59.2467	-61.5355	-61.1693	-61.8407	-60.0707	-59.1246	-58.5143	-58.5448
-1.744	-54.9742	-56.5306	-56.8968	-54.6996	-54.8216	-54.547	-55.8897	-56.5306	-55.4625	-54.7911	-58.148	-58.4837	-60.0707	-60.0401		-58.087	-59.9791	-58.2701	-59.796	-59.4298	-59.6434	-59.3077	-61.5355	-61.1083	-61.8102	-60.0401	-59.0331	-58.5143	-58.6058
-1.743	-54.9742	-56.4696	-56.8968	-54.6996	-54.7911	-54.5165	-55.8592	-56.5306	-55.4625	-54.8216	-58.148	-58.5143	-60.0096	-60.0096		-58.0565	-60.0096	-58.3312	-59.796	-59.3993	-59.6434	-59.3077	-61.4439	-61.1083	-61.7796	-60.0401	-59.0331	-58.5143	-58.5143
-1.742	-55.0047	-56.4085	-56.8968	-54.6996	-54.7606	-54.5165	-55.8287	-56.5001	-55.432	-54.8827	-58.148	-58.4837	-60.0096	-59.9791		-58.087	-60.0096	-58.3312	-59.796	-59.4603	-59.6129	-59.3077	-61.3829	-61.1083	-61.6881	-60.0096	-59.0941	-58.4532	-58.5143
-1.741	-55.0047	-56.4085	-56.9273	-54.6385	-54.7301	-54.4554	-55.8592	-56.4085	-55.432	-54.8521	-58.2091	-58.4837	-59.9791	-59.9791		-58.1175	-60.0401	-58.3922	-59.735	-59.4908	-59.6129	-59.3382	-61.3219	-61.1083	-61.6576	-59.9181	-59.1246	-58.4532	-58.5143
-1.74	-55.0353	-56.378	-56.9579	-54.608	-54.669	-54.4554	-55.7982	-56.4085	-55.432	-54.9437	-58.1786	-58.4837	-59.9791	-60.0401		-58.148	-60.0401	-58.4227	-59.735	-59.4908	-59.6434	-59.3077	-61.2608	-61.1083	-61.5965	-59.9486	-59.0636	-58.4227	-58.5753
-1.739	-55.0047	-56.3475	-56.9273	-54.6385	-54.6385	-54.4554	-55.7982	-56.378	-55.432	-54.9132	-58.148	-58.4837	-59.9181	-60.0401		-58.087	-60.0707	-58.5143	-59.6434	-59.5519	-59.6129	-59.3077	-61.1998	-61.1693	-61.5355	-59.9181	-59.0941	-58.3617	-58.6058
-1.738	-55.0047	-56.3475	-56.9273	-54.6385	-54.5775	-54.4249	-55.7372	-56.3475	-55.3709	-54.9132	-58.1786	-58.5143	-59.8265	-60.0707		-58.026	-60.1012	-58.5448	-59.6129	-59.6434	-59.6129	-59.3382	-61.1998	-61.1998	-61.4439	-59.8876	-59.1246	-58.3617	-58.6668
-1.737	-55.0047	-56.378	-56.8663	-54.547	-54.608	-54.3334	-55.7066	-56.378	-55.3709	-54.9437	-58.1786	-58.4532	-59.7044	-60.1317		-57.9649	-60.0401	-58.5753	-59.6129	-59.6129	-59.5824	-59.3688	-61.1083	-61.1388	-61.4134	-59.857	-59.0941	-58.2701	-58.6058
-1.736	-55.0047	-56.378	-56.8663	-54.608	-54.608	-54.3334	-55.6456	-56.4696	-55.3099	-54.9132	-58.1175	-58.5448	-59.7044	-60.1622		-57.9039	-59.9791	-58.6058	-59.5519	-59.7044	-59.5824	-59.3382	-60.9862	-61.2303	-61.3829	-59.796	-59.0941	-58.2396	-58.5753
-1.735	-54.9742	-56.378	-56.8053	-54.5775	-54.608	-54.3334	-55.6761	-56.5001	-55.3099	-54.8521	-58.1175	-58.5753	-59.5824	-60.1317		-57.9344	-59.8876	-58.5753	-59.4908	-59.6739	-59.5519	-59.3993	-60.9557	-61.2303	-61.3219	-59.796	-59.1551	-58.2091	-58.5143
-1.734	-54.9742	-56.4085	-56.8053	-54.5775	-54.669	-54.2418	-55.6761	-56.4696	-55.2489	-54.7911	-58.026	-58.5753	-59.4908	-60.0707		-57.8734	-59.9181	-58.6058	-59.4908	-59.796	-59.5824	-59.3382	-60.9251	-61.2608	-61.1998	-59.796	-59.1856	-58.2091	-58.5143
-1.733	-54.9437	-56.4085	-56.7442	-54.5775	-54.669	-54.2418	-55.5846	-56.5306	-55.3099	-54.7606	-57.9344	-58.5753	-59.4603	-60.0401		-57.8429	-59.8265	-58.6363	-59.4908	-59.8265	-59.5519	-59.3077	-60.8946	-61.3219	-61.1388	-59.796	-59.1551	-58.148	-58.5448
-1.732	-54.9437	-56.4696	-56.7137	-54.5775	-54.6996	-54.2418	-55.6151	-56.5611	-55.3404	-54.7606	-57.8734	-58.6058	-59.4298	-60.0096		-57.8429	-59.796	-58.6668	-59.4298	-59.8265	-59.4908	-59.2772	-60.7726	-61.3829	-61.0472	-59.735	-59.0941	-58.087	-58.5143
-1.731	-54.9132	-56.5001	-56.6527	-54.547	-54.6385	-54.3028	-55.6761	-56.6527	-55.3404	-54.7606	-57.8734	-58.5753	-59.3993	-60.0401		-57.7513	-59.796	-58.6668	-59.4298	-59.857	-59.4908	-59.2772	-60.742	-61.4439	-60.9251	-59.735	-59.1246	-58.0565	-58.4837
-1.73	-54.9132	-56.5001	-56.6527	-54.5165	-54.669	-54.2723	-55.6151	-56.7137	-55.3709	-54.7606	-57.8734	-58.5448	-59.3993	-60.0401		-57.6903	-59.7044	-58.6363	-59.3688	-59.857	-59.5519	-59.2467	-60.6505	-61.5355	-60.8641	-59.6739	-59.1246	-58.0565	-58.5143
-1.729	-54.8521	-56.5001	-56.6222	-54.547	-54.6385	-54.3334	-55.6456	-56.7748	-55.3404	-54.6996	-57.7818	-58.5448	-59.4298	-60.0401		-57.6598	-59.6434	-58.6974	-59.3077	-59.857	-59.5519	-59.1856	-60.5589	-61.5965	-60.8031	-59.5824	-59.0636	-57.9649	-58.4837
-1.728	-54.8216	-56.5306	-56.5917	-54.5165	-54.5775	-54.3334	-55.5235	-56.8053	-55.3709	-54.669	-57.7818	-58.5448	-59.4603	-59.9486		-57.5987	-59.5213	-58.6058	-59.3382	-59.8876	-59.5519	-59.2162	-60.4979	-61.5965	-60.7726	-59.6434	-59.0636	-57.9344	-58.4837
-1.727	-54.8521	-56.5001	-56.5611	-54.4249	-54.5165	-54.3028	-55.493	-56.8053	-55.3709	-54.6385	-57.7208	-58.5143	-59.4908	-59.9791		-57.5377	-59.5213	-58.6058	-59.2772	-59.8876	-59.5213	-59.3077	-60.4979	-61.5965	-60.681	-59.6434	-59.0941	-57.9039	-58.5143
-1.726	-54.8521	-56.5306	-56.5917	-54.3944	-54.547	-54.3639	-55.432	-56.8663	-55.3709	-54.6385	-57.6598	-58.4532	-59.5519	-60.0401		-57.5377	-59.4298	-58.5143	-59.2772	-59.8265	-59.4908	-59.3077	-60.4674	-61.6881	-60.6505	-59.5824	-59.0025	-57.8734	-58.4837
-1.725	-54.8216	-56.5917	-56.5306	-54.4554	-54.4859	-54.3944	-55.3709	-56.9273	-55.4015	-54.6996	-57.5987	-58.4837	-59.5824	-60.0096		-57.4767	-59.3688	-58.5143	-59.3077	-59.8876	-59.4908	-59.3993	-60.4369	-61.7186	-60.5895	-59.6129	-59.0025	-57.8429	-58.4532
-1.724	-54.7911	-56.6527	-56.5917	-54.4249	-54.4554	-54.3944	-55.3404	-56.9579	-55.432	-54.7606	-57.6292	-58.4532	-59.6129	-59.9791		-57.3851	-59.2772	-58.5143	-59.2467	-59.8876	-59.4603	-59.4908	-60.4674	-61.8407	-60.5589	-59.7044	-59.0025	-57.8429	-58.3922
-1.723	-54.7911	-56.6222	-56.5917	-54.4554	-54.4249	-54.3639	-55.3709	-56.9273	-55.4625	-54.7911	-57.6292	-58.4532	-59.6739	-59.9791		-57.3851	-59.2467	-58.4837	-59.3077	-59.9181	-59.4908	-59.4603	-60.4979	-61.8407	-60.4979	-59.7044	-59.0025	-57.8429	-58.3617
-1.722	-54.7606	-56.6832	-56.5917	-54.4554	-54.3944	-54.3334	-55.3404	-56.8968	-55.5235	-54.8216	-57.5377	-58.4227	-59.6739	-59.9486		-57.2936	-59.2162	-58.5448	-59.3382	-59.9486	-59.4908	-59.4603	-60.4979	-61.9322	-60.4979	-59.6739	-59.0025	-57.9039	-58.3312
-1.721	-54.7606	-56.6832	-56.5611	-54.4859	-54.3944	-54.3334	-55.3099	-56.9273	-55.5235	-54.7606	-57.5682	-58.5143	-59.735	-59.9791		-57.2325	-59.1246	-58.6363	-59.3382	-59.9791	-59.3993	-59.5213	-60.4979	-62.0238	-60.4369	-59.7044	-59.0636	-57.8734	-58.2396
-1.72	-54.7301	-56.6527	-56.5917	-54.4554	-54.3028	-54.3944	-55.3099	-56.9579	-55.5541	-54.7911	-57.5682	-58.4837	-59.735	-59.8876		-57.1715	-59.1246	-58.6974	-59.3688	-60.0401	-59.3382	-59.4908	-60.5589	-62.0238	-60.3453	-59.735	-59.0636	-57.9039	-58.2091
-1.719	-54.6996	-56.6222	-56.5306	-54.4554	-54.2723	-54.3639	-55.2489	-56.9579	-55.5846	-54.8216	-57.5377	-58.4532	-59.7655	-59.9486		-57.0494	-59.1246	-58.7584	-59.3993	-60.0401	-59.2772	-59.5213	-60.5895	-62.0238	-60.3453	-59.6739	-59.0941	-57.9344	-58.148
-1.718	-54.669	-56.6222	-56.5001	-54.4859	-54.2723	-54.4249	-55.2489	-56.9884	-55.6456	-54.7911	-57.5987	-58.5143	-59.796	-59.8876		-57.0494	-59.1246	-58.8194	-59.4298	-60.0401	-59.2467	-59.4908	-60.5895	-62.0848	-60.3148	-59.6739	-59.0331	-57.9649	-58.0565
-1.717	-54.6996	-56.5611	-56.4085	-54.5165	-54.2113	-54.4554	-55.1878	-57.0189	-55.7066	-54.8216	-57.5987	-58.4837	-59.857	-59.9181		-56.9579	-59.1551	-58.85	-59.3688	-60.0401	-59.2162	-59.5213	-60.62	-62.1153	-60.2843	-59.735	-59.0636	-57.9649	-57.9955
-1.716	-54.6385	-56.5001	-56.4085	-54.5165	-54.2113	-54.4859	-55.2489	-56.9579	-55.7677	-54.8216	-57.5682	-58.5448	-59.8876	-59.9486		-57.0189	-59.1856	-58.85	-59.3688	-60.0401	-59.1551	-59.5213	-60.5895	-62.2984	-60.1622	-59.7044	-59.0636	-58.026	-57.9955
-1.715	-54.608	-56.5001	-56.378	-54.4859	-54.2418	-54.4859	-55.1878	-56.9579	-55.8287	-54.8216	-57.5072	-58.5143	-59.9486	-59.9791		-56.9273	-59.1856	-58.8194	-59.3688	-60.0401	-59.1856	-59.5213	-60.62	-62.5121	-60.1012	-59.6739	-59.0025	-58.026	-57.9344
-1.714	-54.608	-56.5001	-56.378	-54.5165	-54.2723	-54.5165	-55.2489	-56.9579	-55.8592	-54.8216	-57.4461	-58.5143	-59.9486	-59.9486		-56.8968	-59.2162	-58.85	-59.3688	-59.9791	-59.0941	-59.4908	-60.62	-62.6341	-60.0707	-59.6739	-58.972	-58.0565	-57.9344
-1.713	-54.608	-56.5001	-56.317	-54.4554	-54.3028	-54.4554	-55.2489	-56.8663	-55.9203	-54.7911	-57.4461	-58.4837	-59.9791	-59.9486		-56.9273	-59.2467	-58.8805	-59.3688	-59.9791	-59.1246	-59.4603	-60.5284	-62.6952	-59.9791	-59.5824	-58.972	-58.087	-57.9344
-1.712	-54.6385	-56.5611	-56.317	-54.3944	-54.3334	-54.4554	-55.2489	-56.8968	-55.9203	-54.7911	-57.3851	-58.4837	-60.0401	-59.9791		-56.8358	-59.1856	-58.972	-59.3688	-59.9486	-59.1246	-59.4298	-60.4369	-62.7562	-59.857	-59.5519	-59.0025	-58.1175	-57.9344
-1.711	-54.6385	-56.6832	-56.256	-54.4249	-54.4249	-54.4249	-55.2489	-56.8663	-55.9508	-54.7606	-57.3851	-58.6058	-60.0707	-59.9791		-56.8358	-59.1246	-58.972	-59.3077	-59.8876	-59.1551	-59.3688	-60.4063	-62.7867	-59.9181	-59.5213	-58.972	-58.026	-57.9039
-1.71	-54.5775	-56.6832	-56.2254	-54.4249	-54.4249	-54.4554	-55.3099	-56.8358	-56.0118	-54.669	-57.4461	-58.6058	-60.0707	-59.9181		-56.8358	-59.0636	-58.972	-59.3077	-59.857	-59.1246	-59.3382	-60.3758	-62.8478	-59.8265	-59.5519	-58.9415	-57.9955	-57.9039
-1.709	-54.5775	-56.7137	-56.256	-54.3639	-54.547	-54.4554	-55.2794	-56.8358	-56.0423	-54.669	-57.4461	-58.6058	-60.1012	-59.9181		-56.8358	-59.0941	-59.0331	-59.2772	-59.8265	-59.1246	-59.3077	-60.3453	-62.8478	-59.796	-59.5213	-59.0025	-57.9649	-57.9039
-1.708	-54.608	-56.7748	-56.256	-54.3334	-54.608	-54.4859	-55.2184	-56.8053	-56.0423	-54.669	-57.4461	-58.6363	-60.0707	-59.9181		-56.8358	-59.0025	-59.0941	-59.2467	-59.796	-59.1246	-59.2772	-60.3453	-62.8172	-59.735	-59.3993	-58.911	-57.9039	-57.9039
-1.707	-54.5165	-56.7442	-56.2254	-54.3334	-54.669	-54.4249	-55.2489	-56.7748	-56.0423	-54.608	-57.5377	-58.6668	-60.0707	-59.857		-56.8663	-59.0025	-59.0941	-59.2772	-59.7044	-59.1246	-59.2467	-60.3148	-62.7867	-59.6434	-59.4298	-58.911	-57.9344	-57.9039
-1.706	-54.5165	-56.7442	-56.2254	-54.3334	-54.6996	-54.3944	-55.2489	-56.7748	-56.0423	-54.608	-57.5072	-58.7889	-60.1012	-59.796		-56.8358	-58.911	-59.1856	-59.2467	-59.7655	-59.0331	-59.2467	-60.1927	-62.7562	-59.6739	-59.4298	-58.911	-57.9039	-57.9344
-1.705	-54.4554	-56.7748	-56.256	-54.2723	-54.7301	-54.3639	-55.2489	-56.7748	-56.0729	-54.608	-57.4767	-58.911	-59.9791	-59.7655		-56.8358	-58.85	-59.1856	-59.2772	-59.735	-59.0331	-59.2772	-60.1317	-62.7562	-59.5824	-59.4298	-58.911	-57.9039	-57.9039
-1.704	-54.4859	-56.7748	-56.256	-54.2723	-54.6996	-54.3334	-55.1878	-56.7442	-56.0118	-54.547	-57.4461	-58.972	-59.9486	-59.6434		-56.8358	-58.7584	-59.1246	-59.2467	-59.735	-58.972	-59.2467	-60.1317	-62.7562	-59.5824	-59.3993	-58.9415	-57.8124	-57.9344
-1.703	-54.4554	-56.8053	-56.2865	-54.2418	-54.669	-54.2723	-55.2489	-56.7748	-56.0118	-54.547	-57.4461	-59.0331	-59.8876	-59.6434		-56.8053	-58.6974	-59.1551	-59.3077	-59.8265	-58.911	-59.2467	-60.1317	-62.7562	-59.5824	-59.3993	-58.9415	-57.7818	-57.8734
-1.702	-54.4554	-56.7748	-56.2254	-54.1808	-54.6385	-54.2723	-55.2794	-56.7748	-56.0423	-54.5165	-57.5072	-59.0941	-59.8265	-59.6739		-56.8663	-58.6974	-59.1551	-59.2467	-59.857	-58.9415	-59.2772	-60.0707	-62.7562	-59.5519	-59.3993	-58.9415	-57.7513	-57.8734
-1.701	-54.5165	-56.8358	-56.1949	-54.1808	-54.669	-54.2113	-55.2489	-56.7748	-56.0118	-54.4554	-57.4767	-59.0941	-59.796	-59.6129		-56.8663	-58.6363	-59.1856	-59.3077	-59.8265	-58.9415	-59.2467	-60.0707	-62.8172	-59.5519	-59.3688	-58.911	-57.7818	-57.8429
-1.7	-54.5165	-56.8358	-56.1644	-54.1808	-54.669	-54.1808	-55.2184	-56.7748	-56.0729	-54.4554	-57.4767	-59.1246	-59.796	-59.5213		-56.8358	-58.6363	-59.0941	-59.3077	-59.796	-58.9415	-59.2162	-60.0707	-62.8478	-59.5824	-59.3993	-58.911	-57.7513	-57.7818
-1.699	-54.5165	-56.7748	-56.1339	-54.1502	-54.7301	-54.1502	-55.2794	-56.7137	-56.0423	-54.547	-57.5377	-59.0636	-59.796	-59.6129		-56.8968	-58.6058	-59.0636	-59.2772	-59.8265	-58.972	-59.2162	-60.1012	-62.8783	-59.5824	-59.4908	-58.9415	-57.7208	-57.8124
-1.698	-54.4859	-56.8053	-56.1339	-54.0892	-54.7911	-54.1197	-55.2184	-56.6832	-56.0118	-54.5775	-57.5377	-59.0941	-59.7655	-59.5824		-56.9273	-58.4837	-59.0636	-59.3382	-59.8876	-59.0025	-59.1856	-60.1317	-63.0003	-59.4908	-59.4908	-58.8805	-57.6598	-57.8429
-1.697	-54.5165	-56.8053	-56.0729	-54.1197	-54.8827	-54.1197	-55.2184	-56.6527	-56.0423	-54.5775	-57.4767	-59.0941	-59.7044	-59.5519		-56.9273	-58.4532	-59.0331	-59.3688	-59.8876	-59.0331	-59.2162	-60.1317	-63.0614	-59.4908	-59.4603	-58.9415	-57.5987	-57.7513
-1.696	-54.547	-56.7748	-56.0729	-54.1808	-54.9437	-54.0587	-55.2794	-56.6222	-56.0729	-54.4554	-57.4767	-59.0636	-59.6434	-59.5213		-56.9579	-58.4227	-59.0941	-59.3993	-59.9181	-59.0331	-59.2162	-60.1317	-63.1224	-59.4908	-59.5213	-58.9415	-57.5072	-57.7513
-1.695	-54.547	-56.7748	-56.0423	-54.1197	-54.9742	-54.0587	-55.2794	-56.5917	-56.0423	-54.4859	-57.5072	-59.0636	-59.6129	-59.4908		-56.9884	-58.4532	-59.0636	-59.3382	-59.9486	-59.0025	-59.2162	-60.1012	-63.1834	-59.4298	-59.4298	-58.85	-57.5377	-57.8124
-1.694	-54.5775	-56.8358	-56.0118	-54.0892	-55.0963	-53.9977	-55.2489	-56.5306	-56.1644	-54.4554	-57.4156	-59.0025	-59.5519	-59.4298		-56.9579	-58.4532	-59.0941	-59.3688	-59.8876	-59.0636	-59.2162	-60.1317	-63.214	-59.3993	-59.3993	-58.911	-57.4461	-57.8429
-1.693	-54.608	-56.8663	-56.0118	-54.1502	-55.1268	-53.9977	-55.3404	-56.5611	-56.1949	-54.4554	-57.3851	-58.9415	-59.5213	-59.3688		-56.9273	-58.4837	-59.0941	-59.3688	-59.8265	-59.0941	-59.2467	-60.1012	-63.2445	-59.3993	-59.3688	-58.911	-57.3851	-57.7818
-1.692	-54.5775	-56.8663	-55.9508	-54.1502	-55.1573	-54.0282	-55.432	-56.5306	-56.1339	-54.4859	-57.4156	-58.972	-59.4603	-59.3688		-56.8968	-58.4837	-59.1246	-59.3688	-59.7044	-59.1551	-59.2162	-60.1012	-63.2445	-59.3382	-59.4298	-58.911	-57.4156	-57.8429
-1.691	-54.547	-56.8663	-55.9508	-54.1808	-55.1573	-53.9977	-55.4625	-56.5001	-56.1949	-54.5165	-57.3241	-58.911	-59.4603	-59.4298		-56.8663	-58.5753	-59.0941	-59.3688	-59.7044	-59.2162	-59.2162	-60.1012	-63.2445	-59.3688	-59.3688	-58.9415	-57.4461	-57.8734
-1.69	-54.5775	-56.8968	-55.9203	-54.1197	-55.1573	-53.9671	-55.5235	-56.5306	-56.2254	-54.5165	-57.263	-58.8805	-59.4603	-59.3688		-56.8968	-58.6058	-59.0941	-59.3993	-59.6129	-59.3077	-59.2467	-60.1317	-63.214	-59.3688	-59.3382	-58.972	-57.3546	-57.8734
-1.689	-54.5165	-56.8663	-55.9813	-54.1808	-55.2184	-53.9671	-55.493	-56.5001	-56.1644	-54.5165	-57.2936	-58.8194	-59.4298	-59.3688		-56.8663	-58.6668	-59.1246	-59.3993	-59.5519	-59.3077	-59.2162	-60.2232	-63.2445	-59.3077	-59.2467	-58.911	-57.3546	-57.8734
-1.688	-54.5165	-56.9273	-55.9508	-54.1502	-55.1878	-53.9977	-55.5846	-56.4085	-56.1644	-54.547	-57.2936	-58.8194	-59.4908	-59.3382		-56.8663	-58.6668	-59.1551	-59.3688	-59.5519	-59.2162	-59.1856	-60.3148	-63.275	-59.3077	-59.2162	-58.911	-57.2936	-57.8734
-1.687	-54.5165	-56.9884	-56.0118	-54.1197	-55.1573	-53.9977	-55.5541	-56.4085	-56.1339	-54.5775	-57.263	-58.8194	-59.5824	-59.2772		-56.9579	-58.6058	-59.1856	-59.3993	-59.5519	-59.2467	-59.1856	-60.3453	-63.214	-59.3077	-59.1551	-58.911	-57.263	-57.9039
-1.686	-54.4859	-56.9884	-56.0118	-54.0892	-55.1573	-53.9977	-55.5235	-56.378	-56.1339	-54.5775	-57.263	-58.7584	-59.6434	-59.2772		-56.9579	-58.6363	-59.1856	-59.3688	-59.4298	-59.2162	-59.1551	-60.3148	-63.214	-59.2772	-59.1246	-58.8805	-57.2325	-57.9039
-1.685	-54.4249	-57.0494	-56.0423	-54.0282	-55.1573	-53.9977	-55.5235	-56.378	-56.1034	-54.6385	-57.263	-58.7889	-59.6434	-59.3077		-56.9884	-58.6363	-59.2467	-59.3993	-59.3382	-59.2162	-59.2162	-60.3453	-63.1834	-59.2467	-59.1246	-58.972	-57.2325	-57.9344
-1.684	-54.3639	-57.0494	-56.0118	-54.0282	-55.0963	-53.9977	-55.5541	-56.4085	-56.1034	-54.6385	-57.2936	-58.8194	-59.6434	-59.2467		-56.9884	-58.6668	-59.2467	-59.3993	-59.2467	-59.1551	-59.2162	-60.2232	-63.1224	-59.2467	-59.1246	-58.9415	-57.2936	-57.9955
-1.683	-54.3334	-57.0494	-56.0118	-54.0282	-55.0658	-53.9671	-55.4625	-56.4085	-56.0423	-54.6996	-57.2936	-58.7584	-59.5824	-59.1856		-57.0494	-58.6974	-59.2162	-59.3688	-59.2162	-59.1856	-59.2162	-60.2232	-63.0614	-59.2467	-59.0025	-59.0025	-57.2936	-58.026
-1.682	-54.3028	-56.9884	-55.9813	-53.9671	-55.0658	-53.8756	-55.4625	-56.378	-55.9813	-54.7301	-57.3851	-58.7889	-59.6129	-59.2162		-57.0189	-58.7279	-59.2772	-59.3688	-59.2162	-59.1856	-59.2467	-60.2232	-63.0309	-59.2162	-59.0331	-59.0331	-57.2325	-57.9955
-1.681	-54.3028	-56.9884	-55.9508	-53.9977	-55.0353	-53.9061	-55.5235	-56.4085	-55.9813	-54.7301	-57.3546	-58.8194	-59.6739	-59.1856		-57.0494	-58.7889	-59.3382	-59.3993	-59.1856	-59.1856	-59.2772	-60.2232	-63.0003	-59.2467	-59.0941	-59.0636	-57.2325	-58.026
-1.68	-54.2418	-56.9579	-55.8897	-53.9671	-54.9742	-53.8756	-55.493	-56.3475	-55.9813	-54.6996	-57.3546	-58.85	-59.6129	-59.1246		-57.141	-58.85	-59.3993	-59.4298	-59.1856	-59.1856	-59.2467	-60.1927	-62.9698	-59.2467	-59.1856	-59.0941	-57.2325	-57.9955
-1.679	-54.2418	-56.9579	-55.8592	-53.9366	-54.9742	-53.8756	-55.4625	-56.2865	-55.9813	-54.6996	-57.3851	-58.8194	-59.6739	-59.0941		-57.202	-58.8194	-59.3688	-59.4298	-59.2162	-59.2467	-59.3382	-60.1927	-63.0003	-59.3382	-59.1856	-59.1246	-57.202	-57.9649
-1.678	-54.2113	-56.9273	-55.8592	-53.9671	-54.9132	-53.8451	-55.432	-56.256	-55.9508	-54.6996	-57.4767	-58.911	-59.6739	-59.0636		-57.2936	-58.7889	-59.4298	-59.4908	-59.2162	-59.2162	-59.3077	-60.1927	-62.9393	-59.3688	-59.1551	-59.1246	-57.1715	-57.9955
-1.677	-54.2113	-56.8968	-55.8287	-53.9366	-54.8827	-53.9061	-55.4015	-56.1949	-55.9203	-54.7301	-57.5072	-58.8805	-59.6739	-59.0025		-57.2936	-58.7889	-59.4298	-59.4908	-59.2467	-59.2467	-59.2772	-60.1622	-62.8478	-59.3993	-59.2162	-59.1856	-57.1715	-57.9649
-1.676	-54.1808	-56.8358	-55.7372	-53.9671	-54.8521	-53.8756	-55.3709	-56.2254	-56.0118	-54.6996	-57.5377	-58.85	-59.6739	-58.9415		-57.3546	-58.7584	-59.4603	-59.4908	-59.2772	-59.2467	-59.3382	-60.1317	-62.8478	-59.4603	-59.2467	-59.2162	-57.0799	-57.9344
-1.675	-54.1502	-56.7748	-55.7677	-53.9671	-54.8827	-53.8756	-55.4015	-56.2254	-55.9508	-54.7606	-57.5682	-58.7889	-59.735	-58.8805		-57.3851	-58.7279	-59.4603	-59.4603	-59.3688	-59.2467	-59.3382	-60.1622	-62.8783	-59.4603	-59.2162	-59.2467	-57.0494	-57.9344
-1.674	-54.1808	-56.7137	-55.8287	-53.9977	-54.8827	-53.8756	-55.3709	-56.1644	-55.9203	-54.8216	-57.5377	-58.7584	-59.735	-58.8194		-57.4156	-58.7279	-59.4908	-59.5213	-59.3993	-59.2162	-59.3688	-60.1317	-62.8172	-59.4908	-59.2467	-59.2772	-57.0189	-57.8734
-1.673	-54.1502	-56.7137	-55.8592	-53.9366	-54.8827	-53.8756	-55.3709	-56.2254	-55.9203	-54.8216	-57.5682	-58.6974	-59.735	-58.8194		-57.3546	-58.7889	-59.4908	-59.5519	-59.5213	-59.2162	-59.3382	-60.1317	-62.7562	-59.5824	-59.2772	-59.2467	-56.9884	-57.9039
-1.672	-54.1502	-56.6527	-55.9508	-53.9366	-54.9132	-53.8756	-55.4015	-56.2254	-55.9203	-54.8216	-57.6292	-58.6363	-59.735	-58.8194		-57.4156	-58.8194	-59.4603	-59.5519	-59.5213	-59.2162	-59.3382	-60.1317	-62.7257	-59.5824	-59.2772	-59.2772	-56.8968	-57.8734
-1.671	-54.1808	-56.5611	-56.0118	-53.9366	-54.9132	-53.8756	-55.4625	-56.2254	-55.9203	-54.8216	-57.5987	-58.6058	-59.735	-58.7584		-57.3851	-58.8805	-59.4908	-59.6739	-59.5824	-59.2162	-59.3077	-60.1622	-62.6952	-59.5824	-59.2467	-59.2467	-56.8968	-57.8429
-1.67	-54.1502	-56.5611	-56.0118	-53.9061	-54.8827	-53.9366	-55.432	-56.2865	-55.9508	-54.8216	-57.6903	-58.5448	-59.7655	-58.7279		-57.4156	-58.8805	-59.4908	-59.7044	-59.5824	-59.1551	-59.3382	-60.0401	-62.6341	-59.6129	-59.2772	-59.3077	-56.8663	-57.8734
-1.669	-54.2113	-56.5611	-56.0118	-53.9061	-54.8521	-53.9977	-55.432	-56.2865	-55.9813	-54.7911	-57.7818	-58.4837	-59.735	-58.7584		-57.4156	-58.972	-59.5213	-59.6739	-59.6129	-59.1856	-59.2467	-60.0707	-62.6036	-59.6434	-59.2772	-59.3688	-56.7748	-57.8734
-1.668	-54.2113	-56.5001	-56.0423	-53.9671	-54.9132	-53.9671	-55.432	-56.2865	-55.9813	-54.7606	-57.9649	-58.3617	-59.7044	-58.7584		-57.4767	-58.972	-59.5213	-59.735	-59.6129	-59.2162	-59.1856	-60.1012	-62.6036	-59.7044	-59.2162	-59.3382	-56.7748	-57.8429
-1.667	-54.1808	-56.4085	-56.1034	-53.9366	-54.9132	-53.9671	-55.4625	-56.2865	-55.9203	-54.7606	-58.026	-58.3922	-59.735	-58.7584		-57.4767	-59.0025	-59.5213	-59.7044	-59.6739	-59.1856	-59.1551	-60.0401	-62.5731	-59.7655	-59.2467	-59.4603	-56.7748	-57.7818
-1.666	-54.2418	-56.4085	-56.1034	-53.9977	-54.8216	-54.0282	-55.4625	-56.2865	-55.9813	-54.6996	-58.087	-58.3617	-59.7044	-58.8194		-57.4767	-58.9415	-59.4908	-59.735	-59.6739	-59.1551	-59.1551	-59.9486	-62.5121	-59.796	-59.2467	-59.4908	-56.7442	-57.8124
-1.665	-54.2113	-56.378	-56.1034	-53.9061	-54.8216	-54.0282	-55.4015	-56.2865	-55.9813	-54.6996	-58.2091	-58.3006	-59.6739	-58.8805		-57.5987	-58.911	-59.4603	-59.7655	-59.735	-59.1551	-59.1856	-60.0096	-62.5121	-59.796	-59.2467	-59.4603	-56.7442	-57.7818
-1.664	-54.3334	-56.317	-56.1339	-53.9977	-54.8521	-53.9671	-55.4015	-56.256	-55.9508	-54.6996	-58.2091	-58.3006	-59.5824	-58.9415		-57.5987	-58.8194	-59.4603	-59.796	-59.7655	-59.1551	-59.1551	-59.9791	-62.451	-59.8876	-59.2162	-59.4908	-56.6832	-57.7208
-1.663	-54.3334	-56.317	-56.0729	-53.9671	-54.7606	-53.9061	-55.3709	-56.256	-55.9508	-54.669	-58.2091	-58.3312	-59.5519	-59.0025		-57.6598	-58.7584	-59.4298	-59.8876	-59.796	-59.1551	-59.1551	-60.0401	-62.451	-59.8876	-59.2162	-59.5213	-56.7137	-57.7513
-1.662	-54.3334	-56.3475	-56.0118	-53.9671	-54.669	-53.9671	-55.3404	-56.1949	-55.8897	-54.6385	-58.2396	-58.2396	-59.5213	-59.0636		-57.7513	-58.7279	-59.3993	-59.9486	-59.857	-59.1856	-59.1856	-60.0401	-62.4205	-59.8876	-59.1856	-59.5213	-56.7137	-57.7208
-1.661	-54.3944	-56.3475	-56.0423	-53.9977	-54.669	-53.9671	-55.2794	-56.1949	-55.8287	-54.608	-58.2701	-58.1786	-59.5213	-59.0941		-57.8124	-58.6974	-59.3382	-59.9791	-59.857	-59.1551	-59.2467	-60.1317	-62.5121	-60.0096	-59.1246	-59.4908	-56.7137	-57.7513
-1.66	-54.3944	-56.317	-56.0118	-54.0282	-54.669	-53.9366	-55.3099	-56.1644	-55.7982	-54.6996	-58.3006	-58.148	-59.5519	-59.1246		-57.8124	-58.6668	-59.2467	-59.9791	-59.857	-59.1551	-59.2467	-60.2232	-62.4815	-60.0401	-59.1246	-59.5213	-56.6527	-57.7208
-1.659	-54.3639	-56.317	-55.9508	-54.0892	-54.669	-53.9366	-55.2794	-56.1339	-55.7982	-54.6996	-58.3006	-58.0565	-59.5213	-59.1246		-57.8429	-58.6668	-59.3077	-59.9181	-59.8265	-59.0636	-59.3077	-60.3453	-62.5121	-60.0707	-59.0941	-59.5213	-56.7442	-57.6292
-1.658	-54.3334	-56.378	-55.9813	-54.1197	-54.6385	-53.9366	-55.2794	-56.1644	-55.8287	-54.6996	-58.3006	-58.026	-59.5824	-59.0941		-57.8124	-58.7279	-59.2162	-59.8265	-59.8876	-59.0331	-59.3077	-60.4369	-62.5121	-60.1317	-59.0941	-59.5519	-56.8053	-57.6292
-1.657	-54.2723	-56.2865	-55.9508	-54.0892	-54.669	-53.9366	-55.2794	-56.1949	-55.7982	-54.7606	-58.3617	-57.9955	-59.6129	-59.0941		-57.8734	-58.6974	-59.1551	-59.8265	-59.857	-59.0331	-59.3077	-60.5589	-62.5426	-60.1927	-59.0636	-59.5213	-56.8358	-57.6292
-1.656	-54.2418	-56.2865	-55.9203	-54.0892	-54.5775	-53.9366	-55.2794	-56.2254	-55.7982	-54.7911	-58.3922	-57.9344	-59.6434	-59.0941		-57.8429	-58.7279	-59.1246	-59.857	-59.8876	-59.0331	-59.3382	-60.5895	-62.5731	-60.3453	-59.0636	-59.5213	-56.9579	-57.6292
-1.655	-54.2418	-56.378	-55.9203	-54.1808	-54.547	-53.9061	-55.2489	-56.1339	-55.7677	-54.7301	-58.4227	-57.8734	-59.5824	-59.0025		-57.8429	-58.7584	-59.0941	-59.9181	-59.9791	-59.0331	-59.3077	-60.62	-62.5731	-60.4674	-59.0636	-59.5824	-57.1105	-57.6903
-1.654	-54.2418	-56.4696	-55.9508	-54.1502	-54.5775	-53.9366	-55.2489	-56.1339	-55.7372	-54.7606	-58.4227	-57.8429	-59.6129	-59.0331		-57.8124	-58.7889	-59.1246	-59.8876	-60.0401	-58.911	-59.3077	-60.681	-62.5426	-60.4979	-59.0331	-59.5824	-57.141	-57.6903
-1.653	-54.2723	-56.4085	-55.9813	-54.1502	-54.547	-53.9366	-55.3404	-56.0729	-55.7372	-54.7606	-58.4227	-57.8734	-59.6129	-58.9415		-57.8124	-58.7584	-59.0636	-60.0401	-60.1317	-58.85	-59.2772	-60.7115	-62.5121	-60.5895	-59.0331	-59.735	-57.202	-57.6598
-1.652	-54.2723	-56.4085	-55.9813	-54.1808	-54.5165	-53.9061	-55.3709	-56.0118	-55.7982	-54.6385	-58.3922	-57.8124	-59.6129	-58.911		-57.7818	-58.7889	-59.0636	-60.1012	-60.1927	-58.8194	-59.2467	-60.681	-62.5121	-60.7115	-59.0025	-59.9486	-57.263	-57.6598
-1.651	-54.3334	-56.4085	-56.0118	-54.2113	-54.5165	-53.8756	-55.4015	-56.0423	-55.7982	-54.608	-58.4532	-57.7513	-59.6739	-58.8805		-57.7818	-58.7279	-59.0331	-60.1317	-60.3148	-58.7279	-59.2162	-60.742	-62.5121	-60.7115	-58.972	-60.2232	-57.263	-57.6292
-1.65	-54.2723	-56.4085	-56.1034	-54.1502	-54.608	-53.8756	-55.432	-56.0423	-55.7677	-54.6385	-58.4227	-57.7208	-59.735	-58.911		-57.7513	-58.7279	-59.0636	-60.1622	-60.3148	-58.7279	-59.1856	-60.742	-62.451	-60.742	-59.0025	-60.4979	-57.263	-57.6903
-1.649	-54.3028	-56.378	-56.1644	-54.1808	-54.5775	-53.8451	-55.5541	-55.9813	-55.7677	-54.6996	-58.4227	-57.6598	-59.7655	-58.8805		-57.7208	-58.6974	-58.972	-60.1317	-60.3148	-58.6668	-59.1551	-60.681	-62.39	-60.8031	-58.9415	-60.8336	-57.2936	-57.7208
-1.648	-54.3028	-56.3475	-56.1949	-54.1502	-54.547	-53.8146	-55.6151	-55.9508	-55.7982	-54.7301	-58.4532	-57.5987	-59.796	-58.9415		-57.7208	-58.6974	-59.0331	-60.1927	-60.2843	-58.6363	-59.2467	-60.7115	-62.39	-60.7726	-58.9415	-61.0472	-57.3546	-57.6903
-1.647	-54.2723	-56.2865	-56.1644	-54.0892	-54.547	-53.784	-55.6456	-55.8897	-55.8592	-54.7911	-58.4227	-57.6598	-59.796	-59.0331		-57.7208	-58.7584	-58.9415	-60.1012	-60.3148	-58.6363	-59.1856	-60.8031	-62.3595	-60.7726	-58.8805	-61.1998	-57.4156	-57.6598
-1.646	-54.2418	-56.2865	-56.256	-54.1197	-54.5775	-53.784	-55.6761	-55.8897	-55.7982	-54.7911	-58.4227	-57.7208	-59.796	-59.0636		-57.7208	-58.6668	-58.8805	-60.1317	-60.2232	-58.6058	-59.1856	-60.8641	-62.329	-60.8336	-58.911	-61.4134	-57.5072	-57.6903
-1.645	-54.2113	-56.3475	-56.2865	-54.1197	-54.5165	-53.8146	-55.6761	-55.8592	-55.8287	-54.7606	-58.4227	-57.7208	-59.8265	-59.1246		-57.6903	-58.6363	-58.7889	-60.1012	-60.1927	-58.5753	-59.1551	-60.8641	-62.2984	-60.8946	-58.8805	-61.6271	-57.5987	-57.7208
-1.644	-54.2113	-56.3475	-56.3475	-54.1197	-54.5165	-53.784	-55.7372	-55.9203	-55.7677	-54.7606	-58.4227	-57.7208	-59.796	-59.2162		-57.7208	-58.6058	-58.7584	-60.0707	-60.1317	-58.5143	-59.1856	-60.8946	-62.2679	-60.9862	-58.972	-61.7186	-57.6292	-57.7208
-1.643	-54.2418	-56.3475	-56.4085	-54.1502	-54.4554	-53.784	-55.7677	-56.0118	-55.7677	-54.8216	-58.3922	-57.7208	-59.8876	-59.2772		-57.6903	-58.6058	-58.6974	-60.0707	-60.1317	-58.5143	-59.0941	-60.9251	-62.2069	-61.0777	-59.0025	-61.7491	-57.6598	-57.6598
-1.642	-54.2113	-56.2865	-56.4696	-54.1197	-54.4554	-53.662	-55.8287	-56.1034	-55.7372	-54.8216	-58.3617	-57.7208	-59.8876	-59.3077		-57.6903	-58.6668	-58.7279	-60.1012	-60.0401	-58.5143	-59.0941	-60.9557	-62.2679	-61.1998	-59.0636	-61.8102	-57.7513	-57.7513
-1.641	-54.1808	-56.317	-56.4085	-54.1197	-54.3944	-53.662	-55.8592	-56.1339	-55.7066	-54.7911	-58.4227	-57.6598	-59.9181	-59.3993		-57.6292	-58.7279	-58.6974	-60.1012	-59.9791	-58.4227	-59.0941	-60.8946	-62.2374	-61.2608	-59.1246	-61.8407	-57.8124	-57.7208
-1.64	-54.2113	-56.317	-56.4696	-54.1197	-54.3334	-53.662	-55.7982	-56.1949	-55.7066	-54.7911	-58.3617	-57.6598	-59.9181	-59.3688		-57.5377	-58.7889	-58.6974	-60.0707	-59.9181	-58.4837	-59.0941	-60.9557	-62.2069	-61.3829	-59.1551	-61.8712	-57.8429	-57.7208
-1.639	-54.2418	-56.3475	-56.4696	-54.0892	-54.4249	-53.6009	-55.7677	-56.317	-55.6761	-54.7911	-58.3312	-57.6292	-59.8876	-59.2772		-57.5377	-58.7889	-58.6974	-60.0707	-59.8876	-58.4837	-59.0941	-60.9557	-62.2679	-61.4439	-59.2467	-61.8712	-57.9649	-57.7513
-1.638	-54.3334	-56.317	-56.5306	-54.1502	-54.3944	-53.5094	-55.7677	-56.3475	-55.6761	-54.7606	-58.3312	-57.5987	-59.8876	-59.2467		-57.5682	-58.85	-58.6974	-60.0401	-59.8265	-58.4532	-59.1856	-60.9251	-62.2069	-61.4439	-59.2162	-61.9017	-57.9955	-57.7208
-1.637	-54.3028	-56.3475	-56.5611	-54.0892	-54.3944	-53.4789	-55.7677	-56.378	-55.6456	-54.6996	-58.3312	-57.5987	-59.9486	-59.3077		-57.5987	-58.8805	-58.6974	-59.9791	-59.796	-58.4532	-59.1856	-60.9557	-62.1764	-61.4745	-59.2772	-61.8407	-58.026	-57.6903
-1.636	-54.3639	-56.3475	-56.5611	-53.9977	-54.3944	-53.4789	-55.8287	-56.5001	-55.6761	-54.6996	-58.3006	-57.6292	-59.9791	-59.3077		-57.5987	-58.8805	-58.7584	-59.9791	-59.796	-58.4837	-59.1856	-60.9557	-62.1153	-61.4439	-59.3077	-61.8407	-58.1175	-57.6292
-1.635	-54.3334	-56.2865	-56.5917	-53.9061	-54.3944	-53.4483	-55.8592	-56.5611	-55.7066	-54.7301	-58.2396	-57.6292	-59.9791	-59.3077		-57.6598	-58.85	-58.7584	-59.9486	-59.735	-58.4532	-59.1856	-60.9251	-62.0238	-61.5355	-59.3688	-61.8102	-58.2396	-57.6903
-1.634	-54.3334	-56.2865	-56.6222	-53.9366	-54.3944	-53.4178	-55.8897	-56.5611	-55.7372	-54.7301	-58.2701	-57.6292	-59.9791	-59.3077		-57.7208	-58.911	-58.8194	-59.9486	-59.6739	-58.4227	-59.2772	-60.9251	-61.9627	-61.566	-59.3382	-61.7796	-58.3312	-57.6903
-1.633	-54.3944	-56.256	-56.6222	-53.9366	-54.3944	-53.3873	-55.9203	-56.5611	-55.7066	-54.7606	-58.3006	-57.6292	-60.0401	-59.3077		-57.7513	-58.972	-58.8805	-59.8876	-59.6739	-58.4532	-59.2772	-60.8946	-61.9933	-61.505	-59.3382	-61.7491	-58.3922	-57.7208
-1.632	-54.3944	-56.2254	-56.5917	-53.9061	-54.3639	-53.4178	-55.8897	-56.5611	-55.7372	-54.7301	-58.2701	-57.7208	-60.0401	-59.3382		-57.7818	-58.972	-58.8805	-59.857	-59.6434	-58.4837	-59.3077	-60.8641	-61.9627	-61.505	-59.3688	-61.7186	-58.4227	-57.7208
-1.631	-54.3944	-56.1949	-56.5611	-53.8146	-54.3639	-53.4178	-55.8592	-56.5306	-55.7677	-54.6996	-58.1786	-57.6903	-60.0707	-59.3688		-57.8734	-58.972	-58.8805	-59.857	-59.6129	-58.5448	-59.3688	-60.8946	-62.0238	-61.4134	-59.3688	-61.7186	-58.5143	-57.7818
-1.63	-54.4859	-56.1949	-56.5917	-53.784	-54.3944	-53.4178	-55.8897	-56.4696	-55.7372	-54.7301	-58.1786	-57.6292	-60.1012	-59.3993		-57.9955	-58.9415	-58.911	-59.857	-59.5519	-58.6058	-59.3993	-60.9251	-62.0848	-61.4134	-59.3688	-61.7186	-58.4837	-57.7513
-1.629	-54.547	-56.1644	-56.5917	-53.8146	-54.3944	-53.4178	-55.8897	-56.378	-55.7372	-54.7911	-58.148	-57.7208	-60.1012	-59.3688		-58.026	-58.8805	-58.8805	-59.857	-59.5213	-58.6363	-59.3688	-60.8946	-62.0848	-61.4134	-59.3993	-61.6271	-58.4837	-57.7513
-1.628	-54.6385	-56.1644	-56.5306	-53.7535	-54.3944	-53.3873	-55.8592	-56.3475	-55.7066	-54.8827	-58.1175	-57.6903	-60.1012	-59.3688		-58.087	-58.911	-58.7584	-59.796	-59.4908	-58.6974	-59.3688	-60.9557	-62.0543	-61.4134	-59.4298	-61.5965	-58.5448	-57.7818
-1.627	-54.669	-56.1339	-56.5917	-53.723	-54.3334	-53.3263	-55.8897	-56.2865	-55.7066	-54.9132	-58.0565	-57.6292	-60.0707	-59.3993		-58.1175	-58.972	-58.7279	-59.735	-59.4298	-58.6668	-59.3382	-60.9862	-62.0543	-61.3829	-59.3993	-61.566	-58.5143	-57.7818
-1.626	-54.6996	-56.1644	-56.6222	-53.7535	-54.3028	-53.2652	-55.8592	-56.2254	-55.6761	-55.0047	-57.9649	-57.6903	-60.0707	-59.4298		-58.148	-59.0025	-58.6668	-59.796	-59.3382	-58.6363	-59.2772	-61.1693	-62.0848	-61.3524	-59.3077	-61.505	-58.5143	-57.7818
-1.625	-54.6996	-56.1339	-56.5611	-53.723	-54.3028	-53.2652	-55.8897	-56.2254	-55.6761	-55.0353	-57.9344	-57.7208	-60.1317	-59.3993		-58.148	-59.0025	-58.6058	-59.796	-59.3077	-58.5448	-59.3077	-61.3219	-62.0848	-61.3219	-59.3077	-61.4745	-58.6058	-57.7513
-1.624	-54.7301	-56.1034	-56.5306	-53.7535	-54.2723	-53.2652	-55.9508	-56.1644	-55.6151	-55.0658	-57.9039	-57.7513	-60.0707	-59.4298		-58.2091	-58.972	-58.4837	-59.8265	-59.2467	-58.5143	-59.3077	-61.4439	-62.1459	-61.2914	-59.2467	-61.505	-58.6058	-57.7818
-1.623	-54.7301	-56.1034	-56.4696	-53.7535	-54.3028	-53.2347	-55.8897	-56.1339	-55.5846	-55.1268	-57.9039	-57.7513	-60.1012	-59.3688		-58.1786	-59.0025	-58.4532	-59.8876	-59.1856	-58.4837	-59.3382	-61.5355	-62.1764	-61.2303	-59.2772	-61.4745	-58.6058	-57.7513
-1.622	-54.6996	-56.0729	-56.5001	-53.784	-54.2113	-53.2347	-55.8897	-56.0729	-55.6151	-55.1268	-57.9039	-57.7513	-60.1012	-59.3382		-58.148	-58.972	-58.4532	-59.8876	-59.2162	-58.4837	-59.3077	-61.6271	-62.2374	-61.1998	-59.2772	-61.4745	-58.6058	-57.7513
-1.621	-54.7606	-55.9813	-56.4696	-53.7535	-54.2113	-53.2347	-55.8897	-56.0423	-55.5235	-55.1878	-57.8429	-57.7513	-60.1012	-59.3077		-58.2396	-58.911	-58.3922	-59.8876	-59.1856	-58.4227	-59.3382	-61.6576	-62.2679	-61.1998	-59.3077	-61.4439	-58.6363	-57.7513
-1.62	-54.6996	-55.9813	-56.4085	-53.7535	-54.2113	-53.1737	-55.8592	-55.9813	-55.5235	-55.2489	-57.7818	-57.7818	-60.1012	-59.3077		-58.148	-58.8805	-58.3922	-59.9486	-59.1856	-58.3617	-59.3993	-61.7186	-62.2679	-61.1998	-59.3077	-61.4439	-58.6058	-57.7208
-1.619	-54.669	-56.0118	-56.3475	-53.784	-54.1197	-53.1432	-55.8592	-55.9203	-55.493	-55.2794	-57.7513	-57.8124	-60.1622	-59.2467		-58.148	-58.911	-58.3922	-59.9486	-59.1246	-58.3922	-59.3382	-61.7796	-62.2984	-61.2608	-59.2772	-61.3524	-58.5753	-57.7208
-1.618	-54.669	-55.9508	-56.2865	-53.784	-54.0892	-53.1432	-55.8897	-55.9203	-55.4625	-55.2794	-57.7208	-57.8734	-60.1317	-59.2162		-58.148	-58.85	-58.4227	-59.9791	-59.1551	-58.3312	-59.3382	-61.8102	-62.3595	-61.3219	-59.2467	-61.2303	-58.5753	-57.7208
-1.617	-54.669	-55.8897	-56.2254	-53.8146	-54.0282	-53.1126	-55.8592	-55.8592	-55.4015	-55.2794	-57.7208	-57.8429	-60.0707	-59.2162		-58.1786	-58.85	-58.3922	-60.0401	-59.1551	-58.3006	-59.3382	-61.8102	-62.329	-61.2914	-59.3077	-61.1693	-58.6058	-57.6903
-1.616	-54.669	-55.8592	-56.1339	-53.784	-54.0282	-53.1126	-55.8592	-55.8592	-55.432	-55.3099	-57.6903	-57.7818	-60.0401	-59.1551		-58.2396	-58.9415	-58.3312	-60.1012	-59.1856	-58.2396	-59.2467	-61.8407	-62.329	-61.3219	-59.2467	-61.0472	-58.5448	-57.6903
-1.615	-54.7301	-55.8287	-56.1339	-53.8146	-54.0282	-53.1737	-55.8897	-55.8592	-55.493	-55.3099	-57.6598	-57.8124	-60.0707	-59.1246		-58.3312	-58.8805	-58.3312	-60.1012	-59.1856	-58.2701	-59.1856	-61.8407	-62.39	-61.3524	-59.2467	-61.0777	-58.6058	-57.7208
-1.614	-54.7301	-55.7677	-56.1644	-53.723	-53.9977	-53.1737	-55.8592	-55.7677	-55.493	-55.2489	-57.5377	-57.8429	-60.0401	-59.0636		-58.3922	-58.8805	-58.3617	-60.0707	-59.2162	-58.2396	-59.2162	-61.7796	-62.329	-61.3524	-59.2467	-61.0167	-58.6363	-57.6598
-1.613	-54.7606	-55.7372	-56.1644	-53.7535	-53.9977	-53.1432	-55.8592	-55.7677	-55.4625	-55.2794	-57.5682	-57.8734	-60.0401	-59.0025		-58.4227	-58.9415	-58.3312	-60.0707	-59.1551	-58.1786	-59.1856	-61.6881	-62.2984	-61.2914	-59.2162	-60.9251	-58.6668	-57.7208
-1.612	-54.8827	-55.7066	-56.256	-53.723	-54.0587	-53.1737	-55.8592	-55.7677	-55.4625	-55.2489	-57.5377	-57.9344	-59.9486	-59.0025		-58.3922	-58.972	-58.3006	-60.0707	-59.0941	-58.1786	-59.1856	-61.6576	-62.2984	-61.2608	-59.1856	-60.8641	-58.6668	-57.6903
-1.611	-54.9437	-55.6761	-56.256	-53.7535	-54.0282	-53.2042	-55.8897	-55.7677	-55.5541	-55.2184	-57.5072	-57.8734	-59.9791	-59.0025		-58.3922	-58.972	-58.3312	-60.1012	-59.0636	-58.2091	-59.2162	-61.566	-62.2374	-61.2303	-59.1551	-60.8031	-58.6363	-57.6292
-1.61	-54.9742	-55.6761	-56.2254	-53.7535	-54.0892	-53.2347	-55.8592	-55.7677	-55.5541	-55.1878	-57.4767	-57.8734	-59.857	-59.0331		-58.3922	-58.9415	-58.3006	-60.0401	-59.0636	-58.148	-59.2467	-61.566	-62.2069	-61.1693	-59.0941	-60.742	-58.6974	-57.5987
-1.609	-55.0353	-55.6456	-56.2254	-53.723	-54.0892	-53.2958	-55.8592	-55.7982	-55.5846	-55.1878	-57.5072	-57.9039	-59.857	-59.0636		-58.3617	-59.0025	-58.3312	-60.0401	-59.0025	-58.1786	-59.2772	-61.5355	-62.1764	-61.1998	-59.0331	-60.7115	-58.7584	-57.6292
-1.608	-55.0047	-55.6761	-56.256	-53.7535	-54.0892	-53.3568	-55.8592	-55.8287	-55.6151	-55.1573	-57.5377	-57.9649	-59.8876	-59.0941		-58.3617	-59.0025	-58.3006	-59.9791	-59.0636	-58.087	-59.3382	-61.566	-62.0848	-61.1693	-58.972	-60.62	-58.6974	-57.5377
-1.607	-55.1268	-55.6761	-56.2865	-53.6925	-54.0892	-53.3568	-55.7982	-55.7982	-55.6456	-55.1878	-57.5987	-57.8734	-59.8876	-59.1246		-58.3312	-58.972	-58.3617	-60.0707	-59.0636	-58.148	-59.3993	-61.5355	-62.0543	-61.1388	-58.972	-60.5589	-58.6974	-57.5987
-1.606	-55.1878	-55.6761	-56.2865	-53.662	-54.1502	-53.4178	-55.7982	-55.7982	-55.6761	-55.1878	-57.5987	-57.8734	-59.857	-59.1246		-58.3312	-59.0025	-58.3617	-60.1012	-59.0025	-58.0565	-59.4298	-61.5355	-62.0238	-61.1693	-58.911	-60.5284	-58.6974	-57.5987
-1.605	-55.2184	-55.7677	-56.3475	-53.6009	-54.1502	-53.4483	-55.7677	-55.7677	-55.6761	-55.2184	-57.6292	-57.8734	-59.8876	-59.1246		-58.2396	-59.0025	-58.4227	-60.1317	-58.972	-58.087	-59.4908	-61.566	-61.9627	-61.1388	-58.85	-60.4979	-58.6974	-57.5987
-1.604	-55.2184	-55.7982	-56.317	-53.662	-54.2113	-53.4178	-55.7677	-55.7372	-55.6761	-55.2489	-57.5987	-57.9344	-59.9486	-59.1246		-58.2091	-58.911	-58.3922	-60.1622	-58.972	-58.026	-59.5213	-61.5965	-61.9322	-61.1693	-58.911	-60.4369	-58.6974	-57.5987
-1.603	-55.2794	-55.8897	-56.3475	-53.6009	-54.2113	-53.4178	-55.7677	-55.7372	-55.6456	-55.2489	-57.6903	-57.9344	-59.9486	-59.1856		-58.148	-58.8805	-58.4227	-60.1317	-58.911	-58.026	-59.5213	-61.566	-61.9322	-61.1693	-58.9415	-60.4063	-58.7584	-57.5682
-1.602	-55.3099	-55.9203	-56.317	-53.5399	-54.2418	-53.4483	-55.7677	-55.7372	-55.6456	-55.2489	-57.7208	-57.8429	-59.9486	-59.2162		-58.148	-58.8194	-58.3922	-60.1622	-58.8805	-57.9955	-59.5213	-61.5965	-61.9322	-61.1693	-59.0025	-60.3758	-58.7279	-57.5682
-1.601	-55.2794	-56.0423	-56.5001	-53.5399	-54.2113	-53.4178	-55.7372	-55.7066	-55.6151	-55.2184	-57.7513	-57.8429	-59.9791	-59.2467		-58.087	-58.7279	-58.3312	-60.1622	-58.8805	-57.9649	-59.4908	-61.6271	-61.8407	-61.1693	-58.9415	-60.3148	-58.6974	-57.5987
-1.6	-55.2794	-56.1034	-56.5001	-53.5704	-54.2113	-53.4789	-55.7372	-55.7066	-55.5846	-55.2489	-57.7513	-57.8429	-59.9181	-59.2467		-57.9955	-58.6974	-58.3312	-60.1927	-58.8805	-57.8734	-59.5519	-61.5965	-61.8407	-61.1693	-59.0025	-60.2843	-58.7279	-57.5987
-1.599	-55.2794	-56.1034	-56.5306	-53.6009	-54.2113	-53.4483	-55.7066	-55.7982	-55.5541	-55.3404	-57.7818	-57.8124	-59.9486	-59.2772		-57.9649	-58.5753	-58.2701	-60.2843	-58.85	-57.8429	-59.6434	-61.6271	-61.8407	-61.1083	-59.0025	-60.2843	-58.8194	-57.6292
-1.598	-55.2489	-56.0729	-56.5306	-53.5704	-54.1502	-53.4789	-55.6761	-55.7982	-55.6456	-55.3404	-57.7818	-57.7513	-59.9791	-59.2162		-57.9955	-58.5143	-58.2396	-60.3453	-58.8805	-57.7818	-59.6434	-61.6881	-61.8102	-61.0777	-59.0636	-60.1927	-58.8194	-57.6292
-1.597	-55.2184	-56.0729	-56.5001	-53.5399	-54.1502	-53.4483	-55.6761	-55.8897	-55.6761	-55.3709	-57.7513	-57.7513	-60.0707	-59.2162		-57.9955	-58.6058	-58.2701	-60.4063	-58.8194	-57.7513	-59.735	-61.7491	-61.8407	-61.0777	-59.0636	-60.1622	-58.85	-57.5377
-1.596	-55.1878	-56.1034	-56.4696	-53.6009	-54.1808	-53.4789	-55.6151	-55.9813	-55.6456	-55.3404	-57.7513	-57.6903	-60.1622	-59.2467		-57.9955	-58.6363	-58.3006	-60.4063	-58.8194	-57.6598	-59.8265	-61.7796	-61.7796	-61.1083	-59.0025	-60.1012	-58.8805	-57.5377
-1.595	-55.1878	-56.1034	-56.4085	-53.5704	-54.2418	-53.4789	-55.6151	-55.9813	-55.7372	-55.3404	-57.7818	-57.6903	-60.2843	-59.2162		-58.087	-58.6668	-58.3312	-60.4063	-58.7279	-57.6292	-59.8876	-61.8102	-61.8102	-61.0777	-58.972	-60.1012	-59.0025	-57.5377
-1.594	-55.1268	-56.1339	-56.378	-53.5094	-54.1808	-53.5094	-55.5541	-56.0423	-55.7372	-55.3099	-57.7513	-57.6292	-60.3453	-59.2162		-58.1175	-58.6974	-58.3312	-60.4063	-58.7584	-57.6292	-59.9486	-61.8407	-61.8102	-61.0777	-59.0025	-60.0096	-58.972	-57.5377
-1.593	-55.1268	-56.1339	-56.317	-53.4789	-54.2113	-53.5704	-55.493	-56.0423	-55.7677	-55.3099	-57.7208	-57.6598	-60.3453	-59.3077		-58.148	-58.6363	-58.3617	-60.4369	-58.7584	-57.6292	-60.0401	-61.8102	-61.7796	-61.0777	-58.9415	-59.9791	-59.0025	-57.5072
-1.592	-55.1878	-56.1644	-56.256	-53.4483	-54.2418	-53.5399	-55.432	-56.0118	-55.7982	-55.2794	-57.7513	-57.6598	-60.3758	-59.2467		-58.2091	-58.6974	-58.3922	-60.4369	-58.6668	-57.6598	-60.1012	-61.7796	-61.7186	-60.9862	-58.911	-59.9791	-58.972	-57.5377
-1.591	-55.1268	-56.1949	-56.2254	-53.3873	-54.2723	-53.5399	-55.3709	-56.1034	-55.7677	-55.3099	-57.7513	-57.6903	-60.3758	-59.3077		-58.3006	-58.7279	-58.4532	-60.4369	-58.6363	-57.6903	-60.1927	-61.8102	-61.6576	-60.9557	-58.8805	-60.0401	-59.0025	-57.5072
-1.59	-55.1268	-56.256	-56.2254	-53.3568	-54.2723	-53.6009	-55.3099	-56.0729	-55.7677	-55.2794	-57.7208	-57.7208	-60.3758	-59.3077		-58.3312	-58.7279	-58.4837	-60.3758	-58.6363	-57.7208	-60.2232	-61.7491	-61.6576	-60.9251	-58.911	-60.0096	-59.0331	-57.5987
-1.589	-55.0658	-56.2254	-56.1949	-53.3568	-54.3334	-53.6009	-55.3709	-56.0729	-55.7677	-55.3709	-57.7513	-57.7818	-60.3453	-59.3077		-58.4227	-58.7279	-58.5753	-60.3758	-58.6974	-57.8124	-60.4063	-61.6881	-61.6881	-60.9251	-58.911	-59.9486	-59.0941	-57.6292
-1.588	-55.1268	-56.2254	-56.2254	-53.2958	-54.2723	-53.6009	-55.3709	-56.0423	-55.7677	-55.3709	-57.7513	-57.7818	-60.3453	-59.2772		-58.4532	-58.6974	-58.5753	-60.3148	-58.6363	-57.8429	-60.4369	-61.6881	-61.6271	-60.8641	-58.911	-59.9486	-59.1246	-57.6292
-1.587	-55.0963	-56.2865	-56.2254	-53.2958	-54.2723	-53.5704	-55.3709	-56.0729	-55.7982	-55.4015	-57.7513	-57.8734	-60.3453	-59.2772		-58.4837	-58.7584	-58.5753	-60.3148	-58.6974	-57.8124	-60.5284	-61.6881	-61.5965	-60.8641	-58.972	-59.9181	-59.1246	-57.5987
-1.586	-55.0353	-56.3475	-56.256	-53.2958	-54.2723	-53.5704	-55.3404	-56.1034	-55.7677	-55.3709	-57.6903	-57.9039	-60.2843	-59.3382		-58.4837	-58.7584	-58.6363	-60.1927	-58.7584	-57.8124	-60.5284	-61.7186	-61.5965	-60.8031	-59.0025	-59.857	-59.1551	-57.6598
-1.585	-55.0047	-56.3475	-56.2865	-53.2958	-54.2723	-53.5704	-55.3709	-56.1339	-55.7982	-55.3709	-57.6903	-57.8734	-60.2232	-59.3688		-58.5448	-58.7889	-58.6363	-60.2232	-58.7279	-57.7513	-60.62	-61.7186	-61.566	-60.742	-58.972	-59.8876	-59.1856	-57.5987
-1.584	-55.0353	-56.3475	-56.3475	-53.2958	-54.2418	-53.6009	-55.3404	-56.0729	-55.7677	-55.3709	-57.6903	-57.8734	-60.2232	-59.3382		-58.5753	-58.7584	-58.6363	-60.1317	-58.6974	-57.7513	-60.62	-61.6881	-61.6271	-60.7115	-58.972	-59.857	-59.0941	-57.6292
-1.583	-55.0047	-56.3475	-56.4085	-53.2347	-54.2113	-53.5704	-55.3404	-56.0729	-55.8592	-55.432	-57.6903	-57.9039	-60.1317	-59.3382		-58.6058	-58.7279	-58.6363	-60.0401	-58.7584	-57.7208	-60.62	-61.6271	-61.6881	-60.742	-58.9415	-59.8265	-59.0636	-57.5987
-1.582	-54.9742	-56.378	-56.5306	-53.2958	-54.1502	-53.6009	-55.3709	-56.0423	-55.8592	-55.4625	-57.6598	-57.9039	-60.1622	-59.3382		-58.6058	-58.8194	-58.6058	-60.0096	-58.8194	-57.7818	-60.5895	-61.6271	-61.7491	-60.742	-58.972	-59.8265	-59.0941	-57.5987
-1.581	-54.9437	-56.256	-56.5611	-53.3263	-54.1502	-53.6009	-55.3404	-56.0729	-55.7982	-55.4625	-57.6903	-57.8734	-60.0707	-59.3077		-58.6058	-58.7889	-58.6363	-60.0401	-58.8194	-57.7513	-60.5895	-61.6271	-61.8102	-60.681	-58.972	-59.796	-59.0941	-57.5682
-1.58	-54.9132	-56.2865	-56.6527	-53.3263	-54.1502	-53.5704	-55.3709	-56.0423	-55.7677	-55.493	-57.6292	-57.9039	-60.0401	-59.2467		-58.5753	-58.7279	-58.6058	-59.9791	-58.8194	-57.7513	-60.5589	-61.6271	-61.8712	-60.681	-58.9415	-59.735	-59.0331	-57.5377
-1.579	-54.8827	-56.317	-56.7442	-53.3568	-54.2113	-53.5094	-55.4015	-56.0423	-55.7982	-55.5541	-57.6598	-57.8429	-59.9486	-59.2467		-58.5753	-58.7584	-58.5753	-59.9791	-58.85	-57.7208	-60.6505	-61.6271	-61.9017	-60.681	-58.972	-59.735	-59.0636	-57.5072
-1.578	-54.8216	-56.317	-56.7442	-53.4483	-54.2113	-53.5704	-55.4015	-56.0729	-55.8287	-55.5235	-57.5987	-57.8734	-59.9181	-59.1856		-58.5448	-58.7279	-58.5753	-59.9486	-58.85	-57.7513	-60.5895	-61.566	-61.9017	-60.62	-58.9415	-59.7044	-59.0636	-57.5072
-1.577	-54.7911	-56.3475	-56.7137	-53.4178	-54.2113	-53.5399	-55.3709	-56.0423	-55.8287	-55.5541	-57.5987	-57.8734	-59.857	-59.1551		-58.4837	-58.8194	-58.6058	-59.8876	-58.85	-57.7818	-60.6505	-61.5965	-61.9322	-60.62	-58.9415	-59.6739	-58.9415	-57.5072
-1.576	-54.7911	-56.317	-56.7137	-53.4789	-54.2418	-53.5094	-55.432	-56.0423	-55.8287	-55.5235	-57.5987	-57.9039	-59.7655	-59.0941		-58.4532	-58.8194	-58.6363	-59.8265	-58.85	-57.8124	-60.6505	-61.566	-61.9627	-60.6505	-58.911	-59.5824	-58.8805	-57.4767
-1.575	-54.7606	-56.256	-56.6832	-53.4789	-54.2113	-53.5094	-55.4625	-56.0118	-55.7982	-55.5846	-57.5987	-57.9649	-59.735	-59.0025		-58.4532	-58.7889	-58.6363	-59.7655	-58.85	-57.8429	-60.5589	-61.566	-61.9017	-60.681	-58.911	-59.5824	-58.85	-57.4767
-1.574	-54.7301	-56.2254	-56.6527	-53.4789	-54.2113	-53.5094	-55.5235	-56.0423	-55.8592	-55.5541	-57.6292	-58.026	-59.6739	-58.972		-58.3922	-58.8194	-58.6668	-59.7044	-58.8805	-57.8734	-60.5284	-61.5355	-61.9322	-60.6505	-58.8805	-59.5519	-58.8194	-57.5072
-1.573	-54.7301	-56.256	-56.6527	-53.4789	-54.2418	-53.5399	-55.5846	-56.0423	-55.8287	-55.4625	-57.5987	-58.026	-59.7044	-58.9415		-58.3312	-58.8194	-58.6668	-59.6129	-58.9415	-57.9649	-60.4979	-61.5965	-61.9322	-60.5895	-58.8194	-59.5519	-58.7584	-57.4461
-1.572	-54.7301	-56.1949	-56.6527	-53.5094	-54.2113	-53.5094	-55.5846	-56.0423	-55.7982	-55.4625	-57.5987	-58.0565	-59.5824	-58.9415		-58.3006	-58.8194	-58.6668	-59.5213	-59.0636	-58.087	-60.4369	-61.5965	-61.9322	-60.5589	-58.8194	-59.4298	-58.7279	-57.4461
-1.571	-54.7606	-56.1339	-56.6222	-53.4789	-54.2113	-53.5094	-55.6456	-56.0118	-55.7677	-55.493	-57.5987	-58.026	-59.5519	-58.85		-58.2396	-58.8194	-58.6363	-59.4603	-59.0941	-58.148	-60.4369	-61.6576	-61.9017	-60.5284	-58.7584	-59.4298	-58.6668	-57.5072
-1.57	-54.8827	-56.1034	-56.6222	-53.4483	-54.2418	-53.5399	-55.6761	-56.0729	-55.7677	-55.493	-57.6292	-57.9955	-59.5519	-58.8194		-58.2091	-58.8805	-58.6668	-59.3993	-59.0941	-58.2396	-60.4369	-61.7491	-61.8712	-60.5284	-58.7584	-59.3993	-58.6058	-57.4767
-1.569	-54.9132	-56.1034	-56.6222	-53.4483	-54.2723	-53.5399	-55.6456	-55.9508	-55.7372	-55.5235	-57.7208	-57.9955	-59.5519	-58.7584		-58.2091	-58.8805	-58.6668	-59.3382	-59.1246	-58.3312	-60.4369	-61.7796	-61.8407	-60.4979	-58.8805	-59.3688	-58.6058	-57.5377
-1.568	-54.9437	-56.0118	-56.6527	-53.4483	-54.2723	-53.5094	-55.6761	-55.8897	-55.7066	-55.5541	-57.7818	-57.9649	-59.4908	-58.7279		-58.1786	-58.8194	-58.6058	-59.3077	-59.1856	-58.4837	-60.4369	-61.9322	-61.8102	-60.5284	-58.9415	-59.3382	-58.5753	-57.5682
-1.567	-54.9742	-55.9813	-56.6527	-53.4178	-54.2418	-53.4789	-55.7066	-55.7982	-55.6761	-55.4625	-57.8734	-57.9344	-59.5519	-58.6363		-58.1175	-58.7584	-58.5143	-59.1856	-59.2162	-58.5448	-60.4063	-62.0848	-61.8102	-60.5284	-59.0941	-59.2772	-58.4837	-57.5682
-1.566	-55.0658	-55.9508	-56.6527	-53.4483	-54.2418	-53.5094	-55.6456	-55.7677	-55.6456	-55.4625	-57.8734	-57.9344	-59.4908	-58.6058		-58.087	-58.7889	-58.4837	-59.1551	-59.1856	-58.5753	-60.3758	-62.2984	-61.7796	-60.4979	-59.2772	-59.2467	-58.5143	-57.5987
-1.565	-54.9742	-55.9813	-56.6222	-53.4789	-54.1808	-53.5094	-55.6456	-55.6456	-55.6456	-55.493	-57.8734	-57.9039	-59.4908	-58.6058		-58.087	-58.7584	-58.3922	-59.1246	-59.2162	-58.6363	-60.3758	-62.4205	-61.7186	-60.4369	-59.3993	-59.2162	-58.4532	-57.5377
-1.564	-54.9742	-56.0118	-56.6222	-53.4178	-54.1197	-53.4789	-55.6761	-55.6456	-55.5541	-55.5235	-57.9039	-57.8734	-59.4908	-58.5753		-58.087	-58.7279	-58.3617	-59.0941	-59.3077	-58.6974	-60.3453	-62.5426	-61.6271	-60.4979	-59.5519	-59.1856	-58.4837	-57.6292
-1.563	-54.9132	-56.0118	-56.5306	-53.4483	-54.1502	-53.5094	-55.6151	-55.5541	-55.493	-55.493	-57.8734	-57.8734	-59.5213	-58.5753		-58.1175	-58.7279	-58.3312	-59.0025	-59.3688	-58.6974	-60.3148	-62.6341	-61.5965	-60.4674	-59.6434	-59.2467	-58.4532	-57.5682
-1.562	-54.9742	-56.0118	-56.5611	-53.4483	-54.1502	-53.4789	-55.6151	-55.5235	-55.5541	-55.493	-57.8124	-57.9039	-59.5213	-58.5143		-58.148	-58.7584	-58.2396	-59.0025	-59.4603	-58.7279	-60.3758	-62.6646	-61.566	-60.4979	-59.796	-59.1856	-58.4837	-57.5072
-1.561	-54.9437	-56.0118	-56.5306	-53.3568	-54.0892	-53.4178	-55.6761	-55.493	-55.5541	-55.432	-57.8124	-57.9039	-59.4603	-58.4837		-58.2396	-58.8194	-58.2091	-58.9415	-59.5519	-58.7584	-60.3453	-62.7257	-61.505	-60.4674	-59.9181	-59.2467	-58.4837	-57.5377
-1.56	-54.9132	-55.9508	-56.4696	-53.3568	-54.0892	-53.4178	-55.6151	-55.4625	-55.6151	-55.4015	-57.8429	-57.8734	-59.4908	-58.4227		-58.3006	-58.8194	-58.148	-58.9415	-59.6129	-58.7584	-60.2232	-62.6952	-61.505	-60.4979	-60.0096	-59.1856	-58.4532	-57.5682
-1.559	-54.9132	-55.9813	-56.4696	-53.3873	-54.0587	-53.3873	-55.5846	-55.4625	-55.6456	-55.3404	-57.7818	-57.9344	-59.5519	-58.3617		-58.3312	-58.8194	-58.148	-58.972	-59.6434	-58.7584	-60.3148	-62.7257	-61.505	-60.4979	-60.1622	-59.1551	-58.4227	-57.5377
-1.558	-54.8827	-55.9813	-56.4085	-53.2958	-54.0282	-53.4483	-55.6456	-55.4015	-55.7066	-55.3099	-57.7513	-57.9344	-59.6129	-58.3922		-58.3617	-58.9415	-58.1175	-58.9415	-59.6739	-58.7584	-60.1927	-62.7562	-61.4439	-60.4369	-60.2843	-59.1246	-58.4227	-57.4461
-1.557	-54.8521	-55.9813	-56.3475	-53.3263	-53.9977	-53.4178	-55.6151	-55.3404	-55.7066	-55.2489	-57.7208	-57.9344	-59.6739	-58.3617		-58.3922	-58.9415	-58.148	-58.911	-59.7044	-58.8194	-60.2843	-62.7562	-61.3829	-60.4369	-60.2232	-59.1551	-58.3617	-57.4156
-1.556	-54.8521	-55.9508	-56.2865	-53.3568	-54.0282	-53.4178	-55.6456	-55.3099	-55.6761	-55.2489	-57.7513	-57.9344	-59.735	-58.3312		-58.4227	-58.8805	-58.1175	-58.9415	-59.735	-58.85	-60.2232	-62.6952	-61.3524	-60.4674	-60.3148	-59.1551	-58.3006	-57.4156
-1.555	-54.7911	-55.9203	-56.317	-53.3568	-54.0282	-53.3873	-55.6761	-55.2184	-55.7066	-55.1878	-57.7513	-57.9649	-59.796	-58.3922		-58.4532	-58.8194	-58.1175	-58.9415	-59.6739	-58.8805	-60.2843	-62.6036	-61.3219	-60.4063	-60.2843	-59.0941	-58.2701	-57.3851
-1.554	-54.8827	-55.8592	-56.2865	-53.2958	-53.9977	-53.4178	-55.6761	-55.1878	-55.7677	-55.2184	-57.7818	-57.9649	-59.735	-58.3617		-58.3922	-58.8194	-58.1175	-58.911	-59.6434	-58.8805	-60.2843	-62.6036	-61.2608	-60.4369	-60.3148	-59.0025	-58.2396	-57.3851
-1.553	-54.9132	-55.7677	-56.2254	-53.3263	-53.9977	-53.4483	-55.7066	-55.1268	-55.7677	-55.1573	-57.7818	-57.9649	-59.735	-58.3617		-58.4837	-58.7279	-58.1175	-58.911	-59.6434	-58.9415	-60.3148	-62.5426	-61.2303	-60.4369	-60.1622	-59.0025	-58.2396	-57.4156
-1.552	-54.9742	-55.7677	-56.2254	-53.3263	-53.9977	-53.4483	-55.6761	-55.0353	-55.7982	-55.1268	-57.8124	-58.026	-59.7655	-58.3617		-58.4837	-58.6668	-58.2091	-58.911	-59.5824	-58.8805	-60.3758	-62.4815	-61.2303	-60.4369	-60.1927	-58.9415	-58.2091	-57.4156
-1.551	-55.0047	-55.7066	-56.1949	-53.3568	-53.9977	-53.4483	-55.6151	-55.0047	-55.7982	-55.0963	-57.7818	-58.026	-59.8265	-58.3617		-58.5143	-58.6668	-58.148	-58.85	-59.5213	-58.85	-60.3758	-62.3595	-61.1998	-60.4369	-60.1927	-58.9415	-58.2091	-57.4156
-1.55	-55.0047	-55.7677	-56.1644	-53.3263	-53.9977	-53.4789	-55.7066	-55.0047	-55.8592	-55.0658	-57.7818	-57.9649	-59.796	-58.3312		-58.5143	-58.6058	-58.148	-58.85	-59.4908	-58.9415	-60.3148	-62.329	-61.1388	-60.4674	-60.1622	-58.911	-58.2091	-57.4156
-1.549	-55.0047	-55.7066	-56.1949	-53.3568	-53.9671	-53.5094	-55.6761	-54.9437	-55.8897	-55.0658	-57.7513	-58.0565	-59.8265	-58.2701		-58.4532	-58.5753	-58.1175	-58.7584	-59.4603	-58.911	-60.3758	-62.2374	-61.1083	-60.4063	-60.1622	-58.8805	-58.1786	-57.4461
-1.548	-55.0353	-55.7677	-56.2254	-53.3568	-53.9671	-53.4789	-55.6456	-54.9437	-55.9508	-55.0047	-57.7513	-58.026	-59.8265	-58.2396		-58.4837	-58.5448	-57.9955	-58.7279	-59.3993	-58.972	-60.3453	-62.1764	-61.1083	-60.4063	-60.1927	-58.7889	-58.1175	-57.4767
-1.547	-55.0353	-55.7677	-56.1949	-53.2958	-53.9366	-53.4789	-55.7066	-54.9132	-55.9203	-54.9742	-57.6903	-58.026	-59.796	-58.1786		-58.5143	-58.5143	-57.9955	-58.6668	-59.3688	-59.0025	-60.3148	-62.0848	-61.1083	-60.3453	-60.1012	-58.7584	-58.1175	-57.4767
-1.546	-55.0047	-55.7372	-56.1644	-53.2652	-53.9671	-53.4178	-55.7372	-54.9132	-55.9813	-54.9132	-57.6598	-58.087	-59.796	-58.1175		-58.4837	-58.4532	-57.9649	-58.6668	-59.3993	-59.0636	-60.3758	-62.0238	-61.1388	-60.3148	-60.1012	-58.6974	-58.087	-57.4461
-1.545	-55.0047	-55.7677	-56.2254	-53.2652	-53.9061	-53.4789	-55.7677	-54.8521	-56.0118	-54.9437	-57.6292	-58.148	-59.796	-58.1175		-58.5143	-58.4227	-57.9649	-58.6974	-59.3993	-59.0636	-60.4369	-61.9627	-61.1693	-60.2232	-60.1012	-58.6668	-58.087	-57.5377
-1.544	-54.9742	-55.7677	-56.2865	-53.2958	-53.8756	-53.4483	-55.8592	-54.8216	-56.0729	-54.9132	-57.5987	-58.2091	-59.7044	-58.0565		-58.5143	-58.3617	-57.9649	-58.6974	-59.3077	-59.0636	-60.4369	-61.9017	-61.1693	-60.2232	-60.0401	-58.5753	-58.0565	-57.5072
-1.543	-54.9742	-55.7982	-56.2865	-53.2958	-53.8451	-53.4483	-55.8287	-54.7911	-56.0729	-54.8827	-57.5987	-58.2091	-59.7044	-57.9955		-58.4837	-58.3617	-57.9955	-58.7889	-59.3382	-59.0636	-60.4674	-61.8712	-61.1693	-60.2232	-60.0096	-58.5753	-58.0565	-57.5377
-1.542	-54.9742	-55.7372	-56.3475	-53.2958	-53.8146	-53.4789	-55.8592	-54.7301	-56.0729	-54.9132	-57.5682	-58.1786	-59.7044	-57.9649		-58.5448	-58.3922	-57.9955	-58.85	-59.3077	-59.0331	-60.5284	-61.8102	-61.1693	-60.2232	-60.0096	-58.6363	-58.026	-57.5987
-1.541	-54.9742	-55.7677	-56.4696	-53.3568	-53.8146	-53.4178	-55.8592	-54.6996	-56.0729	-54.9437	-57.5987	-58.148	-59.6434	-57.9649		-58.5143	-58.3617	-57.9955	-58.8194	-59.3077	-59.0331	-60.4979	-61.7796	-61.1998	-60.3148	-59.9791	-58.6363	-57.9649	-57.5987
-1.54	-54.9132	-55.7677	-56.4085	-53.3263	-53.8146	-53.4178	-55.8592	-54.669	-56.1034	-54.8827	-57.6292	-58.1175	-59.5824	-57.9039		-58.5143	-58.3312	-58.026	-58.85	-59.2772	-59.0331	-60.4674	-61.8102	-61.1998	-60.3148	-60.0096	-58.6058	-57.8734	-57.5987
-1.539	-54.8827	-55.7677	-56.5001	-53.3568	-53.8146	-53.3568	-55.9203	-54.6996	-56.0729	-54.9437	-57.5987	-58.087	-59.5519	-57.8124		-58.5143	-58.3006	-57.9955	-58.911	-59.2772	-59.0025	-60.4674	-61.7796	-61.1693	-60.3148	-59.9486	-58.5753	-57.8429	-57.6598
-1.538	-54.8827	-55.7677	-56.4696	-53.4178	-53.784	-53.3568	-55.9203	-54.7606	-56.0118	-54.9742	-57.5987	-58.026	-59.5519	-57.7818		-58.4532	-58.3617	-58.026	-58.972	-59.2467	-59.0331	-60.4369	-61.7186	-61.2303	-60.2843	-59.9486	-58.5448	-57.8429	-57.6292
-1.537	-54.8827	-55.8287	-56.4696	-53.4483	-53.784	-53.3873	-55.9203	-54.6996	-56.0729	-55.0047	-57.6598	-57.9955	-59.5213	-57.7513		-58.4227	-58.3312	-58.1175	-59.0636	-59.1856	-59.0331	-60.4063	-61.6881	-61.2303	-60.3148	-59.9181	-58.5753	-57.8429	-57.6598
-1.536	-54.8216	-55.8287	-56.5001	-53.4483	-53.8146	-53.4178	-55.8897	-54.7301	-56.1034	-54.9742	-57.6598	-58.026	-59.5519	-57.7208		-58.3617	-58.3312	-58.148	-59.0636	-59.2162	-59.0331	-60.4063	-61.7186	-61.2608	-60.3148	-59.857	-58.5753	-57.8734	-57.6598
-1.535	-54.7606	-55.7982	-56.5001	-53.4483	-53.8146	-53.3873	-55.9203	-54.7301	-56.1339	-55.0353	-57.6598	-57.9649	-59.5213	-57.6598		-58.2701	-58.3006	-58.1786	-59.0636	-59.2162	-59.0025	-60.3453	-61.6576	-61.2303	-60.3148	-59.7655	-58.6058	-57.8429	-57.6598
-1.534	-54.7911	-55.7677	-56.5001	-53.3873	-53.8146	-53.3568	-55.9508	-54.6996	-56.0423	-55.0353	-57.6292	-57.8734	-59.5213	-57.6598		-58.1786	-58.3006	-58.1786	-59.0941	-59.2467	-58.972	-60.3148	-61.6881	-61.2303	-60.2843	-59.6434	-58.6058	-57.7818	-57.6903
-1.533	-54.7911	-55.8287	-56.5001	-53.3873	-53.8146	-53.3568	-55.9508	-54.7606	-56.0423	-55.0658	-57.6903	-57.8124	-59.4603	-57.6903		-58.0565	-58.3006	-58.2396	-59.1246	-59.2162	-58.9415	-60.2232	-61.6881	-61.2303	-60.2232	-59.5519	-58.5753	-57.7513	-57.6903
-1.532	-54.7911	-55.8287	-56.4085	-53.3568	-53.8451	-53.3263	-56.0118	-54.7606	-56.0118	-55.1268	-57.6903	-57.8429	-59.4908	-57.7818		-57.9955	-58.3006	-58.2396	-59.0941	-59.2467	-58.9415	-60.2232	-61.6576	-61.1998	-60.1622	-59.4298	-58.5753	-57.7513	-57.6903
-1.531	-54.8216	-55.8592	-56.378	-53.3263	-53.8756	-53.3263	-56.0423	-54.7301	-56.0729	-55.1573	-57.6598	-57.9039	-59.4298	-57.9039		-57.9649	-58.2396	-58.2701	-59.1246	-59.2467	-59.0025	-60.1317	-61.6271	-61.2914	-60.1927	-59.3688	-58.5753	-57.7208	-57.7208
-1.53	-54.8521	-55.8592	-56.317	-53.2958	-53.9366	-53.3568	-56.1034	-54.7301	-56.0423	-55.1268	-57.5987	-57.9039	-59.4298	-57.9955		-57.9955	-58.2396	-58.3312	-59.1551	-59.2467	-59.0025	-60.1012	-61.6271	-61.2914	-60.1012	-59.3382	-58.5143	-57.6903	-57.7208
-1.529	-54.8827	-55.9203	-56.3475	-53.2958	-53.8451	-53.3568	-56.1339	-54.7606	-56.0729	-55.1573	-57.5682	-57.9649	-59.4298	-58.1175		-57.9039	-58.1786	-58.3617	-59.1551	-59.2467	-59.0025	-60.1012	-61.6271	-61.2608	-60.1317	-59.1856	-58.4532	-57.6903	-57.6903
-1.528	-54.9132	-55.9508	-56.3475	-53.1737	-53.8451	-53.2958	-56.1644	-54.6996	-56.0729	-55.1878	-57.5377	-58.026	-59.3993	-58.2091		-57.9039	-58.1786	-58.4532	-59.1246	-59.3077	-59.0636	-60.1317	-61.6576	-61.2914	-60.0707	-59.1246	-58.4837	-57.6903	-57.7208
-1.527	-54.9132	-56.0118	-56.3475	-53.0821	-53.8756	-53.3263	-56.2254	-54.6385	-56.0423	-55.1878	-57.4767	-58.026	-59.3993	-58.3006		-57.8734	-58.148	-58.5143	-59.1856	-59.3077	-59.0331	-60.1012	-61.6271	-61.2608	-60.0401	-59.0331	-58.5143	-57.6598	-57.7818
-1.526	-54.9132	-56.1034	-56.4085	-53.1126	-53.8756	-53.3263	-56.2865	-54.5775	-56.0423	-55.2489	-57.4767	-57.9955	-59.3382	-58.4227		-57.8429	-58.1175	-58.5143	-59.1246	-59.2467	-59.0636	-60.0707	-61.6576	-61.2303	-60.0401	-58.9415	-58.5143	-57.7208	-57.8429
-1.525	-54.9132	-56.2254	-56.4696	-53.0516	-53.8451	-53.3263	-56.2865	-54.608	-56.0118	-55.2489	-57.5377	-58.1175	-59.3382	-58.3922		-57.7513	-58.087	-58.5448	-59.0636	-59.2772	-59.0636	-60.0401	-61.6881	-61.1693	-59.9486	-58.8194	-58.5753	-57.6903	-57.9039
-1.524	-54.8827	-56.2865	-56.4696	-53.1126	-53.8756	-53.3873	-56.317	-54.669	-55.9813	-55.2794	-57.5377	-58.1786	-59.2467	-58.3922		-57.7818	-58.026	-58.6058	-59.0636	-59.2772	-59.0941	-60.0401	-61.6576	-61.1693	-59.9486	-58.7584	-58.5143	-57.6598	-58.0565
-1.523	-54.8521	-56.378	-56.5306	-53.1126	-53.8451	-53.2958	-56.2865	-54.6385	-55.9508	-55.2794	-57.5987	-58.1786	-59.2772	-58.3617		-57.7208	-57.9649	-58.6668	-59.0636	-59.2467	-59.1246	-60.0401	-61.6881	-61.1083	-59.9486	-58.6974	-58.5448	-57.7513	-58.087
-1.522	-54.8827	-56.4085	-56.5001	-53.0821	-53.784	-53.3263	-56.256	-54.7301	-55.9203	-55.3099	-57.6292	-58.2091	-59.2162	-58.3006		-57.7208	-57.9344	-58.6668	-59.0941	-59.2772	-59.0941	-60.0096	-61.7796	-61.0167	-59.9791	-58.6363	-58.4837	-57.7818	-58.1786
-1.521	-54.8216	-56.378	-56.5001	-53.0821	-53.8146	-53.2347	-56.256	-54.7606	-55.8897	-55.4015	-57.6292	-58.2091	-59.1551	-58.3922		-57.7818	-57.9039	-58.6974	-59.0941	-59.3077	-59.0331	-60.0096	-61.8102	-60.9862	-59.9791	-58.6058	-58.4837	-57.7818	-58.2701
-1.52	-54.8216	-56.378	-56.4696	-53.1126	-53.7535	-53.1737	-56.256	-54.7911	-55.9813	-55.3709	-57.6598	-58.1786	-59.2467	-58.3312		-57.8124	-57.9039	-58.6668	-59.0636	-59.1856	-59.0941	-59.9791	-61.8712	-60.9862	-60.0707	-58.6058	-58.5143	-57.8124	-58.3312
-1.519	-54.8827	-56.3475	-56.4696	-53.1737	-53.8146	-53.2042	-56.2254	-54.7301	-55.9508	-55.4015	-57.6598	-58.2091	-59.1856	-58.3922		-57.8124	-57.8429	-58.7279	-59.0636	-59.1551	-59.0331	-60.0096	-61.9322	-60.9251	-60.0707	-58.5143	-58.4837	-57.9039	-58.3617
-1.518	-54.8521	-56.2865	-56.4696	-53.1432	-53.784	-53.2347	-56.256	-54.6996	-55.9508	-55.4015	-57.6598	-58.2396	-59.1856	-58.3922		-57.8124	-57.8124	-58.6974	-59.0331	-59.0941	-59.0025	-59.9486	-61.9933	-60.8946	-60.1622	-58.5143	-58.4532	-57.9344	-58.4227
-1.517	-54.8216	-56.256	-56.378	-53.2042	-53.723	-53.2347	-56.317	-54.7301	-56.0118	-55.432	-57.7208	-58.1786	-59.1551	-58.4227		-57.7818	-57.7513	-58.6974	-59.0025	-59.1551	-58.972	-59.9181	-62.0238	-60.8946	-60.1317	-58.4227	-58.4532	-57.9344	-58.4532
-1.516	-54.8827	-56.2254	-56.3475	-53.1737	-53.723	-53.3263	-56.2865	-54.7606	-56.0423	-55.493	-57.7208	-58.148	-59.2162	-58.4837		-57.7513	-57.7513	-58.6974	-59.0636	-59.1551	-58.8805	-59.9486	-62.0543	-60.9251	-60.1622	-58.3922	-58.3922	-57.9955	-58.4837
-1.515	-54.8827	-56.1644	-56.4085	-53.1737	-53.7535	-53.2958	-56.2865	-54.7911	-56.0118	-55.493	-57.7818	-58.148	-59.2467	-58.4837		-57.7208	-57.7208	-58.7279	-59.0025	-59.1551	-58.8805	-59.9181	-62.0543	-60.9251	-60.1927	-58.3617	-58.3922	-58.087	-58.4837
-1.514	-54.8216	-56.1949	-56.4696	-53.1432	-53.7535	-53.3263	-56.378	-54.8216	-56.1034	-55.5541	-57.8124	-58.148	-59.2772	-58.5143		-57.6598	-57.7208	-58.8194	-58.8805	-59.1856	-58.911	-59.8876	-62.0238	-60.8946	-60.2232	-58.3312	-58.4532	-58.0565	-58.5143
-1.513	-54.7911	-56.1034	-56.5306	-53.1737	-53.723	-53.3568	-56.4085	-54.7606	-56.1034	-55.493	-57.8429	-58.148	-59.2772	-58.5448		-57.5682	-57.6903	-58.8805	-58.8194	-59.2162	-58.8805	-59.8265	-61.9627	-60.9251	-60.2232	-58.3617	-58.4227	-57.9955	-58.5143
-1.512	-54.8521	-56.1339	-56.5917	-53.2042	-53.7535	-53.3873	-56.378	-54.7301	-56.1644	-55.5235	-57.8429	-58.2091	-59.3077	-58.6058		-57.5987	-57.6903	-58.8805	-58.85	-59.2467	-58.911	-59.8265	-61.9322	-60.8641	-60.2843	-58.3617	-58.3617	-58.087	-58.4837
-1.511	-54.8827	-56.0118	-56.6527	-53.2347	-53.784	-53.4483	-56.317	-54.6385	-56.1644	-55.5235	-57.8429	-58.2701	-59.3382	-58.6974		-57.5377	-57.7208	-58.972	-58.85	-59.2467	-58.9415	-59.796	-61.9322	-60.8946	-60.2232	-58.3312	-58.3617	-58.087	-58.5143
-1.51	-54.9742	-56.0118	-56.6832	-53.1737	-53.784	-53.4483	-56.3475	-54.547	-56.1949	-55.5235	-57.7818	-58.2396	-59.3382	-58.7584		-57.4767	-57.5987	-59.0331	-58.85	-59.2772	-58.972	-59.7655	-61.9322	-60.9251	-60.3148	-58.2701	-58.3312	-58.1175	-58.5143
-1.509	-55.0047	-55.9203	-56.6527	-53.2042	-53.8146	-53.4178	-56.2865	-54.4554	-56.1949	-55.5235	-57.7818	-58.2701	-59.3688	-58.8194		-57.5377	-57.5987	-59.0636	-58.8805	-59.2772	-58.972	-59.796	-61.9017	-60.8946	-60.2232	-58.2091	-58.3312	-58.148	-58.4837
-1.508	-55.0047	-55.9508	-56.7137	-53.1432	-53.8756	-53.4483	-56.2865	-54.4249	-56.1339	-55.493	-57.8124	-58.2701	-59.4298	-58.8805		-57.6292	-57.5987	-59.2162	-58.9415	-59.3077	-59.0331	-59.796	-61.9017	-60.8946	-60.2232	-58.1175	-58.3006	-58.1175	-58.5143
-1.507	-55.0047	-55.8897	-56.7442	-53.1432	-53.9061	-53.5094	-56.2865	-54.3334	-56.1339	-55.4625	-57.8124	-58.2091	-59.4908	-58.972		-57.6292	-57.5072	-59.2772	-59.0636	-59.3077	-59.0025	-59.8265	-61.8407	-60.8336	-60.1927	-58.0565	-58.2701	-58.1786	-58.5143
-1.506	-55.0047	-55.9203	-56.8053	-53.0821	-53.8451	-53.4483	-56.2254	-54.3028	-56.1644	-55.432	-57.8124	-58.2091	-59.5519	-59.0025		-57.6598	-57.5072	-59.3688	-59.0941	-59.3382	-59.0331	-59.857	-61.9017	-60.742	-60.3148	-57.9955	-58.2091	-58.2091	-58.5753
-1.505	-55.0658	-55.9203	-56.8968	-53.0821	-53.8451	-53.4789	-56.1644	-54.2723	-56.1644	-55.4015	-57.8734	-58.1786	-59.5824	-58.972		-57.7208	-57.4767	-59.4908	-59.1246	-59.3688	-59.0636	-59.857	-61.9322	-60.742	-60.2232	-57.9649	-58.2091	-58.1786	-58.5753
-1.504	-55.0963	-55.8592	-56.9273	-53.1126	-53.8451	-53.6009	-56.0423	-54.2723	-56.1644	-55.4015	-57.8734	-58.1786	-59.6739	-59.0025		-57.7208	-57.4461	-59.5824	-59.1856	-59.3688	-59.0941	-59.857	-61.9627	-60.7115	-60.1317	-57.9955	-58.148	-58.1786	-58.6058
-1.503	-55.0658	-55.8287	-56.9579	-53.1432	-53.8756	-53.5399	-55.9203	-54.3028	-56.1644	-55.3709	-57.8734	-58.2091	-59.7044	-59.0636		-57.7513	-57.4156	-59.6434	-59.2467	-59.3077	-59.0941	-59.8265	-62.0238	-60.7115	-60.2232	-57.9955	-58.1786	-58.2396	-58.6363
-1.502	-55.0658	-55.7982	-56.9884	-53.1737	-53.8756	-53.5399	-55.8592	-54.2418	-56.1339	-55.3099	-57.9039	-58.2091	-59.796	-59.0636		-57.7513	-57.3851	-59.6434	-59.2772	-59.3382	-59.1246	-59.796	-62.0848	-60.742	-60.2232	-57.9955	-58.2091	-58.2396	-58.6363
-1.501	-55.0658	-55.8287	-57.0189	-53.2042	-53.8451	-53.5399	-55.8592	-54.2418	-56.1034	-55.4015	-57.9039	-58.2396	-59.857	-59.0636		-57.8124	-57.4156	-59.7044	-59.3382	-59.2772	-59.0941	-59.796	-62.0848	-60.681	-60.2232	-57.9955	-58.1786	-58.2091	-58.6363
-1.5	-55.0353	-55.8592	-56.9579	-53.1737	-53.8146	-53.6009	-55.7982	-54.2418	-56.1034	-55.432	-57.9039	-58.2091	-59.9181	-59.0025		-57.8429	-57.4156	-59.857	-59.3688	-59.3077	-59.0636	-59.735	-62.1153	-60.681	-60.2232	-58.026	-58.1175	-58.2091	-58.6668
-1.499	-54.9742	-55.8592	-56.9579	-53.2347	-53.8146	-53.5704	-55.7066	-54.2418	-56.0423	-55.432	-57.9039	-58.1786	-59.9486	-58.972		-57.8734	-57.3546	-59.857	-59.3688	-59.2467	-59.0331	-59.7655	-62.1459	-60.681	-60.3148	-58.0565	-58.087	-58.2091	-58.6974
-1.498	-54.9437	-55.8592	-56.9884	-53.2042	-53.8451	-53.723	-55.6151	-54.2723	-56.1034	-55.432	-57.9039	-58.1786	-59.9181	-58.911		-57.9039	-57.3851	-59.9181	-59.3688	-59.1856	-59.0025	-59.8265	-62.1459	-60.7115	-60.2232	-58.087	-58.026	-58.2701	-58.6974
-1.497	-54.9132	-55.8287	-56.9884	-53.2347	-53.784	-53.723	-55.5541	-54.2723	-56.1034	-55.4625	-57.9039	-58.148	-59.9486	-58.8805		-57.9344	-57.4461	-59.9486	-59.3993	-59.1856	-59.0331	-59.8265	-62.1459	-60.681	-60.1927	-58.1786	-58.026	-58.2396	-58.6668
-1.496	-54.9132	-55.7982	-56.9884	-53.2042	-53.8146	-53.6925	-55.493	-54.3639	-56.1034	-55.4625	-57.8429	-58.087	-59.9486	-58.8805		-57.9039	-57.4156	-60.0401	-59.4298	-59.1551	-58.9415	-59.8265	-62.1459	-60.7115	-60.2843	-58.3922	-57.9039	-58.2091	-58.6668
-1.495	-54.8827	-55.7982	-57.0189	-53.2652	-53.7535	-53.6925	-55.493	-54.4249	-56.1034	-55.4625	-57.8429	-58.026	-59.9486	-58.8194		-57.9039	-57.3851	-60.0401	-59.3688	-59.1246	-58.911	-59.796	-62.0848	-60.7726	-60.2843	-58.4837	-57.9344	-58.2091	-58.6974
-1.494	-54.7911	-55.7982	-57.1105	-53.2347	-53.784	-53.723	-55.432	-54.4859	-56.0729	-55.4625	-57.8429	-57.9955	-59.9791	-58.7889		-57.8734	-57.3546	-60.0096	-59.3382	-59.0636	-58.85	-59.7655	-62.0848	-60.7726	-60.1927	-58.6058	-57.9039	-58.1786	-58.6668
-1.493	-54.7911	-55.7677	-57.0799	-53.2347	-53.8146	-53.723	-55.432	-54.5775	-56.1034	-55.432	-57.7818	-57.9649	-59.9486	-58.7584		-57.7818	-57.3851	-60.0401	-59.3688	-59.0636	-58.8194	-59.796	-61.9933	-60.8641	-60.2843	-58.6974	-57.8429	-58.1175	-58.6974
-1.492	-54.7606	-55.7677	-57.1105	-53.2347	-53.8146	-53.7535	-55.3709	-54.669	-56.1339	-55.432	-57.7818	-57.8734	-59.9181	-58.6974		-57.7818	-57.3546	-60.0401	-59.3688	-59.0025	-58.7889	-59.8265	-61.9627	-60.8641	-60.2232	-58.7889	-57.7818	-58.087	-58.6974
-1.491	-54.7301	-55.7982	-57.0494	-53.2652	-53.8146	-53.723	-55.3709	-54.5775	-56.1949	-55.4015	-57.7818	-57.8124	-59.857	-58.7279		-57.7208	-57.263	-60.0707	-59.3993	-58.9415	-58.7279	-59.7655	-61.9933	-60.8641	-60.2843	-58.8805	-57.7818	-58.087	-58.7584
-1.49	-54.6996	-55.8592	-57.0799	-53.2652	-53.7535	-53.723	-55.3709	-54.6385	-56.1949	-55.4015	-57.6903	-57.7818	-59.857	-58.6974		-57.7208	-57.3241	-60.1012	-59.3382	-58.85	-58.6974	-59.796	-61.8712	-60.8946	-60.2232	-58.911	-57.6903	-58.087	-58.6974
-1.489	-54.7301	-55.8592	-57.0189	-53.2347	-53.7535	-53.7535	-55.3404	-54.6385	-56.1644	-55.4015	-57.6292	-57.6903	-59.857	-58.7279		-57.6598	-57.2936	-60.1927	-59.3688	-58.8194	-58.7279	-59.7655	-61.8407	-60.9251	-60.2232	-59.0025	-57.6292	-58.026	-58.6668
-1.488	-54.7301	-55.8897	-57.0799	-53.2347	-53.784	-53.723	-55.2794	-54.6385	-56.1644	-55.3709	-57.5987	-57.6903	-59.7655	-58.7584		-57.6598	-57.263	-60.1622	-59.3382	-58.7584	-58.6974	-59.8265	-61.7796	-60.9251	-60.1622	-59.0025	-57.5682	-58.0565	-58.6363
-1.487	-54.669	-55.9203	-57.141	-53.2958	-53.8146	-53.7535	-55.2794	-54.6996	-56.1644	-55.4015	-57.5072	-57.6598	-59.735	-58.7584		-57.6598	-57.263	-60.1317	-59.3077	-58.6974	-58.7279	-59.8265	-61.7186	-60.9557	-60.1012	-59.0025	-57.5682	-58.087	-58.6363
-1.486	-54.669	-55.9203	-57.141	-53.2652	-53.8146	-53.7535	-55.3099	-54.669	-56.1339	-55.3709	-57.4461	-57.6598	-59.7044	-58.7889		-57.6292	-57.263	-60.1317	-59.3077	-58.6058	-58.7889	-59.8265	-61.6881	-60.9862	-60.1012	-59.0636	-57.5682	-58.026	-58.6363
-1.485	-54.5775	-56.0118	-57.1105	-53.2652	-53.8146	-53.723	-55.2794	-54.6996	-56.0423	-55.3099	-57.4461	-57.6598	-59.6434	-58.7584		-57.5987	-57.202	-60.1622	-59.3077	-58.5753	-58.8194	-59.796	-61.6881	-61.0167	-60.0401	-59.0636	-57.5072	-57.9649	-58.6974
-1.484	-54.5775	-56.0729	-57.141	-53.2347	-53.7535	-53.6925	-55.2489	-54.669	-56.0423	-55.2184	-57.3851	-57.7208	-59.6129	-58.85		-57.5987	-57.2325	-60.1317	-59.3077	-58.5753	-58.8194	-59.796	-61.6881	-61.0167	-59.9791	-59.0331	-57.4767	-57.9649	-58.7279
-1.483	-54.5165	-56.1339	-57.1715	-53.2347	-53.784	-53.6925	-55.2794	-54.6385	-56.1034	-55.1878	-57.4461	-57.7208	-59.6129	-58.911		-57.6292	-57.202	-60.1317	-59.3688	-58.5448	-58.8805	-59.796	-61.5965	-61.0777	-60.0096	-59.0025	-57.4461	-57.9039	-58.6668
-1.482	-54.4554	-56.1034	-57.0799	-53.3263	-53.8146	-53.662	-55.2489	-54.6385	-56.1034	-55.1878	-57.3851	-57.7208	-59.5824	-58.9415		-57.5377	-57.2325	-60.0707	-59.3688	-58.5448	-58.85	-59.796	-61.6271	-61.1388	-59.9486	-59.0331	-57.4767	-57.8429	-58.6974
-1.481	-54.4249	-56.1339	-57.1105	-53.2347	-53.8451	-53.6314	-55.2489	-54.6385	-56.0423	-55.2489	-57.3546	-57.7208	-59.5213	-58.8805		-57.5377	-57.2325	-60.0707	-59.3993	-58.5143	-58.8805	-59.796	-61.566	-61.1693	-59.9486	-59.0331	-57.4767	-57.8429	-58.6974
-1.48	-54.3944	-56.1339	-57.1105	-53.2347	-53.784	-53.6009	-55.2489	-54.6385	-56.1034	-55.2794	-57.3241	-57.6903	-59.5213	-58.911		-57.5682	-57.202	-59.9791	-59.4603	-58.4837	-58.9415	-59.7655	-61.5355	-61.1998	-59.9486	-59.0025	-57.4767	-57.8429	-58.6363
-1.479	-54.3639	-56.1949	-57.1105	-53.2347	-53.8146	-53.5399	-55.2794	-54.547	-56.0423	-55.3099	-57.3546	-57.6903	-59.4908	-58.911		-57.5987	-57.141	-59.9791	-59.4908	-58.4227	-58.972	-59.796	-61.4134	-61.2303	-59.9486	-59.0025	-57.5072	-57.8734	-58.6974
-1.478	-54.3639	-56.1949	-57.1105	-53.2652	-53.8146	-53.5704	-55.2794	-54.547	-56.0423	-55.2489	-57.2325	-57.6903	-59.5213	-58.972		-57.6292	-57.2325	-59.9181	-59.4908	-58.4532	-59.0941	-59.7044	-61.4439	-61.2303	-60.0096	-59.0331	-57.4461	-57.8124	-58.6974
-1.477	-54.3028	-56.2865	-57.0494	-53.2958	-53.8146	-53.4789	-55.2794	-54.5775	-55.9813	-55.3099	-57.2325	-57.6598	-59.4908	-58.972		-57.7208	-57.141	-59.9181	-59.6129	-58.4837	-59.0941	-59.7044	-61.505	-61.1998	-59.9791	-59.0025	-57.4156	-57.8429	-58.6668
-1.476	-54.2723	-56.3475	-57.0494	-53.2958	-53.8146	-53.5094	-55.2489	-54.5775	-56.0423	-55.3709	-57.2325	-57.6292	-59.4908	-59.0025		-57.8429	-57.1715	-59.857	-59.6434	-58.5448	-59.1246	-59.735	-61.4439	-61.1693	-59.9486	-59.0941	-57.3851	-57.8429	-58.6668
-1.475	-54.2418	-56.3475	-57.0189	-53.2652	-53.8146	-53.5399	-55.2794	-54.608	-56.0423	-55.4015	-57.202	-57.6292	-59.4298	-59.0025		-57.9955	-57.2325	-59.8265	-59.735	-58.5753	-59.1551	-59.6739	-61.4134	-61.1388	-59.9486	-59.0941	-57.3851	-57.8124	-58.6058
-1.474	-54.2418	-56.378	-57.0494	-53.2652	-53.784	-53.662	-55.2489	-54.669	-56.1339	-55.3709	-57.1105	-57.6598	-59.4603	-58.9415		-58.1175	-57.202	-59.735	-59.7655	-58.6668	-59.1246	-59.6739	-61.3829	-61.0777	-60.0401	-59.0941	-57.4461	-57.8124	-58.5753
-1.473	-54.1808	-56.378	-56.9884	-53.2652	-53.8451	-53.6009	-55.2184	-54.608	-56.1644	-55.4015	-57.1105	-57.6292	-59.4603	-58.911		-58.2701	-57.202	-59.735	-59.857	-58.7889	-59.0941	-59.6739	-61.4134	-61.0167	-60.0707	-59.0636	-57.3546	-57.8429	-58.5753
-1.472	-54.1808	-56.4085	-57.1105	-53.3263	-53.9061	-53.723	-55.2184	-54.608	-56.1644	-55.3709	-57.0494	-57.5987	-59.4298	-58.8805		-58.3922	-57.263	-59.7044	-59.857	-58.8194	-59.0331	-59.7044	-61.3524	-61.0472	-60.0096	-59.1246	-57.3241	-57.8734	-58.5753
-1.471	-54.1808	-56.3475	-57.141	-53.3263	-53.9061	-53.784	-55.2184	-54.608	-56.1339	-55.3709	-57.0189	-57.5987	-59.3993	-58.8194		-58.4532	-57.263	-59.735	-59.8265	-58.85	-59.0025	-59.7044	-61.3524	-60.9862	-60.0096	-59.1246	-57.3851	-57.8734	-58.6058
-1.47	-54.2113	-56.2865	-57.202	-53.2652	-53.9061	-53.8146	-55.2489	-54.669	-56.1644	-55.3709	-57.0189	-57.5072	-59.3993	-58.7279		-58.5143	-57.2325	-59.6739	-59.857	-58.7889	-58.972	-59.7655	-61.3219	-60.9251	-60.0096	-59.1856	-57.3241	-57.9039	-58.5448
-1.469	-54.2113	-56.317	-57.202	-53.2958	-53.8756	-53.8451	-55.2489	-54.6996	-56.1339	-55.2794	-56.9884	-57.5377	-59.3688	-58.7584		-58.5143	-57.263	-59.6739	-59.857	-58.7584	-58.911	-59.735	-61.2608	-60.8946	-59.9486	-59.2467	-57.2936	-57.8429	-58.5448
-1.468	-54.1502	-56.317	-57.263	-53.2652	-53.9366	-53.9366	-55.3099	-54.7301	-56.1034	-55.3099	-56.9884	-57.4767	-59.3993	-58.6974		-58.5753	-57.2325	-59.6129	-59.8265	-58.7889	-58.911	-59.7655	-61.1998	-60.9251	-59.9486	-59.3077	-57.3546	-57.7818	-58.5753
-1.467	-54.1808	-56.256	-57.263	-53.2958	-53.8451	-53.9366	-55.3099	-54.7606	-56.0729	-55.2794	-57.0189	-57.5072	-59.4298	-58.6363		-58.5753	-57.1715	-59.5824	-59.857	-58.8194	-58.85	-59.735	-61.1693	-61.0472	-59.9181	-59.3077	-57.3241	-57.7818	-58.6058
-1.466	-54.1808	-56.2865	-57.3241	-53.2958	-53.784	-53.9366	-55.2794	-54.7911	-56.0118	-55.2794	-57.0189	-57.5377	-59.4603	-58.6058		-58.5143	-57.141	-59.4908	-59.8265	-58.85	-58.85	-59.735	-61.1083	-61.0777	-59.9181	-59.3382	-57.2936	-57.7513	-58.6363
-1.465	-54.2113	-56.317	-57.3851	-53.2347	-53.7535	-53.9671	-55.2794	-54.7911	-55.9813	-55.2489	-56.9884	-57.5987	-59.4908	-58.6058		-58.5143	-57.141	-59.4603	-59.796	-58.85	-58.85	-59.7044	-61.1083	-61.1388	-59.857	-59.4298	-57.3851	-57.7208	-58.6058
-1.464	-54.2113	-56.2865	-57.3851	-53.2958	-53.723	-53.9366	-55.2794	-54.8827	-55.9813	-55.2184	-56.9579	-57.6292	-59.5519	-58.5753		-58.4837	-57.141	-59.4603	-59.796	-58.8805	-58.8194	-59.7655	-61.0777	-61.3219	-59.8265	-59.4908	-57.4156	-57.7513	-58.6974
-1.463	-54.2113	-56.3475	-57.4156	-53.2958	-53.6009	-53.9061	-55.2184	-54.9132	-55.9203	-55.2489	-56.9579	-57.6903	-59.5213	-58.4837		-58.3922	-57.1105	-59.3993	-59.7655	-58.911	-58.8805	-59.796	-61.0777	-61.3524	-59.8265	-59.4908	-57.3546	-57.6598	-58.6974
-1.462	-54.2418	-56.378	-57.3546	-53.2347	-53.6009	-53.8451	-55.2184	-54.9132	-55.9508	-55.1878	-56.9884	-57.7513	-59.5213	-58.3922		-58.4227	-57.0799	-59.3688	-59.735	-58.9415	-58.85	-59.735	-61.1083	-61.3829	-59.796	-59.4908	-57.4156	-57.6598	-58.7279
-1.461	-54.2723	-56.3475	-57.3546	-53.2347	-53.5399	-53.8451	-55.2489	-54.8827	-55.8897	-55.2184	-56.9273	-57.7513	-59.5519	-58.3312		-58.3922	-57.0494	-59.3688	-59.7655	-58.972	-58.85	-59.7044	-61.1083	-61.4439	-59.7655	-59.5519	-57.4156	-57.6292	-58.7584
-1.46	-54.3334	-56.3475	-57.3546	-53.2347	-53.4789	-53.8146	-55.2489	-54.8216	-55.8592	-55.2794	-56.9273	-57.8429	-59.5824	-58.3312		-58.3312	-57.0494	-59.3382	-59.7655	-59.0636	-58.8805	-59.7044	-61.1388	-61.566	-59.7044	-59.5213	-57.4156	-57.6903	-58.6974
[truncated: 7,459 more rows]
