# Supplementary material for: A biophysical account of multiplication by a single neuron
Source: Nature. 2022 Feb 23;603(7899):119–23. doi: 10.1038/s41586-022-04428-3 (PMC8891015; doi:10.1038/s41586-022-04428-3)
Supplement: Supplementary file 10 — Source Data Extended Data Fig. 4 [file 41586_2022_4428_MOESM10_ESM.xlsx]

## Sheet: ED Fig. 4b
Transmitter	Cell	Voltage (mV)	Current (pA)
Glutamate	20210310_T4-2	-120	-3.55862
Glutamate	20210310_T4-2	-110	-2.83807
Glutamate	20210310_T4-2	-100	-2.61016
Glutamate	20210310_T4-2	-90	-1.69971
Glutamate	20210310_T4-2	-80	-0.598379
Glutamate	20210310_T4-2	-70	-0.138104
Glutamate	20210310_T4-2	-60	0.524478
Glutamate	20210310_T4-2	-50	1.00427
Glutamate	20210310_T4-2	-40	1.74952
Glutamate	20210310_T4-2	-30	2.31834
Glutamate	20210310_T4-2	-20	2.56207
Glutamate	20210310_T4-2	-10	3.49542
Glutamate	20210310_T4-2	0	3.74468
Glutamate	20210310_T4-2	10	4.14589
Glutamate	20210310_T4-2	20	5.15531
Glutamate	20210310_T4-2	30	6.75806
Glutamate	20210310_T4-2	40	7.23447
Glutamate	20210310_T4-3	-120	-2.06643
Glutamate	20210310_T4-3	-110	-2.19406
Glutamate	20210310_T4-3	-100	-1.4542
Glutamate	20210310_T4-3	-90	-1.06381
Glutamate	20210310_T4-3	-80	0.105234
Glutamate	20210310_T4-3	-70	0.195944
Glutamate	20210310_T4-3	-60	1.30336
Glutamate	20210310_T4-3	-50	1.72799
Glutamate	20210310_T4-3	-40	3.06073
Glutamate	20210310_T4-3	-30	4.35178
Glutamate	20210310_T4-3	-20	5.14932
Glutamate	20210310_T4-3	-10	6.44032
Glutamate	20210310_T4-3	0	7.62184
Glutamate	20210310_T4-3	10	7.98036
Glutamate	20210310_T4-3	20	9.91325
Glutamate	20210310_T4-3	30	10.8119
Glutamate	20210310_T4-3	40	13.8698
Glutamate	20210310_T4-4	-120	0.18068
Glutamate	20210310_T4-4	-110	0.802204
Glutamate	20210310_T4-4	-100	1.10054
Glutamate	20210310_T4-4	-90	0.672305
Glutamate	20210310_T4-4	-80	0.665382
Glutamate	20210310_T4-4	-70	1.51052
Glutamate	20210310_T4-4	-60	2.10932
Glutamate	20210310_T4-4	-50	2.82338
Glutamate	20210310_T4-4	-40	3.81894
Glutamate	20210310_T4-4	-30	4.13973
Glutamate	20210310_T4-4	-20	4.82999
Glutamate	20210310_T4-4	-10	5.52955
Glutamate	20210310_T4-4	0	6.27271
Glutamate	20210310_T4-4	10	7.30206
Glutamate	20210310_T4-4	20	8.33118
Glutamate	20210310_T4-4	30	9.11942
Glutamate	20210310_T4-4	40	9.78335
Glutamate	20210311_T4-2	-120	-3.60979
Glutamate	20210311_T4-2	-110	-3.63595
Glutamate	20210311_T4-2	-100	-3.25548
Glutamate	20210311_T4-2	-90	-2.9272
Glutamate	20210311_T4-2	-80	-1.88946
Glutamate	20210311_T4-2	-70	-1.4092
Glutamate	20210311_T4-2	-60	-1.0724
Glutamate	20210311_T4-2	-50	-0.283787
Glutamate	20210311_T4-2	-40	0.981115
Glutamate	20210311_T4-2	-30	1.10761
Glutamate	20210311_T4-2	-20	1.38827
Glutamate	20210311_T4-2	-10	2.19106
Glutamate	20210311_T4-2	0	2.37912
Glutamate	20210311_T4-2	10	2.87921
Glutamate	20210311_T4-2	20	2.30764
Glutamate	20210311_T4-2	30	3.17408
Glutamate	20210311_T4-2	40	3.60406
Glutamate	20210311_T4-3	-120	-2.72101
Glutamate	20210311_T4-3	-110	-2.70925
Glutamate	20210311_T4-3	-100	-2.61309
Glutamate	20210311_T4-3	-90	-2.04158
Glutamate	20210311_T4-3	-80	-1.29124
Glutamate	20210311_T4-3	-70	-0.57501
Glutamate	20210311_T4-3	-60	-0.162197
Glutamate	20210311_T4-3	-50	0.408911
Glutamate	20210311_T4-3	-40	0.433323
Glutamate	20210311_T4-3	-30	0.859932
Glutamate	20210311_T4-3	-20	2.01684
Glutamate	20210311_T4-3	-10	1.27213
Glutamate	20210311_T4-3	0	2.37619
Glutamate	20210311_T4-3	10	1.68553
Glutamate	20210311_T4-3	20	2.98247
Glutamate	20210311_T4-3	30	2.15283
Glutamate	20210311_T4-3	40	2.31915
Glutamate	20190131_T4-1	-110	-2.28194
Glutamate	20190131_T4-1	-90	-1.4073
Glutamate	20190131_T4-1	-80	0.179981
Glutamate	20190131_T4-1	-70	-0.23076
Glutamate	20190131_T4-1	-60	1.51056
Glutamate	20190131_T4-1	-50	1.15017
Glutamate	20190131_T4-1	-40	2.04341
Glutamate	20190131_T4-1	-30	3.46276
Glutamate	20190131_T4-1	-20	4.00773
Glutamate	20190131_T4-1	-10	5.42128
Glutamate	20190131_T4-1	0	5.58465
Glutamate	20190131_T4-1	10	7.8156
Glutamate	20190131_T4-1	20	7.99802
Glutamate	20190131_T4-1	30	10.325
Glutamate	20190131_T4-1	40	10.8672
Glutamate	20190201_T4-2	-100	-3.51057
Glutamate	20190201_T4-2	-90	-1.68475
Glutamate	20190201_T4-2	-80	0.180204
Glutamate	20190201_T4-2	-70	2.1368
Glutamate	20190201_T4-2	-60	0.98646
Glutamate	20190201_T4-2	-50	0.978371
Glutamate	20190201_T4-2	-40	5.33527
Glutamate	20190201_T4-2	-30	5.83383
Glutamate	20190201_T4-2	-20	5.96068
Glutamate	20190201_T4-2	-10	4.21653
Glutamate	20190201_T4-2	0	5.79509
Glutamate	20190201_T4-2	10	5.75805
Glutamate	20190201_T4-2	20	6.64983
Glutamate	20190201_T4-2	30	6.54386
Glutamate	20190201_T4-2	40	7.24516
Glutamate	20190204_T4-1	-100	-1.70403
Glutamate	20190204_T4-1	-80	-0.0493489
Glutamate	20190204_T4-1	-70	-0.29212
Glutamate	20190204_T4-1	-60	0.222612
Glutamate	20190204_T4-1	-50	1.47782
Glutamate	20190204_T4-1	-40	0.941577
Glutamate	20190204_T4-1	-30	1.30706
Glutamate	20190204_T4-1	-20	1.93236
Glutamate	20190204_T4-1	-10	2.0155
Glutamate	20190204_T4-1	0	1.19339
Glutamate	20190204_T4-1	10	2.56669
Glutamate	20190204_T4-1	20	3.29653
Glutamate	20190204_T4-1	30	4.00613
Glutamate	20190204_T4-1	40	4.34468
Glutamate	20190206_T4-3	-80	-0.480388
Glutamate	20190206_T4-3	-60	1.48643
Glutamate	20190206_T4-3	-40	2.6962
Glutamate	20190206_T4-3	-30	3.46316
Glutamate	20190206_T4-3	-20	4.66262
Glutamate	20190206_T4-3	-10	4.62432
Glutamate	20190206_T4-3	0	4.38765
Glutamate	20190206_T4-3	20	6.35638
Glutamate	20190206_T4-3	40	9.64832
Glutamate	20190215_T4-1	-80	1.12533
Glutamate	20190215_T4-1	-70	0.996852
Glutamate	20190215_T4-1	-60	1.27898
Glutamate	20190215_T4-1	-50	2.18577
Glutamate	20190215_T4-1	-40	3.62517
Glutamate	20190215_T4-1	-30	3.35827
Glutamate	20190215_T4-1	-20	5.87286
Glutamate	20190215_T4-1	-10	6.5426
Glutamate	20190215_T4-1	0	7.08961
Glutamate	20190215_T4-1	10	8.15696
Glutamate	20190215_T4-1	20	9.80604
Glutamate	20190215_T4-1	30	9.66826
Glutamate	20190215_T4-1	40	11.5908
Glutamate	20190221_T4-1	-100	-0.587687
Glutamate	20190221_T4-1	-90	-0.194409
Glutamate	20190221_T4-1	-80	-0.382105
Glutamate	20190221_T4-1	-70	0.390304
Glutamate	20190221_T4-1	-60	0.233576
Glutamate	20190221_T4-1	-40	-0.40948
Glutamate	20190221_T4-1	-30	-0.243924
Glutamate	20190221_T4-1	-20	-0.154305
Glutamate	20190221_T4-1	-10	0.0544255
Glutamate	20190221_T4-1	0	0.708551
Glutamate	20190221_T4-1	10	0.873514
Glutamate	20190221_T4-1	20	1.79208
Glutamate	20190221_T4-1	30	1.65671
Glutamate	20190221_T4-1	40	2.53718
Glutamate	20190226_T4-1	-80	-2.40818
Glutamate	20190226_T4-1	-70	0.175162
Glutamate	20190226_T4-1	-60	2.18954
Glutamate	20190226_T4-1	-50	2.73634
Glutamate	20190226_T4-1	-40	2.9341
Glutamate	20190226_T4-1	-30	3.83913
Glutamate	20190226_T4-1	-20	5.67172
Glutamate	20190226_T4-1	-10	6.38566
Glutamate	20190226_T4-1	0	8.14386
Glutamate	20190226_T4-1	10	9.88516
Glutamate	20190226_T4-1	20	10.8092
Glutamate	20190226_T4-1	30	12.2324
Glutamate	20190226_T4-1	40	14.1122
Acetylcholine	20200827_T4-2	-120	-7.30201
Acetylcholine	20200827_T4-2	-110	-7.51533
Acetylcholine	20200827_T4-2	-100	-6.00218
Acetylcholine	20200827_T4-2	-90	-5.76323
Acetylcholine	20200827_T4-2	-80	-5.03483
Acetylcholine	20200827_T4-2	-70	-4.11149
Acetylcholine	20200827_T4-2	-60	-3.21833
Acetylcholine	20200827_T4-2	-50	-3.12021
Acetylcholine	20200827_T4-2	-40	-2.2251
Acetylcholine	20200827_T4-2	-30	-2.4809
Acetylcholine	20200827_T4-2	-20	-2.09274
Acetylcholine	20200827_T4-2	-10	-1.86491
Acetylcholine	20200827_T4-2	0	-1.89026
Acetylcholine	20200827_T4-2	10	-2.34436
Acetylcholine	20200827_T4-2	20	-2.64311
Acetylcholine	20200827_T4-2	30	-1.85789
Acetylcholine	20200827_T4-2	40	-1.20549
Acetylcholine	20200827_T4-3	-120	-5.2679
Acetylcholine	20200827_T4-3	-110	-4.47373
Acetylcholine	20200827_T4-3	-100	-4.84717
Acetylcholine	20200827_T4-3	-90	-3.56866
Acetylcholine	20200827_T4-3	-80	-3.2235
Acetylcholine	20200827_T4-3	-70	-2.43159
Acetylcholine	20200827_T4-3	-60	-1.68558
Acetylcholine	20200827_T4-3	-50	-1.00807
Acetylcholine	20200827_T4-3	-40	-1.14603
Acetylcholine	20200827_T4-3	-30	-1.13096
Acetylcholine	20200827_T4-3	-20	-1.18143
Acetylcholine	20200827_T4-3	-10	-1.28786
Acetylcholine	20200827_T4-3	0	-3.11021
Acetylcholine	20200827_T4-3	10	-0.17552
Acetylcholine	20200827_T4-3	20	-2.60935
Acetylcholine	20200827_T4-3	30	1.00637
Acetylcholine	20200827_T4-3	40	-0.470594
Acetylcholine	20200828_T4-1	-120	-8.20285
Acetylcholine	20200828_T4-1	-110	-6.60713
Acetylcholine	20200828_T4-1	-100	-5.61215
Acetylcholine	20200828_T4-1	-90	-4.80518
Acetylcholine	20200828_T4-1	-80	-4.06304
Acetylcholine	20200828_T4-1	-70	-3.27429
Acetylcholine	20200828_T4-1	-60	-3.10505
Acetylcholine	20200828_T4-1	-50	-3.02478
Acetylcholine	20200828_T4-1	-40	-3.03445
Acetylcholine	20200828_T4-1	-30	-3.32291
Acetylcholine	20200828_T4-1	-20	-2.9167
Acetylcholine	20200828_T4-1	-10	-2.65496
Acetylcholine	20200828_T4-1	0	-2.80024
Acetylcholine	20200828_T4-1	10	-2.54331
Acetylcholine	20200828_T4-1	20	-2.39607
Acetylcholine	20200828_T4-1	30	-2.62215
Acetylcholine	20200828_T4-1	40	-2.06197
Acetylcholine	20200908_T4-1	-120	-10.8909
Acetylcholine	20200908_T4-1	-110	-11.3271
Acetylcholine	20200908_T4-1	-100	-10.6359
Acetylcholine	20200908_T4-1	-90	-10.2992
Acetylcholine	20200908_T4-1	-80	-7.91959
Acetylcholine	20200908_T4-1	-70	-7.90401
Acetylcholine	20200908_T4-1	-60	-6.046
Acetylcholine	20200908_T4-1	-50	-4.39986
Acetylcholine	20200908_T4-1	-40	-4.26928
Acetylcholine	20200908_T4-1	-30	-3.90717
Acetylcholine	20200908_T4-1	-20	-3.32788
Acetylcholine	20200908_T4-1	-10	-2.91658
Acetylcholine	20200908_T4-1	0	-2.4608
Acetylcholine	20200908_T4-1	10	-1.98974
Acetylcholine	20200908_T4-1	20	-1.87999
Acetylcholine	20200908_T4-1	30	-1.58621
Acetylcholine	20200908_T4-1	40	-1.1236
Acetylcholine	20200908_T4-2	-120	-17.2129
Acetylcholine	20200908_T4-2	-110	-15.1905
Acetylcholine	20200908_T4-2	-100	-13.8744
Acetylcholine	20200908_T4-2	-90	-12.6462
Acetylcholine	20200908_T4-2	-80	-11.0224
Acetylcholine	20200908_T4-2	-70	-9.52897
Acetylcholine	20200908_T4-2	-60	-7.24211
Acetylcholine	20200908_T4-2	-50	-5.72856
Acetylcholine	20200908_T4-2	-40	-4.39601
Acetylcholine	20200908_T4-2	-30	-3.16756
Acetylcholine	20200908_T4-2	-20	-3.07704
Acetylcholine	20200908_T4-2	-10	-2.27664
Acetylcholine	20200908_T4-2	0	-1.54788
Acetylcholine	20200908_T4-2	10	0.134738
Acetylcholine	20200908_T4-2	20	0.743332
Acetylcholine	20200908_T4-2	30	2.32254
Acetylcholine	20200908_T4-2	40	2.17144
Acetylcholine	20200908_T4-3	-120	-8.06619
Acetylcholine	20200908_T4-3	-110	-6.8361
Acetylcholine	20200908_T4-3	-100	-5.96048
Acetylcholine	20200908_T4-3	-90	-5.43364
Acetylcholine	20200908_T4-3	-80	-4.52769
Acetylcholine	20200908_T4-3	-70	-3.75794
Acetylcholine	20200908_T4-3	-60	-3.10987
Acetylcholine	20200908_T4-3	-50	-2.94537
Acetylcholine	20200908_T4-3	-40	-2.6952
Acetylcholine	20200908_T4-3	-30	-2.40728
Acetylcholine	20200908_T4-3	-20	-1.94534
Acetylcholine	20200908_T4-3	-10	-1.65171
Acetylcholine	20200908_T4-3	0	-1.70397
Acetylcholine	20200908_T4-3	10	-1.62143
Acetylcholine	20200908_T4-3	20	-1.43058
Acetylcholine	20200908_T4-3	30	-1.1815
Acetylcholine	20200908_T4-3	40	-1.09766
GABA	20200910_T4-1	-120	-2.98776
GABA	20200910_T4-1	-110	-2.51578
GABA	20200910_T4-1	-100	-2.15564
GABA	20200910_T4-1	-90	-1.26432
GABA	20200910_T4-1	-80	-0.808738
GABA	20200910_T4-1	-70	-0.0459008
GABA	20200910_T4-1	-60	0.494331
GABA	20200910_T4-1	-50	1.01217
GABA	20200910_T4-1	-40	1.72739
GABA	20200910_T4-1	-30	1.50539
GABA	20200910_T4-1	-20	2.58052
GABA	20200910_T4-1	-10	1.4157
GABA	20200910_T4-1	0	2.76999
GABA	20200910_T4-1	10	2.90226
GABA	20200910_T4-1	20	2.61012
GABA	20200910_T4-1	30	2.78293
GABA	20200910_T4-1	40	2.86876
GABA	20200910_T4-3	-120	-3.84384
GABA	20200910_T4-3	-110	-3.49318
GABA	20200910_T4-3	-100	-3.24467
GABA	20200910_T4-3	-90	-2.28546
GABA	20200910_T4-3	-80	-1.73957
GABA	20200910_T4-3	-70	-0.943152
GABA	20200910_T4-3	-60	-0.373666
GABA	20200910_T4-3	-50	-0.123534
GABA	20200910_T4-3	-40	0.299682
GABA	20200910_T4-3	-30	0.194005
GABA	20200910_T4-3	-20	0.0363773
GABA	20200910_T4-3	-10	0.66006
GABA	20200910_T4-3	0	1.26818
GABA	20200910_T4-3	10	1.39882
GABA	20200910_T4-3	20	1.51543
GABA	20200910_T4-3	30	2.35506
GABA	20200910_T4-3	40	1.83745
GABA	20200911_T4-3	-120	-5.4191
GABA	20200911_T4-3	-110	-3.99407
GABA	20200911_T4-3	-100	-2.85401
GABA	20200911_T4-3	-90	-2.30021
GABA	20200911_T4-3	-80	-1.19773
GABA	20200911_T4-3	-70	-0.445191
GABA	20200911_T4-3	-60	0.0713882
GABA	20200911_T4-3	-50	0.677076
GABA	20200911_T4-3	-40	1.19256
GABA	20200911_T4-3	-30	1.45899
GABA	20200911_T4-3	-20	1.45038
GABA	20200911_T4-3	-10	1.75549
GABA	20200911_T4-3	0	2.09684
GABA	20200911_T4-3	10	0.628367
GABA	20200911_T4-3	20	1.60107
GABA	20200911_T4-3	30	2.24537
GABA	20200911_T4-3	40	1.85589
GABA	20200911_T4-5	-120	-1.79657
GABA	20200911_T4-5	-110	-1.15618
GABA	20200911_T4-5	-100	-1.37228
GABA	20200911_T4-5	-90	-0.770165
GABA	20200911_T4-5	-80	-0.146972
GABA	20200911_T4-5	-70	0.464863
GABA	20200911_T4-5	-60	0.54878
GABA	20200911_T4-5	-50	1.45776
GABA	20200911_T4-5	-40	2.00273
GABA	20200911_T4-5	-30	2.58881
GABA	20200911_T4-5	-20	2.30139
GABA	20200911_T4-5	-10	2.9044
GABA	20200911_T4-5	0	1.23324
GABA	20200911_T4-5	10	2.18187
GABA	20200911_T4-5	20	2.42688
GABA	20200911_T4-5	30	1.71343
GABA	20200911_T4-5	40	3.08158
GABA	20210312_T4-2	-120	-0.953903
GABA	20210312_T4-2	-110	-0.688126
GABA	20210312_T4-2	-100	-0.538413
GABA	20210312_T4-2	-90	0.10467
GABA	20210312_T4-2	-80	0.153604
GABA	20210312_T4-2	-70	0.678256
GABA	20210312_T4-2	-60	0.57062
GABA	20210312_T4-2	-50	0.661728
GABA	20210312_T4-2	-40	1.12652
GABA	20210312_T4-2	-30	1.30976
GABA	20210312_T4-2	-20	1.16096
GABA	20210312_T4-2	-10	0.700249
GABA	20210312_T4-2	0	1.06623
GABA	20210312_T4-2	10	0.760246
GABA	20210312_T4-2	20	0.916153
GABA	20210312_T4-2	30	0.650345
GABA	20210312_T4-2	40	0.903338

## Sheet: ED Fig. 4d
	Current (pA)
Voltage (mV)	Glutamate	Acetylcholine	GABA
-120	-3.25228	-8.8304	-3.12106
-100	-1.95137	-7.32745	-1.93785
-80	-0.650456	-5.8245	-0.754641
-60	0.650456	-4.32155	0.428567
-40	1.95137	-2.8186	1.61178
-20	3.25228	-1.31566	2.79498
0	4.55319	0.187294	3.97819
20	5.85411	1.69024	5.1614
40	7.15502	3.19319	6.34461

## Sheet: ED Fig. 4f
Ra (Ωcm)\Rm(kΩcm**2)	4	8	12	16	20	24	28	32	36	40
500	0.492332	0.675967	0.762321	0.812381	0.845036	0.868013	0.885059	0.898207	0.908656	0.91716
450	0.522265	0.700156	0.781729	0.828446	0.858701	0.879888	0.895552	0.907602	0.91716	0.924926
400	0.555124	0.725762	0.80195	0.845036	0.872732	0.892032	0.90625	0.91716	0.925795	0.932801
350	0.591336	0.752907	0.823034	0.862174	0.887141	0.904452	0.91716	0.926884	0.934566	0.940787
300	0.631411	0.781729	0.845036	0.879888	0.901946	0.91716	0.928287	0.93678	0.943474	0.948886
250	0.675967	0.812381	0.868013	0.898207	0.91716	0.930164	0.939639	0.946851	0.952523	0.957101
200	0.725762	0.845036	0.892032	0.91716	0.932801	0.943474	0.951221	0.957101	0.961716	0.965435
150	0.781729	0.879888	0.91716	0.93678	0.948886	0.957101	0.963041	0.967537	0.971057	0.973889
100	0.845036	0.91716	0.943474	0.957101	0.965435	0.971057	0.975106	0.978162	0.980549	0.982466
50	0.91716	0.957101	0.971057	0.978162	0.982466	0.985353	0.987423	0.988981	0.990195	0.991169

## Sheet: ED Fig. 4g
Ra (Ωcm)\Rm(kΩcm**2)	4	8	12	16	20	24	28	32	36	40
500	3.37049	4.53052	5.35247	6.05587	6.70397	7.3218	7.92128	8.50878	9.08804	9.66138
450	3.1809	4.25684	5.0361	5.71392	6.34501	6.95072	7.54114	8.1216	8.69525	9.264
400	2.97752	3.97074	4.70935	5.36318	5.97846	6.573	7.15508	7.72911	8.29762	8.86219
350	2.75859	3.67128	4.37165	5.00327	5.60408	6.18844	6.76297	7.33117	7.89506	8.45587
300	2.522	3.3574	4.02238	4.63382	5.22159	5.79683	6.36464	6.92768	7.48747	8.04496
250	2.26526	3.02794	3.6609	4.25439	4.83069	5.39797	5.95994	6.5185	7.07475	7.62937
200	1.98537	2.68159	3.2865	3.86455	4.43109	4.99165	5.54869	6.1035	6.6568	7.20903
150	1.6787	2.31691	2.89842	3.46384	4.02248	4.57762	5.13073	5.68255	6.2335	6.78384
100	1.34079	1.93228	2.49582	3.05175	3.60452	4.15567	4.70589	5.25552	5.80475	6.35371
50	0.966138	1.52587	2.07783	2.62776	3.17685	3.72553	4.27397	4.82225	5.37043	5.91855
