# Supplementary material for: A biophysical account of multiplication by a single neuron
Source: Nature. 2022 Feb 23;603(7899):119–23. doi: 10.1038/s41586-022-04428-3 (PMC8891015; doi:10.1038/s41586-022-04428-3)
Supplement: Supplementary file 11 — Source Data Extended Data Fig. 5 [file 41586_2022_4428_MOESM11_ESM.xlsx]

## Sheet: ED Fig. 5b
ge2/gl \ ge1/gl	0	0.1	0.2	0.3	0.4	0.5	0.6	0.7	0.8	0.9	1
1	0	-3.35498	-6.06061	-8.27759	-10.119	-11.6667	-12.9808	-14.1068	-15.0794	-15.9256	-16.6667
0.9	0	-3.22967	-5.82707	-7.94994	-9.70906	-11.1842	-12.4342	-13.5032	-14.425	-15.2256	-15.9256
0.8	0	-3.08347	-5.55556	-7.57021	-9.23521	-10.628	-11.8056	-12.8105	-13.6752	-14.425	-15.0794
0.7	0	-2.91147	-5.23736	-7.1267	-8.68347	-9.98217	-11.0774	-12.0098	-12.8105	-13.5032	-14.1068
0.6	0	-2.70722	-4.86111	-6.60425	-8.03571	-9.22619	-10.2273	-11.0774	-11.8056	-12.4342	-12.9808
0.5	0	-2.46212	-4.41176	-5.98291	-7.26817	-8.33333	-9.22619	-9.98217	-10.628	-11.1842	-11.6667
0.4	0	-2.1645	-3.86905	-5.23594	-6.34921	-7.26817	-8.03571	-8.68347	-9.23521	-9.70906	-10.119
0.3	0	-1.7982	-3.20513	-4.32692	-5.23594	-5.98291	-6.60425	-7.1267	-7.57021	-7.94994	-8.27759
0.2	0	-1.34033	-2.38095	-3.20513	-3.86905	-4.41176	-4.86111	-5.23736	-5.55556	-5.82707	-6.06061
0.1	0	-0.757576	-1.34033	-1.7982	-2.1645	-2.46212	-2.70722	-2.91147	-3.08347	-3.22967	-3.35498
0	0	0	0	0	0	0	0	0	0	0	0

## Sheet: ED Fig. 5c
gi/gl \ ge/gl	0	0.1	0.2	0.3	0.4	0.5	0.6	0.7	0.8	0.9	1
1	0	1.92641	3.33333	4.36455	5.11905	5.66667	6.05769	6.32898	6.50794	6.61525	6.66667
0.9	0	1.62338	2.83217	3.73518	4.40909	4.90909	5.27561	5.53872	5.72112	5.84013	5.90909
0.8	0	1.35531	2.38095	3.15942	3.75	4.19608	4.52991	4.77583	4.95238	5.07389	5.15152
0.7	0	1.11722	1.97436	2.63378	3.14103	3.52991	3.82591	4.04843	4.21245	4.32964	4.40914
0.6	0	0.904762	1.60714	2.15382	2.57937	2.90977	3.16484	3.35979	3.50649	3.61426	3.69048
0.5	0	0.714286	1.27451	1.71498	2.0614	2.33333	2.54579	2.71044	2.83644	2.93103	3
0.4	0	0.542717	0.972222	1.31293	1.58333	1.79762	1.96678	2.09944	2.20238	2.28103	2.33974
0.3	0	0.387488	0.696594	0.943734	1.14146	1.29947	1.42534	1.52505	1.60336	1.66407	1.71024
0.2	0	0.246449	0.444444	0.603865	0.732323	0.835749	0.918803	0.985185	1.03785	1.07918	1.11111
0.1	0	0.117794	0.213033	0.290202	0.352784	0.403509	0.444534	0.477583	0.504038	0.525019	0.54144
0	0	0	0	0	0	0	0	0	0	0	0

## Sheet: ED Fig. 5d
Ei–El (mV) \ Ee–El (mV)	0	5	10	15	20	25	30	35	40	45	50
0	0	0.833333	1.66667	2.5	3.33333	4.16667	5	5.83333	6.66667	7.5	8.33333
-5	-0.833333	0	0.833333	1.66667	2.5	3.33333	4.16667	5	5.83333	6.66667	7.5
-10	-1.66667	-0.833333	0	0.833333	1.66667	2.5	3.33333	4.16667	5	5.83333	6.66667
-15	-2.5	-1.66667	-0.833333	0	0.833333	1.66667	2.5	3.33333	4.16667	5	5.83333
-20	-3.33333	-2.5	-1.66667	-0.833333	0	0.833333	1.66667	2.5	3.33333	4.16667	5
-25	-4.16667	-3.33333	-2.5	-1.66667	-0.833333	0	0.833333	1.66667	2.5	3.33333	4.16667
-30	-5	-4.16667	-3.33333	-2.5	-1.66667	-0.833333	0	0.833333	1.66667	2.5	3.33333
-35	-5.83333	-5	-4.16667	-3.33333	-2.5	-1.66667	-0.833333	0	0.833333	1.66667	2.5
-40	-6.66667	-5.83333	-5	-4.16667	-3.33333	-2.5	-1.66667	-0.833333	0	0.833333	1.66667
-45	-7.5	-6.66667	-5.83333	-5	-4.16667	-3.33333	-2.5	-1.66667	-0.833333	0	0.833333
-50	-8.33333	-7.5	-6.66667	-5.83333	-5	-4.16667	-3.33333	-2.5	-1.66667	-0.833333	0

## Sheet: ED Fig. 5e
Ei–El (mV) \ Ee–El (mV)	0	5	10	15	20	25	30	35	40	45	50
0	0	0.25	0.5	0.75	1	1.25	1.5	1.75	2	2.25	2.5
-5	-0.0833333	0.166667	0.416667	0.666667	0.916667	1.16667	1.41667	1.66667	1.91667	2.16667	2.41667
-10	-0.166667	0.0833333	0.333333	0.583333	0.833333	1.08333	1.33333	1.58333	1.83333	2.08333	2.33333
-15	-0.25	0	0.25	0.5	0.75	1	1.25	1.5	1.75	2	2.25
-20	-0.333333	-0.0833333	0.166667	0.416667	0.666667	0.916667	1.16667	1.41667	1.66667	1.91667	2.16667
-25	-0.416667	-0.166667	0.0833333	0.333333	0.583333	0.833333	1.08333	1.33333	1.58333	1.83333	2.08333
-30	-0.5	-0.25	0	0.25	0.5	0.75	1	1.25	1.5	1.75	2
-35	-0.583333	-0.333333	-0.0833333	0.166667	0.416667	0.666667	0.916667	1.16667	1.41667	1.66667	1.91667
-40	-0.666667	-0.416667	-0.166667	0.0833333	0.333333	0.583333	0.833333	1.08333	1.33333	1.58333	1.83333
-45	-0.75	-0.5	-0.25	0	0.25	0.5	0.75	1	1.25	1.5	1.75
-50	-0.833333	-0.583333	-0.333333	-0.0833333	0.166667	0.416667	0.666667	0.916667	1.16667	1.41667	1.66667
