# Supplementary material for: A biophysical account of multiplication by a single neuron
Source: Nature. 2022 Feb 23;603(7899):119–23. doi: 10.1038/s41586-022-04428-3 (PMC8891015; doi:10.1038/s41586-022-04428-3)
Supplement: Supplementary file 12 — Source Data Extended Data Fig. 6 [file 41586_2022_4428_MOESM12_ESM.xlsx]

## Sheet: ED Fig. 6
Sample #	Mi9gain	Tm3gain	Mi1gain	Mi4gain	C3gain	Mi9trld	Tm3trld	Mi1trld	Mi4trld	C3trld	Eleak	gleak
0	0.911448	0.398134	1.28114	0.292321	1.76375	0.836449	0.301851	0.828205	0.656483	0.168814	-49.187	0.406565
1	0.829225	0.971257	0.34088	0.627914	1.62038	0.379978	0.563631	0.23352	0.615487	0.172939	-57.1998	0.0574878
2	0.064739	1.26762	0.831544	0.331014	1.78038	0.269401	0.292085	0.991706	0.849365	0.0942679	-70.0215	0.373568
3	0.463698	0.859656	0.73924	0.818634	1.87805	0.259591	0.353616	0.99946	0.745902	0.459812	-75.7516	0.252829
4	0.963172	0.63144	0.0607684	0.993425	1.64701	0.704442	0.534594	0.995251	0.578018	0.0298654	-69.5758	0.195182
5	0.770412	1.03082	0.185444	0.647844	1.61217	0.903144	0.631581	0.427534	0.133792	0.277722	-70.921	0.305051
6	1.56773	1.15872	0.390856	0.976387	1.71369	0.458702	0.516438	0.535599	0.668624	0.678926	-77.0531	0.486829
7	0.866833	0.973249	0.411819	1.16911	1.44215	0.787784	0.46971	0.210975	0.160126	0.203478	-68.3481	0.132427
8	1.41794	0.736187	0.039487	1.20777	1.08457	0.495786	0.458983	0.0647031	0.497983	0.381034	-69.776	0.67084
9	0.988769	1.07499	0.0912536	1.27629	1.95463	0.943632	0.574116	0.178515	0.867749	0.58004	-63.1751	0.211901
10	1.24648	1.22854	0.230972	1.66276	1.90076	0.387555	0.578465	0.0344424	0.374827	0.578123	-60.5961	0.665068
11	0.538548	0.649864	0.671779	0.740373	1.89938	0.556895	0.537215	0.832258	0.34878	0.262191	-60.9715	0.399907
12	0.347037	1.13157	0.0785471	0.488377	1.97447	0.554845	0.575248	0.602585	0.123737	0.248509	-59.5574	0.367272
13	0.487428	0.651751	0.241076	1.03956	1.43533	0.501689	0.652159	0.260965	0.343969	0.118605	-67.1972	0.456031
14	0.836972	0.926072	0.159777	0.684044	1.68471	0.256846	0.469702	0.137553	0.958746	0.348125	-64.6023	0.216052
15	1.42028	0.198603	0.236179	0.493211	0.532672	0.259063	0.161685	0.063379	0.296718	0.665721	-58.6565	0.872422
16	0.847061	0.95125	0.543305	0.660651	1.84204	0.348768	0.352713	0.407543	0.336719	0.360003	-54.4777	0.475583
17	0.260912	1.1844	1.05139	0.413218	1.90341	0.0387036	0.665384	0.877349	0.871391	0.370411	-72.7149	0.324778
18	1.30947	1.59705	0.0752988	1.53553	1.51574	0.159145	0.618218	0.0656191	0.634948	0.932228	-55.7831	0.77298
19	0.533178	1.2485	0.14535	0.305973	0.937281	0.274203	0.549982	0.942106	0.875613	0.00957363	-57.1894	0.38713
20	0.68453	0.674975	0.26576	0.877587	1.56929	0.54554	0.343546	0.98326	0.621624	0.590172	-51.6662	0.256022
21	0.71413	0.60723	0.318906	0.0797343	1.90652	0.848606	0.347899	0.702991	0.627823	0.173587	-59.7482	0.242051
22	1.4263	0.511294	0.442224	1.66103	0.236704	0.561021	0.414708	0.0212314	0.212412	0.440673	-53.9282	0.840233
23	0.590651	1.26098	0.189601	1.20475	1.1712	0.721369	0.674473	0.603678	0.848451	0.028381	-70.5913	0.199895
24	0.462079	0.819374	0.104447	0.45661	0.892918	0.237351	0.486114	0.00896903	0.668931	0.508952	-48.0727	0.674116
25	1.08608	0.978164	0.340342	1.03106	1.37936	0.578772	0.514295	0.226669	0.423978	0.684695	-62.2139	0.42394
26	1.11163	0.866369	1.53055	0.651504	1.67712	0.737099	0.613077	0.886048	0.727412	0.395041	-74.1573	0.018345
27	1.14245	1.01966	0.298927	1.35315	1.84027	0.423573	0.455431	0.398801	0.177362	0.076212	-67.5856	0.327706
28	1.73762	0.70566	0.38132	1.56616	1.39	0.381391	0.197609	0.0968955	0.439144	0.574317	-55.8971	0.848849
29	0.721347	0.355919	0.00310211	0.770512	1.98221	0.042647	0.142658	0.411101	0.743444	0.242668	-67.1813	0.409426
30	0.681618	0.934854	0.884824	0.764066	1.58201	0.855868	0.22435	0.911278	0.434852	0.373181	-57.62	0.386124
31	0.360597	0.526046	0.184191	0.518952	1.96538	0.518445	0.523332	0.491416	0.747261	0.733122	-49.6225	0.407416
32	0.514244	0.830206	0.32502	0.266868	1.39746	0.260258	0.422111	0.293057	0.832276	0.300705	-62.8734	0.560598
33	1.10896	1.33609	0.205709	0.990686	1.74223	0.0559033	0.456214	0.374524	0.414025	0.0510794	-61.5851	0.273312
34	0.673527	0.344826	0.13392	0.724343	0.590406	0.385872	0.360242	0.0776518	0.370786	0.717395	-70.2352	0.695603
35	0.965571	0.523644	0.116121	0.964833	1.99719	0.539936	0.426057	0.110637	0.0529907	0.200647	-59.4977	0.202576
36	0.696518	0.959778	0.0145596	0.0797809	1.43801	0.262079	0.387381	0.15133	0.447909	0.399824	-51.557	0.406404
37	0.711254	1.02126	0.733652	0.129714	1.57975	0.602529	0.274221	0.999253	0.317649	0.242369	-75.1693	0.138801
38	0.593268	0.437045	0.272029	0.376794	1.54514	0.238639	0.438103	0.600657	0.591672	0.685129	-56.0081	0.608957
39	0.366154	0.761629	0.536389	1.21321	1.76551	0.606127	0.652958	0.318051	0.766571	0.094728	-51.4732	0.285464
40	1.4878	0.657204	0.606272	1.54855	1.25491	0.459405	0.289983	0.236063	0.345632	0.444208	-46.5707	0.881826
41	0.582374	0.954001	0.319361	0.18157	1.52367	0.548021	0.500187	0.141759	0.923952	0.344652	-70.2412	0.453139
42	1.37752	0.475277	0.506484	0.545886	0.953444	0.259201	0.379524	0.0977522	0.202465	0.499355	-62.47	0.782865
43	0.809682	0.958347	0.0923978	0.793945	1.74265	0.663293	0.639834	0.638139	0.208512	0.13195	-58.126	0.319278
44	0.728122	1.0117	0.41021	1.18361	1.98805	0.404232	0.293871	0.871107	0.234963	0.216142	-55.0117	0.485537
45	1.05624	0.915461	0.610225	0.0213085	1.33663	0.141063	0.0342198	0.91503	0.487226	0.124937	-70.6874	0.113719
46	1.71368	0.851875	0.277063	1.50276	0.853954	0.290366	0.438044	0.0333885	0.699246	0.879512	-70.3377	0.646604
47	0.740031	0.289797	0.0045352	1.02276	1.78785	0.459911	0.378811	0.242608	0.661713	0.0170543	-65.3826	0.399
48	0.336488	0.286007	0.199844	0.148135	0.778747	0.776627	0.578467	0.322784	0.670575	0.447928	-57.2862	0.53212
49	1.51514	0.613425	0.56459	0.121109	1.16577	0.319043	0.373071	0.760209	0.178339	0.382361	-47.6352	0.283397
50	1.41965	0.671991	1.23223	0.812766	1.53146	0.872898	0.488162	0.835085	0.435347	0.295706	-61.0393	0.242246
51	0.945273	0.505435	0.393012	1.00255	0.796287	0.724305	0.342422	0.661972	0.323363	0.732207	-62.327	0.554135
52	0.48238	0.172819	0.808584	1.09033	1.54601	0.771983	0.511487	0.954014	0.647848	0.0545794	-71.0316	0.284123
53	1.07988	0.599703	0.225585	1.90268	1.77343	0.651138	0.524313	0.897728	0.951277	0.0965802	-51.608	0.285402
54	0.940409	1.41173	1.30284	0.874848	1.88325	0.306462	0.558991	0.880967	0.533848	0.373374	-49.2985	0.384986
55	0.948081	1.16399	0.0791653	1.11989	1.02298	0.0164253	0.468031	0.0968042	0.593089	0.256058	-58.7861	0.585432
56	0.635502	1.0247	0.315471	1.49426	1.47714	0.338862	0.608218	0.127867	0.531105	0.0508915	-63.7614	0.43117
57	0.554131	1.06672	0.863047	0.503232	1.80874	0.118639	0.405917	0.823135	0.908692	0.497203	-45.7572	0.665796
58	0.722782	0.400781	0.358636	0.802174	1.56232	0.39045	0.38527	0.156644	0.332599	0.841223	-60.2396	0.822955
59	0.572521	0.549731	1.26105	0.550469	1.51643	0.666482	0.701939	0.941063	0.930156	0.485814	-68.7303	0.323591
60	1.18443	0.979568	0.0594602	0.619028	0.838071	0.415316	0.500825	0.232539	0.210966	0.153017	-75.3195	0.504992
61	0.322919	1.06881	0.136888	0.996459	1.96605	0.413214	0.353395	0.720652	0.674302	0.019387	-67.9529	0.237248
62	0.867985	0.683641	0.254358	0.336418	1.6212	0.30246	0.52415	0.0847452	0.255594	0.674287	-65.2104	0.477142
63	1.03125	0.676324	0.141421	0.0463334	1.80988	0.482002	0.524489	0.148134	0.239495	0.199398	-53.8917	0.430394
64	1.19782	0.812974	0.0271764	0.358747	1.42811	0.307967	0.327212	0.132547	0.678228	0.0499465	-48.2026	0.508985
65	0.65586	0.853622	0.632948	0.988352	1.5287	0.478452	0.325599	0.869624	0.421311	0.362	-67.5652	0.127021
66	1.0364	0.855557	0.0710882	0.8462	1.94737	0.567354	0.353954	0.740774	0.973338	0.647024	-48.6492	0.490694
67	0.705479	0.706071	0.172798	0.644679	0.908492	0.477277	0.454983	0.931042	0.925576	0.333869	-65.769	0.370954
68	0.823923	1.1867	0.160361	1.32174	1.76223	0.44383	0.463937	0.889589	0.695293	0.28454	-61.6547	0.431824
69	1.19139	0.747213	1.31543	0.0288628	1.82379	0.287187	0.515664	0.98016	0.649112	0.307659	-47.6661	0.502725
70	0.952802	1.31822	0.510922	0.632966	1.35784	0.206661	0.59151	0.120544	0.255066	0.69944	-66.2042	0.657111
71	0.778353	0.0964557	1.36017	0.0421652	1.97732	0.503238	0.225614	0.995778	0.211952	0.581866	-63.7641	0.438029
72	0.748989	0.795979	0.15856	0.253482	1.41183	0.732585	0.52682	0.240267	0.410565	0.223467	-67.0835	0.283645
73	0.866965	1.12141	0.207594	1.26218	1.57291	0.593124	0.431011	0.757101	0.319523	0.0531465	-65.1512	0.259159
74	1.06991	0.387864	0.459271	1.8128	1.18347	0.516818	0.336028	0.10779	0.855642	0.437932	-61.2759	0.687063
75	1.5868	0.708092	0.14975	0.996952	1.08704	0.67674	0.522683	0.192112	0.642985	0.57624	-55.6068	0.686809
76	1.57099	0.538722	0.372188	1.0319	0.292608	0.53524	0.326987	0.220635	0.366328	0.35451	-73.8595	0.606061
77	1.14918	0.681095	0.414817	1.37342	1.38872	0.401275	0.54653	0.202723	0.631371	0.586476	-54.258	0.775381
78	0.691464	1.34635	0.668866	0.642465	1.33595	0.562021	0.743328	0.308471	0.299801	0.120806	-59.7354	0.250757
79	0.483723	1.12151	0.232576	0.437697	1.08731	0.384734	0.489757	0.4866	0.81066	0.00700348	-55.9964	0.527265
80	0.10483	0.49223	0.257019	0.45951	1.70747	0.21516	0.454758	0.147248	0.755364	0.585068	-58.6314	0.462225
81	0.902286	0.606644	0.1269	1.43758	1.82096	0.408685	0.393347	0.132781	0.248337	0.8759	-65.201	0.473866
82	1.60771	0.839758	0.0456285	0.504151	0.58892	0.0864657	0.508643	0.057646	0.299877	0.4937	-75.5662	0.540315
83	0.888322	1.05779	0.0873827	1.02019	1.94676	0.562266	0.398515	0.151053	0.987818	0.603463	-66.8287	0.460953
84	1.63892	0.789456	0.0961981	1.12366	1.25851	0.669328	0.498159	0.472811	0.277571	0.489233	-71.7391	0.507954
85	0.365469	0.163773	0.521544	0.643768	0.635577	0.254491	0.294928	0.0926693	0.98475	0.29793	-46.5221	0.930143
86	1.49322	1.59958	0.0741403	0.427781	0.0908301	0.418339	0.72616	0.00264535	0.747944	0.752791	-77.6191	0.615768
87	1.17785	0.652238	0.282236	0.125015	1.47041	0.0716092	0.338815	0.627614	0.985431	0.753688	-75.1471	0.570565
88	0.360316	0.522855	0.608306	0.963688	0.882508	0.455128	0.169284	0.851	0.654366	0.234438	-73.6903	0.433363
89	0.804235	0.468886	0.19001	1.36358	1.66187	0.606662	0.484924	0.941289	0.700017	0.51205	-59.5546	0.10212
90	0.64096	0.469444	0.160518	0.895654	1.86161	0.899408	0.369208	0.447425	0.887464	0.307048	-65.7102	0.361765
91	1.55177	0.642569	0.127442	0.237121	1.54182	0.156597	0.251107	0.325955	0.185639	0.0699437	-60.1313	0.446481
92	0.682204	1.12576	0.0926358	0.668463	1.57931	0.143158	0.624579	0.190493	0.67566	0.304177	-47.0782	0.455488
93	0.973515	1.51346	0.0875761	0.718613	1.98565	0.391239	0.614233	0.0930308	0.321454	0.00110743	-75.8574	0.390172
94	0.55305	0.984015	0.527477	1.41987	1.91617	0.0377061	0.482273	0.913559	0.634959	0.492399	-70.5272	0.0274316
95	0.695553	0.827945	0.073955	1.6897	1.02518	0.287349	0.552952	0.0716425	0.882254	0.488535	-52.2159	0.737228
96	1.25748	0.271189	0.0678375	0.410449	1.6207	0.652257	0.421348	0.647496	0.7537	0.211758	-70.5354	0.3402
97	1.04371	0.410222	0.435844	0.729734	0.237429	0.365918	0.488703	0.0411319	0.276173	0.904198	-66.129	0.697051
98	0.499784	1.27352	0.214504	0.410339	1.62404	0.132267	0.362558	0.51252	0.331252	0.348567	-53.3884	0.609138
99	0.59344	0.202233	1.28242	1.37636	1.88496	0.223771	0.212778	0.986519	0.604769	0.0590688	-72.8499	0.252678
100	0.0556523	1.17154	1.519	0.600283	1.90346	0.286534	0.586604	0.947958	0.763809	0.204811	-77.2632	0.393294
101	1.02916	1.01305	0.0599132	1.52437	1.73057	0.204035	0.454636	0.53258	0.322834	0.482631	-55.4917	0.0550544
102	0.034452	0.626335	0.115441	0.0219089	1.23193	0.22848	0.367578	0.407366	0.329098	0.112855	-59.0111	0.424533
103	1.12813	0.816607	0.0372284	1.28593	1.52002	0.784303	0.372231	0.118731	0.57329	0.595531	-79.0571	0.125127
104	1.04507	0.531881	0.0593703	0.673726	1.67285	0.224896	0.23824	0.164409	0.332241	0.218602	-74.5697	0.147365
105	0.279577	0.784582	1.49929	1.02319	1.62297	0.494701	0.457801	0.984937	0.901469	0.255381	-63.915	0.370185
106	0.951672	1.83827	0.307937	0.607638	1.58674	0.45521	0.662129	0.181531	0.829888	0.427484	-48.0512	0.570144
107	0.697797	0.811524	0.0107259	0.215374	1.24077	0.545175	0.497227	0.453232	0.711629	0.440214	-57.4881	0.547835
108	1.28016	0.810105	0.161776	0.852021	0.650573	0.530775	0.423131	0.35627	0.386159	0.264297	-79.1959	0.455003
109	0.34627	1.22046	0.0932158	0.808475	1.8857	0.274656	0.461547	0.574757	0.848608	0.270311	-57.1135	0.46979
110	1.18667	0.246961	0.101272	0.162083	1.18662	0.30072	0.18734	0.118792	0.105007	0.508848	-47.2956	0.564405
111	0.901734	0.647709	0.481311	0.723923	1.92331	0.502996	0.459422	0.913048	0.609537	0.0188404	-65.0984	0.0434558
112	0.9977	0.624916	0.295756	1.59663	1.4406	0.33439	0.399827	0.469615	0.589075	0.660065	-70.6261	0.511693
113	1.52307	1.71956	0.0249728	0.688462	1.81052	0.6252	0.366815	0.01369	0.650697	0.234841	-58.8873	0.0514705
114	1.28873	0.14283	0.282544	0.203434	1.20344	0.940539	0.29836	0.975064	0.535779	0.478418	-67.0553	0.282066
115	0.712351	0.770928	0.0246295	1.36076	1.1786	0.30077	0.45075	0.429715	0.818063	0.234256	-46.1823	0.58827
116	1.37292	1.0551	0.396941	1.5349	1.41859	0.429391	0.684246	0.0931895	0.514227	0.341829	-45.2516	0.85832
117	0.0924904	0.916955	0.236399	0.456322	1.90586	0.114091	0.403886	0.467942	0.561977	0.390261	-50.1152	0.321208
118	0.813008	0.61801	0.310144	0.727896	1.39335	0.172471	0.224147	0.886005	0.405601	0.469847	-76.3648	0.401473
119	0.346482	0.284186	0.00533975	0.856879	1.30211	0.44131	0.382724	0.809372	0.561586	0.342303	-72.0959	0.307299
120	1.25348	0.956801	0.0922979	0.513618	0.85171	0.421992	0.83412	0.0301252	0.511992	0.766584	-51.0837	0.925916
121	0.833569	0.759634	0.353979	1.0832	1.60978	0.47476	0.317089	0.383082	0.637513	0.204515	-68.8776	0.0836804
122	1.38995	0.349346	0.355229	1.8338	0.988402	0.257461	0.382513	0.0142718	0.725597	0.373149	-58.6624	0.818139
123	0.0661672	0.631938	0.159474	0.131309	1.67532	0.303059	0.602017	0.47794	0.269988	0.759838	-68.6337	0.490888
124	0.833225	1.31231	0.0615374	0.327299	1.88713	0.582737	0.391039	0.0409563	0.931445	0.0814351	-57.4211	0.343976
125	0.667828	1.24824	0.051861	1.21694	1.49925	0.338864	0.359824	0.978602	0.419814	0.382325	-57.1787	0.308778
126	0.589884	0.720754	0.06458	0.75453	1.87733	0.605805	0.438031	0.276897	0.52538	0.247658	-49.9368	0.443769
127	1.01944	1.19716	0.199121	0.211988	1.74435	0.490699	0.407018	0.788528	0.617043	0.346128	-46.5669	0.0915819
128	1.0834	1.07526	0.261138	0.0281574	1.71893	0.209146	0.332985	0.9754	0.474291	0.0463834	-58.332	0.00466593
129	1.20443	0.396736	0.386769	1.80251	1.35399	0.872979	0.483148	0.858361	0.515475	0.633376	-78.3375	0.34708
130	0.643946	0.415633	0.797822	1.66125	1.93336	0.333519	0.372217	0.817948	0.721888	0.260321	-54.9557	0.463391
131	1.24599	0.658886	0.242484	0.700674	1.27016	0.747224	0.304403	0.68853	0.143131	0.0740271	-58.4184	0.266169
132	1.12623	0.629559	1.04622	1.03341	1.8761	0.827403	0.492824	0.985576	0.792978	0.427143	-61.7354	0.41667
133	0.971626	0.731074	0.0323173	1.76703	1.34192	0.409589	0.407177	0.295979	0.728467	0.492595	-64.8289	0.605896
134	1.16965	0.999747	0.14396	1.18609	1.58624	0.443795	0.391911	0.449535	0.289892	0.220814	-56.7529	0.516008
135	1.52499	0.61176	0.170037	1.0036	1.05424	0.538315	0.373824	0.202349	0.897498	0.668866	-67.3152	0.561639
136	0.112572	0.580615	0.668396	1.44966	1.48035	0.283731	0.49015	0.958125	0.945467	0.359521	-60.1341	0.520355
137	0.954731	1.3082	0.25205	1.12539	1.9131	0.492626	0.636365	0.605584	0.510502	0.422155	-49.5883	0.388855
138	0.748834	1.16308	0.539243	0.551633	1.59552	0.10507	0.601166	0.339023	0.212096	0.253085	-54.4414	0.237656
139	1.72859	0.336866	0.0967017	0.207167	0.959624	0.767548	0.493178	0.403953	0.699774	0.255883	-69.0938	0.532332
140	0.979028	1.19064	0.533652	1.11432	1.9063	0.224422	0.542074	0.756164	0.457494	0.385787	-53.6177	0.314717
141	0.272997	0.46638	0.145011	0.498023	0.768317	0.137982	0.538733	0.722107	0.603899	0.592148	-76.2771	0.402871
142	1.08155	0.800683	0.224524	0.34083	0.869158	0.437103	0.548253	0.864932	0.571651	0.195578	-79.0962	0.238382
143	0.620288	0.366129	0.410834	0.941175	1.81202	0.478198	0.530753	0.898509	0.951534	0.492237	-61.9996	0.417986
144	0.694534	0.879161	0.00764937	0.125854	1.99399	0.356915	0.623556	0.62229	0.539326	0.081217	-68.6568	0.432544
145	0.966155	0.957918	0.172529	0.625281	1.55379	0.553246	0.754038	0.157151	0.475765	0.475414	-67.2281	0.363775
146	0.566645	0.496782	0.089235	0.319367	1.04645	0.340712	0.424566	0.0124284	0.0415721	0.0155145	-66.876	0.521758
147	0.984113	0.75234	1.59736	0.300765	1.26357	0.413605	0.466808	0.980154	0.0136041	0.404501	-46.5849	0.303294
148	0.438592	0.253765	0.300967	1.4559	1.58055	0.850294	0.453598	0.748422	0.570633	0.397339	-70.4072	0.36364
149	1.25859	1.21953	0.0544633	1.52551	1.48401	0.509267	0.52011	0.261457	0.528145	0.139591	-72.3105	0.258811
150	0.295914	0.458868	0.979697	1.14277	1.51254	0.2926	0.252155	0.927732	0.513708	0.12817	-72.315	0.45895
151	1.28362	0.847192	1.66642	1.48827	1.89721	0.343406	0.331602	0.943926	0.690419	0.207297	-67.2784	0.240603
152	0.831197	1.41744	0.130567	0.613907	1.48723	0.0572797	0.683546	0.0473786	0.463869	0.395084	-61.789	0.540389
153	1.41574	0.868598	0.388175	1.70381	1.18662	0.246269	0.179579	0.188707	0.446612	0.805601	-56.7367	0.880769
154	0.641426	0.763058	0.161842	0.521363	1.13313	0.456864	0.58514	0.939922	0.549324	0.680159	-68.4538	0.448819
155	0.470497	0.853969	0.425956	1.01972	1.85142	0.259974	0.574092	0.154115	0.380983	0.67303	-63.5455	0.271081
156	0.793852	1.01365	0.0322093	1.03835	1.68556	0.559651	0.430365	0.293263	0.662356	0.0413824	-65.2022	0.422899
157	1.95145	0.460173	0.399286	1.19917	0.683698	0.416506	0.275955	0.0388312	0.384072	0.791718	-69.5184	0.805481
158	1.35962	1.09083	0.100117	1.11808	1.41959	0.841861	0.70438	0.182957	0.106396	0.569333	-56.1446	0.517876
159	0.576944	0.758792	0.0401585	0.82634	1.90736	0.479136	0.56776	0.534478	0.626371	0.0710077	-51.2457	0.205056
160	0.670769	0.848138	0.126842	0.44329	1.80634	0.302458	0.126957	0.452986	0.470677	0.169041	-53.7645	0.179286
161	1.12848	0.270603	0.329114	0.682636	1.58814	0.444116	0.432483	0.00985129	0.633722	0.685833	-60.4005	0.629544
162	1.18291	0.964121	0.326332	1.7554	1.64872	0.334702	0.586446	0.106084	0.510118	0.703669	-50.2508	0.872763
163	1.41515	0.556309	0.0151608	0.875332	1.16852	0.517946	0.387565	0.193887	0.699749	0.809178	-49.0187	0.781017
164	0.87712	1.40889	0.140849	0.930239	1.17077	0.0949182	0.65377	0.321041	0.544987	0.134788	-66.096	0.356081
165	0.718941	1.2624	1.62134	0.551032	1.52709	0.195986	0.413706	0.873069	0.981274	0.223725	-60.0042	0.106552
166	0.12443	0.119375	1.17044	0.85882	1.60152	0.508422	0.17338	0.978084	0.844627	0.368458	-49.5707	0.496966
167	0.227806	0.894393	0.414969	0.792315	1.76219	0.140055	0.399353	0.850768	0.669902	0.252812	-53.6756	0.443854
168	0.832918	0.977436	0.50065	1.42041	1.99671	0.117175	0.311321	0.638446	0.416493	0.00780404	-50.1011	0.251823
169	0.920697	0.507679	0.262851	1.1047	1.09111	0.691614	0.428419	0.0954184	0.574578	0.307789	-63.1007	0.463839
170	1.74312	0.803197	0.209078	1.03189	0.833306	0.316432	0.494204	0.0275947	0.647266	0.642693	-73.1442	0.721391
171	1.09953	0.936026	0.0795439	1.55688	1.54384	0.263193	0.524144	0.133505	0.634537	0.259028	-68.8686	0.422509
172	0.7187	0.402522	0.172545	1.60769	0.726954	0.231719	0.328683	0.0679348	0.343504	0.766334	-61.637	0.861014
173	0.77788	0.757072	0.141099	0.941703	1.787	0.00231122	0.335986	0.547453	0.906676	0.490755	-61.662	0.516283
174	0.427372	0.639541	0.270182	0.202272	1.61983	0.198592	0.746781	0.807014	0.398589	0.5582	-67.4193	0.088631
175	0.528399	1.2638	0.024703	1.22679	1.49253	0.565204	0.515904	0.734228	0.21116	0.506358	-57.9412	0.507456
176	0.811322	0.962419	1.15686	0.876451	1.58898	0.609643	0.622417	0.982768	0.587261	0.303137	-51.4795	0.281755
177	1.12467	0.645086	0.216502	1.46639	1.3511	0.719128	0.544346	0.202734	0.8033	0.706879	-78.8563	0.45143
178	0.903747	0.635275	0.980924	0.375754	1.90769	0.358341	0.443767	0.891724	0.448394	0.724104	-77.8793	0.37239
179	0.757773	1.1835	0.124344	0.513572	1.86865	0.45524	0.452174	0.446518	0.284711	0.172278	-52.2935	0.416088
180	0.853961	1.12974	0.229528	1.34984	1.61033	0.726094	0.667983	0.805378	0.774731	0.481422	-78.1401	0.408333
181	1.10267	0.33376	0.638822	0.289089	1.23755	0.506798	0.322421	0.966216	0.829956	0.344857	-63.0848	0.131861
182	0.963559	0.836367	0.710969	0.71151	1.63864	0.520902	0.0835325	0.909504	0.278303	0.426723	-45.8588	0.312651
183	0.787799	0.444613	0.285005	0.270016	1.69857	0.611309	0.328794	0.682521	0.876643	0.629752	-48.572	0.13984
184	0.985792	0.712697	0.539791	0.725881	1.61421	0.42037	0.439087	0.729415	0.100407	0.223924	-52.4542	0.598848
185	0.8617	0.891816	0.332125	0.500424	1.80877	0.641988	0.533832	0.606588	0.627148	0.42234	-59.4769	0.454622
186	0.733286	0.830272	0.701337	0.423447	1.86548	0.459844	0.328427	0.908335	0.403726	0.0396341	-46.9846	0.56102
187	1.21332	1.48127	0.291087	0.81809	0.266895	0.393908	0.600138	0.00211643	0.19444	0.157507	-74.9364	0.509759
188	0.888738	0.369146	0.506656	0.884439	1.94759	0.774876	0.49304	0.9417	0.733448	0.366783	-46.3348	0.493267
189	0.704009	1.16597	0.316246	0.672532	1.9048	0.584797	0.438358	0.682893	0.313275	0.0102278	-66.0643	0.219976
190	0.931314	0.473104	0.419829	0.829511	1.91271	0.708527	0.450645	0.931817	0.772796	0.220105	-60.644	0.25262
191	0.667476	0.48739	0.512908	0.896458	1.93263	0.719111	0.345534	0.375461	0.504647	0.08539	-71.3328	0.499345
192	0.849361	1.09221	0.417005	1.6533	1.83025	0.121055	0.312442	0.970826	0.917986	0.45223	-66.6044	0.424842
193	0.781786	1.57056	0.0325105	0.604536	1.75451	0.389021	0.789548	0.295799	0.62788	0.214152	-56.6408	0.0754445
194	0.607711	0.232022	0.534736	0.182669	1.81109	0.854151	0.453905	0.874755	0.14484	0.175149	-61.2273	0.246835
195	0.437502	1.04993	0.0622167	0.692644	1.62244	0.315537	0.581006	0.338613	0.538101	0.240934	-64.6493	0.228736
196	0.306327	0.997628	0.962808	1.21962	1.70964	0.43313	0.435817	0.947544	0.91798	0.0203211	-63.5981	0.367621
197	0.430574	0.309649	0.0734459	0.956081	1.42704	0.845125	0.648293	0.238036	0.737231	0.138895	-64.6017	0.163402
198	0.958076	0.630411	0.0886269	1.04268	0.769037	0.415712	0.475189	0.0461028	0.844319	0.473873	-66.071	0.668418
199	1.62785	0.485308	0.0203798	0.789443	1.51801	0.919572	0.427601	0.245862	0.0895801	0.291655	-47.2313	0.53969
200	0.406216	0.772671	0.0772287	0.0457091	1.21782	0.331012	0.498825	0.525936	0.873917	0.143964	-49.9688	0.589359
201	0.712295	1.17567	0.0383432	0.891837	1.81269	0.519867	0.136256	0.223275	0.484213	0.227667	-50.053	0.735226
202	1.00764	1.12973	0.0860532	0.560495	1.55361	0.647426	0.565836	0.401768	0.459265	0.19974	-73.2101	0.344786
203	1.02356	0.695779	1.21566	0.169846	1.17333	0.791379	0.504894	0.95132	0.624555	0.0702072	-77.2852	0.377706
204	0.486692	1.05196	0.501287	0.585497	1.96805	0.787799	0.578018	0.47999	0.424954	0.386387	-48.3179	0.397312
205	0.680656	0.592184	0.0321406	0.431527	1.78703	0.695353	0.218994	0.961433	0.226635	0.477422	-61.3267	0.395073
206	1.0562	0.670034	0.272026	1.60832	0.799086	0.471836	0.580826	0.0487299	0.702091	0.601472	-51.4059	0.757156
207	0.757125	1.06878	0.204966	1.09683	1.53557	0.21022	0.461097	0.320727	0.580942	0.0607427	-72.7953	0.421725
208	0.869404	0.763056	0.312478	0.610975	1.84638	0.597575	0.507324	0.489068	0.342834	0.41659	-68.4573	0.28497
209	0.963006	1.00726	0.0318818	1.84603	1.63656	0.0521929	0.522966	0.560596	0.979677	0.451839	-56.6123	0.349098
210	1.67759	0.956763	0.0929461	1.39988	0.129534	0.170969	0.553212	0.0514731	0.383828	0.522557	-51.6258	0.991955
211	0.558217	1.26304	0.384876	0.686491	1.94255	0.272332	0.632429	0.954636	0.532802	0.565013	-55.1366	0.455434
212	0.62353	0.543515	0.0978848	0.483642	1.28756	0.805327	0.45037	0.818275	0.438471	0.33487	-60.1917	0.0665166
213	0.818461	0.880867	0.570124	1.40468	0.640928	0.454667	0.596066	0.152258	0.126514	0.0662589	-53.4577	0.779322
214	0.320022	1.51343	0.0162549	1.42048	1.70989	0.375635	0.553865	0.460083	0.599836	0.330485	-63.6951	0.276692
215	0.61243	1.00731	0.0629549	0.520276	1.7926	0.127847	0.62513	0.29076	0.558912	0.197795	-60.5203	0.453054
216	0.332448	0.414104	0.0645989	0.989355	1.45864	0.343591	0.506062	0.0497184	0.629767	0.307037	-63.8065	0.478184
217	1.90726	1.00013	0.120704	0.374114	0.762248	0.50303	0.283782	0.382018	0.624771	0.22992	-58.8208	0.686719
218	0.748816	1.09116	0.365167	0.126092	1.35821	0.431336	0.367212	0.868823	0.370354	0.0585922	-57.7646	0.547428
219	1.23498	0.680976	0.428931	0.738833	0.0719454	0.331604	0.33867	0.0250946	0.0522809	0.565468	-71.4013	0.844948
220	1.40969	0.690482	0.12338	0.888492	0.525371	0.518095	0.330287	0.371652	0.555086	0.165014	-61.2816	0.60164
221	1.87133	0.79431	0.090948	1.18864	0.222937	0.362592	0.564803	0.228179	0.506902	0.725435	-48.5289	0.876951
222	0.949288	0.735875	0.0339952	0.515186	1.65216	0.582799	0.644802	0.591212	0.395742	0.314739	-54.2418	0.453993
223	0.435476	0.937546	0.0548136	0.15518	1.59884	0.265146	0.392291	0.190831	0.591048	0.0218939	-71.1476	0.42965
224	0.741189	0.405479	0.381461	0.0485273	1.0597	0.524894	0.51712	0.300884	0.51729	0.327629	-45.2737	0.638132
225	1.60383	0.518879	1.37995	0.293155	1.72923	0.87791	0.402659	0.933148	0.732286	0.330735	-63.05	0.419223
226	0.768526	1.01091	0.978202	1.69686	1.47747	0.318024	0.359274	0.873914	0.589424	0.509371	-45.2964	0.130361
227	0.29569	0.393691	0.123087	0.588208	1.94817	0.180018	0.596146	0.508815	0.244547	0.411022	-64.647	0.400375
228	0.279336	0.675937	0.259102	0.448781	1.89984	0.99056	0.394278	0.63939	0.693876	0.485354	-69.1284	0.395205
229	1.41136	0.917255	0.124496	1.42315	1.18327	0.581371	0.473262	0.292576	0.11642	0.324771	-63.2335	0.541676
230	1.41687	0.435257	0.942557	1.19196	1.87033	0.980651	0.11064	0.922532	0.528509	0.286628	-67.8477	0.0863349
231	1.31339	0.692349	0.386481	0.740709	1.23481	0.119253	0.353696	0.122963	0.356039	0.136459	-51.4362	1.08209
232	1.16363	0.859565	0.0317339	1.01148	0.664612	0.476264	0.427668	0.0781089	0.297412	0.956543	-57.2301	0.915132
233	0.850427	0.589051	0.19764	0.754561	1.82868	0.592682	0.337046	0.797919	0.588041	0.335134	-59.3965	0.0641488
234	0.876401	0.764437	0.437715	0.994713	1.59992	0.609408	0.264234	0.888147	0.6328	0.358841	-65.5108	0.394196
235	1.24481	0.772309	0.0292663	1.88859	1.51302	0.286126	0.496211	0.359457	0.731824	0.592374	-62.334	0.647293
236	0.96823	0.297638	0.0666228	0.149893	1.53632	0.257627	0.549542	0.991812	0.619348	0.523749	-57.8159	0.1871
237	0.473238	0.465381	0.911269	0.505331	1.46641	0.834866	0.146253	0.988131	0.668329	0.0175485	-53.2565	0.558666
238	0.922651	0.889396	0.844605	0.273258	1.25215	0.50778	0.314932	0.882058	0.1222	0.395048	-61.8394	0.290878
239	0.794572	0.697566	0.212698	0.764228	1.638	0.215388	0.360543	0.147231	0.497707	0.188145	-60.7791	0.352239
240	1.35983	1.38474	0.20465	0.40772	1.99239	0.469445	0.509535	0.0211972	0.269069	0.040292	-53.3472	0.351939
241	0.299542	0.187602	0.726309	0.469702	1.83504	0.358237	0.342066	0.882924	0.670508	0.473344	-74.996	0.328163
242	1.39033	0.715125	0.240773	0.70644	1.67811	0.691672	0.254447	0.817785	0.108378	0.334331	-75.7561	0.249838
243	0.56043	0.702408	0.207029	0.676609	1.89338	0.16868	0.414006	0.223661	0.476176	0.363643	-45.7652	0.702553
244	1.36887	1.12401	0.225484	1.06306	1.37628	0.956125	0.550197	0.522069	0.601509	0.0354046	-57.5347	0.415966
245	0.733692	0.971977	0.115147	0.508078	1.93509	0.38409	0.349414	0.608024	0.619722	0.0799956	-68.3204	0.443511
246	0.117105	0.636726	0.396166	1.05028	1.72156	0.70857	0.334609	0.890351	0.805513	0.164268	-69.671	0.339018
247	0.947573	0.791914	0.365381	1.14699	1.69111	0.540804	0.27767	0.993414	0.749494	0.593547	-78.3538	0.320653
248	1.99176	0.549557	0.250174	1.4101	1.15381	0.23369	0.314946	0.0222151	0.345369	0.662043	-77.5545	0.695946
249	0.678733	0.410541	1.11787	1.1191	1.01573	0.459259	0.434936	0.867276	0.657151	0.530198	-56.192	0.477348
250	0.58084	0.582312	0.276714	0.982188	1.64468	0.75183	0.662102	0.96623	0.696651	0.483422	-70.9901	0.256416
251	1.33859	0.672957	0.173997	1.0815	1.76533	0.633742	0.410225	0.98772	0.714265	0.251199	-70.5347	0.190168
252	0.789027	0.734734	0.0256011	0.930872	1.7611	0.464642	0.430186	0.789993	0.620028	0.138656	-71.9643	0.44785
253	0.95705	0.890275	1.06647	1.55857	1.77959	0.127342	0.186654	0.882848	0.602249	0.742559	-50.6156	0.637253
254	1.01523	0.982179	0.0993257	0.131496	1.05173	0.298938	0.295895	0.283608	0.100395	0.242674	-61.1138	0.611562
255	0.770038	0.706507	1.2415	0.115677	1.73193	0.361432	0.325523	0.82136	0.717701	0.352975	-49.4075	0.382755
256	0.933287	0.549999	0.0920599	1.54888	1.4033	0.788755	0.421067	0.685487	0.395902	0.132269	-74.767	0.374382
257	0.48315	0.400343	0.159518	0.54514	1.2379	0.751511	0.609154	0.386177	0.0342051	0.709172	-78.8114	0.388732
258	0.573541	1.02111	0.265759	0.863838	1.65249	0.585288	0.633301	0.621275	0.577006	0.438439	-51.8997	0.265375
259	1.65685	1.01297	0.466193	0.826773	1.47286	0.911369	0.445335	0.621974	0.120233	0.0882334	-54.7468	0.283889
260	0.898733	0.678046	0.463052	0.411672	1.97589	0.333213	0.353979	0.426505	0.734572	0.252802	-58.2397	0.221922
261	1.02908	0.703072	0.205971	1.02015	1.96569	0.204269	0.588878	0.721397	0.570912	0.110602	-58.8478	0.506481
262	0.674807	0.368482	0.0114855	0.272335	1.59833	0.274764	0.373129	0.36166	0.549403	0.238073	-47.883	0.521138
263	1.18795	1.25679	0.0477057	0.743216	0.926168	0.483905	0.648127	0.253949	0.780544	0.223209	-45.4265	0.719009
264	1.33991	0.728981	0.154715	0.635107	0.722365	0.456948	0.324724	0.351266	0.865518	0.507461	-76.8694	0.467147
265	1.24193	1.38462	1.29752	1.30127	1.54661	0.861249	0.404901	0.856249	0.533502	0.494877	-67.529	0.374991
266	1.75634	0.776422	0.248294	1.38933	1.37735	0.428106	0.464951	0.0365543	0.543266	0.90443	-58.0929	0.842682
267	0.828079	1.2566	1.00806	0.471468	1.51037	0.234726	0.513721	0.946278	0.432219	0.0191112	-45.8478	0.228806
268	1.25177	0.776472	0.0184239	0.712379	1.66917	0.570167	0.354976	0.757495	0.252017	0.987857	-66.4328	0.592589
269	0.700826	1.44037	0.501742	0.710767	0.695337	0.330299	0.736433	0.0157265	0.543564	0.378075	-79.0225	0.560456
270	0.379769	1.01325	0.00694401	0.754239	1.81676	0.0823627	0.368083	0.371012	0.663693	0.131194	-68.8616	0.132756
271	0.988473	0.44426	0.189114	1.2966	1.84856	0.723676	0.210636	0.415093	0.685136	0.529743	-62.2452	0.377944
272	0.727085	1.26381	0.322215	0.465316	1.90196	0.333331	0.518477	0.173408	0.404272	0.14833	-64.779	0.422203
273	0.825583	0.365471	0.202316	0.57617	1.63025	0.413942	0.574906	0.727528	0.299851	0.659672	-64.8267	0.337006
274	0.361036	0.207734	0.193906	0.370405	1.93164	0.111672	0.737367	0.149287	0.627841	0.683836	-52.389	0.446611
275	0.701551	0.361797	0.0496535	1.70893	1.15237	0.694456	0.362971	0.335487	0.636125	0.0261751	-64.1187	0.460832
276	0.572056	0.354481	1.34008	0.550039	1.93898	0.85166	0.327687	0.913489	0.704702	0.358784	-72.9754	0.263635
277	1.3719	1.25626	0.0402793	1.63073	1.75956	0.801845	0.576093	0.57932	0.80616	0.162395	-61.4939	0.339341
278	0.820196	0.225037	0.201372	1.4346	1.78902	0.420573	0.351036	0.714759	0.820179	0.518109	-68.4928	0.38785
279	1.18161	1.52273	1.13935	0.68838	1.13466	0.067879	0.442	0.727648	0.46056	0.0157195	-62.53	0.13622
280	1.62814	0.870049	0.0368833	0.429838	1.54856	0.852223	0.506408	0.88826	0.658139	0.308281	-48.1204	0.488311
281	1.34982	0.367388	0.303946	1.07171	0.55334	0.463442	0.190012	0.146708	0.626474	0.218109	-66.7717	0.639647
282	0.964573	1.35203	0.247057	0.96435	1.72041	0.86029	0.637173	0.952649	0.381627	0.24109	-60.9555	0.321095
283	1.00948	0.682527	0.116709	1.33404	1.20251	0.181501	0.404811	0.512898	0.778548	0.600921	-78.2765	0.432565
284	1.35978	0.944462	0.181395	0.431669	1.82692	0.747093	0.591996	0.565893	0.646613	0.628211	-65.9402	0.00465466
285	0.656384	0.909585	0.29571	0.178971	1.21478	0.191926	0.380411	0.703472	0.0491581	0.442496	-58.4917	0.597883
286	1.41758	0.29743	0.664341	1.04651	1.9467	0.415834	0.14569	0.901868	0.793068	0.176813	-55.7405	0.2878
287	1.86682	1.17786	0.145604	1.19781	0.565262	0.436929	0.648718	0.0257073	0.510667	0.346763	-60.7225	0.725139
288	0.410497	0.621466	1.23873	0.119141	1.85022	0.129606	0.222357	0.943264	0.708376	0.162883	-73.2768	0.354519
289	1.34079	0.566971	0.144294	0.50907	1.17328	0.490029	0.577144	0.107388	0.966347	0.339832	-69.3052	0.575518
290	0.830664	0.640416	0.589011	0.714612	1.78056	0.548358	0.543994	0.837667	0.511378	0.941629	-74.2467	0.275064
291	1.52586	1.08594	0.285569	0.740099	1.76767	0.963603	0.72605	0.783853	0.553917	0.239965	-48.2463	0.490132
292	1.05256	0.618331	1.34747	0.634483	1.40368	0.614503	0.491143	0.894029	0.512948	0.2884	-59.9798	0.201879
293	1.91204	1.49534	0.336938	1.36554	1.85181	0.194812	0.533433	0.0311419	0.855116	0.783036	-50.2472	1.40302
294	1.01925	1.022	0.0310891	0.506903	1.68167	0.669599	0.531858	0.666115	0.78733	0.246993	-59.4014	0.474711
295	0.618781	0.619958	0.061986	0.528844	1.21971	0.678128	0.305597	0.731236	0.541703	0.309166	-75.1559	0.0543977
296	0.0899353	0.663806	0.114679	0.132229	1.97957	0.186704	0.323906	0.574037	0.80408	0.0335762	-60.722	0.398138
297	1.18135	0.749398	0.202556	0.596508	1.95313	0.838995	0.292669	0.470514	0.44739	0.411826	-66.6985	0.223318
298	0.398494	0.813208	0.331678	0.544349	1.66661	0.255813	0.546529	0.645021	0.204871	0.0539766	-66.0934	0.106584
299	0.854202	1.35763	0.396813	1.05556	1.89053	0.997578	0.704949	0.895877	0.373731	0.494046	-75.4789	0.261559
300	0.341902	1.33645	0.260189	0.850731	1.41542	0.476053	0.52981	0.406855	0.493394	0.128621	-79.3714	0.39747
301	0.828954	0.57682	0.242864	1.05027	1.67885	0.817969	0.303858	0.832453	0.374918	0.231624	-50.2256	0.366973
302	0.966451	0.683422	1.37125	0.869174	1.57782	0.565222	0.175329	0.976773	0.175982	0.238509	-45.8508	0.123074
303	0.838198	1.05315	0.626652	1.10546	1.64337	0.959327	0.632233	0.0806892	0.625666	0.201831	-61.0795	0.43209
304	0.380938	0.537681	0.406013	0.948768	1.55142	0.743898	0.451795	0.919318	0.48668	0.532866	-57.5246	0.454594
305	0.853965	0.733019	0.671554	0.402784	1.36455	0.297401	0.498661	0.776472	0.143977	0.14841	-54.9983	0.0502738
306	0.279388	0.856905	0.69757	0.788399	1.94035	0.168213	0.999178	0.86452	0.627297	0.787711	-47.7092	0.514059
307	0.367899	0.181772	0.159639	0.397969	1.6737	0.461014	0.26612	0.424786	0.598104	0.191308	-61.9037	0.300985
308	1.92619	0.765265	0.469116	0.745708	0.560686	0.463595	0.334503	0.203615	0.72729	0.306646	-58.9845	0.68922
309	0.685737	1.75498	0.0969246	1.19077	1.84664	0.346152	0.195296	0.188757	0.354856	0.0756394	-64.7491	0.253637
310	0.596487	0.902032	0.407255	0.266261	1.80099	0.305157	0.543467	0.679187	0.834501	0.264826	-65.9317	0.308789
311	0.922832	0.737116	0.623949	0.953079	0.446087	0.164083	0.438113	0.120806	0.160877	0.679321	-53.6524	1.25104
312	0.891125	0.810786	0.182815	0.588073	1.6813	0.733716	0.308627	0.212696	0.310112	0.016271	-75.3567	0.391176
313	1.48033	0.596779	0.247351	1.39372	0.850852	0.263101	0.280952	0.204005	0.684536	0.959481	-62.1908	0.815221
314	0.850059	1.39496	0.349555	0.719473	1.55082	0.464642	0.559627	0.4242	0.255969	0.120209	-68.534	0.307859
315	0.657217	1.65753	0.345633	0.153355	1.6748	0.124376	0.459353	0.782111	0.796324	0.524932	-69.947	0.185044
316	0.824985	0.84796	0.112165	1.94895	0.951116	0.534814	0.782288	0.938407	0.61105	0.307758	-72.2486	0.338436
317	1.14295	0.319583	0.881386	0.147063	1.74774	0.572221	0.243694	0.971045	0.357802	0.475284	-73.6205	0.318559
318	0.900678	0.746548	0.14409	1.71127	1.44225	0.791827	0.494796	0.383572	0.333458	0.449682	-72.6029	0.44343
319	1.14514	0.937682	0.23743	1.07548	1.62266	0.547721	0.505437	0.504932	0.796867	0.478301	-47.254	0.675178
320	0.485165	1.14018	0.0784304	1.07917	1.51724	0.492021	0.459232	0.550727	0.503325	0.23261	-67.9673	0.151451
321	1.12798	0.93203	0.604674	0.762244	1.93579	0.128581	0.305451	0.195732	0.199665	0.0809402	-73.2192	0.0239766
322	0.465602	0.829452	0.540596	0.804863	1.52039	0.822989	0.718984	0.792078	0.604162	0.386366	-64.2617	0.369784
323	0.397183	0.516391	0.0808059	1.02382	1.87403	0.749145	0.851996	0.0917681	0.633832	0.395634	-63.0281	0.186921
324	1.12279	0.757407	0.836543	0.497658	1.976	0.116188	0.432269	0.780838	0.705253	0.583727	-76.7131	0.533517
325	0.849071	1.44951	0.0526908	0.998848	1.34851	0.938254	0.516119	0.925895	0.73754	0.0990286	-64.5465	0.262503
326	1.35935	0.88403	0.0915476	0.128639	1.65692	0.849339	0.160996	0.982645	0.198451	0.187131	-74.129	0.0609967
327	1.31	0.722151	0.241047	1.53429	1.19977	0.198985	0.119812	0.78058	0.837775	0.221463	-51.4179	0.307336
328	0.368818	1.09341	0.374105	0.996468	1.241	0.525409	0.378663	0.74452	0.506357	0.101091	-63.2401	0.519545
329	0.948195	0.372078	0.491154	1.31177	1.13693	0.85778	0.371872	0.181497	0.229979	0.405891	-71.7861	0.466225
330	0.800561	0.621467	0.722009	0.554505	1.81778	0.688046	0.786145	0.946892	0.702732	0.513165	-72.3034	0.165702
331	1.06765	0.560814	1.17322	0.870193	1.41918	0.88522	0.775445	0.815092	0.664435	0.227675	-73.259	0.103234
332	0.606658	1.22092	0.274037	0.514037	1.71918	0.566384	0.505055	0.404209	0.964939	0.0968144	-51.2073	0.230037
333	0.0732729	0.483268	0.931197	1.2459	1.48847	0.30188	0.102177	0.848482	0.782979	0.255192	-63.4487	0.190574
334	0.317337	0.945239	0.981063	0.526765	1.32919	0.708545	0.646446	0.869933	0.572072	0.00904984	-58.0124	0.426167
335	1.64539	1.00248	0.32137	0.497924	1.40619	0.294435	0.362059	0.162497	0.188922	0.198173	-56.6077	0.622409
336	0.874317	1.21762	0.91716	0.947204	1.80167	0.190607	0.296604	0.932076	0.250988	0.255139	-56.1308	0.403983
337	0.383555	0.479931	0.375856	1.73436	1.50461	0.213146	0.292305	0.251408	0.413542	0.292535	-63.7732	0.606157
338	0.882639	1.67842	0.26144	1.71381	1.9345	0.146884	0.537458	0.026967	0.982019	0.0746409	-50.4246	0.67654
339	1.22653	0.943488	0.0466299	1.21219	1.14454	0.649437	0.385619	0.34822	0.179974	0.485886	-63.367	0.661072
340	0.978877	0.398271	0.311574	0.280488	1.67499	0.906059	0.468251	0.411738	0.304365	0.306386	-69.8194	0.319568
341	0.818485	1.04457	0.345644	0.649081	1.94699	0.45683	0.57842	0.998021	0.502274	0.240885	-56.6041	0.277761
342	0.502511	1.51588	0.0819103	0.512719	1.73672	0.104918	0.732651	0.765055	0.272449	0.34351	-76.0731	0.317527
343	1.04696	0.471092	0.0096577	0.256515	1.24545	0.11752	0.392017	0.0828412	0.38079	0.0343348	-52.1168	0.121942
344	1.78785	0.636145	0.404237	0.935409	0.166728	0.158381	0.30476	0.153502	0.00677853	0.599714	-57.9959	0.928137
345	0.550533	0.69769	0.231786	0.143258	1.43511	0.629818	0.519368	0.795792	0.150338	0.25455	-75.3103	0.370589
346	0.605768	1.39947	0.11362	1.34402	1.33535	0.319022	0.476659	0.380065	0.385665	0.673928	-59.314	0.535484
347	1.78388	0.423219	0.486237	1.55349	0.0783956	0.290351	0.321081	0.0975687	0.385516	0.435787	-76.6385	0.709663
348	1.49171	0.995716	0.155212	0.836452	0.147204	0.296689	0.474479	0.0640534	0.416587	0.51393	-51.7275	0.963932
349	0.916858	0.507632	0.00512986	0.820368	1.39642	0.882563	0.414327	0.767671	0.827303	0.267515	-64.5203	0.379862
350	0.523983	1.0839	0.483798	1.19962	1.52495	0.633608	0.609912	0.553423	0.296699	0.708268	-53.5401	0.450271
351	0.589201	1.13328	0.0976037	0.771097	1.84704	0.375146	0.235628	0.911179	0.388304	0.117918	-64.4603	0.28706
352	0.738944	0.94782	0.000482107	1.11686	0.774945	0.0627997	0.568897	0.113145	0.799227	0.865993	-60.8374	0.636935
353	1.40501	0.646033	0.0500446	0.755659	1.14789	0.427089	0.217021	0.0965465	0.278866	0.425128	-50.5851	0.75182
354	0.48362	0.848261	0.232236	0.190256	0.632707	0.557175	0.561702	0.238945	0.320459	0.381479	-74.5786	0.506907
355	0.509715	0.753648	0.0364839	0.457661	1.85516	0.00751743	0.267365	0.854806	0.339638	0.921011	-73.8445	0.429164
356	1.17438	0.851573	0.247841	0.636264	1.92682	0.06783	0.343832	0.305579	0.351737	0.802355	-75.8009	0.77331
357	0.326509	0.401067	0.562772	0.548989	0.876475	0.277212	0.665082	0.821018	0.292218	0.358049	-62.6695	0.288001
358	1.3009	1.68729	0.37444	0.99082	1.92301	0.0820053	0.626079	0.461656	0.304023	0.243148	-71.2996	0.291672
359	0.616895	0.293741	0.22382	0.629401	1.69118	0.581052	0.56232	0.736218	0.270102	0.247981	-74.1633	0.131863
360	0.520017	0.89362	0.371443	0.794288	1.55415	0.299155	0.566529	0.708326	0.3823	0.254157	-52.3689	0.207112
361	0.853565	1.63059	1.08694	1.04366	1.96661	0.519344	0.574293	0.911775	0.608234	0.257565	-65.7537	0.3501
362	1.0213	1.03246	0.443251	1.15126	1.49877	0.822397	0.454624	0.533778	0.431282	0.333212	-72.4518	0.259466
363	0.357787	0.935604	0.121791	0.536195	1.72123	0.0223262	0.614493	0.105963	0.876665	0.516683	-60.7548	0.634245
364	0.744872	0.725035	0.00316996	0.574332	0.88893	0.552985	0.405267	0.304941	0.367101	0.589798	-78.5854	0.44782
365	0.404477	0.247727	0.0776082	1.12025	1.52283	0.160966	0.734462	0.80005	0.740008	0.523237	-62.1975	0.27377
366	0.635478	0.615524	0.055471	1.20499	1.69564	0.754905	0.498141	0.157612	0.965281	0.122929	-79.8597	0.335617
367	0.151624	0.43083	0.471394	0.286147	1.57492	0.801227	0.570594	0.842535	0.705677	0.25118	-50.3267	0.128897
368	0.686522	0.697068	0.305154	1.3281	0.663429	0.490788	0.400476	0.897414	0.503841	0.234749	-71.1076	0.173311
369	0.546781	1.12537	0.246303	0.686269	1.51229	0.358303	0.595085	0.187756	0.403344	0.12726	-52.9199	0.361473
370	0.423597	0.451348	0.0109667	0.0868703	0.517318	0.599079	0.562519	0.180659	0.431357	0.409814	-69.917	0.435924
371	0.427158	1.23924	0.177197	1.89857	1.69247	0.0633557	0.509704	0.182648	0.727931	0.275863	-75.5087	0.460902
372	0.877172	1.12119	0.318512	0.785082	0.788886	0.303678	0.568424	0.174264	0.640545	0.300007	-57.8231	0.513828
373	1.27696	1.53714	0.185666	1.63547	1.74414	0.136599	0.641531	0.724091	0.783402	0.510209	-54.3728	0.590448
374	1.64144	0.875823	0.165088	0.140952	1.69322	0.303325	0.460413	0.12605	0.379515	0.87767	-62.5954	0.909712
375	0.995016	0.811767	0.132892	1.16648	1.0584	0.462438	0.529609	0.0593246	0.398162	0.83941	-58.3811	0.84826
376	1.33317	1.1517	0.540845	1.39501	1.45912	0.619762	0.465498	0.894172	0.71901	0.0911252	-56.2824	0.340396
377	0.84924	0.696577	0.924047	0.0516725	1.58267	0.739134	0.393149	0.870141	0.424864	0.473226	-59.5011	0.474934
378	0.468793	1.09225	0.00669852	0.955532	1.89109	0.247085	0.673254	0.3715	0.81309	0.29931	-56.6706	0.489543
379	1.68493	0.59978	0.268464	0.640852	1.17884	0.425985	0.423104	0.0469457	0.64531	0.463326	-55.1556	0.610349
380	1.26796	1.31758	0.132457	1.32365	1.41954	0.572313	0.47678	0.672672	0.263242	0.238834	-69.166	0.372237
381	0.934738	0.764303	0.273209	1.04815	1.83724	0.134035	0.320552	0.352253	0.229615	0.511315	-54.7115	0.660734
382	0.630518	0.403657	0.357387	1.43319	1.95173	0.478021	0.35384	0.754573	0.903491	0.65453	-50.2334	0.667376
383	0.0785006	0.625157	0.199014	1.58718	1.69614	0.0752606	0.442887	0.71233	0.483735	0.668316	-67.395	0.546185
384	0.527252	0.919055	0.0534704	0.748264	1.16065	0.352309	0.581155	0.0633649	0.746136	0.417904	-70.6569	0.469726
385	0.914494	0.891561	0.378294	0.0316552	1.53356	0.372907	0.676749	0.791234	0.058475	0.242242	-56.2476	0.356728
386	1.03908	0.86824	0.215001	0.960331	1.63187	0.513322	0.468896	0.916297	0.580681	0.0334025	-51.5664	0.104283
387	1.34476	0.697332	0.438303	0.987069	1.03809	0.35159	0.398157	0.221129	0.550846	0.493166	-55.0144	0.941623
388	0.659337	1.05402	0.174896	0.254155	1.81555	0.62839	0.525717	0.931558	0.0951884	0.479079	-52.6257	0.292878
389	0.376122	0.716699	0.0471916	0.264517	1.40777	0.071552	0.531935	0.762451	0.330681	0.288495	-56.1358	0.429341
390	1.01888	0.871266	0.0584693	1.22323	1.8088	0.600658	0.573218	0.916281	0.936268	0.0677272	-59.4671	0.434146
391	0.857909	0.470983	0.0294971	0.18072	1.89372	0.237819	0.351722	0.147763	0.769316	0.83258	-60.958	0.685408
392	0.136314	0.933356	0.548441	1.2963	1.78014	0.306981	0.421957	0.392499	0.126005	0.241616	-67.1544	0.56292
393	0.545548	0.433855	0.258533	0.835328	1.68229	0.559552	0.502737	0.11285	0.581259	0.24929	-68.6993	0.456332
394	0.939638	1.09564	0.780141	0.40341	1.71681	0.419098	0.379459	0.987037	0.196698	0.265437	-50.0645	0.317791
395	0.756211	0.339045	0.122905	1.58967	1.74352	0.0718665	0.352451	0.687719	0.620674	0.315667	-58.6865	0.427296
396	1.24459	0.684411	0.246054	0.691634	1.96234	0.845256	0.335823	0.305622	0.302188	0.175316	-77.1866	0.260077
397	1.88793	0.997817	0.414441	1.25837	1.82439	0.649763	0.0433065	0.758072	0.601462	0.0222354	-74.4435	0.419988
398	0.646592	0.492675	1.33676	0.767376	1.87712	0.480806	0.686429	0.971531	0.491565	0.0694893	-65.8773	0.313731
399	0.561152	0.611206	1.0244	0.828866	1.83557	0.00262714	0.413887	0.881208	0.748549	0.192094	-57.3379	0.489584
400	0.592152	0.893682	0.0141689	1.35025	1.98372	0.672366	0.428452	0.852335	0.761225	0.0403835	-72.6471	0.173718
401	0.684546	1.08632	0.651915	1.09542	1.63519	0.12464	0.337192	0.768773	0.731299	0.209996	-67.4712	0.325543
402	1.44692	1.31061	0.419038	0.766944	1.73718	0.0860917	0.350574	0.526753	0.280365	0.544588	-55.4662	0.0902531
403	1.45527	1.07111	0.432055	1.67389	1.80413	0.550964	0.284136	0.597134	0.310982	0.173062	-61.4333	0.0645275
404	0.780535	0.576756	0.177918	1.52678	0.861905	0.423318	0.545287	0.141058	0.765461	0.480024	-64.1383	0.662094
405	0.394034	0.67365	0.187353	0.143242	1.76019	0.673268	0.408041	0.76624	0.477621	0.376711	-50.5684	0.160471
406	0.708077	1.02541	0.285325	0.84413	1.98778	0.468363	0.522977	0.483585	0.476912	0.152958	-68.2232	0.275089
407	1.9922	0.870182	0.122781	1.09816	1.80227	0.321816	0.358218	0.0237088	0.777902	0.0924864	-62.558	0.794052
408	1.20547	0.739288	0.426495	0.611804	1.70474	0.587525	0.496183	0.164954	0.139492	0.619097	-53.5189	0.728476
409	0.767352	0.772026	0.268546	0.308013	1.95954	0.716694	0.323217	0.498169	0.422322	0.322797	-57.044	0.115723
410	0.327999	1.36445	0.174038	0.411661	1.76868	0.830167	0.56025	0.755126	0.440678	0.180775	-72.5917	0.193123
411	1.2062	0.918081	0.442987	0.201899	1.76015	0.067181	0.427341	0.835608	0.567637	0.549555	-70.8882	0.186028
412	0.297987	0.644315	0.0995305	0.628585	1.9768	0.43795	0.315382	0.592663	0.653756	0.530445	-58.8815	0.422909
413	0.99128	1.28789	0.440219	0.402896	1.40431	0.582932	0.689804	0.936721	0.759665	0.434932	-56.018	0.172034
414	0.631006	1.21443	1.27396	1.16296	1.89134	0.464753	0.779692	0.984393	0.559383	0.474539	-52.1553	0.410021
415	1.95548	0.990959	0.424343	0.953622	1.28758	0.22835	0.388378	0.0312195	0.977263	0.398425	-63.5776	1.03552
416	0.860052	1.19641	0.259281	0.938339	1.70193	0.0632811	0.607396	0.335852	0.512789	0.0746426	-75.0663	0.354692
417	0.726085	1.20929	0.364865	0.86082	1.81869	0.724667	0.457468	0.69866	0.496563	0.242289	-48.7055	0.510792
418	0.967156	1.13597	0.228889	0.666298	1.56998	0.708049	0.575939	0.976754	0.575542	0.160979	-70.8837	0.413492
419	0.397314	1.17224	0.163746	0.759742	0.871264	0.610184	0.734339	0.184134	0.662939	0.322147	-55.3166	0.188178
420	0.996139	1.7998	0.268872	0.784834	1.87391	0.587677	0.57402	0.749752	0.701042	0.259696	-61.6596	0.363031
421	0.814012	0.691175	0.325261	0.927388	1.70348	0.588333	0.253377	0.148872	0.562764	0.278804	-71.7311	0.392565
422	0.970151	0.17908	1.29756	0.343348	1.96702	0.593345	0.0855293	0.92424	0.392078	0.137748	-59.8265	0.374948
423	0.739097	0.445645	0.0560681	1.16653	1.99157	0.265101	0.11589	0.0711865	0.845439	0.635497	-53.9693	0.738075
424	1.56318	0.863794	0.164691	0.685824	1.00601	0.190303	0.379779	0.0465622	0.563956	0.673172	-58.2702	0.996583
425	1.41929	1.36405	0.0238693	0.937482	1.42356	0.269295	0.595487	0.00951617	0.483273	0.701517	-58.746	0.828518
426	0.944024	0.758536	0.131451	0.599574	0.747521	0.184768	0.311477	0.0295798	0.621337	0.160273	-66.3439	0.491739
427	0.749837	0.946667	0.197954	0.689431	1.91118	0.61895	0.385061	0.614042	0.290004	0.369629	-69.6404	0.445479
428	0.704894	0.42873	0.0421565	0.401994	1.78731	0.637531	0.594021	0.140915	0.848379	0.288964	-48.2047	0.678738
429	0.892665	0.825415	1.2291	0.0466582	1.57184	0.304947	0.495319	0.847568	0.498848	0.201997	-59.1366	0.0326696
430	0.551277	0.990045	0.233379	0.575421	1.48941	0.11265	0.590158	0.146352	0.425946	0.563512	-54.2537	0.435789
431	1.20465	0.694176	0.148515	0.506502	1.1972	0.595326	0.220537	0.0776256	0.485072	0.238576	-47.5552	0.122572
432	0.978296	0.820627	0.0211869	1.75274	1.73967	0.666505	0.622306	0.468003	0.784969	0.295063	-56.7103	0.401563
433	1.88291	0.334738	0.520625	0.68759	0.220518	0.220423	0.126452	0.12568	0.330766	0.647492	-53.897	1.16319
434	0.599829	1.17743	0.242137	0.635412	1.82485	0.552909	0.404612	0.0886529	0.173394	0.469188	-51.2729	0.388414
435	1.14281	0.324234	0.213272	1.30777	1.86412	0.3557	0.412886	0.10326	0.363171	0.54715	-69.1299	0.552183
436	0.480445	0.248443	0.378187	0.946352	1.52081	0.478587	0.319208	0.678598	0.45583	0.423426	-62.1277	0.258625
437	1.05927	1.17892	0.0712302	0.770441	1.88643	0.262219	0.537497	0.748598	0.661519	0.2164	-58.6842	0.123787
438	0.565527	1.40728	0.796718	0.0454801	1.22125	0.328122	0.616055	0.801616	0.94327	0.153158	-66.7086	0.23355
439	0.78528	1.1569	0.460626	1.1896	1.81293	0.0740109	0.527514	0.597995	0.527607	0.342431	-52.3299	0.429475
440	0.567886	0.910251	0.18121	0.823248	0.438881	0.434036	0.511184	0.26492	0.569998	0.669979	-71.1504	0.49898
441	1.51964	1.39113	0.196523	0.890219	1.71716	0.510202	0.593903	0.153349	0.365238	0.260664	-55.1933	0.752154
442	0.86822	1.22034	0.103835	1.69532	1.3318	0.660836	0.514076	0.243039	0.58333	0.11421	-50.8528	0.46422
443	1.36565	1.18346	0.44958	0.991698	0.232245	0.411212	0.595858	0.361127	0.793312	0.577972	-47.5601	0.863941
444	1.33567	0.597276	0.178096	0.484745	1.43549	0.0210679	0.446781	0.142143	0.426195	0.462413	-49.0197	0.859343
445	0.396359	0.741184	0.180584	0.530894	1.6573	0.231081	0.533806	0.0472027	0.808916	0.348005	-55.6569	0.627619
446	0.553477	0.307495	0.94286	0.576677	0.777591	0.304468	0.35044	0.990688	0.864296	0.0415829	-78.4615	0.356033
447	1.52859	1.38371	0.138774	1.14782	1.72401	0.263974	0.634919	0.627128	0.762439	0.535528	-65.4894	0.588889
448	0.884717	0.329646	0.580396	0.23144	1.99752	0.247142	0.440632	0.857852	0.708165	0.436356	-61.3751	0.163006
449	0.416553	0.56412	0.159453	0.967983	1.02797	0.0767434	0.633973	0.120334	0.915563	0.368356	-66.8277	0.476886
450	1.22474	0.903333	1.06025	0.0043637	1.8562	0.297872	0.0633303	0.907446	0.0173404	0.148012	-66.3495	0.180592
451	1.89559	0.676848	0.320007	1.27888	1.18982	0.936591	0.692803	0.393788	0.724888	0.208109	-63.317	0.435001
452	1.88947	1.18782	0.0942517	0.604126	0.205523	0.0141743	0.333639	0.257099	0.610035	0.00941107	-57.3128	0.82916
453	0.973809	0.109192	0.873078	1.25844	1.77838	0.613845	0.0829486	0.897917	0.856108	0.116633	-66.9458	0.218358
454	0.713407	0.268363	0.543927	0.218994	1.36811	0.0621199	0.330615	0.00891965	0.265907	0.624342	-46.2583	1.10515
455	1.35374	0.740864	0.137282	0.616467	1.68701	0.921756	0.335424	0.257342	0.770728	0.425235	-53.6722	0.594175
456	0.415888	0.00770914	0.188808	0.766022	1.55495	0.524722	0.480355	0.846805	0.840478	0.11448	-71.1463	0.153136
457	1.21294	1.06716	0.265922	0.877763	1.82385	0.271433	0.396607	0.106697	0.00750008	0.820054	-59.8093	0.807809
458	1.2565	0.66913	0.312889	1.04918	1.93536	0.02041	0.451365	0.0399814	0.711597	0.222554	-63.5547	0.624574
459	1.05148	1.52888	0.0510393	1.45943	1.29817	0.556803	0.396577	0.2695	0.162658	0.143375	-71.754	0.243731
460	1.78786	0.691206	0.0710344	1.18541	1.72367	0.881311	0.238142	0.290531	0.808482	0.131842	-67.6293	0.114538
461	0.640925	1.33006	0.174002	0.729957	1.67282	0.25336	0.648527	0.403835	0.56764	0.490847	-53.4045	0.56968
462	1.28416	1.33247	0.195314	1.08915	1.87149	0.753625	0.681521	0.521158	0.799811	0.605513	-55.7268	0.442639
463	0.894609	0.428365	0.193013	0.277721	1.54213	0.322547	0.40113	0.728606	0.410438	0.590121	-72.2325	0.199535
464	0.388247	0.527592	0.441427	0.638263	1.73437	0.106073	0.559497	0.954069	0.739442	0.461956	-76.7027	0.303992
465	0.978081	0.599103	0.762571	1.09008	1.63247	0.558468	0.563038	0.97231	0.824979	0.0472526	-57.8697	0.205697
466	1.47503	0.791243	0.501922	1.76861	1.98578	0.263293	0.415041	0.677273	0.882544	0.64716	-50.3685	0.850043
467	1.16919	1.29072	0.0645767	0.50964	1.95444	0.472534	0.786065	0.978617	0.705558	0.0457415	-64.418	0.130426
468	1.34044	0.902938	0.319649	1.24986	1.68489	0.564002	0.433352	0.903765	0.575401	0.404262	-59.3976	0.175605
469	0.59041	0.81555	0.408842	1.29976	1.62758	0.901734	0.566368	0.252674	0.331915	0.0853963	-71.9436	0.429712
470	0.706226	0.511975	0.0046304	1.01088	1.26538	0.410139	0.565477	0.414245	0.400111	0.799906	-48.9715	0.579324
471	0.145772	0.613356	0.0813921	0.468997	1.5785	0.0855236	0.341134	0.760562	0.345111	0.0504055	-51.8545	0.616014
472	1.0855	0.712559	0.134747	0.341997	0.40246	0.568066	0.608735	0.189655	0.529805	0.419054	-63.5202	0.578802
473	0.790106	0.669167	0.178246	1.07982	1.49852	0.500146	0.421747	0.438497	0.433292	0.895103	-77.0033	0.457151
474	1.45729	0.822388	0.0880935	0.735327	0.477708	0.376592	0.500103	0.0917726	0.486141	0.925651	-57.9572	0.75593
475	0.975157	0.957197	0.490238	0.872171	1.66078	0.350268	0.420397	0.252213	0.928437	0.4118	-46.9594	0.674225
476	0.728238	0.307606	0.265287	0.740738	1.35472	0.420526	0.506699	0.252587	0.036494	0.539837	-53.1344	0.501236
477	0.513328	0.936651	1.1078	0.775318	1.59517	0.84174	0.232905	0.910282	0.900324	0.134488	-62.3008	0.162168
478	0.321641	0.708909	0.743477	0.510872	1.62273	0.261352	0.774344	0.868956	0.724263	0.0607475	-60.8424	0.204164
479	0.534139	0.240033	0.0768508	0.237428	1.75079	0.511827	0.293726	0.335776	0.392028	0.526809	-73.2053	0.30728
480	0.223428	0.142995	0.329607	1.20392	0.923701	0.481425	0.212599	0.476646	0.623366	0.149169	-58.4865	0.381225
481	0.60575	0.831772	1.04399	0.344532	1.50713	0.448615	0.509034	0.95501	0.317121	0.404621	-71.9128	0.29616
482	1.51297	0.804727	0.619592	1.76039	0.777771	0.129395	0.397921	0.0604773	0.376589	0.694432	-54.0081	1.19443
483	0.989771	0.399059	1.77834	1.1119	1.40857	0.0915705	0.733893	0.975545	0.413806	0.359341	-78.4133	0.029114
484	0.445807	0.607381	0.960005	0.814825	1.9212	0.43394	0.493563	0.914724	0.662929	0.297607	-72.4292	0.401195
485	0.124742	0.655818	0.324554	1.01008	0.778324	0.692691	0.388773	0.260956	0.629977	0.0666191	-74.8719	0.439632
486	0.91377	0.00979784	1.00945	0.728676	1.37552	0.421937	0.405202	0.842332	0.703338	0.320957	-62.87	0.400688
487	0.673774	0.788593	0.154642	0.354873	1.64067	0.610744	0.117553	0.813963	0.385769	0.192878	-74.8432	0.0935091
488	0.306629	1.03226	0.99007	1.06683	1.11957	0.325987	0.661448	0.974824	0.876445	0.276614	-57.3363	0.285147
489	1.20038	0.627712	0.201879	0.881716	1.65205	0.300388	0.579555	0.378701	0.611927	0.430741	-62.7984	0.271069
490	0.899456	0.766731	0.816737	1.52854	1.4737	0.268458	0.275208	0.979218	0.687259	0.0884939	-47.1016	0.541001
491	1.1669	1.36593	0.514784	0.457508	1.87073	0.519204	0.587379	0.969548	0.208924	0.159558	-57.1813	0.134109
492	0.962406	1.14926	0.0143826	0.682764	1.04106	0.102016	0.640944	0.38907	0.418655	0.356757	-69.0763	0.378544
493	0.788435	0.600506	1.24791	1.18721	1.34856	0.115144	0.332605	0.821656	0.693603	0.620972	-50.9378	0.176644
494	0.687968	0.526916	1.25655	0.900799	1.70063	0.420771	0.562147	0.977539	0.76401	0.518963	-65.8246	0.373877
495	1.06435	0.482782	0.382231	0.850093	0.00764693	0.484507	0.569984	0.126092	0.540288	0.252903	-55.3478	0.78171
496	1.34932	1.5983	0.232599	0.416878	0.787636	0.430021	0.794641	0.0909555	0.521006	0.448765	-46.0694	0.881808
497	1.49133	0.408194	0.178861	0.183131	1.98566	0.496301	0.0936192	0.309573	0.0887733	0.610872	-72.4265	0.18065
498	1.12713	0.785094	0.0283247	0.414562	0.651006	0.514497	0.604078	0.0568977	0.318997	0.49728	-73.4994	0.492572
499	0.946014	0.830128	0.0216142	0.361053	1.49344	0.475481	0.412812	0.0954161	0.617922	0.393005	-60.3688	0.363202
500	1.02267	1.63767	0.531958	1.35602	1.91411	0.791753	0.582249	0.703064	0.559684	0.28724	-76.1193	0.271517
501	0.838267	0.970066	0.168945	0.186891	1.79519	0.675271	0.461525	0.373264	0.552977	0.106569	-50.9336	0.288893
502	0.563692	0.762994	0.478538	1.46885	1.78475	0.198905	0.340016	0.0253717	0.41606	0.249284	-56.3924	0.293932
503	0.285692	1.19808	1.0661	0.257806	1.31902	0.924663	0.71581	0.95843	0.453291	0.535236	-70.9467	0.362285
504	1.51676	0.285147	0.590888	1.12386	1.94447	0.845902	0.312457	0.827781	0.400923	0.406172	-47.3014	0.221134
505	1.57391	1.25134	0.363812	1.05522	0.732588	0.302229	0.566173	0.129522	0.328131	0.772949	-46.1504	1.07774
506	1.00394	1.17095	1.1649	0.54186	1.93024	0.731413	0.153944	0.883706	0.579454	0.161506	-69.7729	0.0931262
507	1.19881	0.932633	0.124705	0.545772	1.49541	0.329126	0.398657	0.672421	0.570681	0.408927	-55.7608	0.418407
508	0.427598	0.714735	0.0519603	1.86332	1.61882	0.532172	0.527885	0.00467095	0.890817	0.0530499	-47.2623	0.639191
509	0.844486	0.784606	0.745548	0.632945	1.93636	0.179569	0.482147	0.858127	0.694309	0.461545	-74.2373	0.119013
510	0.497805	0.621955	0.867118	0.232295	1.33072	0.757466	0.385216	0.985534	0.604736	0.35644	-77.5912	0.380132
511	0.201129	0.817623	1.37151	0.997775	1.11586	0.69391	0.534687	0.946352	0.515585	0.232299	-74.4957	0.424764
512	1.06315	0.737092	0.171162	0.460087	1.3508	0.582867	0.682726	0.957783	0.233933	0.649888	-58.0642	0.370191
513	1.69558	0.654208	0.57955	1.0001	0.817012	0.288441	0.504923	0.0681699	0.222731	0.595875	-53.5249	1.04144
514	1.19394	0.675387	0.246583	0.217815	1.4204	0.806381	0.422562	0.454321	0.526416	0.377957	-52.6847	0.14624
515	0.415336	0.769323	0.0703253	0.110948	1.35799	0.363455	0.430434	8.75763e-05	0.422003	0.494262	-62.1754	0.423244
516	0.665307	1.23209	0.119938	1.45866	1.80452	0.432388	0.752471	0.30173	0.504995	0.503077	-65.5184	0.475988
517	0.328429	0.818598	0.228183	0.904318	1.58097	0.41911	0.483036	0.881179	0.756965	0.377442	-52.369	0.584162
518	0.962589	0.888945	0.138388	0.512928	1.31681	0.489201	0.57151	0.483167	0.306544	0.55612	-62.6525	0.52465
519	0.816522	0.660039	0.0324968	1.16381	1.52793	0.415283	0.521984	0.890804	0.47496	0.320954	-66.283	0.367812
520	0.974754	0.307653	0.926097	1.2933	1.56714	0.77264	0.587895	0.877239	0.72614	0.144792	-52.1354	0.330017
521	0.230559	0.526118	0.108988	0.719789	0.748794	0.0664733	0.444105	0.0932605	0.2958	0.468101	-57.3817	0.741563
522	1.6047	0.536707	0.372753	0.730699	1.17254	0.557188	0.465576	0.0395729	0.363845	0.703062	-64.3396	0.631987
523	0.669979	1.1991	0.316877	0.719315	1.97388	0.311749	0.710804	0.653886	0.469876	0.31233	-58.5259	0.25393
524	1.49504	0.611359	0.277722	1.40418	0.319188	0.373916	0.41031	0.118536	0.795762	0.117119	-57.2442	0.799955
525	0.432266	0.553686	0.677646	1.03615	1.73844	0.433694	0.289387	0.932338	0.676285	0.185892	-72.6868	0.0823282
526	1.24948	1.67862	0.159042	1.2553	1.87266	0.452086	0.802702	0.101111	0.725711	0.607961	-64.0467	0.39597
527	0.884666	0.0945031	0.361463	1.23706	1.21882	0.154352	0.317917	0.0542584	0.419485	0.281539	-46.3103	0.220284
528	0.275221	0.269225	0.240915	1.49483	1.06434	0.413561	0.612218	0.826862	0.988655	0.489231	-51.8661	0.534459
529	1.38067	0.324618	0.664336	1.9826	0.74472	0.226316	0.285655	0.137375	0.531519	0.515304	-64.8084	0.984122
530	0.90132	0.591675	0.193758	0.312272	1.90427	0.816128	0.544103	0.122519	0.76943	0.252522	-60.8499	0.499587
531	0.948682	0.775829	0.130934	1.01048	1.75162	0.260599	0.44623	0.296714	0.800905	0.398413	-58.1542	0.600859
532	1.0092	1.33584	0.0787066	0.605577	1.62562	0.671329	0.515737	0.0368165	0.308036	0.148033	-50.1307	0.397847
533	1.04439	1.89063	0.012767	0.600578	1.27638	0.166492	0.676164	0.0868338	0.397351	0.159398	-72.8538	0.342262
534	1.12124	0.978122	0.960137	1.34497	0.893586	0.69707	0.609076	0.934871	0.567681	0.677778	-57.9031	0.392061
535	1.78805	0.80907	0.277269	0.953653	1.49265	0.510766	0.447256	0.0386612	0.529534	0.824318	-47.557	0.948996
536	1.87739	0.544175	0.158465	0.424107	0.318571	0.474614	0.353094	0.192809	0.444321	0.818479	-54.3912	0.792173
537	1.38324	0.998861	0.299791	1.19062	1.795	0.863506	0.330337	0.0743666	0.31798	0.133233	-64.305	0.150919
538	1.05196	0.674927	0.345427	1.19412	1.92307	0.865191	0.342949	0.748925	0.615391	0.36456	-59.5979	0.282986
539	0.32715	0.0393504	0.0995107	1.18584	1.32237	0.446487	0.0768921	0.86477	0.824197	0.368806	-70.2407	0.357526
540	0.733811	0.932379	0.270338	1.44051	1.75242	0.466411	0.360665	0.905015	0.616704	0.102058	-75.6325	0.0684367
541	0.578463	0.727951	0.0620609	1.08983	1.53935	0.496041	0.603586	0.537235	0.540108	0.425603	-59.5738	0.428904
542	1.36604	0.250119	0.644725	1.13347	0.984741	0.302217	0.225952	0.190774	0.163883	0.851272	-57.0822	1.18599
543	1.14127	0.979957	0.137103	0.614426	1.01069	0.245903	0.34791	0.451701	0.60594	0.195806	-56.4749	0.589213
544	1.74218	0.77896	0.324039	1.44695	0.186516	0.308983	0.300488	0.136219	0.261256	0.58844	-74.7453	0.598105
545	1.16429	0.566765	0.0931355	0.744641	1.33897	0.357991	0.395013	0.0741324	0.487553	0.972381	-56.2757	0.766828
546	0.629588	0.383454	0.280005	0.224982	1.95973	0.337018	0.496951	0.503893	0.826335	0.475492	-73.9043	0.0253607
547	1.14887	1.05807	0.03647	0.894674	1.1669	0.439584	0.691035	0.0110578	0.478822	0.592086	-61.5305	0.598175
548	0.465079	0.453167	0.0817035	0.164824	1.45368	0.440242	0.534187	0.407508	0.0684009	0.325037	-51.5854	0.618089
549	0.617259	1.35249	0.300251	1.38104	1.56933	0.709377	0.415982	0.38713	0.101788	0.290277	-67.2422	0.34202
550	0.856869	0.853169	0.813988	0.276265	1.78185	0.984438	0.644389	0.718041	0.707696	0.158609	-70.8101	0.0331461
551	1.59367	1.02587	0.265962	0.554011	1.41487	0.618156	0.35667	0.438824	0.142413	0.356682	-67.4139	0.362446
552	0.941399	0.949137	0.362317	1.41221	1.63949	0.0767411	0.292431	0.619958	0.623928	0.475744	-61.242	0.612657
553	1.22785	1.27087	0.0710019	0.395405	0.832634	0.485649	0.700372	0.305957	0.200848	0.460584	-70.1393	0.567056
554	0.908329	1.20022	0.0883054	0.43988	1.17133	0.861873	0.603175	0.165306	0.274273	0.115623	-75.0496	0.436679
555	1.99483	1.29744	0.10652	0.0247973	1.27378	0.844479	0.535031	0.363135	0.48845	0.0764913	-68.0984	0.40561
556	1.61831	0.765932	0.147468	1.06987	1.57562	0.732876	0.559051	0.12436	0.86141	0.198583	-66.183	0.414326
557	0.526113	0.814848	0.190921	0.106292	1.60404	0.401564	0.382906	0.000258147	0.59152	0.0465715	-56.4094	0.601739
558	1.01954	0.417349	1.28469	1.62816	1.51277	0.612526	0.512105	0.96375	0.93929	0.289567	-63.0596	0.303927
559	1.77875	1.46246	0.25696	1.51539	0.652194	0.289069	0.732801	0.0524366	0.429027	0.457417	-66.7816	0.877852
560	0.526285	0.706637	0.830657	0.400659	1.53256	0.341852	0.525583	0.951225	0.52437	0.315492	-62.361	0.410364
561	1.41012	1.36253	0.117441	0.989298	1.11453	0.388065	0.472665	0.22969	0.52291	0.504437	-76.7682	0.658304
562	1.37102	0.512574	0.254458	0.598427	1.63161	0.795405	0.488053	0.86169	0.845764	0.106591	-68.7533	0.141402
563	0.745873	1.07851	0.453952	0.440772	1.72167	0.268781	0.572912	0.754444	0.203974	0.198123	-45.453	0.415734
564	0.295167	0.796366	0.228706	1.24556	1.88369	0.277543	0.478	0.82662	0.675881	0.289378	-50.2662	0.593438
565	1.62218	1.21223	0.209985	1.17395	1.08378	0.591536	0.518361	0.569043	0.662154	0.472409	-78.1213	0.420183
566	0.771745	1.53373	0.149993	1.77341	1.92476	0.868276	0.504047	0.961982	0.5917	0.474008	-73.1098	0.380745
567	0.613656	1.46778	0.0395053	1.31953	1.92342	0.540516	0.576314	0.223701	0.859825	0.175092	-79.9017	0.310566
568	1.12766	0.991863	0.0352711	0.43199	1.45873	0.358562	0.275474	0.109328	0.658965	0.00161037	-74.6424	0.394025
569	0.571857	0.789561	0.233714	0.481645	1.66724	0.0647386	0.463647	0.277206	0.231022	0.0578133	-67.0783	0.370925
570	0.916339	1.13218	0.291211	0.788883	1.11593	0.207896	0.760259	0.213374	0.349713	0.886015	-47.1494	0.642264
571	0.531379	1.39998	0.191512	1.0857	1.86628	0.570897	0.745307	0.655814	0.8176	0.313555	-47.709	0.493329
572	0.831369	0.611345	0.583042	0.829569	1.31236	0.589276	0.377651	0.921592	0.899011	0.419022	-77.8881	0.42877
573	0.531655	1.25112	1.43298	1.22988	1.66277	0.564705	0.48522	0.958196	0.550879	0.529169	-68.6129	0.431738
574	0.929237	1.49997	0.105551	1.19634	1.9993	0.543743	0.630172	0.307746	0.688703	0.448174	-50.5578	0.58436
575	0.770372	1.01015	0.307542	0.118819	1.93891	0.788447	0.423147	0.61254	0.287439	0.202045	-60.0152	0.162434
576	1.11367	0.491515	0.807248	0.449439	1.66186	0.387712	0.38841	0.908504	0.107153	0.211353	-76.0589	0.136419
577	0.841516	1.31157	0.837129	0.477558	1.60544	0.454659	0.54539	0.96012	0.159562	0.133654	-62.7274	0.392198
578	0.865989	1.09475	0.262591	0.473635	1.57787	0.365299	0.452772	0.0722322	0.316925	0.266822	-49.7109	0.782113
579	1.16437	0.666808	0.195912	1.18845	0.68937	0.482839	0.581031	0.0591773	0.712845	0.497062	-61.0061	0.572271
580	1.70088	0.358684	0.033043	0.696596	0.589662	0.534008	0.383825	0.216317	0.67363	0.178367	-54.9959	0.677908
581	0.792224	0.639964	0.09046	1.68251	0.737207	0.513152	0.593115	0.00966116	0.69995	0.34964	-76.033	0.530034
582	1.8246	0.834269	0.447349	1.25514	0.659497	0.311018	0.423426	0.105668	0.224526	0.475358	-55.9348	0.73481
583	0.472308	1.39007	0.725631	0.115205	1.82924	0.475772	0.464701	0.970064	0.441287	0.338605	-52.7079	0.26207
584	0.960012	0.720133	0.099448	1.40578	1.25201	0.532886	0.457449	0.102932	0.67292	0.780727	-60.8287	0.585663
585	0.787114	0.987835	0.0873102	0.12541	1.45639	0.409262	0.566262	0.309783	0.606988	0.456533	-63.1974	0.397549
586	1.272	0.898807	0.0279613	0.767315	1.80156	0.873	0.406296	0.438218	0.366305	0.0728759	-54.311	0.40348
587	1.45329	0.548593	0.424131	0.716344	1.75389	0.891292	0.321026	0.77601	0.406979	0.0733101	-76.0065	0.319266
588	1.08229	0.3679	0.462496	0.886974	0.963917	0.571878	0.272086	0.413368	0.72674	0.300794	-50.087	0.814352
589	1.28825	0.955206	0.0910608	1.57946	1.36901	0.284403	0.314578	0.412051	0.427034	0.598262	-72.2134	0.486657
590	0.871053	0.978489	0.000643498	0.629242	1.90565	0.380933	0.629472	0.804099	0.12129	0.288168	-64.3658	0.153502
591	1.096	1.05155	0.376608	0.662466	1.88245	0.649099	0.613764	0.325684	0.266939	0.0285344	-59.6859	0.406997
592	0.61337	1.52431	0.18409	1.28999	1.69464	0.189507	0.517881	0.382208	0.577469	0.552176	-60.7967	0.54101
593	0.655013	0.798881	0.0761638	0.253759	1.8377	0.448308	0.567218	0.540708	0.452913	0.498334	-62.7786	0.453694
594	1.45416	0.671697	0.114313	1.14552	1.48499	0.702817	0.33132	0.0313053	0.905523	0.523508	-71.598	0.436234
595	1.34278	0.384133	1.08913	1.48831	1.83382	0.18122	0.274273	0.946525	0.759776	0.528203	-52.8933	0.513738
596	0.670947	0.527744	0.326589	1.39035	1.64943	0.553911	0.447288	0.826673	0.862604	0.303056	-62.9015	0.516217
597	0.191261	0.922037	1.27441	0.870231	1.29582	0.860831	0.241908	0.960046	0.501847	0.220575	-57.4933	0.316922
598	0.847247	1.51503	1.06478	0.599145	1.96992	0.78974	0.546863	0.835445	0.41841	0.40652	-57.186	0.44337
599	0.689167	1.08808	0.378706	0.651652	0.929343	0.570079	0.484223	0.965693	0.71374	0.0990039	-75.5142	0.381762
600	0.6124	0.90676	0.0185311	1.01826	1.69252	0.762902	0.296427	0.74497	0.67616	0.0753676	-72.3519	0.220864
601	0.932142	0.140705	0.494728	0.278417	1.91815	0.633895	0.213639	0.63904	0.651773	0.774855	-67.6103	0.192179
602	0.872387	1.44743	0.387153	0.799466	1.69131	0.467955	0.552992	0.458441	0.656799	0.1532	-56.9213	0.288329
603	1.28434	0.681225	0.113946	0.58667	0.29031	0.510738	0.418822	0.272994	0.717795	0.252046	-57.2761	0.701225
604	1.23127	1.00757	0.206133	1.01877	0.460276	0.306701	0.655266	0.0670872	0.334195	0.852614	-55.5344	0.982382
605	0.559128	0.591034	0.258404	1.31296	1.64199	0.384958	0.485541	0.407829	0.622036	0.654464	-57.6321	0.650005
606	0.525315	0.199854	0.530015	0.969608	1.97493	0.480739	0.685866	0.700047	0.735989	0.300442	-59.6264	0.268599
607	1.63015	1.08558	0.0472732	1.71081	0.971418	0.272851	0.542247	0.195886	0.532657	0.558066	-52.8973	0.807917
608	1.57897	0.788557	0.276068	1.5996	0.447123	0.200673	0.591394	0.056519	0.761856	0.0983438	-48.9495	0.96159
609	0.370384	0.650536	0.151567	0.67206	1.46409	0.543256	0.51958	0.203647	0.334107	0.12603	-74.4489	0.420285
610	0.2748	0.994921	0.124834	0.979064	1.9923	0.207676	0.529448	0.451438	0.627455	0.250954	-48.6248	0.419902
611	0.368829	1.41042	0.183076	1.25582	1.95249	0.44025	0.498986	0.228046	0.50753	0.083677	-58.8121	0.335423
612	0.340534	0.323912	1.03809	0.64392	0.864076	0.399429	0.245516	0.996777	0.686131	0.0933114	-61.6316	0.421837
613	0.920529	0.400985	0.0501347	0.762701	1.65266	0.284301	0.236133	0.348756	0.489863	0.156828	-74.2139	0.113667
614	0.885358	0.227248	0.934525	0.728448	1.80049	0.923777	0.339109	0.853884	0.668324	0.443235	-70.4588	0.341662
615	0.48485	1.10797	0.431784	1.09331	1.67516	0.692038	0.430676	0.976407	0.518724	0.394369	-65.7707	0.406189
616	1.1269	0.610253	0.526448	0.70892	1.41809	0.186365	0.347398	0.289433	0.700632	0.478875	-69.9458	0.664479
617	1.84512	0.239427	0.253572	0.632394	1.53898	0.889578	0.234736	0.398823	0.241812	0.0338778	-72.2555	0.0900541
618	1.80723	0.429742	0.187921	0.620349	0.727429	0.814874	0.235188	0.0555587	0.232657	0.463586	-72.1023	0.461267
619	1.83041	1.67797	0.287766	1.48986	0.953087	0.139851	0.582505	0.22397	0.286752	0.423491	-47.947	1.30233
620	0.577491	0.439259	0.581413	1.42354	1.24051	0.642167	0.484144	0.981626	0.528057	0.881817	-53.9635	0.0807841
621	0.907531	0.199586	0.234194	0.919636	1.87284	0.144449	0.301579	0.0906034	0.721714	0.273595	-62.5704	0.123249
622	1.96208	1.30299	0.323832	0.366793	1.37998	0.286993	0.386063	0.185235	0.521592	0.167691	-72.648	0.766202
623	1.71246	0.768124	0.735758	1.75163	1.20635	0.371204	0.396305	0.103081	0.268766	0.989253	-77.2369	0.756005
624	0.384458	1.43012	1.13471	1.64045	1.97127	0.59307	0.175967	0.872191	0.610819	0.360196	-70.7303	0.17033
625	0.944614	1.18488	0.174522	0.650474	1.66586	0.737626	0.397896	0.381592	0.377207	0.247403	-61.9828	0.293784
626	1.23074	0.990597	0.0545495	0.57341	1.34629	0.330565	0.418589	0.0818497	0.765662	0.396861	-60.2223	0.528403
627	0.945051	0.717993	0.695237	1.0457	1.40977	0.277813	0.419521	0.264852	0.517533	0.479087	-61.1865	0.645415
628	0.691333	0.918486	0.182255	1.24743	1.61429	0.678919	0.256496	0.417934	0.730708	0.330932	-62.9202	0.267937
629	0.749726	0.739662	0.43029	0.210323	1.57717	0.263314	0.479279	0.870794	0.127623	0.199432	-61.575	0.0900878
630	0.515763	0.489154	0.8293	0.979767	1.97125	0.128587	0.482482	0.783482	0.41086	0.326519	-63.8792	0.269914
631	1.68236	0.763743	0.391924	0.333208	0.484236	0.349749	0.364377	0.0160745	0.138906	0.342221	-78.5072	0.700824
632	0.858855	1.18751	0.313815	0.778729	1.37643	0.104331	0.445291	0.598422	0.490539	0.293218	-59.6644	0.645304
633	1.24735	0.54628	0.0736251	0.638136	1.73513	0.382948	0.432818	0.00351943	0.606114	0.296218	-49.9764	0.594034
634	0.048974	0.393812	0.327943	0.441154	1.56323	0.587621	0.610051	0.374161	0.843708	0.273291	-76.0265	0.315747
635	0.975209	0.528144	1.58894	0.161467	1.27597	0.809922	0.196504	0.863715	0.693395	0.00682887	-50.9717	0.0298009
636	0.949485	0.361369	0.427584	1.75837	0.917923	0.472052	0.37638	0.0212578	0.955318	0.384752	-56.2683	0.699836
637	0.406978	0.952103	0.10774	0.734634	1.94805	0.479247	0.693328	0.890407	0.529211	0.373708	-56.0844	0.249238
638	0.696798	0.485645	0.0654554	1.77753	1.87079	0.543808	0.355299	0.349235	0.736746	0.312015	-62.0454	0.453967
639	1.74818	1.22881	0.341094	1.59064	1.58767	0.247396	0.417285	0.0155268	0.38562	0.618877	-46.6434	1.31442
640	1.02609	1.2911	0.169832	0.954641	1.78355	0.397975	0.479194	0.441875	0.384801	0.581895	-50.7152	0.695215
641	0.713591	0.798377	0.0635282	0.352769	1.61869	0.782598	0.598598	0.646661	0.502228	0.602419	-69.6706	0.442262
642	1.13094	0.672406	0.148051	0.970203	1.50325	0.316133	0.180222	0.676418	0.48544	0.110935	-60.0608	0.224958
643	1.07176	1.37897	0.0574886	0.530696	1.49489	0.451389	0.460667	0.492103	0.803234	0.580139	-46.0527	0.294443
644	0.896049	0.418721	0.293322	0.624888	0.96852	0.417029	0.312709	0.0716271	0.603096	0.918317	-77.5108	0.655054
645	0.977272	0.672235	0.061082	0.821049	1.83739	0.253145	0.440107	0.230109	0.482605	0.382883	-54.7835	0.288461
646	1.62845	0.85165	0.2011	1.58609	1.61173	0.231404	0.253662	0.0858946	0.548622	0.512998	-57.3433	1.05144
647	1.06076	0.543451	0.111848	0.505618	1.68126	0.903817	0.426588	0.233857	0.256518	0.428799	-66.9129	0.392438
648	0.196461	1.64952	0.0244834	1.27537	1.53417	0.601685	0.550466	0.766479	0.353888	0.39193	-52.4763	0.532979
649	0.615473	0.960468	0.13029	0.488009	1.86093	0.315503	0.387727	0.891498	0.241037	0.288049	-71.1485	0.283082
650	1.00982	1.50903	1.02434	0.818563	1.93857	0.932381	0.826196	0.975368	0.360582	0.550351	-59.0449	0.170247
651	1.43495	0.338688	0.489831	0.963085	0.622066	0.38102	0.32395	0.0357367	0.516197	0.234126	-73.8047	0.614699
652	1.91031	0.370565	0.31059	0.209956	0.653389	0.421166	0.334733	0.227945	0.641864	0.726015	-68.0256	0.762106
653	0.485021	0.970419	1.58223	0.747365	1.38863	0.76813	0.205222	0.996105	0.920698	0.164939	-60.0462	0.461186
654	1.54779	0.826787	0.189531	1.66118	1.85238	0.274155	0.262597	0.510622	0.573132	0.504796	-50.0322	0.77735
655	1.15881	1.75431	0.310603	1.3061	1.57224	0.947244	0.717364	0.451337	0.323377	0.25725	-75.0693	0.352372
656	1.07839	0.340697	0.453942	0.468097	1.83532	0.325566	0.566291	0.90893	0.479555	0.43879	-62.5109	0.163783
657	1.07189	0.485784	0.129096	1.18517	1.95483	0.425547	0.394174	0.0776513	0.972767	0.396996	-54.4556	0.648714
658	0.715152	1.23021	0.739836	1.80451	1.59071	0.404824	0.657317	0.956166	0.979351	0.504595	-56.6161	0.428856
659	0.104884	1.1969	0.2796	1.12096	1.55503	0.0287412	0.516922	0.127888	0.545927	0.218091	-50.2974	0.754978
660	1.03651	1.06374	0.00742591	1.40207	1.42333	0.605611	0.507971	0.0703041	0.680156	0.221804	-54.5874	0.521466
661	0.568821	0.753818	0.595717	1.29288	1.59719	0.760209	0.516726	0.913091	0.735018	0.472428	-68.4686	0.456132
662	0.477406	0.642209	0.0511955	0.953969	1.92211	0.337521	0.389026	0.769619	0.440446	0.303154	-51.5348	0.497358
663	0.789378	0.564301	1.21781	1.06231	1.78089	0.690517	0.378656	0.958776	0.768472	0.189186	-67.8787	0.416378
664	1.12997	0.567575	0.560237	0.288434	1.81305	0.186382	0.192572	0.423992	0.639706	0.0884952	-67.1939	0.180575
665	1.33004	1.27272	0.0653408	1.51146	0.752721	0.253736	0.706399	0.134508	0.698842	0.614731	-63.2702	0.604788
666	0.556505	0.91225	0.376651	0.601227	1.44634	0.900232	0.749858	0.0692348	0.654631	0.291165	-70.6996	0.365861
667	0.455884	0.300576	0.133741	1.59668	1.33733	0.585916	0.357136	0.218261	0.419374	0.314321	-61.3656	0.371679
668	1.2799	1.10429	0.32522	0.633126	1.01334	0.0987097	0.453916	0.324726	0.271944	0.226626	-62.3067	0.529293
669	0.0648242	0.810343	0.131814	0.123893	1.554	0.760627	0.61099	0.210728	0.5856	0.303973	-63.2095	0.391705
670	1.01042	0.854844	0.0325789	0.0399726	1.50275	0.348722	0.760681	0.235999	0.254486	0.199563	-67.4557	0.360579
671	1.12923	0.944018	0.2089	0.0483077	1.36719	0.85169	0.758678	0.289868	0.934492	0.109678	-51.5134	0.227211
672	0.690152	1.36861	0.207592	0.0289094	1.67893	0.210521	0.654256	0.458896	0.213073	0.445337	-63.9797	0.401391
673	0.577083	1.11225	0.794251	0.861108	1.97426	0.335801	0.681658	0.829131	0.602179	0.231638	-61.5171	0.204585
674	0.585342	0.805028	0.179089	0.829556	1.90981	0.488182	0.568893	0.322178	0.5604	0.309086	-47.777	0.358541
675	0.955849	1.54084	1.29737	1.68319	1.46699	0.648495	0.595759	0.950624	0.57841	0.420299	-67.0413	0.313505
676	0.683141	0.915349	0.753666	1.59335	1.55235	0.0781887	0.31629	0.999935	0.54573	0.0428932	-75.3454	0.228223
677	0.404755	0.809915	0.60231	0.227821	1.7236	0.406953	0.496741	0.959942	0.912175	0.435365	-58.0614	0.194249
678	1.26061	0.57346	0.149423	1.14657	0.835253	0.353495	0.488541	0.180742	0.702831	0.456442	-65.5435	0.7068
679	1.27045	1.06234	0.369531	0.871242	1.90989	0.157919	0.236479	0.260181	0.312168	0.289906	-55.3496	0.520222
680	0.604049	0.348507	1.39385	1.08752	1.78508	0.497512	0.447544	0.894126	0.044665	0.34872	-56.9736	0.451212
681	0.867252	0.969607	0.0881138	1.427	1.98176	0.702829	0.497759	0.0628425	0.229559	0.851693	-47.8901	0.411052
682	1.95725	0.680648	0.345374	0.213749	0.616911	0.363067	0.350601	0.0364437	0.398253	0.0314331	-50.057	1.01646
683	0.97564	0.394064	0.407723	0.0234131	1.01395	0.289542	0.434704	0.992119	0.894271	0.0974349	-60.3139	0.462457
684	1.85613	1.07954	0.317508	0.771072	1.56483	0.275207	0.514105	0.05263	0.303889	0.950877	-60.9894	1.12641
685	1.16779	0.794337	0.620088	0.827329	1.68654	0.38213	0.461925	0.688522	0.182901	0.393369	-59.8213	0.229091
686	1.34006	0.923497	0.437445	0.822013	1.48892	0.503896	0.451503	0.161022	0.145277	0.679297	-65.2952	0.455242
687	0.232844	0.830986	0.162671	0.673013	1.52677	0.26232	0.671952	0.278743	0.856427	0.312046	-59.6658	0.258454
688	0.229676	0.580716	0.339049	0.804853	1.46957	0.365002	0.432213	0.0362087	0.48802	0.24678	-52.4831	0.468986
689	1.35241	0.753316	0.158104	1.30841	0.336138	0.375574	0.494025	0.189073	0.735252	0.484725	-75.3744	0.656074
690	1.01694	0.791456	0.19257	0.0244894	1.53955	0.588289	0.489775	0.21421	0.301393	0.319782	-75.5869	0.280336
691	0.537635	0.444011	1.29946	1.05259	1.25631	0.682686	0.285052	0.994254	0.787098	0.126888	-54.3466	0.205132
692	0.883388	0.803839	0.0719942	0.585676	1.18807	0.364459	0.36261	0.628233	0.19599	0.350771	-55.7632	0.594472
693	1.27348	1.15988	0.420708	0.185306	1.84955	0.192896	0.440271	0.593819	0.53653	0.310339	-47.2316	0.443319
694	1.0638	0.752485	0.183063	0.172109	1.57566	0.868453	0.630891	0.304618	0.847111	0.141616	-67.4417	0.455892
695	1.00438	0.633732	0.88828	0.14291	1.87386	0.502394	0.580822	0.956425	0.5331	0.275287	-62.2024	0.334704
696	0.304761	0.814766	0.963066	0.939873	1.30321	0.584888	0.494522	0.8809	0.440177	0.0429882	-67.3026	0.237794
697	1.59419	1.45852	0.0715614	1.10358	1.16147	0.11618	0.553835	0.205037	0.466416	0.978083	-71.0776	0.75405
698	1.08301	0.843781	0.597931	1.13038	1.58102	0.64734	0.206023	0.799147	0.421612	0.0276313	-45.2417	0.273874
699	0.306703	0.207636	0.549443	0.387027	1.40411	0.927658	0.227449	0.881244	0.620058	0.533878	-57.3802	0.465141
700	0.636008	1.0887	0.341166	0.537358	1.76856	0.615313	0.472357	0.955589	0.760777	0.287529	-59.097	0.340869
701	0.44946	1.13469	0.355852	1.38368	1.98276	0.419372	0.612394	0.892776	0.438036	0.620741	-69.5516	0.179443
702	1.07402	0.967759	0.376374	1.23145	1.3284	0.382259	0.62191	0.919789	0.558518	0.169767	-64.7115	0.414789
703	0.896018	1.1186	0.00562354	0.99685	1.81457	0.26166	0.630914	0.455518	0.387544	0.341157	-51.1808	0.357536
704	0.221094	0.496817	0.12042	1.12479	1.19995	0.0697354	0.595616	0.158469	0.560164	0.382623	-55.2354	0.642949
705	1.25826	0.74724	0.395326	1.3505	1.72214	0.86796	0.153179	0.981871	0.540724	0.303106	-67.0841	0.184651
706	0.234667	1.00862	0.190302	1.6888	1.61642	0.880077	0.324548	0.945221	0.214733	0.440042	-71.5597	0.443336
707	0.769552	0.773631	0.076705	1.14802	1.43614	0.474827	0.519812	0.292731	0.550965	0.338265	-63.3675	0.343938
708	1.0782	1.58484	0.00491261	0.432626	1.68132	0.476822	0.643312	0.330467	0.818514	0.463864	-47.0558	0.560159
709	0.55109	0.818926	0.0431425	0.71264	1.87223	0.0744287	0.428597	0.426534	0.583571	0.306263	-65.0954	0.113788
710	0.927722	0.673744	0.0978443	0.701555	1.89902	0.451148	0.567216	0.339726	0.441072	0.097895	-63.8298	0.155893
711	0.928518	1.06352	0.25244	0.435484	1.97466	0.244972	0.638199	0.343314	0.697039	0.100998	-54.3042	0.530543
712	0.386256	0.784297	0.657227	0.794138	1.91669	0.640613	0.544673	0.952384	0.873434	0.259847	-51.4497	0.360776
713	1.28192	0.693348	0.209508	1.06948	1.83632	0.603924	0.370742	0.0420337	0.83903	0.00591214	-63.3865	0.367703
714	1.08439	1.09829	0.0818609	0.731624	1.96402	0.536765	0.502263	0.738358	0.22501	0.509261	-55.321	0.377298
715	0.76092	1.40588	0.397856	0.398028	1.77705	0.461493	0.71355	0.542832	0.422295	0.333937	-62.2168	0.0883078
716	1.04218	0.671715	0.0450282	0.596179	1.53274	0.76829	0.740567	0.764974	0.0613836	0.155326	-57.7738	0.167221
717	1.46647	0.787047	0.100699	1.15241	1.63928	0.311028	0.648508	0.224376	0.846568	0.179508	-70.6515	0.095863
718	1.05796	0.945645	0.281758	0.984423	1.70609	0.284531	0.523192	0.576233	0.976558	0.418123	-60.6959	0.34198
719	0.838177	1.79412	0.0985955	0.728702	1.62567	0.310277	0.527544	0.823014	0.461144	0.441595	-63.8168	0.291536
720	1.6222	0.939293	0.41757	1.00021	1.58883	0.183008	0.346244	0.01996	0.381337	0.568419	-62.5261	1.2083
721	0.273107	1.00362	0.23385	1.70177	0.845174	0.208197	0.560358	0.0918662	0.796587	0.186169	-61.3678	0.561609
722	0.879292	0.622867	1.313	1.03861	1.76534	0.409867	0.313723	0.805147	0.478816	0.26142	-62.2216	0.158894
723	0.872113	1.0606	0.282449	0.99757	1.24971	0.419324	0.385183	0.217833	0.368255	0.54147	-61.5813	0.604798
724	1.04123	1.14601	0.134379	1.20394	1.44682	0.80547	0.35788	0.476804	0.399857	0.265647	-68.1787	0.414916
725	0.450894	0.644199	0.174762	1.6525	1.03436	0.344667	0.575946	0.497199	0.48879	0.291078	-66.4942	0.411415
726	1.38505	1.21159	0.163296	0.207847	1.75781	0.304608	0.457064	0.253426	0.634175	0.265905	-62.0156	0.483282
727	1.22347	1.25479	0.07256	1.09128	1.52049	0.0823513	0.531052	0.131256	0.446062	0.512384	-45.2275	0.492437
728	1.27712	0.575312	0.575601	1.55598	0.0367241	0.290367	0.251476	0.0574638	0.101132	0.203964	-62.2894	1.00665
729	0.664932	0.505575	0.0240218	0.148409	1.97099	0.58454	0.45046	0.964845	0.280622	0.45856	-57.5385	0.227598
730	0.437658	1.24423	0.0158223	0.956368	1.77722	0.572997	0.487487	0.869832	0.330418	0.513116	-50.0607	0.455415
731	0.357342	0.648031	0.863824	0.656703	1.62111	0.286634	0.539038	0.831701	0.778279	0.264287	-51.9554	0.51719
732	1.26455	0.465478	0.343846	1.14095	1.04744	0.202713	0.329197	0.102034	0.487968	0.705943	-52.3979	0.912726
733	1.68043	0.56325	0.176426	1.14522	0.820647	0.333385	0.299938	0.151231	0.58133	0.673842	-59.8498	0.642635
734	1.00749	0.823996	0.0380748	0.256947	1.38069	0.436204	0.369174	0.0763548	0.151101	0.722418	-49.225	0.35306
735	0.483222	0.773226	0.199333	1.35157	1.42335	0.671678	0.403181	0.94639	0.771697	0.267843	-53.3224	0.474979
736	0.629832	1.27877	0.0462251	0.135207	1.39881	0.162144	0.697635	0.244217	0.526195	0.0658267	-45.4477	0.0657772
737	1.42671	0.613882	0.441898	1.58068	1.03724	0.189543	0.285479	0.169666	0.318457	0.555471	-49.7536	1.14278
738	1.34967	0.572444	0.253277	0.467384	1.92152	0.48451	0.21936	0.558447	0.543922	0.807094	-75.9474	0.466404
739	1.12041	0.6636	0.0314793	1.24833	1.57272	0.775109	0.529465	0.781699	0.745502	0.201131	-72.3786	0.473141
740	0.702367	1.19142	0.0128868	0.252148	1.51839	0.196421	0.562398	0.399819	0.71747	0.0390103	-53.9933	0.475063
741	0.736196	0.54638	0.0895755	0.465024	1.76089	0.31187	0.411226	0.36483	0.751198	0.474576	-63.9691	0.316941
742	1.16101	0.489734	0.0132926	0.761411	0.675304	0.44874	0.493993	0.168167	0.736357	0.388009	-54.9774	0.669757
743	1.35926	0.5447	0.330107	0.858951	0.925431	0.280479	0.521876	0.118461	0.214598	0.947398	-56.2994	0.91479
744	1.18871	0.47806	0.280166	0.648652	1.49924	0.434412	0.147003	0.141748	0.542479	0.0739905	-59.7453	0.206665
745	1.78185	0.324801	0.0914711	1.34907	0.378665	0.315951	0.252721	0.0759422	0.765667	0.686412	-58.267	0.92806
746	0.332518	0.766105	0.075856	0.823355	1.8372	0.269392	0.559506	0.614401	0.258917	0.52179	-61.4517	0.149762
747	0.823918	0.794002	0.241918	1.26966	1.99978	0.581503	0.459464	0.184481	0.681827	0.36372	-52.9907	0.0928385
748	0.0290879	0.66623	0.0270247	0.535853	0.704886	0.150825	0.491454	0.894419	0.825892	0.288136	-72.2335	0.437303
749	1.11755	0.864455	0.184354	1.63742	1.71484	0.57668	0.501871	0.699306	0.723826	0.420934	-56.6799	0.446972
750	0.584695	0.820369	0.0674959	0.539611	1.76995	0.368317	0.328765	0.264046	0.501068	0.0980383	-58.4392	0.494968
751	0.737264	0.765144	0.378188	1.40891	1.6394	0.549732	0.155846	0.807513	0.313015	0.454794	-61.6593	0.212559
752	1.75049	0.896025	0.574001	0.188771	0.759002	0.373031	0.485677	0.0506664	0.865284	0.296096	-61.584	0.935958
753	0.766411	0.434107	0.0886548	0.529709	0.668567	0.0738981	0.289125	0.221191	0.34081	0.614321	-63.3387	0.615169
754	1.16771	0.790818	1.447	1.55627	1.71527	0.429175	0.458881	0.936809	0.727378	0.224308	-55.3351	0.2121
755	1.56318	0.91495	1.22279	0.23565	1.84424	0.926249	0.552071	0.904849	0.69937	0.154935	-58.1193	0.360542
756	1.15177	0.864532	0.0575976	0.923027	1.93254	0.338984	0.468162	0.412222	0.464924	0.273509	-59.1827	0.49049
757	1.51424	1.23608	0.29926	0.658767	1.7499	0.745963	0.518628	0.162892	0.794417	0.142756	-65.9496	0.343623
758	1.83317	0.502579	0.162742	1.44487	0.234736	0.133962	0.474271	0.204902	0.812814	0.748371	-48.7252	0.836202
759	1.69788	0.594489	0.370087	1.12998	0.726245	0.693185	0.35515	0.0569599	0.758827	0.318145	-65.8206	0.677767
760	0.564815	0.625292	0.271006	0.209938	0.815334	0.598282	0.570995	0.310022	0.299992	0.426642	-57.6317	0.544359
761	0.845891	1.0815	0.47473	0.529161	1.67819	0.851827	0.261088	0.885287	0.492346	0.240294	-73.5351	0.00338486
762	0.74463	0.885434	1.12775	0.53098	1.90811	0.453415	0.812211	0.930678	0.542996	0.368419	-54.6006	0.276279
763	1.18972	1.24024	0.231023	1.46518	1.71869	0.92696	0.43239	0.573545	0.724188	0.17956	-58.9906	0.222398
764	0.777861	0.639962	0.254706	0.331478	1.58501	0.199645	0.623256	0.149715	0.77343	0.475118	-49.9826	0.536007
765	0.74764	1.09201	0.464821	0.566926	1.55492	0.487483	0.910076	0.787221	0.849825	0.474964	-60.0879	0.262741
766	0.782563	0.373047	0.16277	1.2518	1.71013	0.455191	0.288586	0.543543	0.825241	0.283784	-53.0988	0.560524
767	0.737503	0.711722	0.221402	0.854618	1.98141	0.921949	0.751915	0.607572	0.577191	0.329372	-59.8096	0.269564
768	1.33124	0.812052	0.333707	0.701985	1.05775	0.199796	0.519629	0.120926	0.309562	0.0849375	-61.4958	0.611042
769	1.0736	0.159685	0.253098	0.88265	0.695435	0.531134	0.228087	0.054463	0.628991	0.185334	-62.1993	0.608387
770	1.01867	1.06893	1.11533	0.639495	1.34384	0.405796	0.269864	0.940821	0.732146	0.16576	-66.9721	0.119293
771	1.08071	1.33956	0.580143	0.580772	1.99745	0.902481	0.440413	0.826858	0.812411	0.546973	-46.0828	0.390022
772	0.262784	0.324146	0.270927	0.885752	1.97981	0.695071	0.366375	0.856323	0.530451	0.0250816	-63.4618	0.106524
773	0.214216	0.258437	0.75899	0.419268	1.72001	0.968813	0.307363	0.855847	0.887113	0.305846	-69.1633	0.378612
774	1.4204	0.518744	0.127019	1.03816	1.02458	0.382876	0.491686	0.130723	0.455974	0.246264	-59.6966	0.305272
775	0.828122	0.858039	0.0183273	1.30923	1.89749	0.437837	0.59592	0.463198	0.453175	0.579442	-58.1644	0.121777
776	1.10272	0.313125	0.0589893	1.3797	0.999188	0.552851	0.251059	0.0223199	0.694543	0.549804	-48.3931	0.844384
777	1.41343	0.121695	0.293975	0.285179	0.868606	0.328413	0.11967	0.14117	0.603777	0.807259	-46.3128	0.941534
778	1.07324	0.500743	0.522626	0.00426764	1.62812	0.394972	0.104646	0.613875	0.507198	0.138497	-52.1957	0.399678
779	0.793189	1.02509	0.0402488	0.285857	1.49726	0.741199	0.683004	0.00352976	0.948585	0.204887	-62.9802	0.471178
780	1.1264	0.582284	0.728946	1.34497	0.786717	0.414396	0.356918	0.88216	0.863898	0.639209	-68.7434	0.517949
781	0.318052	1.01544	0.189194	0.948852	1.82195	0.0651523	0.370448	0.690794	0.524891	0.334439	-57.6143	0.442821
782	1.40285	0.234329	0.567961	1.03462	1.72297	0.109772	0.0620982	0.205413	0.475542	0.0218867	-56.2822	0.12212
783	0.191436	0.938921	0.0630302	0.584239	1.96678	0.726847	0.486596	0.545819	0.243283	0.215402	-49.1726	0.488923
784	0.572051	0.459165	1.04496	0.460563	1.17514	0.389652	0.338923	0.832206	0.275532	0.329151	-60.3679	0.487108
785	1.40716	1.50399	0.146992	0.953139	1.98271	0.351865	0.702146	0.771438	0.71715	0.19334	-68.3776	0.120295
786	1.38521	0.828365	0.267193	0.721358	0.943662	0.241933	0.530099	0.341968	0.349697	0.638448	-72.5393	0.596304
787	0.711103	0.757543	0.18387	1.50163	1.82216	0.460216	0.633758	0.096511	0.997204	0.359857	-48.8811	0.472163
788	1.07573	0.41452	0.366048	1.17721	1.35674	0.533032	0.422654	0.0709514	0.238888	0.589722	-64.6105	0.609591
789	1.4338	1.50638	0.848523	1.21329	1.79575	0.322167	0.426973	0.89863	0.223107	0.477253	-56.4634	0.51557
790	0.944701	1.14024	0.369348	1.11076	1.78502	0.113687	0.831718	0.673833	0.756614	0.179668	-67.9065	0.120077
791	1.62795	0.619621	0.37756	1.31883	0.238771	0.514301	0.342945	0.252394	0.33996	0.588839	-48.8729	0.967796
792	0.788043	0.307395	0.521441	0.521157	1.51402	0.748461	0.474496	0.804062	0.258697	0.418855	-58.1283	0.44422
793	0.769213	0.593928	0.69082	0.688029	1.51869	0.647609	0.483133	0.941946	0.806176	0.153627	-78.564	0.412497
794	1.0106	1.18344	0.436602	0.983828	1.4443	0.28037	0.317151	0.238857	0.327074	0.206999	-70.2632	0.165906
795	1.19779	1.05617	0.246691	0.920555	1.93036	0.192882	0.425578	0.274951	0.889525	0.0520001	-47.9651	0.618055
796	0.892495	0.620448	0.301031	1.19838	1.61497	0.625001	0.382064	0.249109	0.40038	0.491121	-58.3744	0.541933
797	1.17472	0.840772	0.0743924	1.28386	1.58113	0.766836	0.457403	0.254577	0.557346	0.439371	-69.5068	0.0571624
798	0.931896	1.18115	0.695053	0.415233	1.97761	0.668	0.334196	0.916537	0.213623	0.343703	-59.5152	0.267381
799	1.25347	0.988936	0.806395	0.985947	1.90255	0.627512	0.407672	0.950768	0.712533	0.377179	-58.451	0.323387
800	0.89338	1.10156	0.247734	1.00995	1.70798	0.513466	0.55157	0.0793187	0.553558	0.387455	-68.2726	0.446947
801	0.943092	0.695477	0.190632	1.11883	0.757246	0.179456	0.567341	0.05175	0.906469	0.538234	-56.0336	0.717039
802	0.807446	0.644063	0.176594	0.627915	1.636	0.650631	0.380989	0.31783	0.542215	0.392904	-61.3898	0.137411
803	1.30011	0.756331	0.227453	0.294072	1.89725	0.584247	0.517834	0.824147	0.424472	0.376838	-53.6133	0.528213
804	1.30095	0.852557	0.140055	1.30766	0.592676	0.413855	0.444182	0.0130339	0.927571	0.720286	-63.7293	0.740327
805	0.783099	0.465006	0.245973	1.25419	1.49168	0.420363	0.497332	0.888885	0.813669	0.270669	-62.95	0.433207
806	0.52252	0.351152	0.00247625	1.45096	1.51173	0.713394	0.390049	0.755849	0.987953	0.374063	-68.8483	0.358669
807	0.990365	1.3861	0.199285	0.378328	1.85086	0.24524	0.698115	0.0361469	0.409219	0.657683	-63.9534	0.301012
808	0.723138	1.10664	0.693779	0.307301	1.48622	0.239416	0.749626	0.96509	0.447499	0.359419	-65.115	0.293046
809	1.71937	0.525556	0.456711	1.73573	0.919732	0.323093	0.30445	0.0720318	0.142433	0.981721	-79.4315	0.781904
810	0.275123	0.218563	0.0342126	0.30598	1.68302	0.0987997	0.322175	0.190313	0.93	0.710844	-52.0424	0.544837
811	1.32316	0.534263	0.134317	0.150167	1.85415	0.784487	0.323612	0.241068	0.450984	0.0897525	-62.5895	0.394141
812	1.53807	0.669435	0.385171	1.20348	0.948497	0.33034	0.594598	0.121007	0.786378	0.427711	-52.071	0.742594
813	0.564682	1.04954	1.44967	1.11587	1.68993	0.25121	0.688938	0.973955	0.696633	0.495056	-62.6103	0.372956
814	0.827236	0.881812	0.103602	0.699423	1.69063	0.555027	0.196444	0.413204	0.446437	0.00798241	-62.4702	0.0670081
815	1.00876	1.20511	0.0410672	0.897545	1.69755	0.466791	0.617783	0.267557	0.418221	0.31952	-58.8027	0.152123
816	0.808338	0.616501	0.268255	1.62653	1.75217	0.654549	0.541067	0.455605	0.432576	0.28132	-51.8512	0.461199
817	0.688682	0.534265	0.0146176	0.438344	1.87028	0.235319	0.320533	0.680485	0.794095	0.208991	-56.6174	0.281821
818	1.05714	0.557048	0.245572	0.988538	1.88347	0.53769	0.541484	0.65492	0.483416	0.419493	-56.9692	0.335423
819	0.543643	0.908968	0.25468	0.179809	1.74309	0.653971	0.594733	0.244785	0.493967	0.258958	-72.2018	0.378148
820	0.0857858	0.45962	0.236978	1.06805	1.8705	0.354404	0.666023	0.858869	0.0795364	0.156397	-79.8166	0.170931
821	1.89078	0.77156	0.494026	1.00618	1.81093	0.913834	0.710861	0.966345	0.648772	0.184821	-60.8721	0.226277
822	1.33894	1.18151	0.101588	1.28256	1.54652	0.710295	0.582683	0.00293673	0.688417	0.237828	-65.1763	0.436393
823	1.4884	1.14377	0.0343971	0.675931	1.47672	0.690288	0.550596	0.41283	0.587192	0.0609853	-69.9519	0.500374
824	0.803945	0.623067	0.270194	1.6377	1.66809	0.40851	0.349029	0.480971	0.687599	0.58797	-50.7088	0.752966
825	1.15613	0.867902	1.19101	1.55671	0.541303	0.480358	0.497836	0.891391	0.868301	0.157075	-66.0894	0.211111
826	0.497796	0.16562	0.12913	0.345011	1.67029	0.661048	0.712272	0.865368	0.725383	0.362392	-62.3866	0.135022
827	0.734483	1.34885	0.676897	0.31006	1.52236	0.525675	0.538018	0.888167	0.392883	0.359263	-67.3192	0.352349
828	1.53914	1.15952	0.188802	1.64349	1.15775	0.420707	0.595176	0.104268	0.517948	0.796555	-53.4813	0.877295
829	0.811423	0.668056	1.17086	0.185032	1.95812	0.103704	0.276425	0.957008	0.129448	0.0422656	-72.6502	0.218194
830	1.15013	0.877238	0.932937	0.448409	1.77041	0.716462	0.657014	0.856558	0.148489	0.362674	-61.5474	0.280995
831	1.47932	0.672855	0.0604005	1.00358	1.728	0.632558	0.367391	0.196883	0.497	0.553025	-57.2663	0.612196
832	1.13036	0.11885	0.546365	0.46497	1.70951	0.425102	0.415862	0.99602	0.346605	0.0724256	-59.3482	0.188889
833	0.633688	0.740433	0.220671	1.22497	1.25918	0.73297	0.295041	0.784684	0.976993	0.206308	-48.208	0.440273
834	0.753104	0.466149	0.0735364	1.27148	1.54038	0.567551	0.530573	0.913056	0.744189	0.676711	-66.6368	0.451214
835	1.41828	0.561392	0.405249	0.28658	1.29885	0.418262	0.507375	0.240873	0.806756	0.313552	-53.3743	0.627471
836	0.451244	0.877132	0.00861083	0.548429	1.0187	0.0158176	0.539819	0.395457	0.506396	0.599603	-65.9581	0.480243
837	0.37148	0.96714	0.787784	0.799683	1.63832	0.269783	0.379084	0.973228	0.626557	0.119601	-60.8339	0.4625
838	1.59849	1.16647	0.555192	1.60271	0.642929	0.304364	0.495339	0.0520491	0.44359	0.351414	-64.4744	0.983851
839	0.79394	0.31814	0.504642	0.104297	1.42618	0.951752	0.284165	0.878245	0.190995	0.209772	-76.4491	0.163755
840	0.784386	1.2223	0.114762	0.261327	1.4011	0.0247111	0.650867	0.249095	0.561613	0.035465	-77.8584	0.325501
841	0.95979	1.23366	1.41689	1.16894	1.87813	0.513017	0.381632	0.942073	0.330969	0.00746397	-63.3041	0.245066
842	1.18458	0.306814	0.471532	1.57553	0.615307	0.0810394	0.231814	0.0356184	0.701777	0.525363	-76.0074	0.731341
843	1.25321	0.648512	1.38952	0.836278	1.93494	0.559498	0.314971	0.981759	0.513279	0.403003	-60.1597	0.51326
844	1.4404	0.965634	1.18533	0.414956	1.85074	0.615878	0.250929	0.904403	0.069156	0.419941	-51.468	0.0526713
845	0.0496414	0.478448	0.0610681	0.261749	1.44884	0.412586	0.412246	0.927694	0.807099	0.344286	-51.9539	0.449401
846	0.732633	0.830069	1.49883	0.376399	1.67726	0.575409	0.538537	0.925469	0.769888	0.410741	-50.1695	0.564727
847	1.37054	0.935854	0.417731	0.437759	1.36226	0.371912	0.274891	0.622838	0.143682	0.586023	-59.5688	0.642389
848	1.31246	0.852748	0.127169	0.095679	1.07986	0.709367	0.549743	0.524058	0.353145	0.220504	-56.2417	0.469241
849	0.923402	1.22092	0.386224	1.3091	1.87775	0.111413	0.5542	0.971285	0.516549	0.308909	-73.6806	0.302948
850	1.33053	0.509216	0.352719	1.10853	1.79701	0.723034	0.284001	0.650487	0.749431	0.584619	-56.3477	0.0714133
851	0.704624	0.431581	1.56753	0.588233	1.55223	0.370994	0.377484	0.922187	0.530098	0.281433	-66.8091	0.110766
852	1.25736	0.817414	0.328146	1.07715	0.845293	0.396461	0.446223	0.129512	0.19734	0.801396	-76.9873	0.610108
853	0.469744	0.287182	0.083143	1.35399	1.69337	0.461791	0.477577	0.562331	0.659865	0.390037	-46.9456	0.609185
854	0.918226	0.509546	0.352082	0.967068	1.53436	0.0524152	0.0971205	0.608038	0.169192	0.661025	-71.8408	0.506563
855	0.0648553	0.460422	0.230578	0.0630458	1.25498	0.2418	0.332576	0.877022	0.373413	0.822484	-72.0615	0.455001
856	1.79091	0.444126	0.00679551	1.38583	0.0869156	0.492865	0.201197	0.0447351	0.526518	0.677084	-70.0487	0.714425
857	1.1224	0.975962	0.235447	1.03983	1.9004	0.648961	0.714973	0.138766	0.595944	0.580627	-63.183	0.5381
858	0.648906	0.266633	1.4168	0.443079	1.59281	0.341465	0.328027	0.889931	0.945775	0.338267	-55.1493	0.423329
859	1.06187	0.620645	0.663469	0.420682	1.58024	0.308333	0.525949	0.886463	0.511574	0.355404	-61.1017	0.185842
860	1.22274	1.8532	0.0417751	0.92495	1.93094	0.331077	0.515101	0.982095	0.255783	0.502209	-55.5665	0.113014
861	1.4034	0.651908	0.119592	0.93105	1.37205	0.151185	0.213217	0.12347	0.674375	0.23569	-54.5726	0.79669
862	1.13028	0.779236	0.1456	0.224577	1.72884	0.410361	0.661757	0.15942	0.696251	0.490036	-64.9412	0.526366
863	0.749368	0.545864	1.42765	1.41107	1.44732	0.86839	0.565621	0.933216	0.602359	0.20548	-55.4931	0.355179
864	1.38195	1.00522	0.152965	1.09385	0.931997	0.126708	0.368916	0.388575	0.485271	0.342875	-58.5522	0.783329
865	0.725763	0.154483	0.232572	0.462925	1.74578	0.0882813	0.242088	0.97762	0.820009	0.161117	-64.573	0.251352
866	0.750478	0.795441	0.501443	1.31363	1.42624	0.612903	0.515571	0.819877	0.501894	0.459839	-67.682	0.214803
867	0.652807	0.718306	0.513684	1.28008	1.57471	0.21904	0.227788	0.952369	0.688987	0.164929	-52.9419	0.491313
868	0.408655	1.42828	0.296167	0.677397	1.63311	0.166004	0.481776	0.875628	0.609271	0.0582123	-62.5217	0.34673
869	1.69692	0.871364	0.138162	0.798147	0.899123	0.325345	0.274808	0.147615	0.208173	0.435271	-53.0997	0.957206
870	0.673384	0.405674	0.22403	0.578287	1.91493	0.299729	0.289712	0.236373	0.92448	0.975314	-52.423	0.804179
871	0.866767	0.488991	0.0552937	1.52708	1.91216	0.770514	0.382972	0.557229	0.56252	0.5811	-52.1039	0.238046
872	0.735214	1.10706	0.807066	1.39498	1.67018	0.354758	0.362223	0.89103	0.234876	0.154036	-71.5452	0.219484
873	1.02444	1.33772	0.0717751	0.636752	1.27313	0.527263	0.294644	0.582831	0.0830691	0.215412	-70.5049	0.494072
874	0.708293	0.793349	0.294822	1.19598	1.45571	0.255069	0.298512	0.859415	0.734265	0.0886859	-69.3798	0.206858
875	0.860212	1.06711	0.0612228	0.277424	1.95719	0.531058	0.729171	0.320645	0.791992	0.352281	-58.222	0.177476
876	1.96813	0.773697	0.011047	0.416352	1.96946	0.86599	0.388099	0.287857	0.557388	0.389709	-65.3088	0.387612
877	1.59078	0.950782	0.10289	0.70374	1.49534	0.568917	0.62341	0.451717	0.474426	0.292523	-47.612	0.422431
878	0.568904	0.79336	0.30309	0.374924	1.99627	0.490507	0.255674	0.123623	0.365895	0.228163	-57.089	0.492702
879	0.763389	0.35157	0.409848	0.850384	1.53119	0.0893107	0.673173	0.804237	0.831501	0.44805	-71.8573	0.289066
880	1.11617	0.874122	0.151185	1.54974	1.98487	0.028764	0.555892	0.210396	0.964157	0.0870459	-54.3858	0.367872
881	0.870394	0.316363	0.365113	1.37295	1.4589	0.564101	0.20603	0.515442	0.934681	0.495595	-58.5673	0.57314
882	0.503349	0.227794	1.18664	0.86373	1.49181	0.812148	0.555029	0.92212	0.888206	0.316352	-55.1355	0.19343
883	0.665084	0.949363	0.38397	1.11647	1.14189	0.604402	0.50822	0.239542	0.794379	0.193157	-68.4221	0.0385022
884	1.17855	0.765888	0.116474	1.08322	1.97165	0.612694	0.438964	0.287485	0.521711	0.260146	-57.1118	0.233554
885	0.434896	0.688188	0.0350005	0.163502	1.61262	0.135519	0.64024	0.483034	0.598296	0.319985	-59.11	0.256805
886	1.95231	0.907776	0.0801585	0.480452	1.55748	0.994044	0.417616	0.356849	0.766834	0.344367	-56.2541	0.534107
887	1.09779	1.17211	0.242447	0.889185	1.6191	0.550141	0.736966	0.834319	0.666932	0.763993	-74.2355	0.3434
888	1.06893	0.705457	0.178901	0.456459	1.95793	0.757427	0.681251	0.0656535	0.552757	0.500066	-78.2351	0.383929
889	0.975196	0.521806	0.327172	1.11255	1.63754	0.423996	0.535504	0.0125326	0.453741	0.57028	-60.3842	0.681503
890	0.52299	1.00701	0.943773	0.362134	1.95051	0.113003	0.462961	0.935785	0.558599	0.472947	-53.9009	0.152401
891	1.61626	0.684938	0.023445	0.511208	0.422711	0.498476	0.250202	0.398126	0.682911	0.0966209	-66.7272	0.55091
892	1.25741	0.800161	0.24145	1.15641	1.57888	0.162735	0.382562	0.369498	0.60998	0.376466	-67.7951	0.381332
893	0.843943	1.06881	0.213844	1.24078	1.50392	0.48915	0.472322	0.676049	0.56176	0.00292333	-63.8972	0.452258
894	1.27366	0.428213	0.090321	0.872395	1.93228	0.722479	0.520712	0.615437	0.35319	0.183321	-58.9858	0.182544
895	0.776877	0.351131	0.364243	0.697299	1.88883	0.620619	0.418361	0.657862	0.449358	0.388967	-69.8088	0.238325
896	1.21628	0.512813	0.0696935	0.826845	1.45704	0.5347	0.45535	0.0568968	0.444395	0.541928	-75.5105	0.344042
897	0.341167	0.729636	0.548723	0.520992	1.20735	0.340412	0.596614	0.881417	0.695923	0.426227	-56.7664	0.478408
898	0.654685	0.513949	0.0721997	0.0792567	1.34254	0.23013	0.510899	0.22119	0.822503	0.244053	-56.4744	0.622702
899	1.52703	1.58423	0.0201402	0.9815	1.51142	0.248514	0.376039	0.738073	0.674721	0.0780257	-46.219	0.451608
900	1.24404	1.087	0.11229	0.709293	1.64403	0.0296002	0.297786	0.268968	0.722546	0.276384	-61.056	0.863133
901	0.756778	1.37324	0.0220581	1.42143	1.58652	0.562862	0.661061	0.154402	0.304054	0.642005	-78.3861	0.414664
902	0.675031	0.431001	0.461228	1.09007	1.99099	0.589773	0.440172	0.631505	0.595039	0.035646	-45.7856	0.136406
903	1.01546	1.20729	0.513857	0.81564	1.90028	0.143509	0.476839	0.957666	0.503046	0.178587	-67.0808	0.158013
904	0.498314	0.709516	0.325694	0.638197	1.82937	0.453864	0.512362	0.673094	0.616406	0.272162	-64.3739	0.448778
905	0.67076	1.13606	0.219819	0.568394	1.35329	0.251243	0.482578	0.0207938	0.444272	0.125256	-77.01	0.500087
906	0.49173	1.6309	0.458849	0.531413	1.67885	0.0971678	0.586638	0.141635	0.478177	0.891567	-59.0237	0.537988
907	0.843928	0.536789	0.969671	0.375403	1.86019	0.714273	0.442404	0.953823	0.160018	0.0445246	-48.6925	0.4425
908	0.629823	1.05486	0.56156	0.507252	1.87027	0.451123	0.620811	0.509156	0.133659	0.307504	-60.0719	0.367142
909	0.651677	0.628226	0.130152	0.642037	1.92818	0.80618	0.144118	0.293311	0.635979	0.185981	-61.1848	0.155585
910	0.962708	1.09355	0.209771	0.679196	1.54006	0.0027535	0.436321	0.0684208	0.472106	0.130669	-60.7916	0.636343
911	1.82797	0.503144	0.350256	0.380422	1.8451	0.962128	0.362767	0.641937	0.103957	0.0192079	-72.4693	0.292143
912	1.50696	0.790992	0.318507	0.277184	0.115642	0.293905	0.453781	0.107356	0.451098	0.462374	-46.8242	1.27811
913	0.653762	1.11395	0.148386	1.6124	1.39303	0.372475	0.409356	0.861935	0.139224	0.400159	-72.0663	0.428004
914	1.13327	0.252592	0.0255519	0.511217	1.56849	0.484266	0.352409	0.65531	0.664227	0.473875	-76.923	0.22189
915	0.477946	0.989715	0.409629	1.33386	1.30506	0.766499	0.66119	0.833582	0.837015	0.128027	-53.3469	0.258307
916	1.43853	0.696375	0.176426	0.802527	0.335142	0.359523	0.427099	0.0832509	0.209164	0.948427	-62.7323	0.77053
917	0.395171	0.666784	0.507882	0.0463846	1.5822	0.433914	0.327631	0.764592	0.154516	0.322466	-56.1002	0.437183
918	1.35639	0.315958	0.324122	1.00899	0.515026	0.285029	0.464556	0.0859208	0.427632	0.197676	-56.489	0.766543
919	0.631867	0.633583	0.24024	0.595138	1.73271	0.761669	0.442788	0.942988	0.514212	0.163768	-61.4373	0.36508
920	0.0581254	0.687018	0.257869	1.7988	1.96095	0.538741	0.423975	0.922228	0.610388	0.690766	-73.6064	0.342426
921	0.622515	0.383701	0.387177	0.414623	1.50326	0.381895	0.5243	0.0354935	0.467437	0.156694	-67.9007	0.155311
922	0.81114	0.128741	0.356681	0.12168	1.70948	0.362514	0.229756	0.719737	0.285038	0.192564	-60.0639	0.416272
923	0.650935	0.501982	0.0522391	0.558767	1.66551	0.765474	0.398411	0.380742	0.548386	0.508572	-59.332	0.321437
924	1.18961	0.0209822	0.340088	0.333783	1.75647	0.907077	0.0189415	0.797306	0.494211	0.142233	-66.2103	0.378028
925	0.469824	0.450988	0.183421	0.648205	1.4072	0.808105	0.610694	0.339726	0.619438	0.168021	-62.4559	0.52995
926	1.55637	0.912371	1.16097	1.21439	1.72819	0.735802	0.44823	0.95645	0.808339	0.0505162	-76.5641	0.423463
927	1.18991	0.776939	0.666368	1.1069	1.0906	0.380275	0.546357	0.0771595	0.512324	0.419641	-54.1983	0.897967
928	0.238568	0.92055	0.289229	1.39124	1.97242	0.818555	0.764732	0.488392	0.894983	0.155572	-74.7541	0.186951
929	0.372864	0.68464	0.300268	1.02856	1.44165	0.464598	0.0770271	0.932412	0.696963	0.61361	-68.3377	0.247546
930	1.71471	1.32914	0.0477038	1.22811	1.91038	0.404275	0.579409	0.13802	0.330579	0.981892	-59.2898	0.740762
931	0.409696	0.928553	0.196517	0.3763	1.49393	0.14418	0.453709	0.824235	0.374189	0.123347	-61.2867	0.299998
932	0.527006	0.304957	0.972101	0.124929	1.58859	0.338418	0.393618	0.996391	0.420108	0.281943	-65.891	0.2604
933	1.00837	0.508552	1.17079	0.28335	1.84417	0.083912	0.171234	0.872501	0.487636	0.165379	-76.5998	0.27855
934	0.931421	0.654392	0.365096	0.864375	1.57897	0.420494	0.455478	0.137646	0.306839	0.576117	-65.2872	0.542627
935	0.950104	0.968874	0.577593	1.08429	1.81575	0.59432	0.349669	0.367311	0.607818	0.0978509	-62.6561	0.137545
936	0.959364	0.745584	0.213336	0.439588	1.65909	0.333889	0.704168	0.932507	0.847024	0.163415	-70.8064	0.214447
937	1.09864	1.21149	0.358169	0.369754	1.90245	0.733762	0.514021	0.816093	0.204791	0.520255	-62.2734	0.450203
938	0.864358	0.963041	0.299106	0.934539	1.54935	0.740165	0.613804	0.400158	0.508688	0.0620756	-62.6831	0.00974411
939	1.63787	0.620846	0.0714182	1.10237	1.39837	0.377098	0.49456	0.129343	0.952909	0.566295	-52.0814	0.762601
940	1.01578	0.945769	0.891105	1.76854	1.01098	0.645389	0.507444	0.914728	0.425885	0.215591	-50.3395	0.366237
941	0.528767	0.615959	0.285918	1.15302	0.795277	0.325007	0.372889	0.0933947	0.30055	0.00306867	-49.4632	0.758919
942	0.879902	0.953827	0.44284	1.23693	1.39557	0.735199	0.458702	0.722829	0.0683402	0.458997	-51.3448	0.264836
943	1.11257	0.49684	0.358776	1.72105	0.594167	0.326751	0.505885	0.0870983	0.534015	0.644492	-47.4907	0.879806
944	1.13551	1.2178	0.480255	1.03485	1.74606	0.739594	0.508594	0.948055	0.577272	0.489308	-61.193	0.482934
945	0.575648	1.13224	0.148252	1.46462	1.75532	0.52337	0.614663	0.331534	0.971216	0.236263	-49.7497	0.568437
946	1.83442	1.08251	0.102665	0.118818	1.65242	0.117646	0.41303	0.16181	0.586383	0.420587	-62.8929	0.739016
947	0.455136	1.03781	0.0939039	1.08068	1.71615	0.355461	0.357102	0.873	0.360325	0.195729	-62.0235	0.178204
948	1.73508	1.3489	0.0579746	1.33984	1.95257	0.337938	0.480334	0.202874	0.594973	0.14294	-62.8054	0.650133
949	0.836229	0.733514	0.0897361	0.686471	1.33205	0.299915	0.467483	0.952199	0.492948	0.546721	-63.7835	0.603592
950	1.48978	0.837232	0.298182	0.416431	1.276	0.511322	0.549522	0.0394997	0.888865	0.424607	-57.3955	0.574443
951	0.193942	0.706233	0.869205	0.493533	1.82406	0.407336	0.211802	0.902296	0.803453	0.087858	-63.1631	0.218298
952	1.15096	1.21283	1.08782	0.704639	1.87926	0.220728	0.448467	0.928924	0.50908	0.193133	-62.894	0.103893
953	1.37212	1.09416	0.0346394	0.0626861	1.13096	0.0964964	0.432843	0.0935798	0.400796	0.434696	-60.8199	0.583217
954	1.1179	0.585327	1.15908	1.38269	0.945537	0.00775802	0.529371	0.889341	0.928121	0.166527	-74.0367	0.248523
955	0.815262	0.548911	0.211607	1.64901	1.39926	0.687614	0.417378	0.465257	0.704488	0.680327	-70.1602	0.48098
956	0.797669	0.895875	0.240439	1.13973	1.82104	0.941127	0.755221	0.254661	0.13764	0.259984	-59.8606	0.131866
957	0.402847	1.02335	0.142	1.52564	1.99161	0.122419	0.372522	0.345006	0.272987	0.0115069	-45.2987	0.561504
958	0.927486	0.561354	0.0380401	0.820819	1.87091	0.692012	0.529384	0.239893	0.352911	0.980036	-54.3602	0.588257
959	0.814499	0.709288	0.170985	1.11305	1.47925	0.43656	0.504279	0.505012	0.784272	0.370198	-57.5355	0.446733
960	0.92323	0.447989	0.623155	0.466508	1.88102	0.225111	0.28948	0.762466	0.425451	0.332222	-56.8469	0.426911
961	1.2844	1.43701	0.22715	1.50449	1.33014	0.251676	0.684221	0.13306	0.43836	0.833167	-48.7073	0.789041
962	0.861795	0.411365	0.318259	1.48376	0.974823	0.03669	0.145048	0.587514	0.575235	0.365015	-62.9519	0.20535
963	0.935893	1.24336	0.663551	0.85875	1.98208	0.658332	0.0703568	0.953181	0.388021	0.240751	-61.1051	0.259056
964	0.217597	0.608593	0.14376	0.072808	1.36764	0.265342	0.560625	0.659164	0.118426	0.288519	-53.3983	0.435636
965	1.02225	0.723855	0.0288866	0.0879352	0.998455	0.265183	0.442687	0.195622	0.711237	0.278139	-49.5391	0.678306
966	0.367699	0.325895	0.126863	0.62555	0.663757	0.427627	0.431449	0.0231551	0.750902	0.185975	-53.8413	0.563973
967	1.1026	0.84817	0.670995	0.983262	1.9847	0.288807	0.195287	0.895916	0.409033	0.443799	-58.9504	0.176566
968	1.45242	0.799762	0.373004	0.511379	1.45656	0.634608	0.379716	0.881323	0.603931	0.542087	-53.9022	0.217301
969	1.30232	1.0747	0.0419682	1.15032	1.79475	0.612498	0.564055	0.0163358	0.999653	0.176745	-58.1521	0.537404
970	0.774148	0.686005	0.0308806	0.162768	1.10725	0.265562	0.414962	0.311211	0.654389	0.389164	-69.8196	0.471898
971	0.298291	0.618063	0.797617	0.420821	1.50412	0.932907	0.316904	0.969949	0.606288	0.31343	-60.2878	0.182404
972	0.591929	1.30519	0.0670698	0.279126	1.40055	0.773448	0.66934	0.257861	0.122998	0.232108	-51.6938	0.433392
973	1.29448	0.877232	0.233506	1.57246	1.56741	0.372347	0.426388	0.010539	0.401112	0.385288	-65.2897	0.670411
974	0.888359	0.478346	0.0495128	0.125684	1.05147	0.486854	0.403957	0.593508	0.230025	0.248927	-71.576	0.4168
975	0.818285	1.12771	0.631653	0.842456	1.80254	0.112618	0.483104	0.848103	0.550668	0.269756	-59.2418	0.0466325
976	1.14452	1.03092	0.160348	0.405566	1.66391	0.388406	0.431855	0.235661	0.15391	0.78047	-63.3378	0.540307
977	1.2447	0.923383	0.353741	0.88396	0.749222	0.510572	0.317389	0.077725	0.187042	0.80449	-71.2201	0.69608
978	0.728304	0.886238	0.0665713	0.642397	1.94669	0.486476	0.348636	0.817809	0.486179	0.0524208	-49.5874	0.45251
979	0.660386	0.380176	0.19437	0.652645	1.51364	0.794808	0.40888	0.686909	0.399529	0.460468	-74.6524	0.40721
980	0.663427	0.898305	0.120059	0.143175	1.70034	0.390483	0.250155	0.656738	0.307428	0.246034	-48.6839	0.633633
981	0.547664	0.468507	0.102755	1.03481	1.7616	0.859355	0.617265	0.346626	0.768101	0.156129	-64.3397	0.13038
982	0.616782	0.775575	0.229909	1.333	1.69454	0.807532	0.525796	0.242802	0.662257	0.311304	-66.0827	0.387123
983	1.37486	1.40351	0.237397	0.483822	1.78284	0.464851	0.437655	0.253443	0.759976	0.00949939	-47.7559	0.488332
984	1.87366	1.2009	0.231502	0.131927	1.16215	0.241675	0.305571	0.0188468	0.418588	0.0036199	-48.2162	1.02083
985	1.23965	0.86318	0.388697	0.271852	1.40126	0.728186	0.682198	0.172073	0.0822546	0.199493	-59.1528	0.415015
986	1.28313	0.946994	0.10621	0.188843	1.311	0.244302	0.597858	0.020132	0.647049	0.403231	-46.7517	0.849368
987	0.173253	1.19708	0.526644	1.79261	1.91345	0.163347	0.548034	0.108524	0.30734	0.353002	-48.6234	0.577032
988	0.792813	0.696365	0.641452	1.16537	1.80816	0.342015	0.363385	0.971403	0.680304	0.552475	-73.3113	0.180413
989	0.310653	1.45515	0.686672	0.854523	1.1954	0.354072	0.829863	0.879348	0.411622	0.0879637	-61.7091	0.330334
990	1.09225	1.26972	0.123444	1.13475	0.92953	0.552125	0.614918	0.0649106	0.317125	0.382614	-58.3112	0.598219
991	1.3289	0.338742	0.29523	0.766289	1.98039	0.592493	0.356959	0.936501	0.344793	0.501605	-59.5059	0.052912
992	0.901991	1.34538	0.283817	0.803385	1.64009	0.867709	0.48148	0.855569	0.533275	0.341482	-75.572	0.269329
993	1.70761	0.541758	0.125672	0.50606	1.32133	0.879029	0.556263	0.31543	0.242736	0.0755565	-55.9671	0.365386
994	0.613735	0.338514	1.31849	0.376191	1.41138	0.342963	0.399797	0.911972	0.502108	0.0628635	-47.2193	0.214663
995	1.19366	0.788307	0.299236	0.54308	1.7882	0.467595	0.419152	0.345729	0.41782	0.385858	-64.154	0.457114
996	0.689927	1.06245	1.29745	1.01328	1.81042	0.0580955	0.247546	0.980634	0.649521	0.396625	-74.1525	0.436066
997	0.359943	0.94262	0.499535	0.856291	1.38601	0.255709	0.334922	0.60327	0.592175	0.392146	-59.0768	0.31718
998	1.70459	0.597239	0.220038	0.901885	1.11942	0.579176	0.556686	0.0120699	0.671797	0.388189	-60.0825	0.646179
999	0.655648	0.677861	0.102967	1.46698	1.38234	0.891558	0.448821	0.272895	0.705089	0.355335	-47.1887	0.438234
1000	0.860187	0.779328	1.37912	0.986686	1.25105	0.747366	0.456157	0.991939	0.427055	0.377953	-70.089	0.314295
1001	0.286215	0.915111	0.525471	0.776461	1.75882	0.59733	0.666885	0.560356	0.359488	0.162105	-61.6278	0.0705256
1002	1.06467	1.05328	0.330321	0.687324	1.54936	0.647591	0.575909	0.761275	0.53996	0.217171	-67.7992	0.277846
1003	0.94509	0.721525	0.185505	1.09838	1.85011	0.138395	0.679888	0.0903151	0.514827	0.341517	-48.4285	0.412991
1004	0.523306	0.579806	0.0310088	0.784883	0.717913	0.420657	0.187588	0.434387	0.430188	0.0329772	-63.9308	0.15779
1005	1.22533	1.37037	0.0230647	0.197868	0.960535	0.250916	0.754436	0.0693194	0.644544	0.371236	-45.6195	0.663885
1006	0.0218603	0.974622	0.269805	0.453502	1.88702	0.542969	0.532627	0.567136	0.606116	0.315878	-72.0109	0.34432
1007	1.20642	1.3849	0.189964	1.06751	1.71636	0.22071	0.42539	0.519463	0.494684	0.297917	-68.371	0.519277
1008	0.173555	0.917051	1.48088	0.373337	1.30546	0.833804	0.510437	0.972338	0.543104	0.305689	-78.8731	0.390509
1009	1.04044	0.840973	0.0502961	0.121971	1.7812	0.785107	0.746858	0.708515	0.575702	0.321818	-73.4858	0.16969
1010	1.02674	0.933581	0.161735	1.21576	1.59605	0.39334	0.367991	0.0966502	0.571294	0.21459	-55.7911	0.564927
1011	0.487271	0.561347	0.509561	0.870103	1.58245	0.257182	0.463703	0.611985	0.461879	0.805611	-59.737	0.342545
1012	0.576926	1.32742	0.193993	0.696196	1.99395	0.437307	0.477963	0.231974	0.220195	0.32382	-51.7538	0.654385
1013	1.19059	0.968957	0.043398	0.96126	1.97235	0.842729	0.363437	0.391162	0.248825	0.211922	-66.2593	0.26342
1014	1.83334	0.705404	0.381392	0.664155	1.73989	0.91588	0.584791	0.0427033	0.820746	0.297921	-79.6327	0.344017
1015	0.797567	0.701639	1.55191	1.0377	1.9814	0.475801	0.294208	0.966908	0.790165	0.571353	-56.6887	0.376457
1016	1.14956	0.648067	0.786157	0.433448	1.89984	0.667787	0.418542	0.877121	0.52932	0.369319	-56.9767	0.155405
1017	0.90834	0.259146	0.411183	1.39782	0.970693	0.348716	0.186544	0.145998	0.448218	0.512391	-49.3939	0.999423
1018	1.10844	0.593673	0.122673	0.677205	0.310747	0.259629	0.392323	0.121861	0.684268	0.0226199	-72.1424	0.550548
1019	0.851063	1.37614	0.46527	0.668274	1.8578	0.2552	0.468491	0.373596	0.242924	0.295689	-46.0707	0.800149
1020	0.637988	0.758043	0.0210943	1.77459	1.85461	0.881483	0.656737	0.245666	0.621214	0.350249	-59.219	0.31126
1021	0.408981	1.41091	0.341934	0.514202	1.62648	0.696683	0.5454	0.561638	0.61382	0.293376	-65.9247	0.180581
1022	0.847767	1.08998	0.869363	0.861716	1.96734	0.742215	0.290625	0.863869	0.569822	0.702884	-62.1385	0.480885
1023	1.35227	0.636715	0.201134	1.02185	1.64814	0.258645	0.350095	0.29108	0.500702	0.722548	-66.8695	0.672191
1024	0.73959	0.514831	0.876889	0.373935	1.50309	0.298949	0.526586	0.966488	0.800308	0.13536	-61.6364	0.461724
1025	0.528527	0.573031	0.335871	1.02398	1.24798	0.39192	0.632075	0.959849	0.733831	0.33721	-47.7635	0.180988
1026	1.52549	0.828151	0.260652	0.931383	1.12702	0.343317	0.455131	0.0195111	0.328983	0.493131	-74.8935	0.658677
1027	1.25882	0.649828	0.500485	1.11852	0.978924	0.114128	0.379866	0.0498005	0.447311	0.828604	-58.2572	1.13303
1028	1.05214	0.537569	0.820943	0.85853	1.7884	0.222354	0.136184	0.923063	0.63917	0.559542	-72.4671	0.235366
1029	0.838079	0.547517	1.35779	0.751954	1.41109	0.317521	0.67039	0.921085	0.384528	0.434449	-51.6365	0.524013
1030	0.598167	0.843324	0.290257	0.00323924	1.46903	0.701298	0.373856	0.976298	0.878714	0.455518	-70.0723	0.227486
1031	1.22445	1.29676	0.353133	0.147202	1.50208	0.370362	0.588223	0.590995	0.210389	0.442277	-46.2322	0.11716
1032	1.20329	0.75534	0.0624768	0.855985	1.51913	0.1909	0.645516	0.10379	0.637324	0.739434	-49.8493	0.823047
1033	1.00008	0.955986	0.20198	1.94888	0.952276	0.201597	0.523679	0.0838733	0.521583	0.81041	-62.6281	0.695457
1034	1.02381	1.03402	0.0132672	0.159101	1.04281	0.600911	0.425717	0.557159	0.758902	0.160385	-47.5187	0.470443
1035	1.18091	0.822305	0.0712006	0.111501	1.37708	0.728241	0.596494	0.483107	0.786086	0.118809	-69.7783	0.470745
1036	0.683808	0.487697	0.423349	1.25117	1.44799	0.233055	0.500576	0.792845	0.727829	0.360869	-46.2629	0.0920284
1037	0.796486	0.4008	0.662197	0.334391	1.16423	0.614071	0.318773	0.844406	0.624088	0.577568	-55.9758	0.0357671
1038	1.02839	0.811009	0.300301	0.571652	1.52317	0.933761	0.666366	0.413145	0.368121	0.0689237	-63.6768	0.329504
1039	0.296371	0.715338	0.0614939	0.76599	1.97371	0.787776	0.523189	0.408352	0.820452	0.54041	-66.1384	0.404603
1040	0.616321	0.8221	0.55204	0.489576	1.75915	0.270942	0.622224	0.721226	0.391558	0.0552319	-46.4643	0.649324
1041	1.27545	0.470896	0.233547	0.389117	1.53256	0.906159	0.406271	0.129051	0.848958	0.202326	-75.6651	0.306657
1042	0.366461	0.261917	0.398944	0.691603	1.89282	0.542549	0.604339	0.908444	0.880404	0.353288	-62.3623	0.337812
1043	0.56243	0.550703	0.343182	0.93339	1.5395	0.637824	0.31701	0.40506	0.37684	0.512203	-61.703	0.332092
1044	0.966778	0.248741	1.18685	1.0241	1.53208	0.887087	0.300084	0.907088	0.888062	0.0775048	-58.1099	0.471624
1045	1.31024	0.54875	0.267658	1.23277	1.7645	0.807236	0.524851	0.163319	0.884001	0.50966	-69.8417	0.345083
1046	0.987928	0.985213	0.177701	1.36895	1.54101	0.1328	0.418069	0.422792	0.809908	0.789857	-46.0468	0.794991
1047	1.35217	1.23861	0.109301	1.56065	0.257325	0.391929	0.593803	0.195379	0.707149	0.47697	-56.4023	0.772442
1048	1.21766	0.992556	0.241062	1.74677	0.581335	0.30242	0.613209	0.0278101	0.683683	0.710103	-75.5389	0.634835
1049	1.03541	0.715754	1.44231	1.20239	1.70073	0.814422	0.703927	0.96275	0.83701	0.372505	-65.5532	0.0550503
1050	0.900132	0.706218	1.44655	1.61371	1.50336	0.70442	0.456412	0.941217	0.450441	0.135046	-59.3066	0.440171
1051	0.9263	0.784672	0.309401	0.0581906	1.77307	0.715792	0.458094	0.217519	0.290885	0.0690237	-57.8877	0.475212
1052	0.826967	1.05063	0.0733071	0.00279835	1.43642	0.46221	0.490444	0.316544	0.501826	0.304381	-71.023	0.347467
1053	0.588242	0.81789	0.979457	1.05801	1.70344	0.73516	0.440163	0.938081	0.685645	0.128316	-69.6921	0.271877
1054	1.00382	0.301875	0.30504	0.216777	1.39267	0.530201	0.399737	0.622537	0.590662	0.33069	-73.8409	0.148075
1055	1.03842	0.810143	1.05105	0.957514	1.76415	0.739187	0.417102	0.94188	0.640871	0.358139	-55.1287	0.449737
1056	0.586399	0.279094	0.22505	0.357451	1.58908	0.730572	0.188663	0.209702	0.600533	0.269873	-60.271	0.416191
1057	0.912717	0.809019	0.343806	1.73966	0.198517	0.312515	0.479915	0.219696	0.455473	0.233829	-60.5883	0.968561
1058	1.56357	0.894574	0.119335	0.954644	1.68733	0.851302	0.472078	0.64801	0.710877	0.173428	-77.5896	0.31255
1059	0.632411	1.18907	0.577812	1.48182	1.71469	0.146844	0.585701	0.0579294	0.220316	0.221361	-53.5218	0.294137
1060	0.645746	0.238594	0.759025	1.04028	1.44151	0.807426	0.666552	0.845921	0.984841	0.466298	-53.4299	0.294635
1061	0.616024	0.721951	0.472809	0.385577	1.30716	0.287481	0.55744	0.257283	0.183856	0.237906	-67.7437	0.469643
1062	0.556912	0.707712	0.0790619	1.1064	1.84727	0.300927	0.134395	0.187375	0.858997	0.0171743	-79.4361	0.25968
1063	1.10031	0.801669	0.21409	0.360056	1.07608	0.337408	0.453271	0.00354758	0.229768	0.384537	-60.3088	0.708977
1064	0.577109	0.787916	0.405691	0.798057	1.41836	0.219785	0.34454	0.975884	0.400025	0.196061	-71.9555	0.447568
1065	0.590952	1.8367	0.267552	0.391611	1.15271	0.19027	0.772485	0.339748	0.562851	0.516158	-47.1419	0.723257
1066	1.1932	1.21526	0.226964	0.623145	1.90739	0.242065	0.518108	0.18585	0.898613	0.127376	-48.4688	0.689228
1067	0.510174	0.844271	0.428291	0.847102	1.74467	0.678035	0.532692	0.996583	0.718727	0.183885	-75.9024	0.178695
1068	0.302562	0.56395	0.0834352	0.220176	1.99413	0.214174	0.398764	0.797159	0.33822	0.159053	-48.4702	0.521699
1069	0.634423	0.88883	1.35326	0.893049	1.67608	0.61213	0.500559	0.872715	0.23459	0.524611	-58.0076	0.441461
1070	0.691161	0.649957	0.927747	1.08301	1.38056	0.632997	0.200103	0.76547	0.531688	0.0644549	-62.5874	0.320516
1071	0.50819	0.8441	0.376929	0.507584	1.77274	0.156179	0.46538	0.94916	0.795487	0.183821	-71.3554	0.107586
1072	1.17862	1.16055	0.170438	0.522086	1.29327	0.741163	0.613595	0.0733389	0.500625	0.337085	-52.3027	0.663157
1073	0.620791	0.845781	0.143739	0.674925	1.88288	0.355818	0.693877	0.771049	0.348241	0.350052	-72.5051	0.282235
1074	0.786007	0.52776	0.525845	0.490717	1.63984	0.54681	0.492727	0.905186	0.805166	0.213545	-48.8399	0.150735
1075	0.429011	0.652173	0.32452	0.768225	1.34361	0.0891539	0.590041	0.529998	0.774309	0.317676	-63.5192	0.428962
1076	1.20698	0.981038	0.419204	1.39839	1.65163	0.119515	0.409602	0.203156	0.387503	0.601967	-52.8676	0.889776
1077	0.779875	1.17571	1.28232	0.455123	1.64782	0.669287	0.468996	0.999227	0.559148	0.00339877	-75.5633	0.197907
1078	0.896706	1.01042	0.206777	0.9502	1.50768	0.0250622	0.31733	0.480864	0.475418	0.523764	-62.1648	0.678079
1079	0.587206	0.900542	0.176561	1.35808	1.92499	0.988807	0.65821	0.199895	0.549768	0.475428	-50.3172	0.585727
1080	1.06785	0.895396	0.170013	0.910303	1.85001	0.799135	0.676176	0.890999	0.54521	0.352215	-64.947	0.36216
1081	1.1829	0.655642	0.237459	0.914576	0.155156	0.217688	0.454122	0.0475754	0.39797	0.398862	-55.5749	0.797144
1082	0.942132	0.616201	1.23137	1.51626	1.39088	0.138979	0.164	0.897988	0.615282	0.0305347	-50.6847	0.256244
1083	0.262408	0.731312	0.772427	0.551483	1.14545	0.522026	0.298052	0.779277	0.522919	0.118239	-64.3256	0.51239
1084	0.481108	1.36758	0.245409	0.929242	1.94204	0.294019	0.631098	0.549908	0.119183	0.77686	-68.6256	0.39647
1085	0.703471	0.931251	1.67063	1.14863	1.99242	0.725537	0.617059	0.978856	0.657374	0.512241	-64.9713	0.346732
1086	1.31365	0.572815	0.0597604	0.151642	1.80275	0.437581	0.444399	0.337608	0.810029	0.319777	-77.2615	0.178401
1087	1.00526	1.17617	0.230511	1.27762	1.17085	0.648323	0.645737	0.596516	0.649564	0.315284	-62.9581	0.311637
1088	1.88826	1.42794	0.057716	1.14459	1.64905	0.551617	0.593173	0.129269	0.749583	0.297474	-57.8974	0.597118
1089	0.818127	0.73548	0.339158	1.37318	1.85286	0.434058	0.562053	0.824561	0.601228	0.186062	-61.2278	0.167559
1090	0.686504	0.813645	0.244882	0.689727	1.35331	0.821884	0.581057	0.962296	0.832277	0.274641	-73.806	0.385356
1091	0.903219	0.719695	0.0695627	0.548856	1.8155	0.269156	0.419797	0.667391	0.506514	0.36324	-58.5211	0.185245
1092	1.55909	0.861014	0.696553	0.9854	1.51026	0.476592	0.236466	0.994438	0.707492	0.359746	-70.8592	0.130265
1093	0.410319	1.11226	0.177175	0.299218	1.69251	0.213126	0.473862	0.65755	0.559823	0.0400531	-60.2856	0.288213
1094	0.838918	0.681915	0.151073	0.577301	1.91446	0.222299	0.320566	0.296655	0.601267	0.275252	-65.646	0.410633
1095	1.25805	0.753009	0.347474	1.22295	0.779028	0.484935	0.667705	0.0897958	0.551879	0.560562	-57.8604	0.747946
1096	0.520091	0.968708	1.07181	0.285705	1.90118	0.545798	0.420863	0.983772	0.182424	0.0738216	-56.2773	0.466781
1097	0.214887	0.508861	0.247792	1.18074	1.46315	0.643906	0.390927	0.0466937	0.836314	0.236444	-67.9546	0.491158
1098	0.442889	0.518471	0.802173	0.625413	1.69981	0.850598	0.509686	0.866651	0.676797	0.290621	-59.3417	0.183452
1099	1.31152	0.902951	0.182962	1.08499	1.50918	0.594951	0.535366	0.319288	0.56041	0.108346	-65.4839	0.571949
1100	1.87806	0.604786	0.14203	1.00397	1.45549	0.264209	0.225837	0.0586305	0.722272	0.492339	-49.7341	0.839385
1101	0.483691	1.2683	0.652096	0.687275	1.44445	0.205963	0.656224	0.842248	0.289146	0.551005	-59.412	0.442359
1102	0.239955	0.968801	0.593082	0.601532	1.65032	0.252401	0.571111	0.912682	0.45578	0.538045	-53.2979	0.191331
1103	1.14242	1.2914	0.695565	0.596253	1.84555	0.514734	0.46452	0.864481	0.487421	0.80066	-53.2763	0.294969
1104	0.509505	1.00173	0.0867478	0.838284	1.81666	0.177144	0.399061	0.181883	0.749465	0.131854	-61.7519	0.594962
1105	0.929862	1.06487	0.271259	1.33411	0.172542	0.304619	0.472793	0.0518636	0.327429	0.054127	-69.6613	0.610451
1106	0.604425	1.05778	0.286535	0.53326	1.9154	0.564167	0.48286	0.420538	0.394478	0.0413803	-60.9537	0.331009
1107	1.48729	0.189278	0.0218829	0.67932	0.870834	0.725549	0.197079	0.274994	0.833572	0.714072	-51.0259	0.743753
1108	0.917012	0.890078	0.400315	0.546197	1.40202	0.884421	0.630595	0.359051	0.619044	0.311548	-55.8428	0.0966557
1109	0.683659	0.837755	0.399279	1.08315	1.38036	0.795435	0.508661	0.854006	0.653948	0.131092	-62.6028	0.170649
1110	1.02536	1.14139	0.00102414	1.06774	1.94622	0.532742	0.642157	0.790656	0.524606	0.409251	-77.2906	0.0998236
1111	1.41384	0.394655	0.30544	0.762046	0.344724	0.270034	0.425512	0.0221234	0.694067	0.335172	-56.6845	0.710817
1112	1.79811	0.925523	0.323187	0.928457	1.21896	0.302461	0.359441	0.0459547	0.0261809	0.654837	-51.561	1.02562
1113	1.36969	0.549185	0.0132177	0.330006	1.89883	0.747171	0.332269	0.829428	0.463869	0.0553786	-77.9634	0.24952
1114	0.786917	0.681502	0.234112	0.0240456	0.741703	0.301151	0.644078	0.00535395	0.765036	0.185559	-53.6225	0.65987
1115	1.29566	0.242641	0.699665	0.561769	1.74742	0.656473	0.285844	0.984749	0.696213	0.237545	-66.6234	0.292156
1116	1.02221	0.773421	0.0740387	0.0158834	1.03261	0.3931	0.437795	0.131721	0.469113	0.238068	-70.2525	0.523815
1117	0.710503	0.96522	0.140557	0.208577	1.95707	0.514066	0.342206	0.952063	0.534928	0.011396	-70.9475	0.327052
1118	0.467806	0.469412	0.00700346	0.425634	1.62043	0.506007	0.496529	0.192987	0.245642	0.378413	-67.1026	0.430961
1119	1.13457	0.969727	0.00602354	1.46838	1.96329	0.404984	0.611426	0.32727	0.993311	0.641746	-56.4443	0.613286
1120	0.796455	0.72574	0.185982	0.329943	1.80659	0.91772	0.25152	0.915649	0.606766	0.111089	-51.2019	0.50647
1121	1.7737	0.768235	0.00172488	0.354542	0.981684	0.482377	0.499785	0.0842179	0.352497	0.551475	-74.1241	0.577773
1122	1.14217	0.846224	0.357405	1.18038	1.07017	0.158342	0.304403	0.0700579	0.361407	0.511122	-66.4691	0.909459
1123	1.88677	0.706366	0.372263	0.50101	1.06646	0.368933	0.364561	0.0704703	0.270239	0.883499	-52.7073	1.07257
1124	0.657183	0.17676	0.241558	0.740121	1.93149	0.606151	0.736458	0.94232	0.436818	0.535177	-68.2932	0.124943
1125	0.548598	0.970975	0.329079	0.918728	1.53231	0.278852	0.483766	0.841029	0.398788	0.390683	-59.1374	0.436547
1126	0.00702093	1.08597	1.44767	1.61136	1.62765	0.340715	0.46642	0.912528	0.566505	0.0889346	-54.6295	0.498446
1127	0.749482	1.22423	0.4088	1.26643	1.79432	0.340174	0.277517	0.710534	0.558338	0.106436	-62.009	0.376456
1128	1.12823	1.00323	0.0361732	1.53335	1.36277	0.448039	0.474735	0.0558852	0.273377	0.784978	-64.2887	0.585116
1129	1.11935	0.523813	0.0205501	0.621388	1.52617	0.728334	0.499391	0.365757	0.943906	0.697542	-72.2935	0.44057
1130	0.590343	0.338954	0.129424	1.09726	1.88954	0.314746	0.226414	0.3679	0.388572	0.168451	-63.4723	0.42422
1131	0.712371	0.779381	0.26991	1.36156	1.31303	0.0375582	0.415444	0.162896	0.384463	0.84584	-58.1455	0.780714
1132	0.732435	1.19449	0.210601	1.14735	1.67404	0.953204	0.559849	0.131314	0.341933	0.057252	-62.1008	0.470086
1133	1.3285	0.720611	0.934177	0.200358	1.62637	0.890448	0.339091	0.952488	0.598877	0.0972285	-69.8749	0.330157
1134	0.859364	0.485376	0.587691	1.3272	1.98043	0.92489	0.442038	0.784949	0.543972	0.00321377	-53.5898	0.52676
1135	0.871421	0.574521	0.547763	0.617999	1.80871	0.0203174	0.4141	0.881645	0.536708	0.0254953	-74.8889	0.361106
1136	1.27001	1.01785	0.198088	0.00601724	1.97082	0.636254	0.424715	0.889471	0.143463	0.397793	-56.0671	0.42751
1137	1.50717	0.502381	0.111428	0.266312	1.92244	0.0254777	0.287413	0.581501	0.21096	0.290074	-54.7639	0.303716
1138	1.21208	1.06404	0.159621	0.749685	1.14941	0.455473	0.57643	0.0804087	0.820742	0.571552	-69.4679	0.47711
1139	0.650386	0.815726	0.148045	0.55103	1.02642	0.497395	0.533378	0.168418	0.911785	0.486896	-57.1222	0.616215
1140	1.13949	1.09905	0.380546	0.386059	1.91819	0.130362	0.312255	0.781237	0.370174	0.0649405	-56.0879	0.314829
1141	0.75722	1.67155	1.7778	0.612197	1.65626	0.20379	0.743628	0.976959	0.483934	0.40296	-58.3254	0.100245
1142	0.371488	1.04639	0.27106	1.12249	1.39357	0.620036	0.772551	0.0907304	0.631116	0.369927	-58.6314	0.355553
1143	1.26312	1.01976	0.18126	0.176396	0.981033	0.322953	0.421129	0.551365	0.996413	0.674882	-51.6977	0.795193
1144	0.271989	0.357334	1.01428	1.30573	1.78302	0.144358	0.439749	0.994366	0.809975	0.284021	-48.9997	0.548586
1145	0.919975	0.365639	0.5757	0.480371	1.45243	0.627094	0.219322	0.911661	0.477946	0.391496	-71.7282	0.45878
1146	0.824425	0.593303	1.69886	0.306069	1.89517	0.514641	0.312537	0.904192	0.950593	0.281779	-54.6662	0.197737
1147	0.567599	0.708907	0.178842	1.70344	1.5082	0.276201	0.672864	0.430144	0.876603	0.51414	-45.493	0.541548
1148	1.11115	0.520626	0.173936	0.187065	1.2564	0.322269	0.318581	0.962242	0.327618	0.363642	-60.7287	0.214049
1149	0.891422	1.33399	0.105244	0.422016	1.38305	0.442367	0.488174	0.86338	0.827457	0.39792	-67.4365	0.454599
1150	0.972412	1.14941	0.0518372	1.45677	0.875591	0.293407	0.59482	0.150533	0.56444	0.112174	-55.5549	0.344691
1151	1.77734	0.563587	0.321007	0.65224	1.14627	0.903564	0.37865	0.281706	0.0601754	0.293464	-71.327	0.375566
1152	1.21858	0.384819	0.185436	1.14413	0.00669755	0.254394	0.418316	0.164229	0.791538	0.126505	-52.7061	0.924801
1153	0.811492	1.19189	0.403452	0.350361	1.57811	0.307964	0.475412	0.149884	0.408757	0.116432	-60.019	0.602097
1154	0.913756	0.593826	0.321232	1.23258	1.52307	0.117524	0.351266	0.0560584	0.527477	0.737128	-68.7995	0.773158
1155	1.02808	0.514704	0.192176	1.16483	1.1022	0.925862	0.657924	0.232829	0.634706	0.289307	-54.0738	0.163693
1156	0.823758	1.28361	0.198133	1.11124	1.68257	0.402094	0.518898	0.158215	0.373896	0.446256	-73.3927	0.482181
1157	1.20257	1.28129	0.110962	1.25943	1.40945	0.638679	0.0829463	0.780814	0.283208	0.198113	-67.0259	0.0820246
1158	1.04637	1.10907	0.280272	1.12177	1.85473	0.235268	0.575251	0.0367445	0.402807	0.334743	-74.8365	0.534046
1159	1.5057	0.820299	0.393832	0.700179	1.62593	0.441731	0.276794	0.278405	0.643434	0.759837	-46.6944	0.851119
1160	0.345368	0.357886	0.881054	1.07807	1.87122	0.696527	0.606609	0.797745	0.632731	0.329443	-75.6665	0.119542
1161	0.836507	0.987893	0.480535	0.955037	1.52215	0.112677	0.406335	0.874817	0.556668	0.242418	-51.4424	0.492441
1162	1.07796	0.716773	0.53574	0.683531	1.6683	0.68621	0.142101	0.393705	0.00101307	0.367352	-49.3477	0.363008
1163	0.537556	0.474563	0.117582	1.08076	0.797383	0.488784	0.590883	0.0683388	0.938958	0.492887	-54.2252	0.650542
1164	0.534001	1.65664	0.0439515	0.391212	1.96103	0.588557	0.647231	0.52417	0.991856	0.102872	-67.2828	0.240519
1165	0.46301	0.876901	0.00810564	0.362639	1.63993	0.709712	0.634864	0.317932	0.0886268	0.252305	-55.2763	0.0294473
1166	0.494327	0.533397	0.0448935	1.03666	1.95848	0.680523	0.610343	0.865875	0.611966	0.175118	-71.2102	0.142736
1167	0.686093	0.863359	0.149537	0.147911	1.63834	0.824578	0.679962	0.662362	0.658095	0.110224	-50.8058	0.143671
1168	0.256808	0.703461	0.0776461	0.0594789	1.41968	0.8718	0.537367	0.334924	0.315257	0.157361	-60.6042	0.278269
1169	0.58088	0.703532	1.43366	0.892581	1.50118	0.62148	0.636499	0.985847	0.127976	0.255021	-59.4867	0.0171668
1170	1.23186	0.283421	0.545598	0.805335	1.80319	0.781021	0.209829	0.987006	0.90797	0.0398223	-58.0942	0.307521
1171	1.27344	0.607348	0.308888	0.895027	0.909925	0.32753	0.407733	0.261286	0.533958	0.50099	-52.1967	0.751988
1172	0.940626	0.564048	0.562312	0.264246	1.743	0.746053	0.30173	0.875954	0.3096	0.178764	-66.785	0.162618
1173	0.846844	0.812965	0.278678	1.11301	1.5249	0.260126	0.357873	0.220371	0.474903	0.151219	-59.823	0.60211
1174	1.09425	0.753445	0.234618	1.50731	1.31703	0.670877	0.367485	0.460006	0.185699	0.154464	-58.5489	0.443026
1175	0.578869	0.950868	0.0990512	0.482458	1.23172	0.39423	0.360428	0.47197	0.0357617	0.0899926	-59.6269	0.541898
1176	0.704619	1.00188	1.40312	0.588219	1.98473	0.442836	0.287811	0.905081	0.0372018	0.331078	-50.8398	0.569791
1177	1.72204	0.365168	0.0685137	0.632284	0.372212	0.435771	0.326385	0.213682	0.665383	0.658334	-69.8474	0.691956
1178	0.96095	1.18429	0.15095	0.526887	1.52493	0.574773	0.593758	0.0747207	0.298421	0.0923468	-61.0575	0.202046
1179	0.530477	0.836447	0.0977498	0.109384	1.99334	0.771904	0.407667	0.990299	0.664469	0.17509	-62.1924	0.337778
1180	0.626585	0.951117	1.28299	0.328631	1.60877	0.390925	0.560822	0.909581	0.206842	0.0951449	-56.4429	0.49603
1181	0.435666	1.3485	0.044536	0.432701	1.91638	0.292478	0.590052	0.314153	0.637079	0.372449	-53.003	0.367251
1182	0.970989	1.5433	0.116081	1.20768	1.98052	0.34352	0.51543	0.49859	0.397313	0.357916	-77.178	0.232129
1183	0.829757	0.679782	0.275356	0.316212	1.81729	0.601145	0.433337	0.856083	0.495503	0.272898	-53.6482	0.00819359
1184	1.53563	1.06419	0.336353	0.659876	1.42717	0.830301	0.364648	0.804327	0.68024	0.078038	-52.9935	0.441565
1185	1.6922	0.988388	0.00238732	0.45313	1.11436	0.131539	0.426394	0.0291787	0.246076	0.556171	-60.8156	0.647568
1186	1.00605	1.14532	0.247133	0.51952	1.62063	0.733947	0.420249	0.565734	0.197	0.152875	-75.6399	0.445804
1187	0.760159	0.715158	0.305098	0.219727	1.53649	0.738739	0.452134	0.510736	0.789918	0.119364	-45.7976	0.590311
1188	1.31093	0.857751	0.378321	0.818915	0.0493864	0.266435	0.362336	0.0781941	0.494226	0.307449	-57.3827	0.899709
1189	0.998668	1.15498	0.173343	0.664293	1.36807	0.394404	0.643397	0.540563	0.507603	0.400601	-53.1894	0.619221
1190	1.16793	0.577356	0.342187	1.33914	1.59022	0.0699782	0.458857	0.251649	0.669127	0.68183	-45.1911	0.846312
1191	0.391647	1.08224	0.317036	0.645424	1.25353	0.266887	0.606193	0.595646	0.808513	0.175323	-63.5907	0.429038
1192	0.656988	0.832237	0.0246123	0.438723	1.98143	0.514497	0.70962	0.750863	0.539296	0.423098	-56.7217	0.278512
1193	0.696027	0.935787	0.912728	0.925207	1.01739	0.148274	0.533888	0.974308	0.648506	0.2953	-61.8865	0.360068
1194	1.41325	1.14985	0.596876	1.99004	1.45462	0.250135	0.572973	0.101271	0.282006	0.581788	-56.4195	1.19521
1195	0.888304	0.466947	0.326832	0.653779	1.79281	0.565223	0.354821	0.656293	0.586558	0.359847	-56.7683	0.162681
1196	0.346239	0.592591	0.0521788	1.26888	1.28262	0.893963	0.409829	0.318947	0.700211	0.223575	-76.9301	0.386052
1197	1.23954	0.716137	0.0105846	0.580097	1.2928	0.365823	0.457753	0.292066	0.781498	0.748041	-46.8828	0.775856
1198	1.08976	0.8781	0.372035	1.77252	1.73488	0.693484	0.554266	0.967162	0.448597	0.197945	-62.6831	0.228293
1199	0.819811	1.37506	1.17741	0.501721	1.30871	0.289842	0.549115	0.966422	0.169074	0.36592	-71.2305	0.442761
1200	0.150071	1.18861	0.215981	1.079	1.81343	0.121157	0.57006	0.451492	0.573515	0.398397	-51.1473	0.612949
1201	1.40852	1.1734	0.180884	0.521957	1.07854	0.95754	0.687572	0.268615	0.235336	0.203564	-72.6801	0.342357
1202	1.10084	1.3529	1.02597	1.36636	1.86225	0.545627	0.521378	0.871407	0.771277	0.577614	-74.7716	0.442517
1203	0.617152	0.72139	0.489525	0.929966	1.45856	0.539948	0.317395	0.869243	0.615206	0.245586	-67.4666	0.405418
1204	1.53837	0.836461	0.473341	1.17083	1.27816	0.506843	0.40316	0.929965	0.839036	0.523327	-70.2481	0.491806
1205	1.77203	1.13175	0.514721	1.28173	1.9408	0.965038	0.500222	0.304263	0.359685	0.749175	-56.791	0.412775
1206	0.734569	0.337432	0.0213261	0.313582	0.665195	0.562363	0.458037	0.932083	0.0110474	0.662082	-70.2204	0.351415
1207	1.78265	0.828404	0.217801	0.206814	0.962923	0.542036	0.675284	0.124573	0.546184	0.0441347	-55.9113	0.661278
1208	0.949505	0.578625	0.100646	0.143783	1.6938	0.558569	0.748707	0.837532	0.841299	0.289496	-77.6674	0.240609
1209	0.491775	0.376195	0.373195	1.11842	1.49962	0.194186	0.447476	0.433419	0.513206	0.512266	-64.4879	0.592864
1210	1.87071	0.743312	0.353635	0.623777	1.426	0.281936	0.332729	0.105346	0.478888	0.409087	-77.4708	0.687145
1211	0.838591	1.13656	1.37004	1.49425	1.86557	0.826588	0.530622	0.851795	0.624692	0.0523118	-67.5664	0.318517
1212	1.16861	0.508768	0.646542	0.463707	1.45437	0.737025	0.41734	0.970662	0.941866	0.463337	-79.6903	0.311516
1213	0.959537	0.739779	0.373807	0.413969	1.31074	0.272987	0.402417	0.921246	0.565325	0.377712	-62.7627	0.476458
1214	0.865768	0.813943	1.02487	1.10447	1.91391	0.664228	0.470367	0.912981	0.471829	0.122943	-59.5687	0.251992
1215	0.80693	0.920014	0.316003	0.914667	1.76952	0.640773	0.488881	0.0594447	0.0225129	0.297636	-57.3373	0.51644
1216	0.173795	1.36543	0.478892	0.3404	1.51292	0.543964	0.602497	0.773075	0.816151	0.696665	-66.8332	0.3806
1217	1.43356	0.902282	0.0765179	1.65871	1.86339	0.25419	0.565969	0.208402	0.334293	0.101709	-62.2339	0.437717
1218	1.18394	0.493101	0.409776	0.502947	0.521734	0.276142	0.420612	0.171891	0.0486319	0.387885	-65.0643	0.775344
1219	1.11247	0.943525	0.478364	0.672529	0.87581	0.181685	0.472494	0.981817	0.540369	0.505586	-53.123	0.160916
1220	0.997113	1.0269	0.0677192	0.617854	1.05862	0.358308	0.648169	0.607323	0.612738	0.488691	-48.9462	0.629047
1221	0.91751	0.285234	0.14234	1.13471	1.78822	0.260176	0.221446	0.362909	0.71265	0.392497	-65.025	0.305052
1222	0.0592247	0.533131	0.699712	1.36788	1.7096	0.144624	0.581911	0.832812	0.776001	0.4444	-60.0336	0.171863
1223	1.35558	1.08259	0.0722957	0.571962	1.69041	0.436652	0.920529	0.703798	0.168015	0.211036	-67.8282	0.0337576
1224	0.528064	0.572634	0.0823201	0.57568	1.5177	0.483753	0.398923	0.487798	0.653436	0.147757	-51.867	0.557493
1225	0.558828	0.834363	0.04283	0.599823	1.58668	0.389492	0.530431	0.418868	0.697624	0.483531	-64.7735	0.504147
1226	0.943562	0.45626	0.965071	0.931103	1.48251	0.170664	0.258775	0.785366	0.649673	0.515587	-53.5618	0.521247
1227	1.11487	0.855616	0.292828	0.320287	1.90693	0.212232	0.449438	0.405066	0.818346	0.244714	-57.9869	0.281347
1228	0.637427	1.00875	0.332047	1.37291	0.326816	0.438056	0.519423	0.70215	0.725441	0.432118	-78.5997	0.423219
1229	0.717227	1.00279	0.0830367	1.51933	1.0221	0.0604255	0.44543	0.25944	0.125081	0.388419	-48.3932	0.716938
1230	0.86501	0.306487	0.135444	0.158608	1.45033	0.568782	0.683829	0.731647	0.364932	0.488097	-62.6272	0.302981
1231	0.914054	0.689721	0.337033	0.977696	1.41832	0.714946	0.635337	0.704051	0.675721	0.215739	-71.3427	0.26462
1232	1.70379	1.49287	0.34395	1.22022	1.46464	0.376935	0.632433	0.159863	0.535906	0.606164	-57.01	0.793891
1233	1.09037	0.523005	0.438573	1.1716	1.67212	0.914513	0.314644	0.892504	0.457033	0.370073	-46.675	0.517438
1234	0.72337	1.31737	0.513965	0.513324	1.87467	0.628451	0.739926	0.70661	0.337133	0.38835	-48.7629	0.46647
1235	0.403678	1.23838	0.298901	0.26096	1.78449	0.404353	0.626586	0.889112	0.544917	0.0322883	-54.4646	0.389036
1236	0.814984	1.11223	0.200397	0.750237	1.18924	0.263036	0.557283	0.213298	0.707469	0.0276342	-73.2182	0.430968
1237	1.80176	1.35433	0.308557	1.1753	1.93336	0.379456	0.484662	0.229609	0.301122	0.657056	-60.0701	0.649656
1238	0.733099	1.01102	0.738394	1.33395	1.86339	0.408477	0.539553	0.992797	0.422623	0.346006	-60.823	0.280288
1239	1.40319	1.15884	0.672052	0.0878304	1.95468	0.85647	0.702735	0.994002	0.141353	0.454864	-47.6169	0.0459463
1240	1.1506	1.51139	0.465285	0.299703	1.14465	0.443829	0.438177	0.182896	0.583914	0.0998671	-50.6906	0.771816
1241	1.76863	0.914099	0.103568	0.68539	0.858276	0.352202	0.370268	0.560589	0.678907	0.577232	-59.5556	0.699637
1242	1.20644	0.461834	0.00515411	0.620353	1.27813	0.565246	0.517749	0.274556	0.00497137	0.857605	-63.7667	0.509142
1243	0.585792	1.01373	0.216916	0.816057	0.576698	0.147875	0.552455	0.0108509	0.676019	0.544953	-78.147	0.543044
1244	1.17629	0.929961	0.213942	1.18163	1.98366	0.406093	0.568432	0.863222	0.296291	0.703961	-67.5941	0.527121
1245	0.687391	1.56952	1.27844	1.31857	1.8131	0.38013	0.521372	0.861734	0.657767	0.142671	-55.5092	0.152774
1246	0.594203	0.351111	1.14442	0.675496	1.81052	0.867351	0.597426	0.779613	0.21922	0.221176	-56.1115	0.278893
1247	1.39404	1.48716	0.0666107	0.949399	1.50071	0.00179941	0.500614	0.219408	0.489486	0.880868	-77.5095	0.636393
1248	1.14941	0.236135	0.763033	1.51887	1.98027	0.728958	0.272846	0.945981	0.784463	0.63418	-59.5745	0.313333
1249	0.817746	0.467949	0.351705	1.76737	0.711375	0.385198	0.410968	0.119523	0.679127	0.617633	-67.3317	0.652536
1250	1.68391	0.583346	0.606734	1.28112	0.455026	0.421234	0.222574	0.195216	0.259421	0.509492	-66.2378	0.864748
1251	0.199253	0.824818	0.0103725	1.03233	1.3621	0.156042	0.396438	0.604653	0.899483	0.430373	-59.2103	0.631538
1252	1.9046	0.207042	0.215343	0.00213334	1.39642	0.787668	0.0820702	0.458909	0.515422	0.394185	-65.1758	0.151205
1253	0.401044	0.939336	0.116755	1.17923	1.40838	0.211012	0.344496	0.314285	0.658906	0.107891	-63.4699	0.493833
1254	1.06144	0.935725	0.00965887	1.28381	1.93029	0.375265	0.36041	0.900056	0.677994	0.166168	-51.9447	0.374148
1255	0.812614	1.24546	0.280158	1.46202	1.99094	0.566361	0.625111	0.791868	0.435332	0.474685	-45.0847	0.494705
1256	0.73209	0.48846	1.17344	0.569244	1.72129	0.610111	0.440093	0.892755	0.630451	0.235989	-60.9567	0.393319
1257	0.887781	1.02383	0.376779	0.168389	1.88805	0.453847	0.358021	0.817654	0.561113	0.156494	-57.2594	0.109792
1258	0.472978	0.538255	0.65104	0.152041	0.699024	0.486133	0.368088	0.917571	0.186867	0.369224	-64.8456	0.439089
1259	1.53827	0.60399	0.0778063	0.903718	1.89114	0.683731	0.424188	0.883036	0.290349	0.493157	-71.1803	0.469045
1260	1.00497	1.19008	0.0379416	1.76226	1.25929	0.518317	0.338896	0.261691	0.385535	0.388334	-74.4431	0.502049
1261	0.484899	0.688012	0.168876	0.377602	0.838887	0.444267	0.460701	0.924139	0.31362	0.0670475	-74.2496	0.286407
1262	1.13473	0.558972	0.346275	0.913431	1.21916	0.434195	0.240132	0.937169	0.589589	0.517918	-61.7471	0.59604
1263	1.28856	1.23548	0.194696	1.06495	1.66673	0.694018	0.342861	0.371246	0.454583	0.132066	-60.4209	0.0738567
1264	0.877889	0.92491	0.0978297	1.05805	1.12964	0.268563	0.455356	0.766741	0.164214	0.102143	-58.559	0.0851183
1265	1.43539	0.90134	0.125894	0.769853	1.66387	0.335475	0.490505	0.415092	0.338229	0.36174	-70.2187	0.510544
1266	0.820445	0.93857	0.470183	0.799799	1.8008	0.552664	0.457596	0.779821	0.534285	0.625888	-57.9473	0.529826
1267	0.307702	1.48868	0.325286	0.835253	1.75202	0.774866	0.433221	0.512079	0.249591	0.198026	-67.2095	0.279677
1268	0.665171	1.13368	1.29288	0.556308	1.91044	0.0324803	0.543477	0.984553	0.850751	0.336427	-53.1471	0.324542
1269	1.01403	0.849608	0.0283142	0.621581	1.20694	0.62251	0.56264	0.322652	0.384111	0.729622	-64.5767	0.574493
1270	1.36993	1.15471	0.171511	0.483367	1.58125	0.578664	0.0876467	0.763484	0.518889	0.0261387	-73.314	0.317731
1271	0.686945	0.395219	0.67188	0.580759	1.70315	0.606843	0.665343	0.711309	0.61582	0.148091	-55.8264	0.200165
1272	1.17399	0.205759	0.985228	0.221205	1.75292	0.597171	0.412598	0.980137	0.729789	0.120736	-56.0671	0.308876
1273	0.72279	1.01597	0.954955	1.0776	1.74563	0.310448	0.562982	0.923647	0.697241	0.324146	-65.0756	0.189487
1274	1.48128	0.953254	0.298423	0.110021	1.37883	0.187722	0.341034	0.702106	0.905269	0.304869	-68.882	0.515154
1275	1.1124	1.07188	0.0622882	0.484298	0.847661	0.690644	0.551813	0.966579	0.332713	0.20511	-60.1666	0.265273
1276	0.816151	1.22081	0.427516	1.0092	1.83681	0.398789	0.764408	0.374172	0.283948	0.561458	-50.0441	0.325041
1277	1.11126	0.548326	0.739694	0.827541	1.92654	0.424366	0.156977	0.757974	0.307052	0.0476959	-65.9476	0.17566
1278	0.563326	0.652127	0.503362	0.825267	1.94957	0.790951	0.202186	0.952273	0.619095	0.0682679	-56.4101	0.233392
1279	0.432953	0.160809	0.415569	0.664232	1.696	0.361586	0.45966	0.11601	0.581968	0.54203	-57.8547	0.0284362
1280	1.34983	1.37504	0.527508	0.852147	1.8946	0.180251	0.473451	0.565998	0.312898	0.51964	-65.9688	0.569003
1281	0.471825	1.2852	0.320246	0.85023	1.7576	0.626964	0.566976	0.117783	0.154226	0.026448	-63.0916	0.48202
1282	1.44181	1.51742	0.184343	1.10311	1.90433	0.51558	0.443048	0.240033	0.345491	0.203544	-60.0481	0.0826993
1283	0.479614	0.460056	0.106738	0.552237	1.35733	0.856307	0.614693	0.144854	0.128948	0.330498	-61.9509	0.388994
1284	1.07321	0.391088	0.149413	0.674998	0.68297	0.635708	0.229313	0.251966	0.28745	0.402903	-48.134	0.739152
1285	0.982346	1.18245	0.333027	0.403484	1.22167	0.44682	0.365801	0.975241	0.0387277	0.237033	-58.1095	0.0364823
1286	0.565913	0.863455	1.18431	0.877882	1.92351	0.945274	0.582423	0.964202	0.865217	0.520303	-62.6477	0.37775
1287	1.01048	0.646583	0.092987	0.771164	1.9821	0.205539	0.293905	0.86629	0.980702	0.178984	-57.2259	0.490865
1288	0.0945414	0.849531	0.0473911	0.684986	1.35436	0.308148	0.48348	0.732562	0.884852	0.647585	-60.0928	0.544918
1289	1.87443	1.07872	0.00502764	1.12515	0.994558	0.457542	0.713557	0.207038	0.812679	0.353326	-64.271	0.617325
1290	1.04101	0.942918	0.32046	1.16268	1.22478	0.46092	0.568464	0.205648	0.616006	0.574814	-56.9158	0.696043
1291	0.943929	0.75008	0.318105	1.41988	0.172988	0.327711	0.357353	0.342107	0.524174	0.142087	-69.9705	0.730856
1292	0.55565	0.726134	0.326714	0.952269	1.40196	0.0808272	0.764664	0.0732552	0.24099	0.888162	-69.6304	0.359794
1293	1.11241	0.580454	0.72158	1.04485	1.58011	0.259367	0.83144	0.94322	0.672966	0.362217	-61.97	0.0578598
1294	0.173112	1.08288	0.13933	0.0893942	1.88776	0.562693	0.634574	0.690405	0.629391	0.185817	-52.203	0.460372
1295	0.710164	1.48157	0.462562	0.862074	1.93117	0.819059	0.710343	0.256065	0.519673	0.0425461	-64.3989	0.378159
1296	1.57226	0.990717	0.00570062	0.883536	1.30903	0.0671832	0.496742	0.0362602	0.474628	0.405287	-51.6416	0.652021
1297	1.07626	1.0103	0.275006	0.665915	1.69757	0.476486	0.394219	0.235621	0.40485	0.186621	-53.4834	0.42641
1298	0.964383	1.05552	0.0489605	0.693599	1.60258	0.62312	0.364835	0.821897	0.623454	0.0496637	-45.9222	0.153873
1299	1.84955	0.392477	0.401705	1.05134	1.67501	0.457929	0.194688	0.157805	0.354571	0.828504	-61.0448	0.809393
1300	0.440201	1.5178	0.353187	0.683096	1.88453	0.825489	0.758003	0.756802	0.265333	0.24244	-66.3674	0.209094
1301	0.892433	0.769537	0.671092	1.44181	1.58849	0.294009	0.516856	0.973416	0.543719	0.682141	-58.6962	0.257338
1302	1.23149	0.481165	1.38661	1.19921	1.6223	0.430968	0.123948	0.936346	0.865652	0.13773	-52.6311	0.171255
1303	1.17665	1.09698	0.359657	0.61923	1.28182	0.809685	0.564562	0.361862	0.323692	0.238658	-77.1299	0.32728
1304	0.450374	0.695053	0.341729	0.816202	1.6828	0.308795	0.328591	0.0813197	0.287097	0.586267	-60.2775	0.603076
1305	0.868795	0.725579	0.150622	0.327802	1.53406	0.382974	0.573658	0.173625	0.813667	0.700146	-56.0934	0.17073
1306	1.45469	0.575385	0.245418	1.61642	0.382534	0.281164	0.43969	0.0334845	0.58828	0.737989	-51.0449	1.16395
1307	0.527359	0.44652	0.156569	0.86203	1.32223	0.233065	0.435073	0.167287	0.900977	0.683682	-57.1743	0.658188
1308	1.45131	1.72774	0.9684	0.635626	1.94662	0.4093	0.527311	0.96371	0.191499	0.304763	-47.323	0.192026
1309	0.949768	0.382128	0.432535	0.913913	0.361859	0.223244	0.360791	0.0112456	0.15444	0.866212	-47.0717	1.2748
1310	0.551716	0.671306	0.124709	0.575844	1.78086	0.238738	0.573857	0.05635	0.736957	0.0276603	-50.8531	0.286745
1311	0.84462	0.941931	0.170593	0.608109	1.74672	0.0407982	0.275626	0.601316	0.103767	0.383115	-53.5394	0.55313
1312	1.59725	0.610626	0.0916874	0.933517	0.160813	0.338472	0.431128	0.336158	0.82973	0.221123	-71.3735	0.617204
1313	0.373352	1.34719	0.719853	0.445668	1.76289	0.794445	0.462523	0.287476	0.369218	0.0783931	-75.6045	0.309817
1314	0.473526	1.04065	0.219684	0.603623	1.40175	0.132643	0.590981	0.442885	0.288004	0.699463	-59.6271	0.605232
1315	0.581004	0.655865	0.610848	1.237	1.67066	0.320241	0.556897	0.837706	0.403035	0.306854	-58.3503	0.121268
1316	1.08167	1.37658	0.108042	0.247375	1.23598	0.268011	0.327499	0.421035	0.817117	0.227283	-74.8197	0.502945
1317	1.02787	1.44393	0.35981	0.917936	1.89082	0.569054	0.406184	0.0179863	0.289674	0.0197499	-47.4011	0.645809
1318	1.83956	0.669034	0.135806	1.20646	1.9583	0.409531	0.426101	0.281983	0.525505	0.420773	-59.4552	0.58682
1319	0.361669	1.12082	0.118886	1.05515	1.07438	0.352499	0.790384	0.138903	0.719149	0.671454	-64.6651	0.507466
1320	0.764956	0.812097	0.161106	0.207572	1.93615	0.756663	0.310101	0.583201	0.684173	0.115405	-68.9816	0.221125
1321	0.825521	0.954149	0.0172637	1.02411	1.37018	0.32868	0.407307	0.477054	0.671283	0.197313	-51.9853	0.524375
1322	1.14728	0.540882	0.133282	0.129819	1.93565	0.449329	0.471115	0.985418	0.594831	0.0287096	-64.6434	0.0836738
1323	1.95913	0.545531	0.594214	1.2861	0.546943	0.211182	0.496974	0.0090456	0.181898	0.559725	-52.4236	1.03208
1324	1.08956	0.858142	1.02204	1.09088	1.60352	0.516649	0.229845	0.867693	0.510596	0.661628	-60.4124	0.630956
1325	0.750499	0.404161	0.341324	0.603081	1.60636	0.732329	0.115252	0.983745	0.62333	0.227823	-60.996	0.140864
1326	1.3657	0.953432	0.290605	1.89911	1.83162	0.256616	0.41719	0.171859	0.60307	0.748194	-47.361	1.68265
1327	0.8579	1.19242	0.182233	1.04023	1.73899	0.355698	0.549898	0.131602	0.415158	0.530683	-62.6602	0.121152
1328	1.42211	0.736668	0.396613	1.85471	1.28264	0.507068	0.397768	0.341747	0.632625	0.715263	-57.356	0.708083
1329	0.988207	0.522141	0.0916044	0.628836	1.19801	0.334207	0.400662	0.560985	0.506896	0.607301	-65.2378	0.519459
1330	0.909834	0.790995	0.0940944	1.80771	1.95441	0.244601	0.59406	0.78257	0.931083	0.214736	-70.2424	0.384578
1331	0.552737	0.959622	0.42127	1.67404	1.31875	0.408337	0.586839	0.407261	0.786996	0.525347	-65.2435	0.449131
1332	1.13353	0.267767	0.222046	0.463598	1.72735	0.69792	0.18893	0.467554	0.775262	0.32664	-61.7774	0.370567
1333	0.715544	0.890044	0.190481	1.44887	1.80137	0.799035	0.336916	0.489523	0.234756	0.10327	-68.1116	0.165872
1334	1.21824	1.33746	1.49014	0.655816	1.99826	0.839766	0.629416	0.997687	0.493277	0.311491	-72.6338	0.016041
1335	1.24212	0.768654	0.0435151	0.677275	1.15505	0.172799	0.432941	0.680938	0.526065	0.215299	-51.2454	0.605207
1336	0.953909	0.139103	0.328559	0.443361	1.70231	0.540525	0.286546	0.966324	0.326526	0.506626	-57.8616	0.202862
1337	1.20254	0.694506	0.0153625	0.563291	1.52295	0.606598	0.280987	0.763323	0.687163	0.208827	-56.1285	0.350559
1338	0.69496	0.745337	0.0884425	0.847523	1.97157	0.270468	0.572279	0.760205	0.625342	0.78265	-58.8292	0.544672
1339	1.00604	0.773949	0.381172	0.194646	1.75753	0.76613	0.480719	0.190098	0.939898	0.0427051	-53.5804	0.643012
1340	0.654743	1.06915	0.247536	0.393419	1.81635	0.517343	0.506408	0.94629	0.175583	0.884218	-50.7203	0.334408
1341	1.23111	0.520452	0.112881	0.0736541	1.51357	0.9138	0.473845	0.0945955	0.592157	0.10169	-62.6933	0.262217
1342	1.47952	0.493025	0.122726	1.28891	0.982626	0.248117	0.217896	0.227373	0.874078	0.989661	-51.1021	0.947168
1343	0.872054	1.25399	0.0736126	1.36443	1.96884	0.387727	0.676477	0.318857	0.613875	0.335161	-69.3712	0.369287
1344	0.44414	1.11732	0.552411	0.90723	1.95734	0.0849235	0.430047	0.795949	0.305868	0.410307	-58.2315	0.458063
1345	0.950868	0.83255	0.247007	0.650851	1.03557	0.203231	0.35253	0.0197225	0.276772	0.570514	-64.8099	0.604178
1346	0.565285	1.25867	0.297146	1.5847	1.43353	0.628939	0.585467	0.700266	0.882602	0.128313	-52.504	0.481478
1347	0.818127	1.23996	0.0189548	0.677313	1.92076	0.657022	0.606916	0.234698	0.682599	0.187862	-64.7684	0.406737
1348	0.907899	1.16637	0.253537	0.0993476	1.6522	0.271214	0.457882	0.879912	0.578449	0.388925	-67.6113	0.253891
1349	0.912964	0.873989	0.020842	1.78822	0.373677	0.330696	0.531383	0.103884	0.788414	0.688082	-66.715	0.570002
1350	1.2559	0.642178	0.0916509	1.15061	1.21222	0.63236	0.222627	0.890117	0.695031	0.443073	-45.2504	0.29835
1351	1.07811	0.513091	0.186791	0.285218	1.73215	0.411002	0.497617	0.583596	0.700274	0.230586	-53.7403	0.302998
1352	0.825873	0.715346	1.05904	1.09898	1.97022	0.225608	0.321548	0.813093	0.671061	0.545608	-55.585	0.453043
1353	1.01268	1.0629	0.364066	0.637454	1.80472	0.770301	0.487517	0.746301	0.518919	0.438853	-67.5968	0.165974
1354	1.09967	0.56177	0.102878	0.323769	1.77939	0.539442	0.148093	0.873375	0.74098	0.716669	-47.6945	0.339141
1355	0.776851	1.2952	0.36067	0.552115	1.10632	0.682354	0.573403	0.397729	0.356116	0.37371	-47.2757	0.322275
1356	1.51	1.08199	0.829351	0.0132695	1.49443	0.747822	0.381528	0.877299	0.199103	0.534387	-71.8706	0.164481
1357	1.74535	0.930867	0.0860856	0.144233	1.96442	0.92597	0.340862	0.0539404	0.497717	0.358265	-46.8876	0.434686
1358	0.0927256	1.13265	1.30681	0.637593	1.6414	0.242858	0.577364	0.976419	0.365727	0.412784	-48.0191	0.365029
1359	0.910517	0.775028	0.0807668	1.08744	1.85177	0.263204	0.438487	0.436251	0.861813	0.277172	-52.5558	0.251314
1360	0.98648	1.45155	1.63738	0.157738	1.76458	0.722883	0.376821	0.955365	0.45126	0.123946	-62.0902	0.266055
1361	1.07709	1.21174	0.10809	0.85324	0.9637	0.273031	0.496457	0.24061	0.450579	0.884452	-78.7317	0.542513
1362	1.43128	0.654803	0.347611	1.12621	0.758984	0.322466	0.246901	0.29746	0.484987	0.565113	-79.9399	0.635936
1363	1.93096	1.10692	0.298647	0.924355	1.88767	0.484838	0.500385	0.042582	0.482485	0.552178	-51.616	0.945928
1364	1.31123	1.37532	0.152753	0.636535	1.6718	0.331672	0.49804	0.617235	0.776844	0.69578	-79.7369	0.49569
1365	0.531232	1.17869	0.47255	0.314978	1.3922	0.365901	0.48406	0.987966	0.0828713	0.306754	-52.9742	0.418049
1366	1.24591	1.07859	1.26792	1.15356	1.90925	0.679355	0.793486	0.913822	0.99554	0.0197837	-55.4323	0.324392
1367	0.68327	0.684819	0.111443	0.806598	1.41799	0.346273	0.631543	0.756159	0.513327	0.48706	-76.0558	0.342066
1368	1.3713	0.741645	0.322528	1.40675	0.784246	0.370596	0.649124	0.184823	0.406814	0.548876	-54.1281	0.764048
1369	0.204408	0.947396	0.407339	0.371904	1.74696	0.858291	0.417356	0.994177	0.971579	0.106161	-64.0999	0.316142
1370	0.946875	1.0361	0.403968	0.907227	1.64176	0.658681	0.515042	0.826727	0.350619	0.285724	-67.0552	0.233331
1371	1.22443	0.433146	0.337935	0.292163	1.78195	0.386275	0.374515	0.277305	0.636384	0.247141	-50.1849	0.674295
1372	0.408214	0.725341	0.634323	0.676338	1.53537	0.265089	0.406052	0.912126	0.311888	0.241248	-59.2882	0.024104
1373	0.322742	1.07802	0.318449	1.24468	1.83197	0.0594775	0.406767	0.865164	0.430728	0.262447	-73.2476	0.540688
1374	0.742431	0.565049	0.00188028	0.638461	0.557547	0.533359	0.41672	0.225741	0.601077	0.552717	-75.4719	0.492689
1375	1.09623	0.433513	0.0731849	0.929676	1.83906	0.934705	0.213284	0.696566	0.85635	0.244907	-60.3379	0.14279
1376	0.0850153	1.00463	0.627659	0.969033	1.82735	0.640574	0.431341	0.723903	0.383477	0.72086	-69.3619	0.412504
1377	0.605871	0.816142	0.116476	0.774146	1.56733	0.404922	0.407535	0.784253	0.711772	0.430752	-68.7564	0.493903
1378	1.5783	0.744492	0.616083	1.08721	0.255302	0.446658	0.57205	0.0601485	0.288176	0.382013	-61.1477	0.73827
1379	1.5778	0.260938	0.0814208	0.996277	1.69425	0.53351	0.242523	0.014277	0.992132	0.620991	-63.0646	0.62556
1380	1.197	0.535851	0.111696	0.997634	1.56703	0.638499	0.369203	0.185825	0.749947	0.379598	-62.5232	0.515586
1381	0.364152	0.541032	0.341464	0.885701	1.68349	0.374169	0.650157	0.518297	0.514225	0.2974	-48.7327	0.0600904
1382	1.36532	0.273019	0.153692	0.562875	1.12217	0.853197	0.612209	0.795764	0.869029	0.0418741	-63.4285	0.313283
1383	0.210084	0.451856	1.39113	1.60407	1.63342	0.481153	0.486769	0.900407	0.447568	0.396405	-68.6058	0.242003
1384	0.887576	0.681943	0.0422764	0.740496	1.54045	0.310161	0.641126	0.367106	0.48191	0.656905	-56.2773	0.574923
1385	1.64976	0.816333	0.239504	0.367491	1.76765	0.954879	0.412453	0.993892	0.525723	0.132388	-65.5169	0.181969
1386	0.537409	1.305	0.182485	0.0473176	1.70621	0.814758	0.574685	0.547062	0.19346	0.209386	-72.3514	0.218232
1387	0.16929	0.329214	1.2028	0.495695	1.59047	0.484865	0.284758	0.851433	0.600302	0.464947	-65.914	0.309384
1388	0.57938	0.0660058	0.0685676	0.994259	1.59014	0.405424	0.191165	0.552343	0.41649	0.471058	-65.1036	0.322129
1389	1.69071	0.55042	0.116327	1.16356	0.892076	0.220922	0.552914	0.101675	0.612604	0.887753	-49.8674	0.862542
1390	0.728763	0.890081	0.207648	1.04897	1.86123	0.497884	0.0978543	0.312031	0.479923	0.278306	-71.9926	0.304561
1391	0.794233	1.03272	1.57658	0.227922	1.96518	0.605797	0.786391	0.854019	0.307974	0.0118682	-61.9053	0.00721639
1392	1.28589	0.501262	0.0377284	0.429863	1.76819	0.794555	0.677331	0.128705	0.651343	0.280589	-52.3961	0.576202
1393	1.04388	0.95102	0.25839	0.501622	1.8717	0.43634	0.451647	0.780845	0.461627	0.379019	-55.1297	0.391565
1394	1.74678	0.647057	0.19566	0.656167	0.739457	0.723553	0.463321	0.0555517	0.437101	0.252906	-63.1641	0.525855
1395	0.500585	0.897887	0.496607	1.05966	1.95918	0.418829	0.407884	0.66307	0.678314	0.295474	-67.0498	0.142235
1396	0.528672	0.422435	0.689531	1.00182	1.57825	0.568554	0.550635	0.839755	0.300997	0.322023	-47.7885	0.199149
1397	1.92925	1.05402	0.331995	1.20059	1.15706	0.417689	0.306692	0.0650722	0.34401	0.640376	-48.3938	1.02951
1398	1.22695	0.0535285	0.0953829	0.237263	0.72236	0.523104	0.225783	0.0888827	0.860132	0.0258512	-75.3059	0.507689
1399	1.13834	1.19401	0.0159488	0.556591	1.92246	0.930244	0.637234	0.786145	0.919508	0.242458	-58.4427	0.420269
1400	1.18201	0.916498	0.742924	0.441572	1.27401	0.332206	0.534491	0.769907	0.30437	0.412464	-54.496	0.38592
1401	1.67478	0.41998	0.0331409	0.581865	1.83267	0.882086	0.430569	0.442079	0.355411	0.14505	-48.8704	0.32169
1402	1.27257	0.99072	0.309166	0.719483	1.50529	0.295278	0.566516	0.117306	0.473804	0.302018	-50.6067	0.685256
1403	0.432013	0.614774	0.212513	1.05062	1.4097	0.433868	0.629033	0.872574	0.724769	0.307647	-48.4413	0.528084
1404	1.15014	0.775978	0.16813	0.184433	0.848694	0.374165	0.350635	0.206701	0.596644	0.114022	-66.3437	0.538553
1405	0.612999	0.418863	0.0898406	0.413195	1.96565	0.409277	0.395438	0.466915	0.309743	0.755365	-60.0413	0.569215
1406	0.628847	0.726699	1.01616	0.618254	1.46516	0.465331	0.100601	0.878197	0.738107	0.636769	-47.4765	0.0548729
1407	1.69862	1.06209	0.417585	1.4021	0.637059	0.387197	0.45859	0.00197609	0.224928	0.746111	-78.5501	0.757708
1408	1.62973	0.624633	0.427661	0.945991	0.573426	0.528024	0.54496	0.0873361	0.404642	0.174157	-51.2105	0.898642
1409	1.37103	0.715622	0.280878	1.27923	1.14775	0.331465	0.372975	0.159047	0.479743	0.710267	-65.0071	0.841398
1410	1.2784	0.420289	0.0680766	0.754393	1.23781	0.123799	0.0966435	0.275357	0.244345	0.680823	-60.7817	0.954526
1411	1.41246	1.09247	0.0661591	0.989145	1.94737	0.0595926	0.588122	0.0391293	0.877805	0.870357	-53.675	0.761777
1412	1.13576	0.790222	0.374982	1.58817	1.35564	0.368698	0.467848	0.0555116	0.388879	0.758537	-53.4655	0.810065
1413	1.6529	0.819764	0.249425	0.480112	1.75294	0.700354	0.432129	0.276465	0.196449	0.135923	-58.9751	0.2701
1414	0.615601	1.28839	1.35139	0.0940541	1.56225	0.108954	0.746135	0.837522	0.159917	0.350381	-63.8967	0.0940323
1415	0.951318	1.19283	0.0788016	0.224781	1.97933	0.472106	0.307548	0.673289	0.216768	0.206593	-61.1357	0.325167
1416	0.752892	0.900546	0.194315	0.887593	1.43481	0.382583	0.343324	0.188801	0.190819	0.0174934	-72.1603	0.484207
1417	1.02033	0.535654	0.329937	1.0171	1.11816	0.959477	0.430014	0.560606	0.430755	0.653048	-75.5437	0.409035
1418	0.936077	0.206366	0.178464	0.79641	1.30802	0.112835	0.291589	0.318582	0.521956	0.407696	-74.6302	0.0685739
1419	0.431225	1.13496	0.0668727	0.345941	1.92672	0.172648	0.295416	0.450736	0.644332	0.0546311	-54.2831	0.596783
1420	1.68654	1.0916	0.208016	0.786131	1.91376	0.373209	0.535327	0.179012	0.395655	0.974246	-61.7231	0.753036
1421	1.7157	1.11101	0.0856985	0.765098	1.24372	0.443959	0.396738	0.310555	0.791624	0.0527675	-64.5789	0.389379
1422	0.785715	0.6821	1.4244	0.871089	1.60796	0.767195	0.401193	0.885499	0.491759	0.0722024	-70.2674	0.374366
1423	1.07676	1.16211	0.319027	0.563497	1.64795	0.45335	0.285142	0.971361	0.513382	0.517073	-66.9375	0.392178
1424	0.808892	0.680037	0.233829	0.511069	1.8235	0.271762	0.42547	0.92412	0.736114	0.367934	-75.6817	0.457663
1425	0.627543	0.436593	0.447258	0.915183	1.78974	0.660512	0.484506	0.704969	0.459329	0.0936773	-63.5214	0.25022
1426	0.85032	0.288995	0.441183	0.21571	1.68965	0.14279	0.342722	0.469642	0.395033	0.0325209	-53.756	0.486978
1427	1.04174	0.78544	1.29775	1.20346	1.29328	0.630099	0.43702	0.923502	0.460904	0.255584	-64.6115	0.302597
1428	1.0062	0.869497	0.812055	0.46076	1.4135	0.625342	0.618477	0.998526	0.308053	0.286977	-65.894	0.10876
1429	0.48694	0.999259	0.904748	0.886126	0.890938	0.0815981	0.599992	0.895905	0.982765	0.350083	-61.9388	0.418548
1430	0.0569948	0.933847	0.488014	1.11712	1.20801	0.297152	0.436424	0.541585	0.39819	0.219643	-63.1449	0.500427
1431	0.549527	0.423116	0.204443	0.197168	1.53443	0.186013	0.170006	0.303072	0.819137	0.346449	-58.9301	0.390018
1432	1.06892	0.351542	0.0926591	1.08424	1.90136	0.775553	0.259509	0.986698	0.673414	0.875857	-73.3142	0.457431
1433	0.447695	0.464577	0.112921	0.119572	1.04818	0.405399	0.446391	0.587272	0.443142	0.182566	-64.6049	0.472192
1434	1.40319	1.19679	0.0080473	1.34921	1.91255	0.414115	0.427944	0.65262	0.536959	0.623711	-66.8574	0.553947
1435	0.425913	0.776731	0.64193	0.913548	1.70791	0.385122	0.558434	0.974881	0.704368	0.489058	-70.8151	0.37284
1436	0.693174	0.553992	0.165494	0.72025	1.88853	0.367079	0.47489	0.921759	0.581206	0.625923	-56.6562	0.367637
1437	1.09099	0.839583	0.435738	0.570861	1.32037	0.930222	0.470035	0.488275	0.257039	0.647064	-69.12	0.343336
1438	0.866925	0.557346	1.48675	0.854104	1.6895	0.974821	0.0468256	0.886447	0.607822	0.318746	-48.5127	0.501725
1439	0.85849	0.611661	0.279519	0.804928	1.85253	0.348133	0.504985	0.794552	0.51961	0.179357	-61.8069	0.183968
1440	1.0825	0.383943	0.12089	0.881195	1.76413	0.3544	0.57817	0.452729	0.500643	0.33392	-59.3385	0.279385
1441	1.08131	0.930616	0.451625	0.898731	1.75221	0.357626	0.637811	0.72587	0.4457	0.332341	-62.2892	0.201137
1442	0.11392	0.874726	0.638846	0.596483	1.41981	0.278445	0.325334	0.744051	0.326089	0.265235	-65.3184	0.553455
1443	0.273343	0.359035	0.217699	1.74848	1.99891	0.620951	0.207249	0.534199	0.878328	0.372845	-68.3133	0.356817
1444	1.25912	1.32894	0.135683	0.858228	1.23324	0.263214	0.637292	0.882546	0.718276	0.693476	-50.0065	0.663841
1445	1.00464	0.315931	0.0593258	0.441437	1.19484	0.516404	0.329741	0.0572103	0.747364	0.343753	-58.006	0.595786
1446	0.347217	1.31187	0.0597079	0.8995	1.59257	0.804938	0.702575	0.812638	0.720928	0.182801	-54.9239	0.249641
1447	0.901277	0.625853	0.210833	1.02681	1.90884	0.7571	0.629155	0.342483	0.372336	0.276084	-68.0683	0.228472
1448	1.17331	0.854727	0.554376	0.75341	1.83921	0.181916	0.405986	0.903371	0.365492	0.269147	-56.4113	0.225067
1449	0.765901	0.398747	0.683451	0.302116	1.52909	0.530639	0.634446	0.865802	0.473726	0.564443	-48.324	0.498149
1450	1.54611	0.886225	0.185224	0.814512	0.298701	0.48537	0.218777	0.0310065	0.471408	0.116819	-48.1192	0.97349
1451	0.665903	0.982772	0.0962268	1.05791	1.12558	0.346505	0.540943	0.068084	0.461949	0.30268	-70.0324	0.522205
1452	1.02936	0.664138	0.0316058	0.792686	1.78026	0.75382	0.56181	0.184258	0.708825	0.6565	-58.8858	0.435446
1453	0.686742	0.626214	1.37195	0.941272	1.98521	0.360156	0.314197	0.925468	0.572267	0.133774	-54.71	0.562629
1454	0.819631	0.491585	0.324989	0.51934	1.63054	0.42677	0.57864	0.00189108	0.206512	0.475829	-68.6853	0.474851
1455	0.713387	0.498026	1.3457	0.84271	1.72541	0.562509	0.371502	0.907922	0.344281	0.335939	-55.2706	0.301361
1456	1.40534	1.6149	0.0150748	0.665098	1.26194	0.580246	0.541042	0.360238	0.696712	0.460378	-62.4252	0.131999
1457	1.37916	0.790207	0.510907	0.620253	1.06555	0.194244	0.522081	0.0738668	0.344984	0.489179	-62.5468	0.919051
1458	1.12656	0.546384	1.07755	0.181426	1.46414	0.477946	0.261549	0.997725	0.177188	0.58184	-71.2589	0.457098
1459	1.04819	0.541249	0.623777	0.366747	1.44966	0.477435	0.458617	0.937173	0.473465	0.277938	-72.6446	0.0493608
1460	1.02076	0.547771	0.163913	0.124215	1.58456	0.320147	0.383367	0.368186	0.0560846	0.950091	-55.7667	0.771401
1461	0.584707	0.939127	0.253112	0.615996	1.34783	0.551652	0.670936	0.802093	0.709819	0.404284	-66.8187	0.344688
1462	0.405138	0.956964	0.175864	0.313437	1.42229	0.212449	0.462369	0.940624	0.852165	0.24966	-56.9853	0.197751
1463	0.205471	1.14094	0.867043	1.48915	1.96464	0.917679	0.463674	0.908141	0.700608	0.164661	-48.9876	0.528193
1464	0.134046	0.788698	0.404646	1.38911	1.79618	0.792054	0.449568	0.709127	0.993467	0.19074	-66.0453	0.247867
1465	0.698582	1.32527	0.247575	0.982565	1.71471	0.414079	0.419563	0.206698	0.447253	0.0800632	-51.8893	0.0656794
1466	1.38	1.1907	0.302304	1.00139	1.89251	0.355239	0.596159	0.401185	0.253727	0.424956	-51.2661	0.193928
1467	1.20196	0.523955	0.382422	0.965567	1.52844	0.761613	0.450654	0.489793	0.384664	0.0118779	-65.1399	0.372939
1468	0.528961	0.807259	0.152393	1.27614	1.84065	0.658362	0.666044	0.283586	0.421781	0.286728	-69.1582	0.308521
1469	0.644535	0.9049	0.233627	0.932285	1.64455	0.761072	0.479992	0.432069	0.588818	0.223748	-58.1841	0.287128
1470	1.12916	0.562395	0.159845	0.519984	0.534323	0.440729	0.453975	0.213204	0.855421	0.578709	-73.0822	0.602658
1471	0.637126	0.175725	0.843935	0.4833	1.38229	0.233206	0.278242	0.879387	0.437694	0.496022	-55.6916	0.119022
1472	0.713301	0.908759	0.150669	1.32139	1.48025	0.284087	0.494914	0.840054	0.492417	0.230091	-69.7218	0.295498
1473	1.33811	1.8034	0.0824696	1.5739	1.33189	0.479132	0.550328	0.217758	0.26239	0.772877	-59.3899	0.659638
1474	0.963452	1.21396	0.171396	0.137175	1.53883	0.69266	0.38241	0.964073	0.195702	0.233986	-55.2374	0.248929
1475	1.62612	0.525968	0.0809375	1.05143	1.80485	0.303451	0.310012	0.146297	0.826753	0.0657412	-64.4284	0.279009
1476	0.94564	1.1755	0.12264	0.366839	1.90175	0.469655	0.431978	0.684873	0.227203	0.000976618	-71.1428	0.308278
1477	1.74082	0.881468	0.378888	0.343723	1.32163	0.405345	0.497274	0.0479751	0.368636	0.412687	-64.8643	0.734744
1478	1.40541	0.621306	0.366757	1.52018	1.40626	0.24756	0.554132	0.00190493	0.588554	0.81798	-66.9815	0.859377
1479	1.10638	0.875556	0.257192	0.515864	1.00233	0.755336	0.529207	0.835529	0.0591966	0.146224	-69.2329	0.413386
1480	1.25643	0.746941	0.446112	0.0910332	1.53338	0.799112	0.391556	0.877892	0.353537	0.0821637	-46.439	0.0196922
1481	0.632332	1.06543	0.323761	1.09536	1.78255	0.693528	0.71922	0.109328	0.135702	0.202032	-49.5675	0.443541
1482	0.9354	1.30893	0.0845598	1.13829	1.62188	0.227228	0.66571	0.0622753	0.954225	0.439638	-62.4155	0.487768
1483	0.73228	0.881236	0.0254066	0.615685	1.63087	0.318838	0.649768	0.325825	0.810467	0.556271	-62.4271	0.485898
1484	0.620118	1.28695	1.01427	0.0365433	0.945203	0.0760491	0.392794	0.887474	0.311842	0.351078	-53.8628	0.567644
1485	0.474801	1.25152	0.0343587	0.714242	1.13489	0.321336	0.485334	0.131445	0.376569	0.241626	-70.7896	0.43361
1486	1.24284	0.944859	0.252937	0.753177	1.80459	0.401074	0.256113	0.694639	0.676212	0.156132	-68.8313	0.260093
1487	0.795324	0.426372	0.00835383	1.05773	1.71631	0.680602	0.712853	0.408507	0.525483	0.974456	-57.0213	0.311237
1488	0.669116	0.711762	1.42639	0.830268	1.87917	0.606693	0.47967	0.877886	0.484878	0.348165	-71.5755	0.19731
1489	0.375014	0.318579	0.146762	0.12487	1.53818	0.54867	0.387427	0.984855	0.478981	0.0918674	-62.0818	0.423443
1490	0.289011	0.673329	0.190648	1.45002	1.86257	0.565561	0.740549	0.980198	0.895446	0.0856761	-69.145	0.199394
1491	0.0707509	0.762677	0.139713	0.913221	1.64241	0.634306	0.4532	0.877717	0.62676	0.418133	-61.2375	0.304133
1492	1.29481	1.17222	0.0855401	1.69918	1.79325	0.288254	0.398553	0.136198	0.860691	0.630993	-57.9395	0.756525
1493	0.966091	0.857894	0.247461	0.629877	1.46321	0.66309	0.706098	0.401167	0.229	0.344402	-63.4359	0.235757
1494	0.557853	1.32812	0.0203008	1.14955	1.72348	0.786231	0.67744	0.130129	0.694818	0.0164468	-52.1323	0.612546
1495	0.931555	1.34886	0.573404	1.17861	1.96251	0.531451	0.453272	0.573236	0.479135	0.271721	-57.5408	0.473703
1496	1.65992	0.487331	0.400609	1.09435	1.49479	0.346037	0.374702	0.207555	0.671258	0.877858	-53.9601	0.888901
1497	1.31553	1.39842	0.505346	0.175248	1.73733	0.271657	0.671516	0.913139	0.0536045	0.296527	-53.7985	0.00173715
1498	1.19478	1.46866	0.151494	0.890342	1.51974	0.169512	0.38064	0.454302	0.0725974	0.514585	-53.6849	0.853489
1499	0.671251	0.918261	0.169834	0.351231	1.41108	0.322166	0.621631	0.671154	0.534636	0.188746	-66.1134	0.218747
1500	1.6165	0.893809	0.00314702	1.2103	0.657517	0.291483	0.489138	0.148153	0.658795	0.686764	-47.6202	0.919598
1501	0.886465	0.760273	0.0515042	0.760389	1.74335	0.602924	0.317019	0.605174	0.989849	0.0340098	-67.5504	0.402219
1502	1.53019	0.787497	0.0209399	1.32632	1.487	0.555862	0.349053	0.237137	0.750701	0.660966	-57.3069	0.64778
1503	1.87927	1.37955	0.195494	0.664867	1.36267	0.85933	0.593837	0.155473	0.161941	0.579807	-71.3475	0.215957
1504	0.279928	0.879007	1.27917	0.137944	1.48981	0.17568	0.340141	0.845581	0.836526	0.0411573	-61.6669	0.424146
1505	1.17171	0.249357	0.497608	1.42138	1.95141	0.708327	0.419131	0.905583	0.908147	0.499965	-64.262	0.307319
1506	0.762896	0.575037	0.368021	0.894475	1.31726	0.623035	0.403801	0.721307	0.397288	0.603219	-70.6125	0.48037
1507	1.06817	0.791003	0.426004	1.44751	1.26738	0.627359	0.280189	0.812682	0.898984	0.462086	-78.5256	0.433487
1508	1.75374	0.910874	0.215144	0.411524	1.76327	0.865918	0.533738	0.599903	0.637404	0.307164	-55.5193	0.493581
1509	0.839137	0.194338	0.223612	0.967246	1.29951	0.0937641	0.288656	0.749365	0.639129	0.476998	-53.3765	0.57737
1510	0.694491	0.316532	0.620992	1.03938	1.27606	0.337711	0.652769	0.869493	0.643139	0.37152	-76.856	0.339571
1511	1.45002	0.581713	0.621155	0.994054	1.82613	0.810328	0.508995	0.882167	0.606475	0.124288	-58.6843	0.103096
1512	1.18297	0.386028	0.481608	0.595065	0.751642	0.285065	0.405445	0.186351	0.564572	0.467824	-56.6215	0.892033
1513	0.439367	0.996626	0.199968	0.948669	1.70895	0.343388	0.376754	0.509384	0.298526	0.43213	-57.5898	0.497015
1514	1.46053	0.671611	0.188192	0.852892	0.821304	0.363793	0.291551	0.29349	0.763938	0.957661	-50.2715	0.839379
1515	0.664132	0.530497	1.25228	1.10206	1.51113	0.219218	0.286732	0.936202	0.333372	0.363964	-55.7192	0.0389581
1516	0.494327	0.920041	0.198789	0.593902	1.65056	0.831062	0.34583	0.743796	0.604487	0.618428	-46.5389	0.399391
1517	0.898593	0.61288	1.27635	0.195079	1.97672	0.38206	0.263344	0.910097	0.695451	0.44047	-68.0827	0.176573
1518	1.49197	1.2391	0.0767395	0.737426	1.8646	0.357686	0.610653	0.560064	0.451584	0.849861	-56.5116	0.747742
1519	0.023508	0.1587	0.776538	0.868763	1.50229	0.172251	0.0211688	0.861048	0.473346	0.0741507	-55.4143	0.538484
1520	1.73462	0.918643	1.32211	0.0487603	1.47672	0.871511	0.454637	0.997029	0.500458	0.394445	-51.3461	0.38532
1521	1.64948	0.509826	0.237244	0.2329	1.46707	0.470502	0.276233	0.0223508	0.221598	0.750618	-61.8454	0.680223
1522	0.623994	0.809625	0.797534	1.62208	1.51679	0.453314	0.416763	0.799164	0.37842	0.767763	-59.7623	0.391077
1523	1.32611	0.721726	0.722126	0.599165	0.933714	0.268885	0.399303	0.0893853	0.70983	0.137907	-47.0332	1.24479
1524	1.38323	1.03049	0.351414	1.24397	0.12324	0.407702	0.536709	0.0648707	0.464109	0.442934	-62.6241	0.825844
1525	0.63528	0.996218	0.0115311	0.627919	1.87332	0.285191	0.183623	0.329692	0.202071	0.873751	-64.5198	0.172148
1526	1.16124	0.400451	0.40701	0.985799	1.07068	0.283412	0.390237	0.087242	0.362018	0.511736	-67.8266	0.713486
1527	0.70872	0.206621	0.284622	0.38781	1.32446	0.779708	0.656904	0.822852	0.576962	0.388136	-62.8902	0.0955387
1528	0.634326	0.726545	0.619743	0.562014	1.18395	0.0857565	0.396153	0.854995	0.509878	0.461617	-72.0548	0.485186
1529	1.3011	1.37503	0.218402	1.10873	1.98958	0.683954	0.472952	0.527609	0.631502	0.0236015	-61.8058	0.554406
1530	1.45391	0.525488	0.0327575	1.02663	1.50468	0.791188	0.499334	0.255689	0.607926	0.498683	-56.718	0.501745
1531	1.2151	0.384248	0.12526	0.448663	0.612266	0.41198	0.185672	0.201163	0.287552	0.575903	-73.8673	0.634743
1532	1.35226	0.875669	0.471819	0.405144	1.81034	0.155287	0.367519	0.998799	0.477345	0.34809	-74.9037	0.274364
1533	0.551247	0.903366	0.00937204	0.206656	1.88164	0.280214	0.546542	0.343688	0.271886	0.387076	-64.537	0.147401
1534	0.746816	0.566471	0.22528	0.852631	1.44195	0.860074	0.366178	0.845139	0.308455	0.136903	-54.2022	0.157297
1535	1.09676	0.659688	0.188512	0.893048	1.55572	0.0566572	0.303381	0.298647	0.68684	0.429245	-78.1532	0.683571
1536	1.28492	0.96011	0.0430565	0.804656	1.84955	0.521384	0.627613	0.365782	0.491059	0.746041	-64.584	0.57895
1537	1.28942	0.904318	0.0851082	0.549448	1.47597	0.420673	0.342001	0.117819	0.0673064	0.859244	-65.0645	0.675933
1538	0.772817	0.33765	0.250141	0.528988	1.62213	0.895388	0.285681	0.785882	0.622667	0.219993	-63.5803	0.459048
1539	1.30978	0.914193	0.400093	1.87405	1.47039	0.470578	0.548235	0.0523002	0.361538	0.559581	-46.8609	1.13425
1540	1.02611	0.077583	0.143479	0.943776	1.84708	0.138318	0.273176	0.0131716	0.751885	0.731462	-56.7564	0.461594
1541	1.7797	0.960788	0.228592	1.13916	1.6414	0.898149	0.736467	0.516724	0.445391	0.399967	-62.4314	0.323571
1542	0.379007	0.925727	0.13782	0.0761035	1.88277	0.475359	0.576137	0.565513	0.226482	0.17857	-46.4474	0.404228
1543	1.24606	1.45565	0.0955867	0.50276	0.668923	0.213134	0.687735	0.244714	0.389597	0.653142	-58.5297	0.778865
1544	0.182804	0.849728	0.183533	0.480944	1.47459	0.706251	0.23166	0.867646	0.215799	0.0801288	-47.5578	0.704503
1545	0.768437	0.735757	0.993547	0.463774	0.972093	0.69664	0.702332	0.940883	0.859972	0.245234	-49.0933	0.50501
1546	0.398117	0.682078	0.135238	0.772139	0.72016	0.226417	0.633869	0.0564737	0.544404	0.196273	-73.8692	0.482204
1547	0.904644	0.632195	0.215718	1.53612	1.27631	0.114782	0.447099	0.109702	0.785175	0.587912	-66.2076	0.800337
1548	0.407627	0.767521	0.438871	0.309299	1.94707	0.147379	0.609464	0.821666	0.996998	0.335742	-46.5286	0.336934
1549	0.81027	1.04611	0.299967	0.853424	1.7765	0.176785	0.51955	0.199843	0.33878	0.603614	-69.25	0.746258
1550	1.44944	0.309488	0.313615	1.14309	1.88925	0.337296	0.365705	0.175155	0.570519	0.808607	-56.4602	0.705819
1551	1.43256	0.365673	0.652573	1.01879	1.9458	0.394373	0.144058	0.981616	0.241014	0.395553	-52.86	0.218155
1552	0.74283	0.741799	0.224471	0.578502	1.65861	0.513631	0.518306	0.7174	0.447773	0.601296	-56.4349	0.3643
1553	1.05123	0.652966	0.0407163	1.38111	1.06717	0.489601	0.600379	0.287508	0.36965	0.622071	-72.0048	0.405064
1554	0.357364	1.01339	0.0376433	0.155852	1.94752	0.894907	0.251478	0.387834	0.00354391	0.359597	-50.2012	0.510795
1555	0.0667921	0.317163	0.0256861	0.104326	1.2957	0.64158	0.506749	0.319955	0.849382	0.300301	-73.6315	0.399558
1556	1.01837	0.727446	0.279195	0.493387	1.57185	0.592257	0.325664	0.864878	0.840148	0.176468	-50.0207	0.531712
1557	0.582849	0.594592	0.222981	0.137013	1.8136	0.7497	0.415193	0.927879	0.958546	0.0364329	-58.806	0.433467
1558	1.65896	0.377138	0.325149	1.08929	0.235432	0.182707	0.156422	0.158445	0.810401	0.225729	-73.1234	0.885389
1559	1.18016	0.702083	0.356826	0.945755	1.28174	0.448197	0.538559	0.0627565	0.848538	0.519165	-53.1228	0.787789
1560	0.68042	1.03899	0.371846	0.503355	1.857	0.489063	0.562093	0.518928	0.0892971	0.453529	-63.9191	0.2922
1561	1.07616	1.07151	0.532907	0.135915	1.78961	0.267265	0.332604	0.850165	0.58361	0.294271	-46.2754	0.81903
1562	1.26732	0.996466	0.00159986	1.16253	1.70506	0.716799	0.65271	0.402801	0.538017	0.0831444	-75.4862	0.206987
1563	0.472001	1.06109	0.327851	1.38516	1.80389	0.408773	0.726587	0.849962	0.642132	0.416265	-61.6847	0.357353
1564	0.563076	0.59466	0.217028	0.586216	1.72203	0.31793	0.453793	0.725649	0.613342	0.304663	-57.2381	0.408991
1565	1.0696	0.401168	0.0102803	0.793264	1.38749	0.307875	0.300597	0.718842	0.785542	0.521772	-60.7704	0.608491
1566	0.907179	1.14624	0.0116979	1.6781	1.96431	0.305568	0.459249	0.483544	0.807604	0.367177	-46.0572	0.760504
1567	0.879692	0.587977	0.032808	0.384047	1.48857	0.157885	0.464235	0.102454	0.495407	0.473544	-69.5159	0.138299
1568	0.264849	0.611127	0.241083	1.40254	1.79256	0.416993	0.44911	0.702739	0.751183	0.38275	-74.1729	0.391036
1569	1.40496	0.943716	0.191059	0.818895	1.65287	0.497987	0.540428	0.318938	0.526841	0.755879	-45.9955	0.783018
1570	1.69804	0.528008	0.267168	1.48108	1.38939	0.318186	0.301909	0.0154963	0.618188	0.300884	-58.0568	0.726666
1571	0.777283	0.921509	0.219728	0.930255	1.87837	0.215404	0.339851	0.809753	0.994349	0.192295	-45.5487	0.55521
1572	0.245912	0.475838	0.0348582	0.38897	1.69136	0.444599	0.763891	0.620228	0.685299	0.54225	-57.7202	0.219382
1573	1.04472	1.23358	0.286996	0.849277	1.82058	0.372336	0.573554	0.631104	0.836459	0.260094	-51.1781	0.588477
1574	0.45063	0.755872	0.060271	0.553027	1.3629	0.0714708	0.216318	0.9298	0.610048	0.410278	-60.2199	0.173237
1575	1.14498	0.588495	0.154108	0.97444	0.824602	0.53226	0.517398	0.228967	0.385823	0.309511	-47.5738	0.744749
1576	0.834963	0.508034	0.0907335	0.736655	1.23014	0.292982	0.354377	0.132597	0.324899	0.838122	-68.0154	0.544772
1577	1.39964	1.13751	0.252781	1.28811	1.54821	0.393308	0.117768	0.859565	0.575396	0.454364	-47.7579	0.0489561
1578	1.19783	0.815552	0.16354	0.750188	1.21726	0.242797	0.484184	0.292461	0.668893	0.457851	-51.5705	0.850119
1579	0.982337	1.04336	0.137225	1.64816	0.667255	0.00891031	0.482751	0.0464421	0.596124	0.299506	-58.7929	0.664783
1580	1.54056	0.521186	0.242053	0.130735	0.851309	0.604783	0.347013	0.905839	0.287405	0.561131	-63.1601	0.301218
1581	0.187089	0.509014	1.0576	0.716394	1.90707	0.417384	0.424267	0.857127	0.330902	0.288204	-54.5913	0.355447
1582	1.96325	1.95245	0.120264	0.955548	1.88713	0.892077	0.966773	0.620899	0.769765	0.0533438	-46.8352	0.178161
1583	0.875651	1.01695	0.221889	0.47217	1.84333	0.469868	0.169337	0.349729	0.463653	0.272907	-53.6243	0.415381
1584	0.64602	0.70102	0.591439	0.711184	1.65736	0.70617	0.551685	0.652912	0.442684	0.263006	-59.2526	0.300044
1585	1.26043	0.902319	0.0615159	0.715124	0.360729	0.451095	0.556849	0.279329	0.615828	0.528276	-69.7695	0.548633
1586	0.631517	1.31025	0.0575266	0.416704	1.57416	0.313651	0.202189	0.998907	0.0588204	0.326948	-67.6329	0.231801
1587	0.873177	0.594259	0.755951	0.587001	1.56	0.695886	0.539394	0.904288	0.299496	0.275847	-53.8105	0.250763
1588	0.582385	0.848149	0.0872255	0.908553	1.92558	0.377886	0.396186	0.689656	0.31488	0.510097	-51.6493	0.433086
1589	1.65216	1.62624	0.562047	0.434549	1.44093	0.918581	0.568235	0.888565	0.816325	0.0071433	-66.0122	0.282919
1590	0.684499	1.69497	0.0262079	0.286307	1.62837	0.373041	0.830974	0.122909	0.652668	0.41729	-64.6787	0.327488
1591	0.356942	0.735257	0.717417	0.0737161	1.65092	0.421524	0.246909	0.970423	0.107873	0.351212	-69.305	0.382853
1592	1.22668	0.596885	0.0811661	0.671979	1.03914	0.364287	0.468415	0.620362	0.827076	0.771845	-58.2303	0.557849
1593	1.73252	1.30491	0.513538	0.127168	1.41679	0.28402	0.583307	0.240209	0.647287	0.892581	-75.0017	0.660704
1594	1.93124	0.642288	0.142489	1.75565	1.2993	0.411746	0.41178	0.100244	0.457507	0.851449	-46.2991	0.906855
1595	0.621177	0.486582	0.0923307	1.22624	1.29798	0.740081	0.621391	0.208011	0.514448	0.246548	-72.3372	0.140143
1596	0.157566	0.763212	0.188053	1.26028	1.40651	0.551299	0.273111	0.613814	0.705466	0.153781	-77.5232	0.410599
1597	0.391622	0.94005	0.499851	0.997493	1.90789	0.587483	0.281083	0.0274243	0.411026	0.0843376	-75.4883	0.314695
1598	0.624373	0.139305	0.447581	0.825037	1.34562	0.765923	0.0764249	0.879028	0.498541	0.449337	-58.6377	0.383655
1599	0.799008	0.663382	0.131903	0.591294	1.62758	0.993679	0.23983	0.394457	0.815701	0.121161	-45.0582	0.594299
1600	1.10869	1.16267	0.417652	1.62945	1.65163	0.586278	0.535722	0.683335	0.509545	0.623485	-59.7547	0.0606071
1601	0.677983	0.894026	0.954716	1.37176	1.81093	0.765851	0.420731	0.919663	0.568644	0.401579	-68.7257	0.313634
1602	0.190389	0.338812	0.0679649	0.0777267	1.27922	0.643492	0.387158	0.347262	0.448228	0.553513	-49.8473	0.633035
1603	0.362783	0.502657	0.530909	0.917889	1.95944	0.12124	0.361286	0.582875	0.830304	0.0513715	-66.922	0.280365
1604	0.779548	0.77132	0.139646	0.444303	1.57923	0.434628	0.568351	0.214046	0.338204	0.136469	-70.5279	0.253841
1605	0.229544	0.533224	0.131588	0.162776	1.90656	0.653054	0.343268	0.610235	0.921128	0.188142	-56.4731	0.481486
1606	0.446983	0.924192	0.0592534	0.171301	1.93829	0.553615	0.492589	0.481274	0.553981	0.442614	-54.8651	0.42073
1607	0.388512	1.1549	0.510485	0.762716	1.06128	0.844088	0.517705	0.99762	0.465029	0.573888	-75.4639	0.334806
1608	0.642927	0.723693	1.09031	0.471214	1.37533	0.451655	0.517063	0.945874	0.540796	0.687777	-46.8716	0.280267
1609	0.208689	0.550519	1.16709	0.076034	1.65444	0.79808	0.565795	0.992688	0.595658	0.170152	-46.4816	0.640635
1610	1.87145	0.457512	0.477696	1.12095	1.08188	0.358679	0.260389	0.29221	0.426588	0.689045	-48.2298	1.04428
1611	0.268252	1.07267	0.383125	0.0954863	1.84043	0.253219	0.742009	0.274323	0.0638106	0.115811	-60.6347	0.341252
1612	1.1882	0.34935	0.325265	0.672492	1.65211	0.305639	0.500643	0.0711036	0.50845	0.699986	-53.2514	0.660546
1613	0.388066	0.357988	0.0100962	0.773692	1.59214	0.33192	0.377897	0.20659	0.842201	0.253851	-55.2466	0.411277
1614	0.939	1.65654	0.440153	0.158079	1.32448	0.311625	0.716073	0.0899067	0.646294	0.649361	-60.4417	0.526068
1615	0.538155	1.06445	0.68031	0.456842	1.60651	0.895263	0.441647	0.810459	0.00349638	0.227502	-58.6263	0.347058
1616	1.03558	0.78564	0.100038	1.27085	1.57237	0.710061	0.37919	0.927603	0.717621	0.230191	-75.471	0.429707
1617	1.27443	0.355642	0.661136	1.65531	1.07678	0.278399	0.0885757	0.23429	0.546528	0.666181	-51.9192	1.06389
1618	0.237068	0.339705	0.510236	0.933488	1.7956	0.58092	0.163517	0.828502	0.809964	0.257023	-66.3437	0.417322
1619	0.444941	0.678001	0.108056	0.624874	0.154721	0.546678	0.633478	0.107328	0.284729	0.440535	-76.2606	0.432689
1620	0.375005	1.40986	0.0508458	1.56675	1.43197	0.309658	0.587645	0.429077	0.476619	0.0157882	-71.3181	0.412676
1621	0.738564	1.09015	0.115894	0.505027	1.64201	0.440157	0.533236	0.112406	0.692284	0.432697	-58.3011	0.525988
1622	0.489176	0.797473	0.416845	0.433475	1.77426	0.643596	0.392492	0.821887	0.519528	0.398137	-60.3566	0.3539
1623	1.04922	0.786542	0.314874	1.06178	0.515423	0.308071	0.604905	0.0148578	0.707571	0.350694	-67.4998	0.735953
1624	1.35074	0.276487	0.0912146	0.574774	0.234537	0.554109	0.177506	0.275036	0.782366	0.0108432	-67.423	0.546115
1625	0.798237	0.285759	0.33166	0.273089	1.11765	0.660708	0.41489	0.878766	0.393746	0.311881	-56.6654	0.198494
1626	0.766297	0.27055	0.268891	1.78453	1.67755	0.877692	0.637315	0.214103	0.871034	0.502335	-54.7375	0.122144
1627	1.49951	1.01035	0.101576	0.244075	1.02384	0.237327	0.49313	0.0639822	0.376499	0.915491	-52.4325	0.887229
1628	1.26421	0.78528	1.42984	0.471752	1.79338	0.957485	0.419166	0.89826	0.361487	0.00625338	-62.6532	0.11875
1629	0.721034	0.441032	0.484813	1.67915	1.48629	0.380799	0.370185	0.91912	0.615246	0.0947854	-65.6825	0.0477194
1630	1.04785	0.95574	0.103557	1.75853	1.49669	0.333321	0.264857	0.77253	0.457691	0.224812	-53.6701	0.320755
1631	0.731041	0.597188	0.0228656	0.594967	1.5061	0.224483	0.554671	0.2366	0.28226	0.0763257	-75.4904	0.111503
1632	1.54093	0.81382	0.178759	1.1225	1.72153	0.59062	0.602984	0.0885927	0.856718	0.859935	-52.0472	0.78387
1633	1.59902	0.766356	0.344652	1.28434	1.08523	0.342839	0.539568	0.0766531	0.97923	0.487035	-67.2422	0.692966
1634	0.733564	1.19224	0.424322	0.306853	1.7663	0.29058	0.371109	0.87297	0.0487591	0.346758	-59.501	0.294707
1635	1.83183	0.393235	0.0366764	0.597092	0.537428	0.527053	0.0619282	0.296596	0.579492	0.417316	-71.4294	0.515863
1636	0.627201	0.533556	0.0476292	0.612565	0.765621	0.776517	0.575717	0.0981694	0.469218	0.290572	-65.1298	0.448276
1637	1.73318	0.748949	0.530794	0.747678	1.61552	0.308839	0.458924	0.0891345	0.16477	0.447719	-56.4586	0.834205
1638	0.646859	0.799383	0.219058	0.968299	1.81099	0.322587	0.323955	0.897194	0.631628	0.668597	-58.9537	0.666457
1639	1.43338	1.10364	0.282528	0.3601	0.614094	0.227065	0.571213	0.0426951	0.576627	0.437701	-48.5076	0.84639
1640	0.399586	1.40684	0.205034	0.608885	1.69375	0.0965795	0.501079	0.953365	0.0854223	0.401724	-62.3671	0.497768
1641	1.38895	0.487162	0.1687	1.63298	1.11419	0.185351	0.37495	0.0380705	0.746472	0.986181	-54.673	1.15117
1642	0.99082	0.57198	0.913854	0.67281	1.32429	0.701486	0.270734	0.973676	0.398913	0.358332	-62.6255	0.157929
1643	0.997569	0.460084	0.0776171	0.686868	0.965759	0.381522	0.361387	0.157828	0.740883	0.245565	-45.0911	0.613012
1644	0.415094	1.04826	1.4354	0.678109	1.94837	0.233945	0.406456	0.900883	0.468853	0.397327	-60.4821	0.15053
1645	1.30636	0.893115	0.455275	0.825204	0.729139	0.11519	0.571049	0.00186786	0.473688	0.745018	-65.157	0.763305
1646	0.858093	0.560443	0.554318	1.8721	1.76258	0.425413	0.552531	0.780566	0.48427	0.574323	-71.6023	0.440694
1647	0.748574	0.752541	0.152776	1.02969	1.30955	0.495367	0.241245	0.278732	0.445759	0.0558032	-60.4749	0.645846
1648	1.15091	0.914291	0.52908	1.8816	0.916349	0.412099	0.558293	0.305278	0.670244	0.581313	-47.6316	1.15363
1649	1.01344	1.29894	0.206775	1.0008	1.91344	0.420135	0.577944	0.261364	0.639382	0.471371	-45.9854	0.608745
1650	1.64989	0.844963	0.321726	1.26536	1.53251	0.450856	0.131945	0.162074	0.730127	0.563146	-53.4047	1.00527
1651	1.14272	0.839543	1.19917	0.781931	1.76853	0.692361	0.714825	0.986078	0.54965	0.0954473	-68.5793	0.302881
1652	0.434805	1.56823	0.183058	0.331933	1.28021	0.230255	0.70959	0.0275055	0.724345	0.527431	-50.7269	0.688223
1653	1.49303	0.608033	0.259325	1.55044	1.67654	0.491305	0.407245	0.235633	0.446188	0.694223	-59.2715	0.828343
1654	0.367137	0.437866	0.549821	0.93376	1.27055	0.87522	0.291593	0.82899	0.391303	0.325023	-67.6456	0.309238
1655	0.574416	1.0423	0.270083	0.0998357	1.8455	0.056123	0.48633	0.373633	0.0484562	0.318019	-59.3589	0.619708
1656	0.593162	0.474222	0.389272	0.702538	1.71932	0.689333	0.45954	0.492836	0.516589	0.317408	-60.9917	0.0546306
1657	0.30054	0.839567	0.118488	0.676358	1.44324	0.184961	0.680169	0.536929	0.379295	0.335651	-46.834	0.338866
1658	1.24817	0.900277	0.285118	1.26732	1.75258	0.0861346	0.630094	0.648292	0.758019	0.162108	-63.9893	0.51447
1659	1.40109	0.707099	0.336819	0.499953	1.17743	0.477347	0.618292	0.748194	0.552087	0.0505063	-52.0883	0.30121
1660	1.18333	1.53947	0.285185	0.653352	1.7907	0.555309	0.682826	0.848338	0.27352	0.494714	-58.642	0.331493
1661	1.37856	0.967236	0.500885	0.674495	1.49761	0.0975082	0.377936	0.334816	0.591591	0.29806	-50.9821	0.834423
1662	1.81823	0.897202	0.264798	0.677948	0.362324	0.572851	0.506844	0.013691	0.430598	0.606896	-68.0306	0.807385
1663	0.650103	0.598428	0.439419	0.348906	1.5781	0.158953	0.422338	0.757679	0.541768	0.37064	-78.7705	0.0880465
1664	0.265277	1.34278	0.15929	0.964104	1.71374	0.321787	0.516553	0.451197	0.261144	0.410709	-73.9628	0.134435
1665	0.871832	1.56823	0.0499659	1.4569	1.61915	0.692669	0.624029	0.373369	0.420109	0.291312	-64.4989	0.0733818
1666	0.990709	0.815827	0.993156	0.684531	1.1095	0.691136	0.61076	0.89143	0.522784	0.481368	-62.5109	0.432205
1667	1.05956	0.949682	0.524667	1.40011	1.34573	0.544323	0.475978	0.0710911	0.297905	0.515305	-49.527	0.683356
1668	1.20435	0.698548	0.167093	0.890244	0.3101	0.467765	0.488169	0.0852949	0.575213	0.245045	-70.0195	0.723574
1669	1.4986	0.261309	0.287509	1.5336	0.935444	0.506912	0.16311	0.211692	0.590688	0.728771	-55.2772	0.970253
1670	1.10186	1.30356	0.142966	1.02708	1.62318	0.421453	0.506466	0.638463	0.736154	0.181675	-59.4764	0.393459
1671	1.49795	1.00745	0.211802	0.29445	1.59906	0.477725	0.324478	0.335891	0.675939	0.370144	-57.2227	0.501997
1672	1.55775	0.618928	0.333836	0.968476	1.02715	0.278517	0.56489	0.0501182	0.241718	0.627379	-53.9837	0.840772
1673	0.548479	1.30068	0.105594	1.32504	0.521477	0.114229	0.60568	0.122166	0.450405	0.779697	-75.8615	0.795817
1674	0.813632	0.916946	0.346404	0.610743	1.84355	0.738581	0.594538	0.541524	0.294094	0.190088	-58.7694	0.0475204
1675	0.556122	0.397656	0.383399	0.986582	0.19196	0.235976	0.436092	0.00930323	0.424672	0.446129	-64.7015	0.920468
1676	0.829907	1.25987	0.430946	1.56615	1.91914	0.838559	0.562267	0.174506	0.620545	0.269774	-75.5152	0.232487
1677	0.975907	0.705025	0.934997	0.704186	1.77107	0.594861	0.23811	0.967509	0.34496	0.301507	-62.3907	0.426116
1678	0.75156	1.18703	0.0907855	0.51901	1.75474	0.311662	0.367024	0.906196	0.363787	0.167058	-60.9167	0.185829
1679	0.547027	0.587728	0.256912	1.01616	1.94485	0.784935	0.352302	0.886113	0.767017	0.199283	-71.7654	0.143269
1680	1.20545	0.668656	0.272616	0.296771	1.66528	0.26344	0.30807	0.125321	0.504803	0.457476	-62.4368	0.598665
1681	0.688333	0.846691	0.201086	0.835429	0.80379	0.180371	0.683371	0.884141	0.652632	0.36509	-63.8606	0.421864
1682	1.14513	0.600518	1.01162	0.799976	1.67239	0.590361	0.132241	0.84725	0.141674	0.41935	-52.6784	0.197991
1683	0.563554	0.778344	0.0655184	0.611972	1.96272	0.377725	0.692336	0.661488	0.626478	0.552257	-74.5448	0.206788
1684	0.111923	0.959588	1.5476	0.898696	1.44021	0.0891104	0.810895	0.980108	0.439264	0.281106	-56.4341	0.214448
1685	0.901088	0.858394	0.285485	0.517313	0.487825	0.39392	0.387663	0.483459	0.535223	0.62281	-59.0529	0.698469
1686	0.333857	0.450337	0.648336	0.953155	1.62116	0.16636	0.56579	0.847954	0.697479	0.13175	-70.0128	0.306181
1687	1.23087	1.01452	0.756568	1.18075	1.27289	0.274211	0.605686	0.103437	0.170909	0.558346	-50.8991	1.16038
1688	0.237108	0.515677	0.571451	1.47393	1.64104	0.197004	0.554324	0.59914	0.544701	0.161128	-49.7525	0.289635
1689	1.02782	0.648706	0.114693	0.976526	1.90937	0.493862	0.393438	0.78784	0.505487	0.201852	-51.7064	0.587162
1690	1.21375	0.850812	1.24104	1.39301	1.91094	0.824499	0.421838	0.943891	0.825862	0.46967	-78.5949	0.39079
1691	0.346201	0.808705	0.127094	0.942592	1.92641	0.489724	0.373744	0.369971	0.78177	0.230121	-59.3108	0.20012
1692	1.43116	0.610425	0.424411	0.889603	0.849517	0.245827	0.385806	0.0761253	0.293175	0.749049	-69.6878	1.00321
1693	0.992505	0.71684	1.27824	0.339319	1.41933	0.0716692	0.341617	0.974068	0.672904	0.348285	-52.7518	0.134018
1694	1.42105	0.893566	0.238448	0.183635	1.95436	0.252065	0.332731	0.949754	0.867718	0.23423	-63.6074	0.273314
1695	1.04756	1.04537	0.108784	0.633353	0.851966	0.0386285	0.453771	0.0301546	0.764541	0.104856	-55.4262	0.61708
1696	1.11965	0.61399	1.10831	1.03	1.95801	0.548209	0.387092	0.944478	0.527075	0.560658	-61.8336	0.222858
1697	0.967922	0.558015	0.246825	1.47357	0.925121	0.340121	0.569651	0.0699651	0.848965	0.353245	-61.7805	0.625572
1698	1.27117	0.36778	0.301967	0.924944	1.47899	0.536033	0.257331	0.41868	0.717874	0.262164	-63.7571	0.478018
1699	1.19893	1.25776	0.22259	1.22675	1.69624	0.0173334	0.508717	0.448192	0.740974	0.37421	-47.6629	0.990341
1700	0.931805	1.04024	0.231424	0.896996	1.29465	0.63789	0.518119	0.136059	0.425481	0.663583	-63.8045	0.469192
1701	0.989247	0.325625	0.227069	0.996729	1.358	0.486006	0.203405	0.869246	0.660989	0.350483	-66.9956	0.217993
1702	0.0454289	1.34118	0.221112	1.14081	1.86404	0.246497	0.346645	0.574141	0.211325	0.148546	-77.8307	0.308998
1703	1.0494	0.745654	1.11492	1.26421	1.806	0.222932	0.32021	0.993472	0.39553	0.454877	-65.5629	0.0928766
1704	0.907	0.642426	0.217187	0.490446	0.967254	0.713764	0.455333	0.965704	0.599054	0.219589	-73.6299	0.367612
1705	1.90689	0.904054	0.406154	0.409871	0.741625	0.0655786	0.409179	0.131935	0.450683	0.112609	-55.3371	1.06121
1706	0.693239	0.792732	0.399401	0.502843	1.9728	0.709509	0.509763	0.462979	0.950424	0.0584739	-69.9675	0.308642
1707	1.0454	0.822203	0.341071	1.31664	1.91976	0.516472	0.366888	0.648335	0.0927015	0.500337	-62.6993	0.547817
1708	1.18617	0.682082	1.72119	1.69709	1.68275	0.346785	0.272114	0.915843	0.302923	0.160585	-45.824	0.184047
1709	0.732488	0.932519	0.262193	0.489469	1.45027	0.802851	0.54739	0.355374	0.882095	0.372298	-62.2119	0.24727
1710	0.230087	0.516318	0.16977	0.847654	1.88767	0.743718	0.647024	0.606437	0.453633	0.331195	-76.9309	0.168755
1711	0.610493	0.729216	0.10442	0.754798	1.9101	0.586752	0.318584	0.690967	0.509082	0.265133	-73.2913	0.207942
1712	0.504133	0.232391	0.265898	1.02047	1.14721	0.387289	0.196178	0.122253	0.286979	0.243038	-66.8028	0.555205
1713	0.793529	0.40305	0.865956	0.22779	1.98352	0.285654	0.42006	0.988177	0.594791	0.482992	-50.8683	0.304294
1714	1.09222	0.932152	0.161833	0.247634	1.13846	0.25417	0.601567	0.11378	0.464208	0.594187	-61.3792	0.602011
1715	1.1023	0.837656	0.0407395	0.731585	1.70625	0.218631	0.63051	0.295056	0.596802	0.446501	-49.8842	0.639809
1716	1.03989	1.24918	0.171524	1.13275	1.87261	0.100168	0.346234	0.0195335	0.532418	0.624447	-46.1213	0.788446
1717	0.481533	1.08043	0.0944427	0.287138	1.88299	0.734714	0.631284	0.0125947	0.152729	0.570777	-63.0053	0.343776
1718	1.49751	0.636226	0.460839	0.996927	1.87207	0.85002	0.413646	0.979661	0.685643	0.452574	-68.9857	0.300886
1719	1.4096	0.559058	0.131481	0.159667	1.84263	0.549016	0.326346	0.299427	0.125972	0.39519	-51.7866	0.46834
1720	0.80515	0.567496	0.201334	0.477084	1.59813	0.348466	0.177279	0.361858	0.251776	0.573673	-59.4701	0.609949
1721	0.485657	0.919967	0.131165	0.312847	1.45938	0.420315	0.491753	0.670049	0.572951	0.306103	-69.7774	0.315942
1722	1.68452	1.36464	0.278185	1.09588	1.43397	0.0922249	0.474686	0.217303	0.993887	0.0503633	-54.7354	0.692008
1723	0.164898	0.749422	0.277501	0.817754	1.64355	0.482061	0.409362	0.746166	0.720973	0.304574	-53.9679	0.340601
1724	1.66277	0.617568	0.142983	1.10972	1.27132	0.381531	0.240795	0.0774011	0.371713	0.66838	-77.0319	0.644171
1725	1.88027	0.904404	0.665683	1.39827	1.24442	0.899258	0.629208	0.945182	0.787918	0.429765	-49.8422	0.387214
1726	0.164452	0.415167	0.526471	1.86486	1.43185	0.153974	0.627789	0.13784	0.702691	0.411466	-60.3316	0.612934
1727	0.587819	0.29923	0.0613198	0.219512	1.1017	0.440401	0.19285	0.762197	0.912583	0.00486173	-70.1037	0.445411
1728	0.694069	1.46068	0.355707	1.2286	1.78354	0.755011	0.720581	0.735711	0.519842	0.314345	-75.2126	0.0808087
1729	0.766951	0.524914	0.972586	1.55323	1.6757	0.948778	0.470449	0.994685	0.984508	0.242673	-58.3553	0.202124
1730	1.27333	0.0789666	0.722777	0.883184	1.60851	0.244735	0.19705	0.988778	0.798593	0.47374	-60.2581	0.209804
1731	1.49095	1.25451	0.176651	0.356857	1.66886	0.66616	0.492621	0.769391	0.515675	0.359747	-45.2052	0.645601
1732	0.958374	1.28395	0.124217	0.510448	1.42511	0.529419	0.610148	0.339733	0.148065	0.00789564	-45.906	0.155897
1733	0.790701	0.873299	0.337902	0.28381	1.78463	0.353735	0.282112	0.493938	0.240708	0.561571	-64.0746	0.497242
1734	1.6367	1.10205	0.34086	0.458355	0.731739	0.274089	0.602571	0.0592754	0.37634	0.776837	-51.1046	0.882027
1735	0.684487	0.90917	0.781782	0.952525	1.58628	0.52415	0.634472	0.962998	0.280065	0.341167	-46.1222	0.375328
1736	0.519153	0.767828	0.141088	0.279034	1.76907	0.0949523	0.640467	0.0803039	0.764474	0.225922	-60.2867	0.445663
1737	1.60932	1.41082	0.153758	0.783606	1.60484	0.232656	0.487784	0.161794	0.511233	0.12167	-56.211	0.67925
1738	0.571858	0.433028	0.103828	0.577146	0.833302	0.745133	0.487739	0.910054	0.728616	0.261422	-73.1552	0.404737
1739	1.50363	0.12501	0.161415	0.382833	1.60195	0.822649	0.294886	0.550337	0.557414	0.528902	-76.1399	0.108865
1740	0.409859	0.128884	0.387375	0.192062	1.78623	0.804128	0.442093	0.398753	0.362486	0.163566	-53.5959	0.308793
1741	0.978826	0.515519	0.446446	1.25602	1.9393	0.741729	0.31249	0.508992	0.617418	0.104237	-59.8374	0.52113
1742	1.00067	0.755768	0.417867	1.6181	0.82436	0.289549	0.324045	0.0514119	0.221782	0.715851	-70.8383	0.992033
1743	0.985428	0.893639	0.375916	0.621075	1.77703	0.473891	0.286593	0.823215	0.260287	0.0195235	-53.7034	0.441464
1744	0.985512	0.715551	1.15551	0.466626	1.51885	0.232215	0.527613	0.955338	0.403543	0.460851	-61.7317	0.0235463
1745	1.36708	0.804353	0.345243	0.465717	1.9331	0.0603759	0.139468	0.833184	0.341784	0.248395	-52.7362	0.615584
1746	0.7976	0.693741	0.0462503	0.737111	1.94085	0.448491	0.411296	0.653771	0.591612	0.346013	-64.3834	0.226044
1747	0.759236	1.195	1.08159	0.210338	1.98522	0.777536	0.400719	0.897086	0.617235	0.132396	-69.5481	0.247618
1748	0.699773	1.0781	0.217525	1.51072	1.92487	0.014442	0.285757	0.873997	0.121398	0.223163	-53.5986	0.434037
1749	0.627259	1.04548	0.0900415	0.353704	1.47021	0.167189	0.497857	0.487169	0.653073	0.430312	-46.2605	0.690822
1750	0.354657	1.03545	0.0997861	0.717336	1.94043	0.217072	0.524421	0.113276	0.180718	0.376924	-64.4639	0.438627
1751	0.736675	1.77771	0.0123272	0.663329	1.45897	0.425037	0.570075	0.745233	0.272686	0.638061	-50.512	0.556361
1752	1.84311	1.36621	0.0336564	0.798632	1.21142	0.327094	0.685667	0.125204	0.330928	0.664807	-76.126	0.556311
1753	1.47415	1.00854	0.0472737	1.3912	1.25485	0.36408	0.584373	0.357061	0.587774	0.392985	-54.8637	0.609177
1754	0.140089	1.04898	0.320401	0.822412	1.28726	0.21718	0.531664	0.739565	0.650721	0.529178	-74.6574	0.349085
1755	0.64179	0.445909	0.570936	0.692718	1.44707	0.684903	0.482165	0.658059	0.776815	0.0620045	-54.0267	0.296604
1756	1.20044	0.836231	0.0817917	0.535981	1.57233	0.706494	0.783048	0.0229923	0.521354	0.294746	-70.5623	0.342206
1757	1.37162	0.851463	0.503552	0.902598	1.09178	0.194159	0.578355	0.107584	0.845931	0.88631	-61.5787	1.09004
1758	0.434132	0.834542	0.0740326	1.15831	1.96751	0.428937	0.502532	0.674314	0.57083	0.113805	-66.7048	0.369376
1759	0.446967	0.31621	0.768714	1.49174	1.29669	0.702568	0.35246	0.964569	0.800829	0.432454	-58.4697	0.433934
1760	1.12705	0.473969	1.296	0.751737	1.38323	0.750104	0.409538	0.939848	0.999266	0.219812	-54.2912	0.0871525
1761	0.706319	0.617087	1.54599	0.920212	1.84314	0.478818	0.809089	0.894395	0.758515	0.439403	-45.7105	0.232418
1762	0.778609	0.76874	0.0890367	1.16349	1.59555	0.686263	0.577179	0.14075	0.514012	0.200126	-56.5603	0.389477
1763	1.20113	1.09278	0.166711	0.447934	1.94433	0.665988	0.218421	0.678634	0.247599	0.268117	-54.793	0.293554
1764	0.630032	0.929614	0.199533	1.3156	1.10202	0.344223	0.405216	0.169386	0.660459	0.477401	-47.3637	0.743171
1765	1.44098	0.290768	0.472073	1.4291	0.568827	0.356227	0.101473	0.0525397	0.328259	0.738236	-61.6588	0.936403
1766	1.54738	1.76494	0.209302	1.36362	1.68546	0.166876	0.669587	0.635373	0.213829	0.0220337	-49.9942	0.0307673
1767	0.804501	1.04938	0.429767	0.807311	1.479	0.620824	0.41832	0.409959	0.277506	0.88082	-48.9372	0.668262
1768	0.669182	0.953592	0.0768778	0.894063	1.56821	0.882793	0.422682	0.140751	0.647285	0.229783	-61.341	0.328654
1769	1.78518	0.879631	0.556215	1.13165	0.79735	0.28802	0.564369	0.0676809	0.401174	0.443659	-55.4659	1.11237
1770	1.72286	0.810297	0.102153	0.0937485	1.06591	0.892825	0.653114	0.647105	0.574722	0.251354	-65.0548	0.39788
1771	0.446839	0.564651	0.664035	0.741105	1.65601	0.704366	0.476393	0.96037	0.627914	0.638005	-77.8754	0.304885
1772	0.352046	0.872523	0.25074	0.303343	1.80122	0.114987	0.443519	0.993491	0.656473	0.480714	-45.8043	0.66961
1773	0.582617	0.565085	0.296936	0.510978	1.86895	0.238621	0.414747	0.706992	0.334654	0.215777	-63.2134	0.450585
1774	0.460284	1.06192	1.50472	0.20873	1.90207	0.431062	0.333033	0.91459	0.547143	0.516621	-49.4634	0.680359
1775	0.822247	0.889996	0.238487	0.132229	1.55176	0.900326	0.798916	0.573709	0.09632	0.399227	-77.4815	0.240164
1776	1.09738	0.777107	0.519476	0.609463	1.1467	0.0245631	0.413469	0.875975	0.793706	0.582808	-59.7104	0.460049
1777	0.874885	0.657649	1.09046	0.731458	1.75928	0.595069	0.358583	0.939964	0.485394	0.343481	-63.1401	0.331862
1778	0.620001	0.360508	0.102007	0.466556	1.90545	0.616381	0.341884	0.712473	0.955993	0.15	-62.6117	0.39201
1779	0.485313	0.249207	0.504661	0.694819	1.37323	0.563819	0.151139	0.865185	0.581421	0.320923	-60.7244	0.160946
1780	1.51976	0.763317	0.187995	0.984645	1.88681	0.925936	0.547204	0.543426	0.467939	0.491385	-59.2736	0.207677
1781	1.21812	0.575654	0.300246	1.61452	0.790956	0.457682	0.276586	0.226652	0.734764	0.831204	-61.6228	0.738591
1782	0.772659	1.24506	0.193596	0.834039	1.73646	0.709708	0.606118	0.461906	0.0330197	0.231855	-73.698	0.278644
1783	0.760602	0.417886	0.370288	0.117575	1.51944	0.214419	0.435569	0.396033	0.591538	0.891055	-50.503	0.695887
1784	0.942915	0.956907	0.450781	1.31683	1.55029	0.05651	0.416702	0.846059	0.695714	0.281656	-53.5819	0.491011
1785	1.09853	0.803675	0.119439	0.297749	1.7605	0.129369	0.483939	0.549825	0.806871	0.0463062	-45.4638	0.454947
1786	1.51949	0.776043	0.246496	1.69866	0.75966	0.204054	0.149185	0.204028	0.512317	0.278829	-63.8288	0.713948
1787	1.64834	0.573618	0.214529	0.956429	0.338304	0.24553	0.392681	0.305425	0.467591	0.598195	-65.1238	0.727868
1788	0.432982	0.719609	0.735354	0.0836356	1.90503	0.334317	0.168986	0.978234	0.731345	0.0262754	-61.3176	0.235809
1789	0.717361	1.15296	0.0812542	1.45958	1.74087	0.480814	0.256387	0.542028	0.431839	0.0581592	-65.9201	0.197448
1790	0.366128	0.771735	0.303615	0.939256	1.84048	0.767761	0.509895	0.321835	0.593112	0.32131	-47.7618	0.571559
1791	1.27143	0.369754	0.744714	0.781195	1.37513	0.3336	0.259749	0.940464	0.775607	0.284798	-53.471	0.443149
1792	0.900673	1.11002	0.40019	0.48182	1.52204	0.639045	0.553947	0.916015	0.733173	0.421206	-59.1753	0.2779
1793	0.910715	0.837066	1.63721	1.23449	1.98648	0.443198	0.452763	0.952071	0.733116	0.211472	-56.6892	0.224784
1794	1.84099	0.633374	0.679854	0.0917668	1.61828	0.914605	0.527037	0.783598	0.850861	0.14089	-57.4671	0.141039
1795	1.22812	0.814087	0.306322	1.2952	1.41746	0.38345	0.569851	0.225041	0.398192	0.899058	-71.8355	0.667221
1796	1.58735	0.695762	0.0642033	0.268933	1.17264	0.213545	0.445085	0.241474	0.715723	0.432543	-65.3573	0.674049
1797	1.02106	0.722082	1.01248	0.873942	1.5905	0.474539	0.306565	0.875631	0.394269	0.321444	-52.3881	0.60834
1798	0.768702	0.916066	0.0814912	0.504807	1.16057	0.520827	0.652869	0.955799	0.771577	0.0138197	-57.3925	0.436929
1799	1.35673	1.08432	0.230339	0.565936	0.579557	0.322924	0.459085	0.055122	0.69458	0.0381411	-69.6968	0.738343
1800	1.37449	1.04366	0.216273	0.201998	1.92554	0.510583	0.549082	0.320696	0.870267	0.674163	-51.7708	0.746802
1801	0.671719	1.13198	0.0423039	0.157807	1.90399	0.763745	0.446563	0.531401	0.224155	0.17044	-52.8115	0.522443
1802	0.704453	1.29459	0.99079	0.747488	1.77627	0.176532	0.258508	0.938599	0.577307	0.331901	-79.1539	0.317593
1803	0.241961	0.712877	0.0852295	0.969727	1.68373	0.210037	0.133016	0.978489	0.849334	0.0311071	-61.501	0.27207
1804	1.13629	1.1514	0.290236	0.299944	1.74932	0.108478	0.516053	0.150686	0.602102	0.0497085	-49.7579	0.691882
1805	0.517375	0.312046	0.657392	0.932218	1.68854	0.42087	0.0676031	0.890687	0.463137	0.571093	-79.1413	0.165372
1806	0.484259	0.53051	0.330707	0.376527	1.64249	0.233967	0.356428	0.929743	0.531569	0.375511	-65.8679	0.300051
1807	0.787881	1.70795	0.176351	0.948095	1.64708	0.315896	0.820116	0.0610497	0.649578	0.0111324	-49.0761	0.590945
1808	0.88635	0.757275	0.474158	0.596987	1.94586	0.493964	0.390165	0.615261	0.800512	0.10446	-53.2252	0.253939
1809	1.37748	0.666169	0.207999	1.50956	0.27676	0.276617	0.403665	0.0399634	0.520711	0.541404	-73.29	0.6914
1810	0.00685822	0.527048	0.0265236	1.29176	1.96848	0.508041	0.529177	0.47293	0.443393	0.211015	-78.2958	0.275518
1811	0.749257	0.36344	0.385308	0.669557	1.60489	0.107908	0.415472	0.967783	0.69215	0.417275	-62.8893	0.485593
1812	1.75364	0.726355	0.431969	1.6318	1.49227	0.282269	0.22576	0.456317	0.744268	0.493704	-50.2785	0.963293
1813	0.781967	0.839019	0.0841389	0.782106	1.34631	0.903794	0.172062	0.426479	0.71766	0.344997	-72.6037	0.0402516
1814	1.01686	0.627485	1.43308	0.868493	1.63007	0.678473	0.363799	0.923812	0.292875	0.28365	-48.8695	0.353992
1815	0.795821	0.779321	0.143551	0.744109	0.545545	0.381431	0.362953	0.260672	0.321991	0.567244	-70.0168	0.550405
1816	1.11907	0.570699	0.228267	1.54874	1.78437	0.52647	0.362947	0.876738	0.501059	0.243467	-63.8555	0.204728
1817	1.05574	1.03579	0.0840047	0.464834	1.40974	0.518721	0.578178	0.777915	0.24323	0.11131	-60.9184	0.443582
1818	0.887727	1.23887	0.176281	1.71491	1.84549	0.0317116	0.490889	0.233376	0.125873	0.328404	-61.4964	0.308429
1819	0.682834	0.651828	0.0174075	0.527063	1.92369	0.542922	0.374789	0.797658	0.131883	0.0554137	-68.2731	0.0328467
1820	1.67494	0.729505	0.265632	0.917611	1.36449	0.265565	0.4876	0.206159	0.287943	0.0734348	-58.0785	0.868606
1821	1.23237	0.438773	0.214777	0.0232015	1.63786	0.4165	0.430134	0.320969	0.361418	0.377815	-53.6244	0.648621
1822	1.23672	0.76215	0.542019	0.541584	0.809156	0.360884	0.505685	0.103327	0.215571	0.622044	-59.0192	0.799841
1823	1.22123	0.0862572	0.283508	1.05861	1.47816	0.693432	0.155494	0.510377	0.773214	0.0192548	-58.8591	0.282225
1824	0.734274	1.53452	0.137957	0.622589	1.60845	0.443602	0.552697	0.768631	0.227905	0.562374	-56.1023	0.0300344
1825	0.162898	1.10805	0.194211	0.758413	1.49082	0.795732	0.635883	0.737491	0.542447	0.0239342	-63.6419	0.333254
1826	1.41598	0.73947	0.162079	0.381889	1.70241	0.482471	0.573107	0.33754	0.50096	0.831281	-63.1324	0.611706
1827	1.18754	0.58513	0.00464066	1.10927	1.9696	0.655486	0.528971	0.802976	0.603621	0.82571	-64.5132	0.579602
1828	1.7147	0.397942	0.357271	0.108792	1.11087	0.0172247	0.412662	0.084078	0.756763	0.805341	-77.9788	0.736877
1829	0.391942	1.47692	0.67624	1.03016	1.90203	0.610194	0.723569	0.864593	0.756173	0.46147	-61.0241	0.242285
1830	0.809714	0.519052	0.53971	0.536814	1.21698	0.512718	0.27159	0.945537	0.546648	0.394586	-56.2536	0.584202
1831	0.289225	0.248606	0.834387	0.171677	1.8071	0.714239	0.486377	0.959629	0.766774	0.145179	-63.6847	0.25983
1832	1.1921	1.08483	0.801905	0.530974	1.60571	0.477046	0.374347	0.975832	0.792191	0.13364	-61.4873	0.212431
1833	1.333	1.01092	0.169924	0.510499	1.65316	0.383826	0.368481	0.725965	0.236079	0.272519	-58.1519	0.313913
1834	1.81774	1.08897	0.602962	0.223007	1.92768	0.982603	0.515787	0.600807	0.436846	0.471079	-60.6771	0.381404
1835	1.16967	0.223676	0.0862909	1.1307	1.60166	0.473881	0.201918	0.12159	0.672918	0.801342	-51.6456	0.75378
1836	0.537848	0.861468	1.22302	0.506199	1.93208	0.693626	0.602576	0.976431	0.585567	0.302425	-56.0687	0.0760654
1837	0.605283	0.565714	0.0963242	0.880684	1.72552	0.205945	0.536821	0.363624	0.757657	0.37636	-62.4475	0.499345
1838	0.187168	0.671354	0.784141	1.01921	1.61392	0.560632	0.243601	0.987121	0.829884	0.139963	-76.4345	0.233768
1839	0.684547	0.943869	0.0121504	0.761213	1.65089	0.445558	0.2608	0.869311	0.7479	0.132957	-66.0503	0.313577
1840	0.42066	1.47257	0.144587	1.15019	1.15392	0.0906998	0.695062	0.629574	0.787811	0.12993	-54.9574	0.341121
1841	0.863694	0.7955	0.622061	0.875206	1.45745	0.32216	0.364135	0.850886	0.774412	0.295144	-47.7795	0.508369
1842	0.22966	0.562261	0.0172521	0.94396	1.39114	0.222651	0.33069	0.80367	0.865867	0.371274	-65.7888	0.266528
1843	0.875945	1.00431	0.0310966	1.08876	1.79619	0.463462	0.525027	0.527765	0.724349	0.163861	-69.2312	0.448474
1844	0.7954	0.874224	0.0518129	1.02415	1.50587	0.0020837	0.314893	0.431644	0.0232228	0.352066	-74.9787	0.350336
1845	1.53867	1.23122	0.0429994	0.809083	1.83299	0.940333	0.532166	0.131092	0.118151	0.325189	-51.9844	0.504508
1846	0.457658	1.59759	0.131997	1.03157	0.819222	0.74866	0.494248	0.635285	0.66167	0.134403	-69.4112	0.245013
1847	0.996662	0.940161	0.297459	0.0879407	1.80729	0.489428	0.480856	0.314385	0.166497	0.477412	-45.9182	0.516972
1848	1.01727	0.512012	0.0157991	1.27817	1.77732	0.318188	0.277247	0.386611	0.39077	0.166924	-55.487	0.432777
1849	1.10638	0.886481	0.235795	1.06443	1.58912	0.389803	0.337689	0.382143	0.306847	0.0988062	-63.9099	0.615932
1850	1.50541	0.380076	0.0767864	1.57936	1.76283	0.353288	0.307533	0.310473	0.482731	0.755848	-55.3566	0.82503
1851	0.815703	0.635312	0.106177	0.919434	1.18109	0.144793	0.363969	0.13436	0.418772	0.207078	-50.5986	0.733064
1852	1.24695	0.194916	1.26894	0.517776	1.85316	0.827473	0.331222	0.96738	0.896669	0.719494	-62.892	0.443032
1853	0.721836	0.626966	0.0826406	1.34469	0.933307	0.499649	0.521467	0.0666701	0.888359	0.345873	-65.6265	0.569871
1854	0.267214	1.09511	0.122864	0.516892	1.42503	0.932981	0.521725	0.177352	0.48587	0.562027	-49.2134	0.57967
1855	1.01443	0.700889	0.135134	1.48055	1.63716	0.491516	0.62929	0.107957	0.950032	0.560624	-72.7854	0.448515
1856	0.410613	1.30784	0.17459	0.434046	1.93998	0.421902	0.548125	0.493113	0.689058	0.149409	-54.8528	0.148253
1857	0.807954	1.29141	0.896037	1.2068	1.95193	0.696762	0.665693	0.958537	0.777786	0.0743849	-70.4017	0.113788
1858	0.292228	0.436747	0.268953	0.758986	1.8082	0.445701	0.538255	0.107908	0.634477	0.165651	-56.5932	0.683241
1859	0.917206	1.1333	0.0705501	1.03479	1.65381	0.520742	0.45655	0.128425	0.570463	0.552622	-54.8397	0.303348
1860	0.895936	0.269601	0.655871	1.33311	1.62305	0.466831	0.538204	0.626734	0.452662	0.358341	-51.9312	0.0170672
1861	0.826494	0.393002	0.0427916	1.03508	1.50417	0.712535	0.447248	0.870152	0.951495	0.440276	-74.1739	0.227952
1862	0.725368	0.934179	1.34109	0.177179	1.98128	0.188036	0.534281	0.897283	0.068138	0.0834723	-69.3799	0.162322
1863	0.649933	0.720524	0.500452	0.99208	1.48251	0.750399	0.441876	0.839799	0.87063	0.434561	-51.7569	0.176183
1864	0.590412	1.0508	0.512512	1.09065	1.99278	0.800043	0.389552	0.739871	0.458768	0.491308	-50.6097	0.486351
1865	1.23682	0.723325	0.0442198	0.672044	0.643271	0.399494	0.184387	0.289623	0.0991653	0.276016	-49.2081	0.937093
1866	1.65306	0.947036	0.192394	1.28572	0.875787	0.169984	0.450483	0.345888	0.447806	0.437142	-52.8587	0.805663
1867	1.21902	0.765596	0.591505	0.173334	1.56616	0.253665	0.410213	0.181336	0.388331	0.661017	-63.6438	0.673802
1868	1.12314	0.949123	0.353199	1.07817	1.62857	0.609198	0.344668	0.705531	0.67558	0.340648	-59.9524	0.572034
1869	1.298	1.32754	0.460764	1.59799	1.72909	0.124081	0.361912	0.133299	0.46007	0.375192	-58.966	0.617651
1870	0.987965	1.07987	0.097829	1.18159	1.83939	0.250256	0.527543	0.446234	0.978133	0.3605	-73.1626	0.4612
1871	1.12894	0.958868	0.615505	1.26311	1.66588	0.535203	0.695818	0.978766	0.636053	0.0810267	-47.8613	0.455818
1872	0.345559	0.579924	1.27557	0.677114	1.84481	0.442961	0.432917	0.891901	0.775897	0.0378786	-69.0497	0.288457
1873	0.742771	0.639801	0.164135	0.70302	1.88422	0.530136	0.333696	0.0389071	0.169068	0.0793047	-64.289	0.413051
1874	0.924716	0.406666	0.0615348	1.7693	1.6518	0.369331	0.430883	0.404134	0.827202	0.504953	-52.8806	0.387801
1875	0.31834	0.851992	0.834491	0.582542	1.42758	0.290242	0.502031	0.924075	0.97291	0.0457144	-66.2769	0.323386
1876	1.30769	0.995921	0.229463	1.09482	0.749093	0.279837	0.451764	0.199793	0.35256	0.457248	-49.4318	0.74482
1877	0.959556	0.880947	0.383748	0.778343	1.87104	0.362561	0.363682	0.877043	0.69841	0.362502	-70.7096	0.37902
1878	0.566837	0.991387	0.0813048	0.366379	1.03873	0.324286	0.513366	0.466709	0.734613	0.17177	-72.5184	0.391929
1879	0.878738	0.272019	0.944831	0.522124	1.93032	0.228128	0.300806	0.700356	0.7009	0.321989	-68.5145	0.025378
1880	0.6485	0.769967	0.923986	1.02007	1.80009	0.691399	0.437039	0.990078	0.377868	0.183428	-49.8501	0.497174
1881	1.35737	1.27863	0.0360098	0.112579	1.57612	0.29647	0.671896	0.0168731	0.593124	0.534172	-66.4104	0.57752
1882	0.66313	0.813175	0.0557057	1.36206	1.89419	0.562006	0.5785	0.43869	0.776506	0.0817241	-46.6148	0.592382
1883	0.793873	0.919315	0.276046	1.41711	0.846257	0.282987	0.499245	0.0551154	0.681227	0.378433	-71.0952	0.496662
1884	0.786029	0.5224	0.419122	0.281951	1.55092	0.300571	0.317734	0.77491	0.153951	0.542999	-58.7946	0.328834
1885	0.469436	0.390976	0.191795	0.622312	1.45722	0.588684	0.28945	0.456707	0.553401	0.666329	-69.5309	0.444804
1886	0.668848	0.88108	0.269636	1.19535	1.60127	0.741304	0.757861	0.59209	0.863186	0.28685	-50.4227	0.0474496
1887	1.60256	0.411623	0.212003	0.111216	1.81378	0.89822	0.212182	0.385732	0.550162	0.120066	-63.2052	0.386161
1888	0.0740982	0.398941	0.625056	0.387312	1.35888	0.432543	0.431257	0.731944	0.512552	0.237422	-59.1079	0.0657562
1889	0.761051	0.593434	0.128009	0.658625	0.875042	0.395176	0.45638	0.487114	0.460392	0.656886	-59.5723	0.587886
1890	1.00336	0.563088	0.268074	0.92705	1.45182	0.0590188	0.476938	0.121769	0.649942	0.528608	-58.6228	0.621748
1891	1.20163	0.951577	0.641967	0.65601	1.57332	0.171129	0.269991	0.461403	0.855767	0.634512	-54.7441	0.871925
1892	0.903024	0.538702	0.111893	0.473775	1.97222	0.587123	0.513885	0.250128	0.691469	0.142875	-51.0013	0.558036
1893	0.684354	1.17061	0.0326389	1.05262	1.42869	0.140339	0.442778	0.149994	0.807623	0.347833	-54.8835	0.571998
1894	0.996039	0.415906	0.408727	0.440014	1.29341	0.223213	0.418331	0.913294	0.8439	0.483994	-67.5901	0.470694
1895	0.449914	0.650126	0.172358	0.118982	0.860557	0.369394	0.779334	0.450437	0.770296	0.414851	-51.6526	0.415736
1896	0.693189	0.788417	0.32111	1.36477	0.898619	0.11129	0.451198	0.239634	0.450305	0.403695	-73.0118	0.530207
1897	0.877529	0.531381	0.337911	0.804628	0.25513	0.327275	0.339552	0.196037	0.56016	0.822323	-52.9237	0.954385
1898	0.989759	0.663538	0.276762	0.86635	1.97641	0.886665	0.463276	0.992007	0.649815	0.369519	-72.1114	0.152032
1899	0.721789	0.324745	0.293018	0.247807	1.674	0.303751	0.208563	0.86639	0.656723	0.337665	-55.2376	0.476513
1900	0.6016	0.760995	0.106509	0.127634	1.00423	0.199841	0.466146	0.257268	0.558555	0.419426	-53.4844	0.723304
1901	1.308	0.560004	0.150891	0.247815	1.60266	0.464526	0.412309	0.992442	0.361488	0.436236	-70.7484	0.444555
1902	0.589098	0.352147	0.0186208	1.31884	1.87357	0.350343	0.433568	0.00959157	0.876208	0.316518	-74.3498	0.0647776
1903	1.23821	0.489461	0.345601	1.05653	1.7905	0.427544	0.187136	0.435874	0.585803	0.817731	-62.0221	0.632862
1904	1.24439	0.728215	0.22527	1.72623	1.2102	0.371394	0.494517	0.709398	0.672562	0.464201	-51.4835	0.729055
1905	0.611581	1.12018	0.101616	0.921817	1.68778	0.654605	0.516258	0.331731	0.140841	0.72433	-67.5019	0.585926
1906	1.4002	1.12287	0.177118	1.05823	1.35997	0.656648	0.496869	0.0923228	0.610562	0.537491	-68.4717	0.597395
1907	1.26054	0.865013	0.268545	0.32398	1.63769	0.145803	0.136826	0.176027	0.849573	0.332786	-79.9763	0.391528
1908	0.427755	0.734245	0.547877	0.684257	1.29064	0.463467	0.448745	0.918143	0.547169	0.0701774	-62.2127	0.452077
1909	1.53154	0.589787	0.546839	1.93849	1.16115	0.418637	0.488291	0.0588639	0.46051	0.738903	-51.6271	1.29154
1910	0.959832	1.35902	0.595971	0.0143241	1.85313	0.52032	0.39404	0.754781	0.633479	0.272116	-68.0535	0.135269
1911	1.23755	0.580003	0.401036	0.275465	1.05951	0.341021	0.428039	0.564359	0.511206	0.181442	-67.0948	0.542586
1912	0.575373	0.341381	0.0154074	0.322294	1.62609	0.787613	0.474544	0.141691	0.166496	0.254884	-49.7423	0.0888439
1913	1.00852	0.329178	0.0736166	0.311682	1.09823	0.690365	0.281568	0.0638509	0.548191	0.180402	-64.6933	0.504496
1914	0.659932	0.736198	0.0612502	0.965406	1.3884	0.464044	0.438833	0.608461	0.470622	0.0311789	-70.8654	0.46426
1915	0.890932	0.989428	0.35698	0.935294	1.91978	0.218274	0.315273	0.312509	0.656766	0.0335858	-65.9719	0.22519
1916	0.964598	1.02303	0.0826684	1.04166	1.51211	0.282851	0.498164	0.0767037	0.667943	0.565352	-70.2685	0.553825
1917	1.97903	1.00268	1.24683	0.808362	1.89686	0.922879	0.653894	0.968764	0.415985	0.307164	-67.7274	0.105577
1918	0.944514	0.414257	0.283223	0.504318	1.83898	0.214447	0.490737	0.0227415	0.595481	0.192147	-52.1989	0.614274
1919	1.39523	0.868782	0.438766	1.15531	0.94597	0.40531	0.514579	0.0318314	0.355598	0.408481	-71.4926	0.740973
1920	0.494679	1.08318	0.112639	0.829997	1.05917	0.0958953	0.500479	0.146741	0.654735	0.101528	-52.4418	0.632712
1921	1.416	1.04957	1.03973	0.185889	1.8745	0.780137	0.691356	0.87646	0.594283	0.174868	-57.1907	0.109781
1922	0.997747	0.966659	0.100052	1.55813	1.58482	0.574186	0.605805	0.480189	0.937114	0.396015	-70.7816	0.142317
1923	0.930569	1.76079	0.194968	0.761174	1.72482	0.755578	0.689897	0.786558	0.401213	0.11551	-47.1551	0.0915062
1924	1.35894	1.07146	0.170825	1.69275	0.1648	0.332471	0.379521	0.0209257	0.0485874	0.515752	-72.0113	0.813164
1925	1.16085	1.02645	0.0672741	0.913852	1.49955	0.385717	0.407776	0.313227	0.690961	0.221576	-59.2745	0.558117
1926	1.24366	1.22047	0.447564	1.51348	1.59968	0.272101	0.633562	0.0616755	0.422849	0.888207	-57.5693	0.77319
1927	0.529416	1.18686	0.0219325	0.921591	1.34267	0.46177	0.669273	0.0339705	0.507639	0.384973	-69.1085	0.404447
1928	0.992536	0.462699	0.252244	1.33521	1.78181	0.294328	0.341748	0.686115	0.827901	0.254992	-59.15	0.344911
1929	0.275719	1.17347	0.180439	0.613322	1.28692	0.259758	0.755661	0.0902578	0.895015	0.0480694	-63.2989	0.35367
1930	1.09863	0.628966	0.238535	0.788515	0.78224	0.565087	0.477434	0.229834	0.544547	0.251341	-70.6429	0.52922
1931	1.39332	1.37334	0.0628848	1.75738	0.849251	0.511592	0.250314	0.692943	0.236901	0.242161	-76.8348	0.451415
1932	1.59182	0.446936	0.970907	0.0323693	1.56982	0.903977	0.492175	0.914313	0.931017	0.505273	-55.9841	0.400541
1933	0.979071	0.695502	1.27762	0.945494	1.89553	0.703727	0.425326	0.876004	0.426441	0.164282	-66.6132	0.215905
1934	1.76675	0.672073	0.397249	1.06822	0.916302	0.245513	0.392565	0.150127	0.183829	0.537531	-61.591	0.989089
1935	0.418579	0.538426	0.157961	0.450533	1.97716	0.932575	0.525652	0.517468	0.00421948	0.623674	-69.4405	0.507153
1936	1.22016	0.656442	1.34262	1.27007	1.69615	0.659703	0.244431	0.947082	0.506444	0.236217	-61.5623	0.104983
1937	1.08713	0.388056	0.988997	0.443787	1.05215	0.773595	0.378551	0.884943	0.386848	0.0166977	-55.1219	0.245345
1938	1.49787	0.501347	0.453544	1.44648	0.788436	0.304202	0.33244	0.156404	0.461754	0.502887	-53.8142	0.922915
1939	0.888448	0.497448	0.378327	0.68441	1.60638	0.152708	0.36594	0.12009	0.436423	0.627893	-55.2051	0.913135
1940	0.585128	0.653125	1.44235	0.964098	1.65652	0.813925	0.391778	0.852432	0.691319	0.414642	-62.107	0.30171
1941	0.879808	0.762982	0.125591	1.25099	0.368682	0.399884	0.579078	0.191535	0.657003	0.447264	-55.26	0.645352
1942	0.788527	1.07716	0.0693129	0.669529	1.44673	0.478416	0.277598	0.294231	0.390228	0.000650665	-66.286	0.28934
1943	0.618133	0.530368	0.0702716	0.860601	1.90725	0.386652	0.439861	0.605619	0.732354	0.301561	-65.8451	0.470185
1944	0.629316	0.54418	0.396303	1.04235	1.6433	0.19545	0.464768	0.538792	0.883089	0.306682	-66.2497	0.398003
1945	1.25962	0.859491	0.00876299	0.503866	1.78248	0.614749	0.709112	0.0530198	0.238582	0.662477	-62.3853	0.525893
1946	0.974502	0.464453	0.233289	0.0500575	1.71029	0.205538	0.342964	0.415735	0.171804	0.00464746	-68.6933	0.086892
1947	1.74202	1.09025	0.0877306	0.95209	1.4149	0.405323	0.368319	0.110304	0.37808	0.576469	-58.0712	0.764054
1948	1.52904	0.156953	0.320431	0.0580461	0.960283	0.313049	0.0536108	0.0434271	0.581674	0.346889	-67.9434	0.754923
1949	0.167436	0.80863	0.124366	0.49231	1.81107	0.142621	0.36789	0.531508	0.194157	0.798374	-70.2676	0.460418
1950	0.879305	0.333844	0.0713704	0.10829	0.661053	0.280897	0.353308	0.317537	0.622569	0.769939	-79.3036	0.569768
1951	0.624723	0.855022	0.104885	0.747857	1.79058	0.63849	0.562887	0.759147	0.45877	0.307934	-60.7138	0.516048
1952	0.943613	0.80218	0.0591753	1.48828	1.66932	0.538986	0.749934	0.236224	0.728201	0.514513	-66.745	0.451608
1953	1.10304	0.929004	0.0266401	0.655355	1.61462	0.437902	0.624516	0.0858518	0.995813	0.627055	-66.2734	0.608082
1954	0.760424	0.602598	0.395092	0.185486	1.99513	0.11102	0.424319	0.704232	0.613516	0.406042	-70.7929	0.339486
1955	1.82834	0.694149	0.490456	1.17604	1.28504	0.14886	0.267815	0.031864	0.0691339	0.429552	-50.009	1.13768
1956	0.793299	0.757509	0.195278	1.26429	1.3946	0.70475	0.502744	0.213193	0.379714	0.0920478	-52.4655	0.583547
1957	0.16001	1.23783	0.165129	1.02874	1.74961	0.635555	0.473786	0.755501	0.237696	0.285588	-71.6973	0.264952
1958	0.246094	0.600117	0.364165	0.568956	1.80113	0.945644	0.550764	0.861926	0.710317	0.460898	-65.8963	0.019673
1959	1.12727	0.686576	0.51227	0.179364	1.83235	0.129996	0.136553	0.929663	0.554885	0.0962323	-71.2212	0.321642
1960	0.172556	0.989045	0.174515	0.719224	1.65613	0.427991	0.496986	0.0272329	0.349426	0.245801	-70.2055	0.380834
1961	0.554165	0.98738	0.138192	0.87407	1.19011	0.41269	0.408081	0.563806	0.986124	0.278933	-59.948	0.542962
1962	0.913872	0.631078	0.332686	0.983129	1.25357	0.326539	0.314746	0.786191	0.985843	0.0260203	-57.8168	0.284593
1963	1.57534	0.52189	0.604422	0.781975	0.576978	0.374825	0.526289	0.0763405	0.0304508	0.756943	-55.5002	0.869386
1964	0.976841	0.585936	0.195481	0.472401	0.716505	0.673132	0.33673	0.93612	0.513509	0.214787	-55.6822	0.611117
1965	1.38125	0.742656	0.243762	1.55835	1.00868	0.359803	0.396773	0.0368368	0.611883	0.724826	-54.6284	0.929118
1966	1.28598	0.740731	0.250395	0.393025	1.48428	0.314672	0.547822	0.0477151	0.226499	0.780502	-48.7298	1.02265
1967	1.06187	0.85409	0.562448	0.443976	1.48612	0.95224	0.398368	0.577769	0.641876	0.0687949	-69.9167	0.207045
1968	0.922834	0.45007	0.0225659	0.898832	1.33078	0.222824	0.243145	0.537669	0.941239	0.331843	-56.8262	0.538669
1969	1.02024	0.956288	0.141826	1.22098	1.42174	0.419401	0.660776	0.0886097	0.349031	0.61058	-75.2669	0.429413
1970	1.34775	0.42393	1.30377	0.6918	0.925348	0.907309	0.466314	0.89122	0.65979	0.282501	-64.3386	0.388209
1971	0.510458	0.961872	1.13077	0.690917	1.99634	0.414442	0.367488	0.96581	0.720616	0.0674142	-73.8843	0.482068
1972	1.25758	0.423683	0.00658831	0.288536	1.44039	0.482708	0.352938	0.0146975	0.401228	0.550948	-55.7717	0.578611
1973	1.23139	0.546613	0.564003	1.00479	1.30276	0.0840474	0.214544	0.165478	0.264343	0.927316	-67.0696	0.891492
1974	0.242079	0.89569	0.490324	1.18048	1.52429	0.431319	0.341102	0.92133	0.748747	0.19217	-63.9704	0.35916
1975	1.11935	0.999113	0.605725	0.456895	1.66894	0.710698	0.503215	0.730122	0.284097	0.608865	-63.3741	0.476731
1976	1.33065	0.928902	0.87924	0.434314	1.80228	0.602144	0.647014	0.90858	0.692298	0.339202	-68.061	0.270948
1977	0.929923	0.732762	0.259809	1.74846	0.982594	0.292367	0.402291	0.153851	0.126891	0.431568	-66.6012	0.486263
1978	1.61649	0.852233	0.0745361	0.145917	0.566792	0.0807849	0.415159	0.277126	0.744492	0.270748	-75.1863	0.611323
1979	1.18649	0.823666	0.644177	0.120157	1.83522	0.269018	0.397608	0.661182	0.524469	0.27038	-69.9666	0.374369
1980	1.62752	1.19391	0.238036	0.0762653	1.08978	0.372245	0.35761	0.0944632	0.374241	0.566626	-55.7598	0.93155
1981	0.34585	0.824741	0.167721	0.536905	1.95413	0.383093	0.610952	0.727631	0.528092	0.210361	-69.4219	0.34401
1982	1.47588	1.13188	0.214367	0.450641	1.72996	0.345595	0.59236	0.933912	0.318521	0.764333	-45.2646	0.793501
1983	0.283433	0.80192	0.515954	0.704423	1.32551	0.836286	0.464928	0.769914	0.533282	0.380698	-55.4687	0.554572
1984	0.917213	1.28012	0.130295	0.289484	1.59188	0.741914	0.600903	0.372409	0.646472	0.395786	-53.0411	0.456382
1985	0.839668	1.22664	0.200837	0.474239	1.16279	0.122241	0.527034	0.198802	0.423768	0.168724	-67.4457	0.653946
1986	0.460472	0.708549	0.123072	0.705248	1.70033	0.33494	0.50023	0.947631	0.49906	0.351659	-52.3318	0.522214
1987	0.436574	0.601988	0.519184	0.244822	1.60233	0.520107	0.428606	0.717322	0.122618	0.159146	-63.731	0.23853
1988	0.705205	0.427899	1.32062	0.789562	1.43891	0.482271	0.423669	0.811774	0.245474	0.455001	-55.5412	0.435878
1989	0.756578	0.772931	0.269451	0.664303	1.95475	0.307816	0.202574	0.185235	0.0721393	0.00598765	-60.43	0.475802
1990	0.626734	0.981234	0.208213	0.746899	1.95296	0.268323	0.349403	0.632548	0.791902	0.714466	-54.6459	0.100789
1991	0.965656	1.42709	1.02799	0.461704	0.944662	0.529571	0.593855	0.94108	0.490876	0.294825	-67.3873	0.251824
1992	0.703997	1.11365	0.0959559	0.342498	1.32211	0.598366	0.555404	0.258563	0.462519	0.308124	-71.3368	0.107468
1993	1.18222	1.19304	0.616716	0.493955	1.52758	0.174327	0.459982	0.860064	0.312046	0.380714	-52.9382	0.185136
1994	0.599241	1.68511	0.00601266	0.533048	1.85092	0.613766	0.735535	0.332614	0.828939	0.66024	-63.6724	0.349015
1995	0.534874	0.588286	0.968939	0.902409	1.88854	0.0285848	0.312886	0.89373	0.641468	0.0659937	-58.2766	0.521387
1996	0.690405	1.03255	0.0285958	1.68017	1.07913	0.13973	0.440513	0.249102	0.921785	0.0431062	-64.7204	0.525147
1997	1.32331	0.768663	0.0595529	0.290989	1.58889	0.398078	0.385738	0.120793	0.406776	0.300346	-51.8166	0.736066
1998	0.77565	1.00629	0.24023	0.573339	1.16933	0.419333	0.760783	0.021477	0.644917	0.212455	-53.6696	0.420502
[truncated: 8,001 more rows]
