# Supplementary material for: A biophysical account of multiplication by a single neuron
Source: Nature. 2022 Feb 23;603(7899):119–23. doi: 10.1038/s41586-022-04428-3 (PMC8891015; doi:10.1038/s41586-022-04428-3)
Supplement: Supplementary file 13 — Source Data Extended Data Fig. 7 [file 41586_2022_4428_MOESM13_ESM.xlsx]

## Sheet: ED Fig. 7b
	Mi9 (g/gleak)																			Tm3 (g/gleak)																			Mi1 (g/gleak)
Time (s) \ Direction (°)	-180	-160	-140	-120	-100	-80	-60	-40	-20	0	20	40	60	80	100	120	140	160		-180	-160	-140	-120	-100	-80	-60	-40	-20	0	20	40	60	80	100	120	140	160		-180	-160	-140	-120	-100	-80	-60	-40	-20	0	20
0	0.472397	0.477479	0.479415	0.492256	0.482553	0.499166	0.507463	0.518106	0.531087	0.528109	0.531087	0.518106	0.507463	0.499166	0.482553	0.492328	0.479415	0.477479		0	0	0	0	0	0	0	0	0	0	0	0	0	0	0	0	0	0		0	0	0	0	0	0	0	0	0	0	0
0.015	0.479488	0.479188	0.480327	0.498472	0.486781	0.500729	0.515235	0.52399	0.5275	0.530764	0.5275	0.52399	0.515235	0.500729	0.486781	0.497339	0.480327	0.479188		0	0	0	0	0	0	0	0	0	0	0	0	0	0	0	0	0	0		0	0	0	0	0	0	0	0	0	0	0
0.03	0.480107	0.478379	0.490686	0.494025	0.493641	0.499564	0.51853	0.530968	0.529752	0.528775	0.529752	0.530968	0.51853	0.499564	0.493641	0.493367	0.490686	0.478379		0	0	0	0	0	0	0	0	0	0	0	0	0	0	0	0	0	0		0	0	0	0	0	0	0	0	0	0	0
0.045	0.478101	0.481126	0.492717	0.485353	0.498047	0.506174	0.519392	0.527126	0.529762	0.535555	0.529762	0.527126	0.519392	0.506174	0.498047	0.484264	0.492717	0.481126		0	0	0	0	0	0	0	0	0	0	0	0	0	0	0	0	0	0		0	0	0	0	0	0	0	0	0	0	0
0.06	0.484107	0.491532	0.497616	0.480386	0.502268	0.512836	0.527533	0.529555	0.536148	0.538388	0.536148	0.529555	0.527533	0.512836	0.502268	0.48072	0.497616	0.491532		0	0	0	0	0	0	0	0	0	0	0	0	0	0	0	0	0	0		0	0	0	0	0	0	0	0	0	0	0
0.075	0.48982	0.495044	0.492885	0.488382	0.503503	0.51495	0.530089	0.530499	0.539417	0.541771	0.539417	0.530499	0.530089	0.51495	0.503503	0.48859	0.492885	0.495044		0	0	0	0	0	0	0	0	0	0	0	0	0	0	0	0	0	0		0	0	0	0	0	0	0	0	0	0	0
0.09	0.496254	0.497928	0.484657	0.495263	0.502591	0.51724	0.530541	0.537083	0.543668	0.55408	0.543668	0.537083	0.530541	0.51724	0.502591	0.495123	0.484657	0.497928		0	0	0	0	0	0	0	0	0	0	0	0	0	0	0	0	0	0		0	0	0	0	0	0	0	0	0	0	0
0.105	0.495724	0.491744	0.48329	0.499729	0.507127	0.521757	0.530302	0.539011	0.557086	0.566522	0.557086	0.539011	0.530302	0.521757	0.507127	0.499121	0.48329	0.491744		0	0	0	0	0	0	0	0	0	0	0	0	0	0	0	0	0	0		0	0	0	0	0	0	0	0	0	0	0
0.12	0.487787	0.485058	0.488756	0.500213	0.514321	0.529704	0.53174	0.54425	0.571187	0.583103	0.571187	0.54425	0.53174	0.529704	0.514321	0.500087	0.488756	0.485058		0	0	0	0	0	0	0	0	0	0	0	0	0	0	0	0	0	0		0	0	0	0	0	0	0	0	0	0	0
0.135	0.482077	0.484928	0.495775	0.50025	0.517638	0.527294	0.538412	0.55945	0.584941	0.590051	0.584941	0.55945	0.538412	0.527294	0.517638	0.500317	0.495775	0.484928		0	0	0	0	0	0	0	0	0	0	0	0	0	0	0	0	0	0		0	0	0	0	0	0	0	0	0	0	0
0.15	0.487642	0.491496	0.499918	0.506588	0.519562	0.529815	0.540562	0.574077	0.59171	0.589506	0.59171	0.574077	0.540562	0.529815	0.519562	0.505156	0.499918	0.491496		0	0	0	0	0	0	0	0	0	0	0	0	0	0	0	0	0	0		0	0	0	0	0	0	0	0	0	0	0
0.165	0.493603	0.497123	0.501096	0.511647	0.525348	0.528391	0.547601	0.58512	0.589145	0.593738	0.589145	0.58512	0.547601	0.528391	0.525348	0.512402	0.501096	0.497123		0	0	0	0	0	0	0	0	0	0	0	0	0	0	0	0	0	0		0	0	0	0	0	0	0	0	0	0	0
0.18	0.499071	0.500079	0.500335	0.514215	0.530549	0.535176	0.562656	0.589904	0.596063	0.601134	0.596063	0.589904	0.562656	0.535176	0.530549	0.514513	0.500335	0.500079		0	0	0	0	0	0	0	0	0	0	0	0	0	0	0	0	0	0		0	0	0	0	0	0	0	0	0	0	0
0.195	0.502672	0.501514	0.506507	0.517327	0.529239	0.537935	0.577919	0.588614	0.60134	0.610124	0.60134	0.588614	0.577919	0.537935	0.529239	0.517606	0.506507	0.501514		0	0	0	0	0	0	0	0	0	0	0	0	0	0	0	0	0	0		0	0	0	0	0	0	0	0	0	0	0
0.21	0.502542	0.500793	0.514899	0.521498	0.530227	0.541716	0.586154	0.598056	0.613567	0.620903	0.613567	0.598056	0.586154	0.541716	0.530227	0.5213	0.514899	0.500793		0	0	0	0	0	0	0	0	0	0	0	0	0	0	0	0	0	0		0	0	0	0	0	0	0	0	0	0	0
0.225	0.50294	0.506378	0.514446	0.528633	0.530873	0.555989	0.587668	0.603176	0.625092	0.63199	0.625092	0.603176	0.587668	0.555989	0.530873	0.529662	0.514446	0.506378		0	0	0	0	0	0	0	0	0	0	0	0	0	0	0	0	0	0		0	0	0	0	0	0	0	0	0	0	0
0.24	0.507463	0.515108	0.517049	0.528109	0.537946	0.567527	0.589379	0.615099	0.634591	0.6241	0.634591	0.615099	0.589379	0.567527	0.537946	0.527273	0.517049	0.515108		0	0	0	0	0	0	0	0	0	0	0	0	0	0	0	0	0	0		0	0	0	0	0	0	0	0	0	0	0
0.255	0.515235	0.516104	0.522045	0.530764	0.538125	0.584067	0.598696	0.626301	0.623218	0.623752	0.623218	0.626301	0.598696	0.584067	0.538125	0.530279	0.522045	0.516104		0	0	0	0	0	0	0	0	0	0	0	0	0	0	0	0	0	0		0	0	0	0	0	0	0	0	0	0	0
0.27	0.51853	0.517138	0.530112	0.528775	0.54558	0.592175	0.604585	0.633756	0.626427	0.640078	0.626427	0.633756	0.604585	0.592175	0.54558	0.528692	0.530112	0.517138		0	0	0	0	0	0	0	0	0	0	0	0	0	0	0	0	0	0		0	0	0	0	0	0	0	0	0	0	0
0.285	0.519392	0.522731	0.526889	0.535555	0.560214	0.58953	0.615755	0.62253	0.64574	0.648613	0.64574	0.62253	0.615755	0.58953	0.560214	0.534688	0.526889	0.522731		0	0	0	0	0	0	0	0	0	0	0	0	0	0	0	0	0	0		0	0	0	0	0	0	0	0	0	0	0
0.3	0.527533	0.531087	0.529483	0.538388	0.575493	0.593819	0.630538	0.628714	0.650895	0.658825	0.650895	0.628714	0.630538	0.593819	0.575493	0.538189	0.529483	0.531087		0	0	0	0	0	0	0	0	0	0	0	0	0	0	0	0	0	0		0	0	0	0	0	0	0	0	0	0	0
0.315	0.530089	0.5275	0.529062	0.541771	0.585251	0.601543	0.632514	0.647675	0.664657	0.678745	0.664657	0.647675	0.632514	0.601543	0.585251	0.541668	0.529062	0.5275		0	0	0	0	0	0	0	0	0	0	0	0	0	0	0	0	0	0		0	0	0	0	0	0	0	0	0	0	0
0.33	0.530541	0.529752	0.535425	0.55408	0.588158	0.610894	0.622022	0.650476	0.683061	0.697914	0.683061	0.650476	0.622022	0.610894	0.588158	0.555291	0.535425	0.529752		0	0	0	0	0	0	0	0	0	0	0	0	0	0	0	0	0	0		0	0	0	0	0	0	0	0	0	0	0
0.345	0.530302	0.529762	0.538368	0.566522	0.589109	0.622492	0.632082	0.668894	0.700515	0.718473	0.700515	0.668894	0.632082	0.622492	0.589109	0.56691	0.538368	0.529762		0	0	0	0	0	0	0	0	0	0	0	0	0	0	0	0	0	0		0	0	0	0	0	0	0	0	0	0	0
0.36	0.53174	0.536148	0.541717	0.583103	0.59856	0.634058	0.64789	0.684675	0.727466	0.73128	0.727466	0.684675	0.64789	0.634058	0.59856	0.58343	0.541717	0.536148		0	0	0	0	0	0	0	0	0	0	0	0	0	0	0	0	0	0		0	0	0	0	0	0	0	0	0	0	0
0.375	0.538412	0.539417	0.556426	0.590051	0.60367	0.621569	0.65317	0.703316	0.733491	0.733419	0.733491	0.703316	0.65317	0.621569	0.60367	0.591085	0.556426	0.539417		0	0	0	0	0	0	0	0	0	0	0	0	0	0	0	0	0	0		0	0	0	0	0	0	0	0	0	0	0
0.39	0.540562	0.543668	0.568681	0.589506	0.615338	0.625024	0.673584	0.727506	0.727558	0.733104	0.727558	0.727506	0.673584	0.625024	0.615338	0.590191	0.568681	0.543668		0	0	0	0	0	0	0	0	0	0	0	0	0	0	0	0	0	0		0	0	0	0	0	0	0	0	0	0	0
0.405	0.547601	0.557086	0.584352	0.593738	0.626798	0.64213	0.688688	0.734136	0.735236	0.732897	0.735236	0.734136	0.688688	0.64213	0.626798	0.593398	0.584352	0.557086		0	0	0	0	0	0	0	0	0	0	0	0	0	0	0	0	0	0		0	0	0	0	0	0	0	0	0	0	0
0.42	0.562656	0.571187	0.593203	0.601134	0.633397	0.649747	0.708736	0.726937	0.729717	0.725132	0.729717	0.726937	0.708736	0.649747	0.633397	0.601066	0.593203	0.571187		0	0	0	0	0	0	0	0	0	0	0	0	0	0	0	0	0	0		0	0	0	0	0	0	0	0	0	0	0
0.435	0.577919	0.584941	0.58951	0.610124	0.622329	0.660873	0.72875	0.735711	0.726523	0.727032	0.726523	0.735711	0.72875	0.660873	0.622329	0.609941	0.58951	0.584941		0	0	0	0	0	0	0	0	0	0	0	0	0	0	0	0	0	0		0	0	0	0	0	0	0	0	0	0	0
0.45	0.586154	0.59171	0.59463	0.620903	0.629466	0.681644	0.733382	0.726149	0.720791	0.699759	0.720791	0.726149	0.733382	0.681644	0.629466	0.621731	0.59463	0.59171		0	0	0	0	0	0	0	0	0	0	0	0	0	0	0	0	0	0		0	0	0	0	0	0	0	0	0	0	0
0.465	0.587668	0.589145	0.601331	0.63199	0.649268	0.699929	0.727992	0.72498	0.688615	0.659708	0.688615	0.72498	0.727992	0.699929	0.649268	0.633104	0.601331	0.589145		0	0	0	0	0	0	0	0	0	0	0	0	0	0	0	0	0	0		0	0	0	0	0	0	0	0	0	0	0
0.48	0.589379	0.596063	0.61228	0.6241	0.652016	0.721473	0.733578	0.720946	0.635668	0.583476	0.635668	0.720946	0.733578	0.721473	0.652016	0.622558	0.61228	0.596063		0.000964515	0.000964515	0.000964515	0.000964515	0.000964515	0.000964515	0.000964515	0.000964515	0.000964515	0.000964515	0.000964515	0.000964515	0.000964515	0.000964515	0.000964515	0.000964515	0.000964515	0.000964515		0	0	0	0	0	0	0	0	0	0	0
0.495	0.598696	0.60134	0.623062	0.623752	0.67052	0.732075	0.725151	0.684096	0.549618	0.505816	0.549618	0.684096	0.725151	0.732075	0.67052	0.62487	0.623062	0.60134		0.00733577	0.00733577	0.00733577	0.00733577	0.00733577	0.00733577	0.00733577	0.00733577	0.00733577	0.00733577	0.00733577	0.00733577	0.00733577	0.00733577	0.00733577	0.00733577	0.00733577	0.00733577		0	0	0	0	0	0	0	0	0	0	0
0.51	0.604585	0.613567	0.635111	0.640078	0.685151	0.730597	0.725848	0.624673	0.486386	0.450782	0.486386	0.624673	0.725848	0.730597	0.685151	0.641277	0.635111	0.613567		0.0136629	0.0136629	0.0136629	0.0136629	0.0136629	0.0136629	0.0136629	0.0136629	0.0136629	0.0136629	0.0136629	0.0136629	0.0136629	0.0136629	0.0136629	0.0136629	0.0136629	0.0136629		0	0	0	0	0	0	0	0	0	0	0
0.525	0.615755	0.625092	0.621985	0.648613	0.704073	0.733599	0.71559	0.539892	0.43266	0.387653	0.43266	0.539892	0.71559	0.733599	0.704073	0.649818	0.621985	0.625092		0.0207568	0.0207568	0.0207568	0.0207568	0.0207568	0.0207568	0.0207568	0.0207568	0.0207568	0.0207568	0.0207568	0.0207568	0.0207568	0.0207568	0.0207568	0.0207568	0.0207568	0.0207568		0	0	0	0	0	0	0	0	0	0	0
0.54	0.630538	0.634591	0.625421	0.658825	0.72784	0.733526	0.677307	0.479534	0.360427	0.313516	0.360427	0.479534	0.677307	0.733526	0.72784	0.660346	0.625421	0.634591		0.0285126	0.0285126	0.0285126	0.0285126	0.0285126	0.0285126	0.0285126	0.0285126	0.0285126	0.0285126	0.0285126	0.0285126	0.0285126	0.0285126	0.0285126	0.0285126	0.0285126	0.0285126		0	0	0	0	0	0	0	0	0	0	0
0.555	0.632514	0.623218	0.642893	0.678745	0.733979	0.727351	0.611073	0.424979	0.294668	0.265893	0.294668	0.424979	0.611073	0.727351	0.733979	0.681077	0.642893	0.623218		0.0377247	0.0377247	0.0377247	0.0377247	0.0377247	0.0377247	0.0377247	0.0377247	0.0377247	0.0377247	0.0377247	0.0377247	0.0377247	0.0377247	0.0377247	0.0377247	0.0377247	0.0377247		0	0	0	0	0	0	0	0	0	0	0
0.57	0.622022	0.626427	0.650126	0.697914	0.726513	0.725113	0.526386	0.350092	0.251378	0.216859	0.251378	0.350092	0.526386	0.725113	0.726513	0.698748	0.650126	0.626427		0.0478305	0.0478305	0.0478305	0.0478305	0.0478305	0.0478305	0.0478305	0.0478305	0.0478305	0.0478305	0.0478305	0.0478305	0.0478305	0.0478305	0.0478305	0.0478305	0.0478305	0.0478305		0	0	0	0	0	0	0	0	0	0	0
0.585	0.632082	0.64574	0.662789	0.718473	0.735492	0.695845	0.468031	0.287372	0.202616	0.172236	0.202616	0.287372	0.468031	0.695845	0.735492	0.719502	0.662789	0.64574		0.0563034	0.0563034	0.0563034	0.0563034	0.0563034	0.0563034	0.0563034	0.0563034	0.0563034	0.0563034	0.0563034	0.0563034	0.0563034	0.0563034	0.0563034	0.0563034	0.0563034	0.0563034		0	0	0	0	0	0	0	0	0	0	0
0.6	0.64789	0.650895	0.683231	0.73128	0.725672	0.651209	0.412563	0.244676	0.161128	0.132753	0.161128	0.244676	0.412563	0.651209	0.725672	0.731203	0.683231	0.650895		0.0668615	0.0668615	0.0668615	0.0668615	0.0668615	0.0668615	0.0668615	0.0668615	0.0668615	0.0668615	0.0668615	0.0668615	0.0668615	0.0668615	0.0668615	0.0668615	0.0668615	0.0668615		0	0	0	0	0	0	0	0	0	0	0
0.615	0.65317	0.664657	0.699759	0.733419	0.725127	0.569022	0.336051	0.197223	0.122653	0.0985378	0.122653	0.197223	0.336051	0.569022	0.725127	0.73215	0.699759	0.664657		0.0751359	0.0751359	0.0751359	0.0751359	0.0751359	0.0751359	0.0751359	0.0751359	0.0751359	0.0751359	0.0751359	0.0751359	0.0751359	0.0751359	0.0751359	0.0751359	0.0751359	0.0751359		0	0	0	0	0	0	0	0	0	0	0
0.63	0.673584	0.683061	0.723582	0.733104	0.719701	0.497235	0.279768	0.155708	0.0865115	0.0722621	0.0865115	0.155708	0.279768	0.497235	0.719701	0.733157	0.723582	0.683061		0.0844363	0.0844363	0.0844363	0.0844363	0.0844363	0.0844363	0.0844363	0.0844363	0.0844363	0.0844363	0.0844363	0.0844363	0.0844363	0.0844363	0.0844363	0.0844363	0.0844363	0.0844363		0	0	0	0	0	0	0	0	0	0	0
0.645	0.688688	0.700515	0.73275	0.732897	0.682465	0.443751	0.233717	0.11683	0.0654286	0.0465715	0.0654286	0.11683	0.233717	0.443751	0.682465	0.733435	0.73275	0.700515		0.0963458	0.0963458	0.0963458	0.0963458	0.0963458	0.0963458	0.0963458	0.0963458	0.0963458	0.0963458	0.0963458	0.0963458	0.0963458	0.0963458	0.0963458	0.0963458	0.0963458	0.0963458		0	0	0	0	0	0	0	0	0	0	0
0.66	0.708736	0.727466	0.728826	0.725132	0.621303	0.376897	0.18671	0.0821843	0.0406812	0.0279307	0.0406812	0.0821843	0.18671	0.376897	0.621303	0.725511	0.728826	0.727466		0.110489	0.110489	0.110489	0.110489	0.110489	0.110489	0.110489	0.110489	0.110489	0.110489	0.110489	0.110489	0.110489	0.110489	0.110489	0.110489	0.110489	0.110489		0	0	0	0	0	0	0	0	0	0	0
0.675	0.72875	0.733491	0.734127	0.727032	0.53548	0.305171	0.147251	0.0617934	0.0250598	0.0157093	0.0250598	0.0617934	0.147251	0.305171	0.53548	0.725943	0.734127	0.733491		0.123679	0.123679	0.123679	0.123679	0.123679	0.123679	0.123679	0.123679	0.123679	0.123679	0.123679	0.123679	0.123679	0.123679	0.123679	0.123679	0.123679	0.123679		0	0	0	0	0	0	0	0	0	0	0
0.69	0.733382	0.727558	0.732803	0.699759	0.475574	0.260566	0.109539	0.0374629	0.0113033	0.00560143	0.0113033	0.0374629	0.109539	0.260566	0.475574	0.697196	0.732803	0.727558		0.139593	0.139593	0.139593	0.139593	0.139593	0.139593	0.139593	0.139593	0.139593	0.139593	0.139593	0.139593	0.139593	0.139593	0.139593	0.139593	0.139593	0.139593		0	0	0	0	0	0	0	0	0	0	0
0.705	0.727992	0.735236	0.727807	0.659708	0.420851	0.211495	0.078159	0.0234366	0.00457007	0.00264093	0.00457007	0.0234366	0.078159	0.211495	0.420851	0.655503	0.727807	0.735236		0.153461	0.153461	0.153461	0.153461	0.153461	0.153461	0.153461	0.153461	0.153461	0.153461	0.153461	0.153461	0.153461	0.153461	0.153461	0.153461	0.153461	0.153461		0	0	0	0	0	0	0	0	0	0	0
0.72	0.733578	0.729717	0.723219	0.583476	0.345083	0.167194	0.0556119	0.0104136	0	0	0	0.0104136	0.0556119	0.167194	0.345083	0.576989	0.723219	0.729717		0.165492	0.165492	0.165492	0.165492	0.165492	0.165492	0.165492	0.165492	0.165492	0.165492	0.165492	0.165492	0.165492	0.165492	0.165492	0.165492	0.165492	0.165492		0	0	0	0	0	0	0	0	0	0	0
0.735	0.725151	0.726523	0.693826	0.505816	0.284575	0.128904	0.033817	0.00422004	0	0	0	0.00422004	0.033817	0.128904	0.284575	0.501258	0.693826	0.726523		0.178455	0.178455	0.178455	0.178455	0.178455	0.178455	0.178455	0.178455	0.178455	0.178455	0.178455	0.178455	0.178455	0.178455	0.178455	0.178455	0.178455	0.178455		0	0	0	0	0	0	0	0	0	0	0
0.75	0.725848	0.720791	0.645414	0.450782	0.241282	0.0937644	0.0210372	0	0	0	0	0	0.0210372	0.0937644	0.241282	0.447755	0.645414	0.720791		0.190012	0.190012	0.190012	0.190012	0.190012	0.190012	0.190012	0.190012	0.190012	0.190012	0.190012	0.190012	0.190012	0.190012	0.190012	0.190012	0.190012	0.190012		0	0	0	0	0	0	0	0	0	0	0
0.765	0.71559	0.688615	0.562123	0.387653	0.194522	0.0694953	0.00817049	0	0	0	0	0	0.00817049	0.0694953	0.194522	0.382286	0.562123	0.688615		0.197784	0.197784	0.197784	0.197784	0.197784	0.197784	0.197784	0.197784	0.197784	0.197784	0.197784	0.197784	0.197784	0.197784	0.197784	0.197784	0.197784	0.197784		0	0	0	0	0	0	0	0	0	0	0
0.78	0.677307	0.635668	0.493285	0.313516	0.152754	0.0443204	0.00474775	0	0.00191016	0.00256478	0.00191016	0	0.00474775	0.0443204	0.152754	0.308737	0.493285	0.635668		0.204155	0.204155	0.204155	0.204155	0.204155	0.204155	0.204155	0.204155	0.204155	0.204155	0.204155	0.204155	0.204155	0.204155	0.204155	0.204155	0.204155	0.204155		0	0	0	0	0	0	0	0	0	0	0
0.795	0.611073	0.549618	0.440231	0.265893	0.115177	0.0269194	0	0	0.00553196	0.00836421	0.00553196	0	0	0.0269194	0.115177	0.263145	0.440231	0.549618		0.208987	0.208987	0.208987	0.208987	0.208987	0.208987	0.208987	0.208987	0.208987	0.208987	0.208987	0.208987	0.208987	0.208987	0.208987	0.208987	0.208987	0.208987		0.0216136	0.0216136	0.0216136	0.0216136	0.0216136	0.0216136	0.0216136	0.0216136	0.0216136	0.0216136	0.0216136
0.81	0.526386	0.486386	0.371097	0.216859	0.0812878	0.0147167	0	0.00174317	0.00964406	0.0102479	0.00964406	0.00174317	0	0.0147167	0.0812878	0.214393	0.371097	0.486386		0.214366	0.214366	0.214366	0.214366	0.214366	0.214366	0.214366	0.214366	0.214366	0.214366	0.214366	0.214366	0.214366	0.214366	0.214366	0.214366	0.214366	0.214366		0.0347275	0.0347275	0.0347275	0.0347275	0.0347275	0.0347275	0.0347275	0.0347275	0.0347275	0.0347275	0.0347275
0.825	0.468031	0.43266	0.301043	0.172236	0.0604722	0.00525675	0	0.00635224	0.0112753	0.0131002	0.0112753	0.00635224	0	0.00525675	0.0604722	0.170075	0.301043	0.43266		0.219375	0.219375	0.219375	0.219375	0.219375	0.219375	0.219375	0.219375	0.219375	0.219375	0.219375	0.219375	0.219375	0.219375	0.219375	0.219375	0.219375	0.219375		0.0509732	0.0509732	0.0509732	0.0509732	0.0509732	0.0509732	0.0509732	0.0509732	0.0509732	0.0509732	0.0509732
0.84	0.412563	0.360427	0.257607	0.132753	0.0360628	0.000860094	0	0.0100302	0.01471	0.0136413	0.01471	0.0100302	0	0.000860094	0.0360628	0.130296	0.257607	0.360427		0.223269	0.223269	0.223269	0.223269	0.223269	0.223269	0.223269	0.223269	0.223269	0.223269	0.223269	0.223269	0.223269	0.223269	0.223269	0.223269	0.223269	0.223269		0.0593673	0.0593673	0.0593673	0.0593673	0.0593673	0.0593673	0.0593673	0.0593673	0.0593673	0.0593673	0.0593673
0.855	0.336051	0.294668	0.20818	0.0985378	0.0225562	0	0.001659	0.0113113	0.0149278	0.0186044	0.0149278	0.0113113	0.001659	0	0.0225562	0.0961464	0.20818	0.294668		0.22472	0.22472	0.22472	0.22472	0.22472	0.22472	0.22472	0.22472	0.22472	0.22472	0.22472	0.22472	0.22472	0.22472	0.22472	0.22472	0.22472	0.22472		0.0662177	0.0662177	0.0662177	0.0662177	0.0662177	0.0662177	0.0662177	0.0662177	0.0662177	0.0662177	0.0662177
0.87	0.279768	0.251378	0.164939	0.0722621	0.00945168	0	0.00801285	0.0147461	0.0211293	0.0215114	0.0211293	0.0147461	0.00801285	0	0.00945168	0.0708018	0.164939	0.251378		0.227197	0.227197	0.227197	0.227197	0.227197	0.227197	0.227197	0.227197	0.227197	0.227197	0.227197	0.227197	0.227197	0.227197	0.227197	0.227197	0.227197	0.227197		0.0716526	0.0716526	0.0716526	0.0716526	0.0716526	0.0716526	0.0716526	0.0716526	0.0716526	0.0716526	0.0716526
0.885	0.233717	0.202616	0.126932	0.0465715	0.00470233	0	0.00966143	0.0153566	0.0206404	0.0235728	0.0206404	0.0153566	0.00966143	0	0.00470233	0.0449897	0.126932	0.202616		0.225718	0.225718	0.225718	0.225718	0.225718	0.225718	0.225718	0.225718	0.225718	0.225718	0.225718	0.225718	0.225718	0.225718	0.225718	0.225718	0.225718	0.225718		0.0757856	0.0757856	0.0757856	0.0757856	0.0757856	0.0757856	0.0757856	0.0757856	0.0757856	0.0757856	0.0757856
0.9	0.18671	0.161128	0.0915547	0.0279307	0	0.000892157	0.0127422	0.0216985	0.0256182	0.0245748	0.0256182	0.0216985	0.0127422	0.000892157	0	0.0276636	0.0915547	0.161128		0.224769	0.224769	0.224769	0.224769	0.224769	0.224769	0.224769	0.224769	0.224769	0.224769	0.224769	0.224769	0.224769	0.224769	0.224769	0.224769	0.224769	0.224769		0.0754502	0.0754502	0.0754502	0.0754502	0.0754502	0.0754502	0.0754502	0.0754502	0.0754502	0.0754502	0.0754502
0.915	0.147251	0.122653	0.0685334	0.0157093	0	0.00319937	0.0152618	0.0215154	0.0250758	0.0279494	0.0250758	0.0215154	0.0152618	0.00319937	0	0.0150654	0.0685334	0.122653		0.22435	0.22435	0.22435	0.22435	0.22435	0.22435	0.22435	0.22435	0.22435	0.22435	0.22435	0.22435	0.22435	0.22435	0.22435	0.22435	0.22435	0.22435		0.0733541	0.0733541	0.0733541	0.0733541	0.0733541	0.0733541	0.0733541	0.0733541	0.0733541	0.0733541	0.0733541
0.93	0.109539	0.0865115	0.0434493	0.00560143	0	0.00941962	0.0163145	0.0254792	0.0284117	0.0289474	0.0284117	0.0254792	0.0163145	0.00941962	0	0.00546917	0.0434493	0.0865115		0.222155	0.222155	0.222155	0.222155	0.222155	0.222155	0.222155	0.222155	0.222155	0.222155	0.222155	0.222155	0.222155	0.222155	0.222155	0.222155	0.222155	0.222155		0.0699906	0.0699906	0.0699906	0.0699906	0.0699906	0.0699906	0.0699906	0.0699906	0.0699906	0.0699906	0.0699906
0.945	0.078159	0.0654286	0.0266041	0.00264093	0	0.0108184	0.0222435	0.0243985	0.0312666	0.0345491	0.0312666	0.0243985	0.0222435	0.0108184	0	0.00149601	0.0266041	0.0654286		0.215204	0.215204	0.215204	0.215204	0.215204	0.215204	0.215204	0.215204	0.215204	0.215204	0.215204	0.215204	0.215204	0.215204	0.215204	0.215204	0.215204	0.215204		0.0699659	0.0699659	0.0699659	0.0699659	0.0699659	0.0699659	0.0699659	0.0699659	0.0699659	0.0699659	0.0699659
0.96	0.0556119	0.0406812	0.0133674	0	0.00166702	0.013998	0.0232375	0.0288886	0.0364368	0.0402043	0.0364368	0.0288886	0.0232375	0.013998	0.00166702	0	0.0133674	0.0406812		0.212612	0.212612	0.212612	0.212612	0.212612	0.212612	0.212612	0.212612	0.212612	0.212612	0.212612	0.212612	0.212612	0.212612	0.212612	0.212612	0.212612	0.212612		0.0681165	0.0681165	0.0681165	0.0681165	0.0681165	0.0681165	0.0681165	0.0681165	0.0681165	0.0681165	0.0681165
0.975	0.033817	0.0250598	0.00511381	0	0.00605032	0.0135945	0.0257531	0.0321992	0.0414013	0.0436671	0.0414013	0.0321992	0.0257531	0.0135945	0.00605032	0	0.00511381	0.0250598		0.209655	0.209655	0.209655	0.209655	0.209655	0.209655	0.209655	0.209655	0.209655	0.209655	0.209655	0.209655	0.209655	0.209655	0.209655	0.209655	0.209655	0.209655		0.0612118	0.0612118	0.0612118	0.0612118	0.0612118	0.0612118	0.0612118	0.0612118	0.0612118	0.0612118	0.0612118
0.99	0.0210372	0.0113033	0	0	0.00982308	0.0195249	0.0257277	0.0373466	0.0454332	0.0497497	0.0454332	0.0373466	0.0257277	0.0195249	0.00982308	0	0	0.0113033		0.205733	0.205733	0.205733	0.205733	0.205733	0.205733	0.205733	0.205733	0.205733	0.205733	0.205733	0.205733	0.205733	0.205733	0.205733	0.205733	0.205733	0.205733		0.0537449	0.0537449	0.0537449	0.0537449	0.0537449	0.0537449	0.0537449	0.0537449	0.0537449	0.0537449	0.0537449
1.005	0.00817049	0.00457007	0	0	0.0118417	0.021267	0.0281645	0.040418	0.0511017	0.0503255	0.0511017	0.040418	0.0281645	0.021267	0.0118417	3.1796e-05	0	0.00457007		0.202776	0.202776	0.202776	0.202776	0.202776	0.202776	0.202776	0.202776	0.202776	0.202776	0.202776	0.202776	0.202776	0.202776	0.202776	0.202776	0.202776	0.202776		0.0456714	0.0456714	0.0456714	0.0456714	0.0456714	0.0456714	0.0456714	0.0456714	0.0456714	0.0456714	0.0456714
1.02	0.00474775	0	0	0.00256478	0.0147688	0.024671	0.0336674	0.046836	0.0530041	0.0522172	0.0530041	0.046836	0.0336674	0.024671	0.0147688	0.00301768	0	0		0.201458	0.201458	0.201458	0.201458	0.201458	0.201458	0.201458	0.201458	0.201458	0.201458	0.201458	0.201458	0.201458	0.201458	0.201458	0.201458	0.201458	0.201458		0.0398221	0.0398221	0.0398221	0.0398221	0.0398221	0.0398221	0.0398221	0.0398221	0.0398221	0.0398221	0.0398221
1.035	0	0	0	0.00836421	0.01537	0.0246162	0.0382497	0.0509828	0.0547195	0.0563975	0.0547195	0.0509828	0.0382497	0.0246162	0.01537	0.00934481	0	0		0.196863	0.196863	0.196863	0.196863	0.196863	0.196863	0.196863	0.196863	0.196863	0.196863	0.196863	0.196863	0.196863	0.196863	0.196863	0.196863	0.196863	0.196863		0.0349938	0.0349938	0.0349938	0.0349938	0.0349938	0.0349938	0.0349938	0.0349938	0.0349938	0.0349938	0.0349938
1.05	0	0	0.00177389	0.0102479	0.0221901	0.0292039	0.0422683	0.0530455	0.0562692	0.0579191	0.0562692	0.0530455	0.0422683	0.0292039	0.0221901	0.0102225	0.00177389	0		0.192455	0.192455	0.192455	0.192455	0.192455	0.192455	0.192455	0.192455	0.192455	0.192455	0.192455	0.192455	0.192455	0.192455	0.192455	0.192455	0.192455	0.192455		0.026871	0.026871	0.026871	0.026871	0.026871	0.026871	0.026871	0.026871	0.026871	0.026871	0.026871
1.065	0	0	0.00315127	0.0131002	0.021438	0.0296849	0.0488052	0.0556974	0.0590534	0.0588997	0.0590534	0.0556974	0.0488052	0.0296849	0.021438	0.0128584	0.00315127	0		0.188224	0.188224	0.188224	0.188224	0.188224	0.188224	0.188224	0.188224	0.188224	0.188224	0.188224	0.188224	0.188224	0.188224	0.188224	0.188224	0.188224	0.188224		0.022817	0.022817	0.022817	0.022817	0.022817	0.022817	0.022817	0.022817	0.022817	0.022817	0.022817
1.08	0	0.00191016	0.00933145	0.0136413	0.0257638	0.0339533	0.04956	0.0570989	0.058006	0.058193	0.058006	0.0570989	0.04956	0.0339533	0.0257638	0.0135411	0.00933145	0.00191016		0.182714	0.182714	0.182714	0.182714	0.182714	0.182714	0.182714	0.182714	0.182714	0.182714	0.182714	0.182714	0.182714	0.182714	0.182714	0.182714	0.182714	0.182714		0.0214163	0.0214163	0.0214163	0.0214163	0.0214163	0.0214163	0.0214163	0.0214163	0.0214163	0.0214163	0.0214163
1.095	0.001659	0.00553196	0.0104162	0.0186044	0.0242902	0.0411501	0.0528946	0.0598817	0.0577508	0.0585978	0.0577508	0.0598817	0.0528946	0.0411501	0.0242902	0.0193098	0.0104162	0.00553196		0.175973	0.175973	0.175973	0.175973	0.175973	0.175973	0.175973	0.175973	0.175973	0.175973	0.175973	0.175973	0.175973	0.175973	0.175973	0.175973	0.175973	0.175973		0.0133526	0.0133526	0.0133526	0.0133526	0.0133526	0.0133526	0.0133526	0.0133526	0.0133526	0.0133526	0.0133526
1.11	0.00801285	0.00964406	0.0146379	0.0215114	0.0289207	0.0446931	0.0557749	0.058161	0.059183	0.0610186	0.059183	0.058161	0.0557749	0.0446931	0.0289207	0.0217345	0.0146379	0.00964406		0.169982	0.169982	0.169982	0.169982	0.169982	0.169982	0.169982	0.169982	0.169982	0.169982	0.169982	0.169982	0.169982	0.169982	0.169982	0.169982	0.169982	0.169982		0.00877583	0.00877583	0.00877583	0.00877583	0.00877583	0.00877583	0.00877583	0.00877583	0.00877583	0.00877583	0.00877583
1.125	0.00966143	0.0112753	0.0140995	0.0235728	0.0325011	0.0506034	0.0570561	0.0581008	0.0608756	0.0616117	0.0608756	0.0581008	0.0570561	0.0506034	0.0325011	0.0240618	0.0140995	0.0112753		0.163076	0.163076	0.163076	0.163076	0.163076	0.163076	0.163076	0.163076	0.163076	0.163076	0.163076	0.163076	0.163076	0.163076	0.163076	0.163076	0.163076	0.163076		0.00671922	0.00671922	0.00671922	0.00671922	0.00671922	0.00671922	0.00671922	0.00671922	0.00671922	0.00671922	0.00671922
1.14	0.0127422	0.01471	0.0204587	0.0245748	0.0374107	0.0509067	0.0601863	0.0594702	0.0623252	0.0609197	0.0623252	0.0594702	0.0601863	0.0509067	0.0374107	0.0248821	0.0204587	0.01471		0.157466	0.157466	0.157466	0.157466	0.157466	0.157466	0.157466	0.157466	0.157466	0.157466	0.157466	0.157466	0.157466	0.157466	0.157466	0.157466	0.157466	0.157466		0.00813468	0.00813468	0.00813468	0.00813468	0.00813468	0.00813468	0.00813468	0.00813468	0.00813468	0.00813468	0.00813468
1.155	0.0152618	0.0149278	0.0206831	0.0279494	0.0408615	0.0524029	0.0591122	0.0599405	0.0613686	0.0623492	0.0613686	0.0599405	0.0591122	0.0524029	0.0408615	0.0291906	0.0206831	0.0149278		0.15211	0.15211	0.15211	0.15211	0.15211	0.15211	0.15211	0.15211	0.15211	0.15211	0.15211	0.15211	0.15211	0.15211	0.15211	0.15211	0.15211	0.15211		0.00704966	0.00704966	0.00704966	0.00704966	0.00704966	0.00704966	0.00704966	0.00704966	0.00704966	0.00704966	0.00704966
1.17	0.0163145	0.0211293	0.0249141	0.0289474	0.047715	0.0569987	0.0585711	0.0614127	0.0625549	0.0648034	0.0625549	0.0614127	0.0585711	0.0569987	0.047715	0.0297557	0.0249141	0.0211293		0.146615	0.146615	0.146615	0.146615	0.146615	0.146615	0.146615	0.146615	0.146615	0.146615	0.146615	0.146615	0.146615	0.146615	0.146615	0.146615	0.146615	0.146615		0.000292955	0.000292955	0.000292955	0.000292955	0.000292955	0.000292955	0.000292955	0.000292955	0.000292955	0.000292955	0.000292955
1.185	0.0222435	0.0206404	0.024512	0.0345491	0.051425	0.0582531	0.0601649	0.0613325	0.065124	0.0670331	0.065124	0.0613325	0.0601649	0.0582531	0.051425	0.034497	0.024512	0.0206404		0.139692	0.139692	0.139692	0.139692	0.139692	0.139692	0.139692	0.139692	0.139692	0.139692	0.139692	0.139692	0.139692	0.139692	0.139692	0.139692	0.139692	0.139692		0	0	0	0	0	0	0	0	0	0	0
1.2	0.0232375	0.0256182	0.0290182	0.0402043	0.0521959	0.0579606	0.0602023	0.0625068	0.0675915	0.072596	0.0675915	0.0625068	0.0602023	0.0579606	0.0521959	0.0403953	0.0290182	0.0256182		0.133189	0.133189	0.133189	0.133189	0.133189	0.133189	0.133189	0.133189	0.133189	0.133189	0.133189	0.133189	0.133189	0.133189	0.133189	0.133189	0.133189	0.133189		0	0	0	0	0	0	0	0	0	0	0
1.215	0.0257531	0.0250758	0.0301952	0.0436671	0.0558324	0.0568904	0.0614354	0.0654166	0.0724625	0.073248	0.0724625	0.0654166	0.0614354	0.0568904	0.0558324	0.0440024	0.0301952	0.0250758		0.12791	0.12791	0.12791	0.12791	0.12791	0.12791	0.12791	0.12791	0.12791	0.12791	0.12791	0.12791	0.12791	0.12791	0.12791	0.12791	0.12791	0.12791		0	0	0	0	0	0	0	0	0	0	0
1.23	0.0257277	0.0284117	0.0350595	0.0497497	0.0567315	0.0584682	0.0627246	0.0685467	0.0733362	0.0706696	0.0733362	0.0685467	0.0627246	0.0584682	0.0567315	0.0502574	0.0350595	0.0284117		0.124352	0.124352	0.124352	0.124352	0.124352	0.124352	0.124352	0.124352	0.124352	0.124352	0.124352	0.124352	0.124352	0.124352	0.124352	0.124352	0.124352	0.124352		0	0	0	0	0	0	0	0	0	0	0
1.245	0.0281645	0.0312666	0.0411408	0.0503255	0.0600019	0.0612631	0.0634073	0.0716889	0.068866	0.0652683	0.068866	0.0716889	0.0634073	0.0612631	0.0600019	0.0508506	0.0411408	0.0312666		0.119983	0.119983	0.119983	0.119983	0.119983	0.119983	0.119983	0.119983	0.119983	0.119983	0.119983	0.119983	0.119983	0.119983	0.119983	0.119983	0.119983	0.119983		0	0	0	0	0	0	0	0	0	0	0
1.26	0.0336674	0.0364368	0.0449402	0.0522172	0.0576947	0.0619204	0.0646778	0.0724397	0.0635596	0.0588116	0.0635596	0.0724397	0.0646778	0.0619204	0.0576947	0.0522734	0.0449402	0.0364368		0.116061	0.116061	0.116061	0.116061	0.116061	0.116061	0.116061	0.116061	0.116061	0.116061	0.116061	0.116061	0.116061	0.116061	0.116061	0.116061	0.116061	0.116061		0	0	0	0	0	0	0	0	0	0	0
1.275	0.0382497	0.0414013	0.0509788	0.0563975	0.0587995	0.0609932	0.0701806	0.0689742	0.0582799	0.0574155	0.0582799	0.0689742	0.0701806	0.0609932	0.0587995	0.0567555	0.0509788	0.0414013		0.112702	0.112702	0.112702	0.112702	0.112702	0.112702	0.112702	0.112702	0.112702	0.112702	0.112702	0.112702	0.112702	0.112702	0.112702	0.112702	0.112702	0.112702		0	0	0	0	0	0	0	0	0	0	0
1.29	0.0422683	0.0454332	0.0518686	0.0579191	0.0602878	0.0612537	0.0720309	0.0627967	0.0557402	0.0515506	0.0557402	0.0627967	0.0720309	0.0612537	0.0602878	0.0581169	0.0518686	0.0454332		0.108322	0.108322	0.108322	0.108322	0.108322	0.108322	0.108322	0.108322	0.108322	0.108322	0.108322	0.108322	0.108322	0.108322	0.108322	0.108322	0.108322	0.108322		0	0	0	0	0	0	0	0	0	0	0
1.305	0.0488052	0.0511017	0.0538925	0.0588997	0.0597574	0.0644747	0.0718533	0.057533	0.0494318	0.0480878	0.0494318	0.057533	0.0718533	0.0644747	0.0597574	0.058499	0.0538925	0.0511017		0.105602	0.105602	0.105602	0.105602	0.105602	0.105602	0.105602	0.105602	0.105602	0.105602	0.105602	0.105602	0.105602	0.105602	0.105602	0.105602	0.105602	0.105602		0	0	0	0	0	0	0	0	0	0	0
1.32	0.04956	0.0530041	0.0571242	0.058193	0.0613953	0.0677131	0.0677585	0.0547756	0.0485888	0.0469509	0.0485888	0.0547756	0.0677585	0.0677131	0.0613953	0.0577348	0.0571242	0.0530041		0.101035	0.101035	0.101035	0.101035	0.101035	0.101035	0.101035	0.101035	0.101035	0.101035	0.101035	0.101035	0.101035	0.101035	0.101035	0.101035	0.101035	0.101035		0	0	0	0	0	0	0	0	0	0	0
1.335	0.0528946	0.0547195	0.0593794	0.0585978	0.0614394	0.073097	0.061895	0.049902	0.045178	0.0465274	0.045178	0.049902	0.061895	0.073097	0.0614394	0.0587448	0.0593794	0.0547195		0.0959156	0.0959156	0.0959156	0.0959156	0.0959156	0.0959156	0.0959156	0.0959156	0.0959156	0.0959156	0.0959156	0.0959156	0.0959156	0.0959156	0.0959156	0.0959156	0.0959156	0.0959156		0	0	0	0	0	0	0	0	0	0	0
1.35	0.0557749	0.0562692	0.0577842	0.0610186	0.0631802	0.073578	0.0583881	0.0489228	0.0482307	0.0490497	0.0482307	0.0489228	0.0583881	0.073578	0.0631802	0.0607527	0.0577842	0.0562692		0.0927989	0.0927989	0.0927989	0.0927989	0.0927989	0.0927989	0.0927989	0.0927989	0.0927989	0.0927989	0.0927989	0.0927989	0.0927989	0.0927989	0.0927989	0.0927989	0.0927989	0.0927989		0	0	0	0	0	0	0	0	0	0	0
1.365	0.0570561	0.0590534	0.0576827	0.0616117	0.0658147	0.0703476	0.0542319	0.0453597	0.0467117	0.0403378	0.0467117	0.0453597	0.0542319	0.0703476	0.0658147	0.061923	0.0576827	0.0590534		0.0885017	0.0885017	0.0885017	0.0885017	0.0885017	0.0885017	0.0885017	0.0885017	0.0885017	0.0885017	0.0885017	0.0885017	0.0885017	0.0885017	0.0885017	0.0885017	0.0885017	0.0885017		0	0	0	0	0	0	0	0	0	0	0
1.38	0.0601863	0.058006	0.0589198	0.0609197	0.0686042	0.0643358	0.0494745	0.0491205	0.0405676	0.0362191	0.0405676	0.0491205	0.0494745	0.0643358	0.0686042	0.0610079	0.0589198	0.058006		0.0842598	0.0842598	0.0842598	0.0842598	0.0842598	0.0842598	0.0842598	0.0842598	0.0842598	0.0842598	0.0842598	0.0842598	0.0842598	0.0842598	0.0842598	0.0842598	0.0842598	0.0842598		0	0	0	0	0	0	0	0	0	0	0
1.395	0.0591122	0.0577508	0.0608075	0.0623492	0.071729	0.0573968	0.0491539	0.0457926	0.0366399	0.0377888	0.0366399	0.0457926	0.0491539	0.0573968	0.071729	0.0613446	0.0608075	0.0577508		0.0790304	0.0790304	0.0790304	0.0790304	0.0790304	0.0790304	0.0790304	0.0790304	0.0790304	0.0790304	0.0790304	0.0790304	0.0790304	0.0790304	0.0790304	0.0790304	0.0790304	0.0790304		0	0	0	0	0	0	0	0	0	0	0
1.41	0.0585711	0.059183	0.0618108	0.0648034	0.0727657	0.0561116	0.046343	0.0398903	0.0399518	0.0424914	0.0399518	0.0398903	0.046343	0.0561116	0.0727657	0.0650933	0.0618108	0.059183		0.0755165	0.0755165	0.0755165	0.0755165	0.0755165	0.0755165	0.0755165	0.0755165	0.0755165	0.0755165	0.0755165	0.0755165	0.0755165	0.0755165	0.0755165	0.0755165	0.0755165	0.0755165		0	0	0	0	0	0	0	0	0	0	0
1.425	0.0601649	0.0608756	0.0612684	0.0670331	0.0690317	0.0508185	0.0495386	0.0371008	0.0418942	0.0396632	0.0418942	0.0371008	0.0495386	0.0508185	0.0690317	0.0668461	0.0612684	0.0608756		0.0726757	0.0726757	0.0726757	0.0726757	0.0726757	0.0726757	0.0726757	0.0726757	0.0726757	0.0726757	0.0726757	0.0726757	0.0726757	0.0726757	0.0726757	0.0726757	0.0726757	0.0726757		0	0	0	0	0	0	0	0	0	0	0
1.44	0.0602023	0.0623252	0.0616158	0.072596	0.0624494	0.0486382	0.0436951	0.0415496	0.0370968	0.034974	0.0370968	0.0415496	0.0436951	0.0486382	0.0624494	0.0727497	0.0616158	0.0623252		0.0691949	0.0691949	0.0691949	0.0691949	0.0691949	0.0691949	0.0691949	0.0691949	0.0691949	0.0691949	0.0691949	0.0691949	0.0691949	0.0691949	0.0691949	0.0691949	0.0691949	0.0691949		0	0	0	0	0	0	0	0	0	0	0
1.455	0.0614354	0.0613686	0.0642877	0.073248	0.0579539	0.0463176	0.0372745	0.0415469	0.0351677	0.0347188	0.0351677	0.0415469	0.0372745	0.0463176	0.0579539	0.0738679	0.0642877	0.0613686		0.0653611	0.0653611	0.0653611	0.0653611	0.0653611	0.0653611	0.0653611	0.0653611	0.0653611	0.0653611	0.0653611	0.0653611	0.0653611	0.0653611	0.0653611	0.0653611	0.0653611	0.0653611		0	0	0	0	0	0	0	0	0	0	0
1.47	0.0627246	0.0625549	0.067979	0.0706696	0.0548571	0.0474866	0.0376392	0.0358784	0.0338758	0.0330582	0.0338758	0.0358784	0.0376392	0.0474866	0.0548571	0.0704799	0.067979	0.0625549		0.061235	0.061235	0.061235	0.061235	0.061235	0.061235	0.061235	0.061235	0.061235	0.061235	0.061235	0.061235	0.061235	0.061235	0.061235	0.061235	0.061235	0.061235		0	0	0	0	0	0	0	0	0	0	0
1.485	0.0634073	0.065124	0.0732146	0.0652683	0.0496589	0.0481933	0.041953	0.0351409	0.0345157	0.0273376	0.0345157	0.0351409	0.041953	0.0481933	0.0496589	0.0656477	0.0732146	0.065124		0.0568385	0.0568385	0.0568385	0.0568385	0.0568385	0.0568385	0.0568385	0.0568385	0.0568385	0.0568385	0.0568385	0.0568385	0.0568385	0.0568385	0.0568385	0.0568385	0.0568385	0.0568385		0	0	0	0	0	0	0	0	0	0	0
[truncated: 61 more columns]

## Sheet: ED Fig. 7c
	Mi9 (g/gleak)																			Tm3 (g/gleak)																			Mi1 (g/gleak)
Time (s) \ Direction (°)	-180	-160	-140	-120	-100	-80	-60	-40	-20	0	20	40	60	80	100	120	140	160		-180	-160	-140	-120	-100	-80	-60	-40	-20	0	20	40	60	80	100	120	140	160		-180	-160	-140	-120	-100	-80	-60	-40	-20	0	20
0	0	0	0	0	0	0	0	0	0	0	0	0	0	0	0	0	0	0		0.00641456	0.00641456	0.00641456	0.00641456	0.00641456	0.00641456	0.00641456	0.00641456	0.00641456	0.00641456	0.00641456	0.00641456	0.00641456	0.00641456	0.00641456	0.00641456	0.00641456	0.00641456		0	0	0	0	0	0	0	0	0	0	0
0.015	0	0	0	0	0	0	0	0	0	0	0	0	0	0	0	0	0	0		0.00620494	0.00620494	0.00620494	0.00620494	0.00620494	0.00620494	0.00620494	0.00620494	0.00620494	0.00620494	0.00620494	0.00620494	0.00620494	0.00620494	0.00620494	0.00620494	0.00620494	0.00620494		0	0	0	0	0	0	0	0	0	0	0
0.03	0	0	0	0	0	0	0	0	0	0	0	0	0	0	0	0	0	0		0.00626562	0.00626562	0.00626562	0.00626562	0.00626562	0.00626562	0.00626562	0.00626562	0.00626562	0.00626562	0.00626562	0.00626562	0.00626562	0.00626562	0.00626562	0.00626562	0.00626562	0.00626562		0	0	0	0	0	0	0	0	0	0	0
0.045	0	0	0	0	0	0	0	0	0	0	0	0	0	0	0	0	0	0		0.00687793	0.00687793	0.00687793	0.00687793	0.00687793	0.00687793	0.00687793	0.00687793	0.00687793	0.00687793	0.00687793	0.00687793	0.00687793	0.00687793	0.00687793	0.00687793	0.00687793	0.00687793		0	0	0	0	0	0	0	0	0	0	0
0.06	0	0	0	0	0	0	0	0	0	0	0	0	0	0	0	0	0	0		0.00801979	0.00801979	0.00801979	0.00801979	0.00801979	0.00801979	0.00801979	0.00801979	0.00801979	0.00801979	0.00801979	0.00801979	0.00801979	0.00801979	0.00801979	0.00801979	0.00801979	0.00801979		0	0	0	0	0	0	0	0	0	0	0
0.075	0	0	0	0	0	0	0	0	0	0	0	0	0	0	0	0	0	0		0.00980705	0.00980705	0.00980705	0.00980705	0.00980705	0.00980705	0.00980705	0.00980705	0.00980705	0.00980705	0.00980705	0.00980705	0.00980705	0.00980705	0.00980705	0.00980705	0.00980705	0.00980705		0	0	0	0	0	0	0	0	0	0	0
0.09	0	0	0	0	0	0	0	0	0	0	0	0	0	0	0	0	0	0		0.0121073	0.0121073	0.0121073	0.0121073	0.0121073	0.0121073	0.0121073	0.0121073	0.0121073	0.0121073	0.0121073	0.0121073	0.0121073	0.0121073	0.0121073	0.0121073	0.0121073	0.0121073		0	0	0	0	0	0	0	0	0	0	0
0.105	0	0	0	0	0	0	0	0	0	0	0	0	0	0	0	0	0	0		0.0153509	0.0153509	0.0153509	0.0153509	0.0153509	0.0153509	0.0153509	0.0153509	0.0153509	0.0153509	0.0153509	0.0153509	0.0153509	0.0153509	0.0153509	0.0153509	0.0153509	0.0153509		0	0	0	0	0	0	0	0	0	0	0
0.12	0	0	0	0	0	0	0	0	0	0	0	0	0	0	0	0	0	0		0.0178994	0.0178994	0.0178994	0.0178994	0.0178994	0.0178994	0.0178994	0.0178994	0.0178994	0.0178994	0.0178994	0.0178994	0.0178994	0.0178994	0.0178994	0.0178994	0.0178994	0.0178994		0	0	0	0	0	0	0	0	0	0	0
0.135	0	0	0	0	0	0	0	0	0	0	0	0	0	0	0	0	0	0		0.0183958	0.0183958	0.0183958	0.0183958	0.0183958	0.0183958	0.0183958	0.0183958	0.0183958	0.0183958	0.0183958	0.0183958	0.0183958	0.0183958	0.0183958	0.0183958	0.0183958	0.0183958		0	0	0	0	0	0	0	0	0	0	0
0.15	0	0	0	0	0	0	0	0	0	0	0	0	0	0	0	0	0	0		0.0178939	0.0178939	0.0178939	0.0178939	0.0178939	0.0178939	0.0178939	0.0178939	0.0178939	0.0178939	0.0178939	0.0178939	0.0178939	0.0178939	0.0178939	0.0178939	0.0178939	0.0178939		0	0	0	0	0	0	0	0	0	0	0
0.165	0	0	0	0	0	0	0	0	0	0	0	0	0	0	0	0	0	0		0.0191019	0.0191019	0.0191019	0.0191019	0.0191019	0.0191019	0.0191019	0.0191019	0.0191019	0.0191019	0.0191019	0.0191019	0.0191019	0.0191019	0.0191019	0.0191019	0.0191019	0.0191019		0	0	0	0	0	0	0	0	0	0	0
0.18	0	0	0	0	0	0	0	0	0	0	0	0	0	0	0	0	0	0		0.0210712	0.0210712	0.0210712	0.0210712	0.0210712	0.0210712	0.0210712	0.0210712	0.0210712	0.0210712	0.0210712	0.0210712	0.0210712	0.0210712	0.0210712	0.0210712	0.0210712	0.0210712		0	0	0	0	0	0	0	0	0	0	0
0.195	0	0	0	0	0	0	0	0	0	0	0	0	0	0	0	0	0	0		0.0238955	0.0238955	0.0238955	0.0238955	0.0238955	0.0238955	0.0238955	0.0238955	0.0238955	0.0238955	0.0238955	0.0238955	0.0238955	0.0238955	0.0238955	0.0238955	0.0238955	0.0238955		0	0	0	0	0	0	0	0	0	0	0
0.21	0	0	0	0	0	0	0	0	0	0	0	0	0	0	0	0	0	0		0.0263172	0.0263172	0.0263172	0.0263172	0.0263172	0.0263172	0.0263172	0.0263172	0.0263172	0.0263172	0.0263172	0.0263172	0.0263172	0.0263172	0.0263172	0.0263172	0.0263172	0.0263172		0	0	0	0	0	0	0	0	0	0	0
0.225	0	0	0	0	0	0	0	0	0	0	0	0	0	0	0	0	0	0		0.0269791	0.0269791	0.0269791	0.0269791	0.0269791	0.0269791	0.0269791	0.0269791	0.0269791	0.0269791	0.0269791	0.0269791	0.0269791	0.0269791	0.0269791	0.0269791	0.0269791	0.0269791		0	0	0	0	0	0	0	0	0	0	0
0.24	0	0	0	0	0	0	0	0	0	0	0	0	0	0	0	0	0	0		0.0300351	0.0300351	0.0300351	0.0300351	0.0300351	0.0300351	0.0300351	0.0300351	0.0300351	0.0300351	0.0300351	0.0300351	0.0300351	0.0300351	0.0300351	0.0300351	0.0300351	0.0300351		0	0	0	0	0	0	0	0	0	0	0
0.255	0	0	0	0	0	0	0	0	0	0	0	0	0	0	0	0	0	0		0.0316789	0.0316789	0.0316789	0.0316789	0.0316789	0.0316789	0.0316789	0.0316789	0.0316789	0.0316789	0.0316789	0.0316789	0.0316789	0.0316789	0.0316789	0.0316789	0.0316789	0.0316789		0	0	0	0	0	0	0	0	0	0	0
0.27	0	0	0	0	0	0	0	0	0	0	0	0	0	0	0	0	0	0		0.032556	0.032556	0.032556	0.032556	0.032556	0.032556	0.032556	0.032556	0.032556	0.032556	0.032556	0.032556	0.032556	0.032556	0.032556	0.032556	0.032556	0.032556		0	0	0	0	0	0	0	0	0	0	0
0.285	0	0	0	0	0	0	0	0	0	0	0	0	0	0	0	0	0	0		0.0350935	0.0350935	0.0350935	0.0350935	0.0350935	0.0350935	0.0350935	0.0350935	0.0350935	0.0350935	0.0350935	0.0350935	0.0350935	0.0350935	0.0350935	0.0350935	0.0350935	0.0350935		0	0	0	0	0	0	0	0	0	0	0
0.3	0	0	0	0	0	0	0	0	0	0	0	0	0	0	0	0	0	0		0.0359871	0.0359871	0.0359871	0.0359871	0.0359871	0.0359871	0.0359871	0.0359871	0.0359871	0.0359871	0.0359871	0.0359871	0.0359871	0.0359871	0.0359871	0.0359871	0.0359871	0.0359871		0	0	0	0	0	0	0	0	0	0	0
0.315	0	0	0	0	0	0	0	0	0	0	0	0	0	0	0	0	0	0		0.0372779	0.0372779	0.0372779	0.0372779	0.0372779	0.0372779	0.0372779	0.0372779	0.0372779	0.0372779	0.0372779	0.0372779	0.0372779	0.0372779	0.0372779	0.0372779	0.0372779	0.0372779		0	0	0	0	0	0	0	0	0	0	0
0.33	0	0	0	0	0	0	0	0	0	0	0	0	0	0	0	0	0	0		0.0386735	0.0386735	0.0386735	0.0386735	0.0386735	0.0386735	0.0386735	0.0386735	0.0386735	0.0386735	0.0386735	0.0386735	0.0386735	0.0386735	0.0386735	0.0386735	0.0386735	0.0386735		0	0	0	0	0	0	0	0	0	0	0
0.345	0	0	0	0	0	0	0	0	0	0	0	0	0	0	0	0	0	0		0.0401519	0.0401519	0.0401519	0.0401519	0.0401519	0.0401519	0.0401519	0.0401519	0.0401519	0.0401519	0.0401519	0.0401519	0.0401519	0.0401519	0.0401519	0.0401519	0.0401519	0.0401519		0	0	0	0	0	0	0	0	0	0	0
0.36	0	0	0	0	0	0	0	0	0	0	0	0	0	0	0	0	0	0		0.0411117	0.0411117	0.0411117	0.0411117	0.0411117	0.0411117	0.0411117	0.0411117	0.0411117	0.0411117	0.0411117	0.0411117	0.0411117	0.0411117	0.0411117	0.0411117	0.0411117	0.0411117		0	0	0	0	0	0	0	0	0	0	0
0.375	0	0	0	0	0	0	0	0	0	0	0	0	0	0	0	0	0	0		0.0394568	0.0394568	0.0394568	0.0394568	0.0394568	0.0394568	0.0394568	0.0394568	0.0394568	0.0394568	0.0394568	0.0394568	0.0394568	0.0394568	0.0394568	0.0394568	0.0394568	0.0394568		0	0	0	0	0	0	0	0	0	0	0
0.39	0	0	0	0	0	0	0	0	0	0	0	0	0	0	0	0	0	0		0.0398926	0.0398926	0.0398926	0.0398926	0.0398926	0.0398926	0.0398926	0.0398926	0.0398926	0.0398926	0.0398926	0.0398926	0.0398926	0.0398926	0.0398926	0.0398926	0.0398926	0.0398926		0	0	0	0	0	0	0	0	0	0	0
0.405	0	0	0	0	0	0	0	0	0	0	0	0	0	0	0	0	0	0		0.0415971	0.0415971	0.0415971	0.0415971	0.0415971	0.0415971	0.0415971	0.0415971	0.0415971	0.0415971	0.0415971	0.0415971	0.0415971	0.0415971	0.0415971	0.0415971	0.0415971	0.0415971		0	0	0	0	0	0	0	0	0	0	0
0.42	0	0	0	0	0	0	0	0	0	0	0	0	0	0	0	0	0	0		0.0436547	0.0436547	0.0436547	0.0436547	0.0436547	0.0436547	0.0436547	0.0436547	0.0436547	0.0436547	0.0436547	0.0436547	0.0436547	0.0436547	0.0436547	0.0436547	0.0436547	0.0436547		0	0	0	0	0	0	0	0	0	0	0
0.435	0	0	0	0	0	0	0	0	0	0	0	0	0	0	0	0	0	0		0.0445318	0.0445318	0.0445318	0.0445318	0.0445318	0.0445318	0.0445318	0.0445318	0.0445318	0.0445318	0.0445318	0.0445318	0.0445318	0.0445318	0.0445318	0.0445318	0.0445318	0.0445318		0	0	0	0	0	0	0	0	0	0	0
0.45	0	0	0	0	0	0	0	0	0	0.00123951	0	0	0	0	0	0	0	0		0.043423	0.043423	0.043423	0.043423	0.043423	0.043423	0.043423	0.043423	0.043423	0.043423	0.043423	0.043423	0.043423	0.043423	0.043423	0.043423	0.043423	0.043423		0	0	0	0	0	0	0	0	0	0	0
0.465	0	0	0	0	0	0	0	0	0.00479585	0.0113154	0.00479585	0	0	0	0	0	0	0		0.0418178	0.0418178	0.0418178	0.0418178	0.0418178	0.0418178	0.0418178	0.0418178	0.0418178	0.0418178	0.0418178	0.0418178	0.0418178	0.0418178	0.0418178	0.0418178	0.0418178	0.0418178		0	0	0	0	0	0	0	0	0	0	0
0.48	0	0	0	0	0	0	0	0	0.0174234	0.0300189	0.0174234	0	0	0	0	0	0	0		0.0417406	0.0417406	0.0417406	0.0417406	0.0417406	0.0417406	0.0417406	0.0417406	0.0417406	0.0417406	0.0417406	0.0417406	0.0417406	0.0417406	0.0417406	0.0417406	0.0417406	0.0417406		0	0	0	0	0	0	0	0	0	0	0
0.495	0	0	0	0	0	0	0	0.00567892	0.032636	0.0318251	0.032636	0.00567892	0	0	0	0	0	0		0.039865	0.039865	0.039865	0.039865	0.039865	0.039865	0.039865	0.039865	0.039865	0.039865	0.039865	0.039865	0.039865	0.039865	0.039865	0.039865	0.039865	0.039865		0	0	0	0	0	0	0	0	0	0	0
0.51	0	0	0	0	0	0	0	0.0201608	0.0362765	0.0470871	0.0362765	0.0201608	0	0	0	0	0	0		0.0379344	0.0379344	0.0379344	0.0379344	0.0379344	0.0379344	0.0379344	0.0379344	0.0379344	0.0379344	0.0379344	0.0379344	0.0379344	0.0379344	0.0379344	0.0379344	0.0379344	0.0379344		0	0	0	0	0	0	0	0	0	0	0
0.525	0	0	0	0	0	0	0	0.0322713	0.0536962	0.0613539	0.0536962	0.0322713	0	0	0	0	0	0		0.0385908	0.0385908	0.0385908	0.0385908	0.0385908	0.0385908	0.0385908	0.0385908	0.0385908	0.0385908	0.0385908	0.0385908	0.0385908	0.0385908	0.0385908	0.0385908	0.0385908	0.0385908		0	0	0	0	0	0	0	0	0	0	0
0.54	0	0	0	0	0	0	0.00781913	0.0383459	0.0658361	0.0722086	0.0658361	0.0383459	0.00781913	0	0	0	0	0		0.0377744	0.0377744	0.0377744	0.0377744	0.0377744	0.0377744	0.0377744	0.0377744	0.0377744	0.0377744	0.0377744	0.0377744	0.0377744	0.0377744	0.0377744	0.0377744	0.0377744	0.0377744		0	0	0	0	0	0	0	0	0	0	0
0.555	0	0	0	0	0	0	0.0240645	0.0541424	0.0791436	0.0909869	0.0791436	0.0541424	0.0240645	0	0	0	0	0		0.0378296	0.0378296	0.0378296	0.0378296	0.0378296	0.0378296	0.0378296	0.0378296	0.0378296	0.0378296	0.0378296	0.0378296	0.0378296	0.0378296	0.0378296	0.0378296	0.0378296	0.0378296		0	0	0	0	0	0	0	0	0	0	0
0.57	0	0	0	0	0	0	0.0321858	0.0666203	0.0985164	0.113749	0.0985164	0.0666203	0.0321858	0	0	0	0	0		0.0352811	0.0352811	0.0352811	0.0352811	0.0352811	0.0352811	0.0352811	0.0352811	0.0352811	0.0352811	0.0352811	0.0352811	0.0352811	0.0352811	0.0352811	0.0352811	0.0352811	0.0352811		0	0	0	0	0	0	0	0	0	0	0
0.585	0	0	0	0	0	0.00195558	0.0407841	0.0808657	0.119925	0.137583	0.119925	0.0808657	0.0407841	0.00195558	0	0	0	0		0.0312652	0.0312652	0.0312652	0.0312652	0.0312652	0.0312652	0.0312652	0.0312652	0.0312652	0.0312652	0.0312652	0.0312652	0.0312652	0.0312652	0.0312652	0.0312652	0.0312652	0.0312652		0	0	0	0	0	0	0	0	0	0	0
0.6	0	0	0	0	0	0.0132953	0.0569225	0.103031	0.14725	0.162183	0.14725	0.103031	0.0569225	0.0132953	0	0	0	0		0.0278838	0.0278838	0.0278838	0.0278838	0.0278838	0.0278838	0.0278838	0.0278838	0.0278838	0.0278838	0.0278838	0.0278838	0.0278838	0.0278838	0.0278838	0.0278838	0.0278838	0.0278838		0	0	0	0	0	0	0	0	0	0	0
0.615	0	0	0	0	0	0.0310075	0.0685307	0.122605	0.170386	0.182903	0.170386	0.122605	0.0685307	0.0310075	0	0	0	0		0.0226764	0.0226764	0.0226764	0.0226764	0.0226764	0.0226764	0.0226764	0.0226764	0.0226764	0.0226764	0.0226764	0.0226764	0.0226764	0.0226764	0.0226764	0.0226764	0.0226764	0.0226764		0	0	0	0	0	0	0	0	0	0	0
0.63	0	0	0	0	0	0.0334069	0.084056	0.149748	0.187695	0.194337	0.187695	0.149748	0.084056	0.0334069	0	0	0	0		0.0156763	0.0156763	0.0156763	0.0156763	0.0156763	0.0156763	0.0156763	0.0156763	0.0156763	0.0156763	0.0156763	0.0156763	0.0156763	0.0156763	0.0156763	0.0156763	0.0156763	0.0156763		0	0	0	0	0	0	0	0	0	0	0
0.645	0	0	0	0	0.00626273	0.0503402	0.10694	0.174262	0.201557	0.216059	0.201557	0.174262	0.10694	0.0503402	0.00626273	0	0	0		0.00957537	0.00957537	0.00957537	0.00957537	0.00957537	0.00957537	0.00957537	0.00957537	0.00957537	0.00957537	0.00957537	0.00957537	0.00957537	0.00957537	0.00957537	0.00957537	0.00957537	0.00957537		0	0	0	0	0	0	0	0	0	0	0
0.66	0	0	0	0	0.0212402	0.0628836	0.1282	0.188742	0.226794	0.239039	0.226794	0.188742	0.1282	0.0628836	0.0212402	0	0	0		0.00431287	0.00431287	0.00431287	0.00431287	0.00431287	0.00431287	0.00431287	0.00431287	0.00431287	0.00431287	0.00431287	0.00431287	0.00431287	0.00431287	0.00431287	0.00431287	0.00431287	0.00431287		0	0	0	0	0	0	0	0	0	0	0
0.675	0	0	0	0	0.032795	0.0744904	0.153926	0.205004	0.242444	0.250416	0.242444	0.205004	0.153926	0.0744904	0.032795	0	0	0		0	0	0	0	0	0	0	0	0	0	0	0	0	0	0	0	0	0		0	0	0	0	0	0	0	0	0	0	0
0.69	0	0	0	0.00123951	0.038537	0.0926168	0.176574	0.230546	0.253559	0.261039	0.253559	0.230546	0.176574	0.0926168	0.038537	0.00146796	0	0		0	0	0	0	0	0	0	0	0	0	0	0	0	0	0	0	0	0		0	0	0	0	0	0	0	0	0	0	0
0.705	0	0	0	0.0113154	0.0548237	0.116162	0.19054	0.243535	0.265325	0.272312	0.265325	0.243535	0.19054	0.116162	0.0548237	0.012137	0	0		0	0	0	0	0	0	0	0	0	0	0	0	0	0	0	0	0	0		0	0	0	0	0	0	0	0	0	0	0
0.72	0	0	0	0.0300189	0.0669422	0.141389	0.209637	0.256172	0.275617	0.284118	0.275617	0.256172	0.209637	0.141389	0.0669422	0.0302219	0	0		0	0	0	0	0	0	0	0	0	0	0	0	0	0	0	0	0	0		0	0	0	0	0	0	0	0	0	0	0
0.735	0	0	0.00221476	0.0318251	0.0823406	0.164473	0.234934	0.26719	0.288899	0.296207	0.288899	0.26719	0.234934	0.164473	0.0823406	0.032652	0.00221476	0		0	0	0	0	0	0	0	0	0	0	0	0	0	0	0	0	0	0		0	0	0	0	0	0	0	0	0	0	0
0.75	0	0	0.0148236	0.0470871	0.105171	0.1855	0.246294	0.27615	0.298541	0.305667	0.298541	0.27615	0.246294	0.1855	0.105171	0.0491646	0.0148236	0		0	0	0	0	0	0	0	0	0	0	0	0	0	0	0	0	0	0		0	0	0	0	0	0	0	0	0	0	0
0.765	0	0.00479585	0.0316046	0.0613539	0.124434	0.197418	0.2583	0.290746	0.309801	0.320906	0.309801	0.290746	0.2583	0.197418	0.124434	0.0620179	0.0316046	0.00479585		0	0	0	0	0	0	0	0	0	0	0	0	0	0	0	0	0	0		0	0	0	0	0	0	0	0	0	0	0
0.78	0.00781913	0.0174234	0.0337769	0.0722086	0.150848	0.220813	0.27006	0.298203	0.323761	0.321546	0.323761	0.298203	0.27006	0.220813	0.150848	0.0731919	0.0337769	0.0174234		0	0	0	0	0	0	0	0	0	0	0	0	0	0	0	0	0	0		0	0	0	0	0	0	0	0	0	0	0
0.795	0.0240645	0.032636	0.0509788	0.0909869	0.174803	0.240648	0.278055	0.312905	0.321846	0.324335	0.321846	0.312905	0.278055	0.240648	0.174803	0.0918486	0.0509788	0.032636		0	0	0	0	0	0	0	0	0	0	0	0	0	0	0	0	0	0		0	0	0	0	0	0	0	0	0	0	0
0.81	0.0321858	0.0362765	0.064114	0.113749	0.189482	0.251773	0.293344	0.324878	0.326163	0.327759	0.326163	0.324878	0.293344	0.251773	0.189482	0.11443	0.064114	0.0362765		0	0	0	0	0	0	0	0	0	0	0	0	0	0	0	0	0	0		0	0	0	0	0	0	0	0	0	0	0
0.825	0.0407841	0.0536962	0.0754336	0.137583	0.206433	0.26326	0.298963	0.322253	0.328261	0.328281	0.328261	0.322253	0.298963	0.26326	0.206433	0.139533	0.0754336	0.0536962		0	0	0	0	0	0	0	0	0	0	0	0	0	0	0	0	0	0		0	0	0	0	0	0	0	0	0	0	0
0.84	0.0569225	0.0658361	0.0946876	0.162183	0.232794	0.273859	0.317943	0.326302	0.331491	0.337837	0.331491	0.326302	0.317943	0.273859	0.232794	0.163304	0.0946876	0.0658361		0	0	0	0	0	0	0	0	0	0	0	0	0	0	0	0	0	0		0	0	0	0	0	0	0	0	0	0	0
0.855	0.0685307	0.0791436	0.117118	0.182903	0.244579	0.285697	0.324627	0.327295	0.339309	0.344347	0.339309	0.327295	0.324627	0.285697	0.244579	0.184106	0.117118	0.0791436		0	0	0	0	0	0	0	0	0	0	0	0	0	0	0	0	0	0		0	0	0	0	0	0	0	0	0	0	0
0.87	0.084056	0.0985164	0.143433	0.194337	0.256351	0.296898	0.324896	0.33201	0.347266	0.353051	0.347266	0.33201	0.324896	0.296898	0.256351	0.194846	0.143433	0.0985164		0	0	0	0	0	0	0	0	0	0	0	0	0	0	0	0	0	0		0	0	0	0	0	0	0	0	0	0	0
0.885	0.10694	0.119925	0.16623	0.216059	0.267712	0.3073	0.326372	0.340844	0.355751	0.3584	0.355751	0.340844	0.326372	0.3073	0.267712	0.218299	0.16623	0.119925		0	0	0	0	0	0	0	0	0	0	0	0	0	0	0	0	0	0		0	0	0	0	0	0	0	0	0	0	0
0.9	0.1282	0.14725	0.187075	0.239039	0.277309	0.322087	0.326739	0.348228	0.361132	0.365077	0.361132	0.348228	0.326739	0.322087	0.277309	0.239879	0.187075	0.14725		0	0	0	0	0	0	0	0	0	0	0	0	0	0	0	0	0	0		0	0	0	0	0	0	0	0	0	0	0
0.915	0.153926	0.170386	0.199765	0.250416	0.291431	0.321476	0.333324	0.356018	0.369059	0.369823	0.369059	0.356018	0.333324	0.321476	0.291431	0.251295	0.199765	0.170386		0	0	0	0	0	0	0	0	0	0	0	0	0	0	0	0	0	0		0	0	0	0	0	0	0	0	0	0	0
0.93	0.176574	0.187695	0.223046	0.261039	0.298486	0.325304	0.341822	0.362216	0.370027	0.367719	0.370027	0.362216	0.341822	0.325304	0.298486	0.262067	0.223046	0.187695		0	0	0	0	0	0	0	0	0	0	0	0	0	0	0	0	0	0		0	0	0	0	0	0	0	0	0	0	0
0.945	0.19054	0.201557	0.240623	0.272312	0.31444	0.327707	0.349962	0.369218	0.366524	0.370423	0.366524	0.369218	0.349962	0.327707	0.31444	0.272945	0.240623	0.201557		0	0	0	0	0	0	0	0	0	0	0	0	0	0	0	0	0	0		0	0	0	0	0	0	0	0	0	0	0
0.96	0.209637	0.226794	0.252298	0.284118	0.325019	0.328948	0.355878	0.369904	0.371359	0.371697	0.371359	0.369904	0.355878	0.328948	0.325019	0.284676	0.252298	0.226794		0	0	0	0	0	0	0	0	0	0	0	0	0	0	0	0	0	0		0	0	0	0	0	0	0	0	0	0	0
0.975	0.234934	0.242444	0.263981	0.296207	0.323695	0.338227	0.362957	0.367123	0.371848	0.37131	0.371848	0.367123	0.362957	0.338227	0.323695	0.297073	0.263981	0.242444		0	0	0	0	0	0	0	0	0	0	0	0	0	0	0	0	0	0		0	0	0	0	0	0	0	0	0	0	0
0.99	0.246294	0.253559	0.274348	0.305667	0.326435	0.346397	0.370236	0.371188	0.367338	0.364337	0.367338	0.371188	0.370236	0.346397	0.326435	0.30612	0.274348	0.253559		0	0	0	0	0	0	0	0	0	0	0	0	0	0	0	0	0	0		0	0	0	0	0	0	0	0	0	0	0
1.005	0.2583	0.265325	0.28606	0.320906	0.32668	0.353986	0.369113	0.372044	0.360681	0.35976	0.360681	0.372044	0.369113	0.353986	0.32668	0.321025	0.28606	0.265325		0	0	0	0	0	0	0	0	0	0	0	0	0	0	0	0	0	0		0	0	0	0	0	0	0	0	0	0	0
1.02	0.27006	0.275617	0.298445	0.321546	0.332678	0.3595	0.368587	0.365898	0.358861	0.355092	0.358861	0.365898	0.368587	0.3595	0.332678	0.32116	0.298445	0.275617		0	0	0	0	0	0	0	0	0	0	0	0	0	0	0	0	0	0		0	0	0	0	0	0	0	0	0	0	0
1.035	0.278055	0.288899	0.308292	0.324335	0.341249	0.365735	0.371689	0.359314	0.353901	0.357819	0.353901	0.359314	0.371689	0.365735	0.341249	0.325116	0.308292	0.288899		0	0	0	0	0	0	0	0	0	0	0	0	0	0	0	0	0	0		0	0	0	0	0	0	0	0	0	0	0
1.05	0.293344	0.298541	0.322345	0.327759	0.348406	0.369737	0.372723	0.357953	0.359568	0.359762	0.359568	0.357953	0.372723	0.369737	0.348406	0.328143	0.322345	0.298541		0	0	0	0	0	0	0	0	0	0	0	0	0	0	0	0	0	0		0	0	0	0	0	0	0	0	0	0	0
1.065	0.298963	0.309801	0.321566	0.328281	0.356088	0.367154	0.365192	0.355436	0.360006	0.354335	0.360006	0.355436	0.365192	0.367154	0.356088	0.328862	0.321566	0.309801		0	0	0	0	0	0	0	0	0	0	0	0	0	0	0	0	0	0		0	0	0	0	0	0	0	0	0	0	0
1.08	0.317943	0.323761	0.325656	0.337837	0.36247	0.371184	0.358283	0.360207	0.352387	0.348493	0.352387	0.360207	0.358283	0.371184	0.36247	0.338497	0.325656	0.323761		0	0	0	0	0	0	0	0	0	0	0	0	0	0	0	0	0	0		0	0	0	0	0	0	0	0	0	0	0
1.095	0.324627	0.321846	0.327605	0.344347	0.369358	0.370846	0.356566	0.359351	0.347428	0.345081	0.347428	0.359351	0.356566	0.370846	0.369358	0.345514	0.327605	0.321846		0	0	0	0	0	0	0	0	0	0	0	0	0	0	0	0	0	0		0	0	0	0	0	0	0	0	0	0	0
1.11	0.324896	0.326163	0.329596	0.353051	0.3696	0.369187	0.356509	0.35104	0.343824	0.340044	0.343824	0.35104	0.356509	0.369187	0.3696	0.353433	0.329596	0.326163		0	0	0	0	0	0	0	0	0	0	0	0	0	0	0	0	0	0		0	0	0	0	0	0	0	0	0	0	0
1.125	0.326372	0.328261	0.338398	0.3584	0.367144	0.362818	0.360482	0.346797	0.341084	0.336834	0.341084	0.346797	0.360482	0.362818	0.367144	0.358732	0.338398	0.328261		0	0	0	0	0	0	0	0	0	0	0	0	0	0	0	0	0	0		0	0	0	0	0	0	0	0	0	0	0
1.14	0.326739	0.331491	0.3466	0.365077	0.37156	0.359405	0.356257	0.342705	0.333491	0.329505	0.333491	0.342705	0.356257	0.359405	0.37156	0.36526	0.3466	0.331491		0	0	0	0	0	0	0	0	0	0	0	0	0	0	0	0	0	0		0	0	0	0	0	0	0	0	0	0	0
1.155	0.333324	0.339309	0.35508	0.369823	0.372528	0.353422	0.349485	0.340327	0.327485	0.327327	0.327485	0.340327	0.349485	0.353422	0.372528	0.369914	0.35508	0.339309		0	0	0	0	0	0	0	0	0	0	0	0	0	0	0	0	0	0		0	0	0	0	0	0	0	0	0	0	0
1.17	0.341822	0.347266	0.359806	0.367719	0.365422	0.359031	0.346227	0.331685	0.327389	0.329753	0.327389	0.331685	0.346227	0.359031	0.365422	0.366745	0.359806	0.347266		0	0	0	0	0	0	0	0	0	0	0	0	0	0	0	0	0	0		0	0	0	0	0	0	0	0	0	0	0
1.185	0.349962	0.355751	0.366126	0.370423	0.359052	0.359951	0.341145	0.327304	0.333682	0.332907	0.333682	0.327304	0.341145	0.359951	0.359052	0.371189	0.366126	0.355751		0	0	0	0	0	0	0	0	0	0	0	0	0	0	0	0	0	0		0	0	0	0	0	0	0	0	0	0	0
1.2	0.355878	0.361132	0.370258	0.371697	0.357557	0.35428	0.338448	0.328039	0.333371	0.333426	0.333371	0.328039	0.338448	0.35428	0.357557	0.371256	0.370258	0.361132		0	0	0	0	0	0	0	0	0	0	0	0	0	0	0	0	0	0		0	0	0	0	0	0	0	0	0	0	0
1.215	0.362957	0.369059	0.367291	0.37131	0.355654	0.348353	0.331395	0.333657	0.333338	0.332571	0.333338	0.333657	0.331395	0.348353	0.355654	0.370367	0.367291	0.369059		0	0	0	0	0	0	0	0	0	0	0	0	0	0	0	0	0	0		0	0	0	0	0	0	0	0	0	0	0
1.23	0.370236	0.370027	0.371688	0.364337	0.35985	0.344274	0.327835	0.333113	0.331709	0.331077	0.331709	0.333113	0.327835	0.344274	0.35985	0.364034	0.371688	0.370027		0	0	0	0	0	0	0	0	0	0	0	0	0	0	0	0	0	0		0	0	0	0	0	0	0	0	0	0	0
1.245	0.369113	0.366524	0.370181	0.35976	0.358399	0.340727	0.328265	0.332718	0.328035	0.322948	0.328035	0.332718	0.328265	0.340727	0.358399	0.359585	0.370181	0.366524		0	0	0	0	0	0	0	0	0	0	0	0	0	0	0	0	0	0		0	0	0	0	0	0	0	0	0	0	0
1.26	0.368587	0.371359	0.368725	0.355092	0.350359	0.335573	0.333237	0.331722	0.321864	0.325833	0.321864	0.331722	0.333237	0.335573	0.350359	0.353185	0.368725	0.371359		0	0	0	0	0	0	0	0	0	0	0	0	0	0	0	0	0	0		0	0	0	0	0	0	0	0	0	0	0
1.275	0.371689	0.371848	0.362642	0.357819	0.346593	0.32868	0.33338	0.327128	0.328133	0.327995	0.328133	0.327128	0.33338	0.32868	0.346593	0.358619	0.362642	0.371848		0	0	0	0	0	0	0	0	0	0	0	0	0	0	0	0	0	0		0	0	0	0	0	0	0	0	0	0	0
1.29	0.372723	0.367338	0.359278	0.359762	0.342282	0.326765	0.332475	0.322582	0.326806	0.326222	0.326806	0.322582	0.332475	0.326765	0.342282	0.359807	0.359278	0.367338		0	0	0	0	0	0	0	0	0	0	0	0	0	0	0	0	0	0		0	0	0	0	0	0	0	0	0	0	0
1.305	0.365192	0.360681	0.352884	0.354335	0.338998	0.330885	0.330618	0.32826	0.325983	0.326682	0.325983	0.32826	0.330618	0.330885	0.338998	0.353997	0.352884	0.360681		0	0	0	0	0	0	0	0	0	0	0	0	0	0	0	0	0	0		0	0	0	0	0	0	0	0	0	0	0
1.32	0.358283	0.358861	0.359036	0.348493	0.331573	0.332945	0.323677	0.325939	0.329255	0.330119	0.329255	0.325939	0.323677	0.332945	0.331573	0.348099	0.359036	0.358861		0	0	0	0	0	0	0	0	0	0	0	0	0	0	0	0	0	0		0	0	0	0	0	0	0	0	0	0	0
1.335	0.356566	0.353901	0.361082	0.345081	0.327546	0.333056	0.324025	0.326194	0.330123	0.329677	0.330123	0.326194	0.324025	0.333056	0.327546	0.344723	0.361082	0.353901		0	0	0	0	0	0	0	0	0	0	0	0	0	0	0	0	0	0		0	0	0	0	0	0	0	0	0	0	0
1.35	0.356509	0.359568	0.352889	0.340044	0.327801	0.332441	0.328121	0.329366	0.32929	0.330213	0.32929	0.329366	0.328121	0.332441	0.327801	0.340036	0.352889	0.359568		0	0	0	0	0	0	0	0	0	0	0	0	0	0	0	0	0	0		0	0	0	0	0	0	0	0	0	0	0
1.365	0.360482	0.360006	0.347301	0.336834	0.33338	0.330724	0.325898	0.329872	0.327342	0.31842	0.327342	0.329872	0.325898	0.330724	0.33338	0.3359	0.347301	0.360006		0	0	0	0	0	0	0	0	0	0	0	0	0	0	0	0	0	0		0	0	0	0	0	0	0	0	0	0	0
1.38	0.356257	0.352387	0.344488	0.329505	0.333384	0.321915	0.325959	0.328105	0.31723	0.313966	0.31723	0.328105	0.325959	0.321915	0.333384	0.329718	0.344488	0.352387		0	0	0	0	0	0	0	0	0	0	0	0	0	0	0	0	0	0		0	0	0	0	0	0	0	0	0	0	0
1.395	0.349485	0.347428	0.340554	0.327327	0.333201	0.326412	0.330572	0.325652	0.312839	0.314941	0.312839	0.325652	0.330572	0.326412	0.333201	0.326932	0.340554	0.347428		0	0	0	0	0	0	0	0	0	0	0	0	0	0	0	0	0	0		0	0	0	0	0	0	0	0	0	0	0
1.41	0.346227	0.343824	0.335506	0.329753	0.331622	0.327589	0.329669	0.317098	0.3148	0.317945	0.3148	0.317098	0.329669	0.327589	0.331622	0.330738	0.335506	0.343824		0	0	0	0	0	0	0	0	0	0	0	0	0	0	0	0	0	0		0	0	0	0	0	0	0	0	0	0	0
1.425	0.341145	0.341084	0.327704	0.332907	0.325637	0.326709	0.328583	0.311913	0.318647	0.316646	0.318647	0.311913	0.328583	0.326709	0.325637	0.333261	0.327704	0.341084		0	0	0	0	0	0	0	0	0	0	0	0	0	0	0	0	0	0		0	0	0	0	0	0	0	0	0	0	0
1.44	0.338448	0.333491	0.326794	0.333426	0.323299	0.327602	0.322333	0.314967	0.315397	0.313587	0.315397	0.314967	0.322333	0.327602	0.323299	0.332889	0.326794	0.333491		0	0	0	0	0	0	0	0	0	0	0	0	0	0	0	0	0	0		0	0	0	0	0	0	0	0	0	0	0
1.455	0.331395	0.327485	0.332376	0.332571	0.327939	0.330561	0.316419	0.319966	0.310839	0.307193	0.310839	0.319966	0.316419	0.330561	0.327939	0.332512	0.332376	0.327485		0	0	0	0	0	0	0	0	0	0	0	0	0	0	0	0	0	0		0	0	0	0	0	0	0	0	0	0	0
1.47	0.327835	0.327389	0.332988	0.331077	0.325864	0.329042	0.312517	0.31525	0.304664	0.298664	0.304664	0.31525	0.312517	0.329042	0.325864	0.330473	0.332988	0.327389		0	0	0	0	0	0	0	0	0	0	0	0	0	0	0	0	0	0		0	0	0	0	0	0	0	0	0	0	0
1.485	0.328265	0.333682	0.332776	0.322948	0.3259	0.328986	0.316448	0.310268	0.29413	0.294672	0.29413	0.310268	0.316448	0.328986	0.3259	0.322339	0.332776	0.333682		0	0	0	0	0	0	0	0	0	0	0	0	0	0	0	0	0	0		0	0	0	0	0	0	0	0	0	0	0
[truncated: 61 more columns]
