# Supplementary material for: A biophysical account of multiplication by a single neuron
Source: Nature. 2022 Feb 23;603(7899):119–23. doi: 10.1038/s41586-022-04428-3 (PMC8891015; doi:10.1038/s41586-022-04428-3)
Supplement: Supplementary file 14 — Source Data Extended Data Fig. 8 [file 41586_2022_4428_MOESM14_ESM.xlsx]

## Sheet: ED Fig. 8
	On PD			On ND			Off PD			Off ND
Time (s)	Input resistance (GΩ)	Membrane potential (mV)		Input resistance (GΩ)	Membrane potential (mV)		Input resistance (GΩ)	Membrane potential (mV)		Input resistance (GΩ)	Membrane potential (mV)
0	1.10561	-67.4167		1.18515	-67.1589		1.60276	-65.5959		1.59428	-65.6086
0.015	1.10441	-67.4175		1.18276	-67.1634		1.60379	-65.5943		1.58612	-65.6208
0.03	1.09166	-67.4673		1.17035	-67.2127		1.60714	-65.5893		1.60251	-65.5962
0.045	1.08109	-67.5561		1.16134	-67.3005		1.58779	-65.6183		1.60661	-65.5901
0.06	1.07886	-67.5873		1.16046	-67.3292		1.57187	-65.6422		1.60932	-65.586
0.075	1.07787	-67.6151		1.15699	-67.3666		1.58449	-65.6233		1.62058	-65.5691
0.09	1.06875	-67.7113		1.15156	-67.4564		1.61682	-65.5748		1.61254	-65.5812
0.105	1.06184	-67.7413		1.14045	-67.5001		1.62072	-65.5689		1.62975	-65.5554
0.12	1.0574	-67.7821		1.13357	-67.5502		1.61723	-65.5742		1.63487	-65.5477
0.135	1.05551	-67.7488		1.12607	-67.5315		1.62052	-65.5692		1.6503	-65.5245
0.15	1.05263	-67.74		1.11373	-67.5507		1.63506	-65.5474		1.64755	-65.5287
0.165	1.04608	-67.7761		1.11621	-67.56		1.64773	-65.5284		1.61892	-65.5716
0.18	1.04166	-67.7926		1.11456	-67.5681		1.63425	-65.5486		1.59466	-65.608
0.195	1.04268	-67.8329		1.12033	-67.597		1.63486	-65.5477		1.62318	-65.5652
0.21	1.04886	-67.8534		1.1275	-67.6175		1.61687	-65.5747		1.6336	-65.5496
0.225	1.04742	-67.8577		1.1219	-67.6343		1.6232	-65.5652		1.62386	-65.5642
0.24	1.04899	-67.8453		1.1227	-67.6236		1.625	-65.5625		1.6009	-65.5987
0.255	1.04847	-67.8546		1.11852	-67.6444		1.60358	-65.5946		1.59549	-65.6068
0.27	1.04975	-67.81		1.11614	-67.6082		1.58049	-65.6293		1.58431	-65.6235
0.285	1.05188	-67.7992		1.11356	-67.6114		1.60175	-65.5974		1.60019	-65.5997
0.3	1.05008	-67.8498		1.10545	-67.6836		1.61221	-65.5817		1.599	-65.6015
0.315	1.04609	-67.8617		1.1096	-67.6712		1.6014	-65.5979		1.58095	-65.6286
0.33	1.04475	-67.8657		1.11271	-67.6619		1.5929	-65.6106		1.55036	-65.6745
0.345	1.04485	-67.8654		1.10154	-67.6954		1.59283	-65.6108		1.56003	-65.66
0.36	1.03751	-67.8875		1.08639	-67.7408		1.60801	-65.588		1.54886	-65.6767
0.375	1.03988	-67.8803		1.08109	-67.7567		1.61019	-65.5847		1.54527	-65.6821
0.39	1.03392	-67.8983		1.08277	-67.7517		1.61578	-65.5763		1.55298	-65.6705
0.405	1.03435	-67.897		1.07161	-67.7852		1.61444	-65.5783		1.56349	-65.6548
0.42	1.03019	-67.9094		1.06306	-67.8108		1.61838	-65.5724		1.54357	-65.6846
0.435	1.02699	-67.919		1.06054	-67.8184		1.64681	-65.5298		1.56176	-65.6574
0.45	1.02115	-67.9366		1.05615	-67.8315		1.64379	-65.5343		1.56632	-65.6505
0.465	1.02105	-67.9368		1.05758	-67.8273		1.64871	-65.5269		1.55635	-65.6655
0.48	1.02165	-67.935		1.05011	-67.8497		1.63394	-65.5491		1.56523	-65.6522
0.495	1.01141	-67.9658		1.04329	-67.8701		1.59445	-65.6083		1.56591	-65.6511
0.51	1.00888	-67.9734		1.04523	-67.8643		1.61573	-65.5764		1.56197	-65.657
0.525	1.00103	-67.9969		1.04741	-67.8578		1.63275	-65.5509		1.56913	-65.6463
0.54	1.00604	-67.9819		1.05085	-67.8474		1.62265	-65.566		1.55403	-65.669
0.555	1.01471	-67.9559		1.05138	-67.8459		1.61552	-65.5429		1.58078	-65.5957
0.57	1.01941	-67.9418		1.04976	-67.8507		1.59441	-65.5803		1.59449	-65.5802
0.585	1.01142	-67.9657		1.04842	-67.8547		1.58291	-65.5912		1.59333	-65.5754
0.6	1.00536	-67.9839		1.05092	-67.8472		1.59271	-65.5697		1.57152	-65.602
0.615	0.999565	-68.0013		1.05435	-67.8369		1.59922	-65.4835		1.57382	-65.5235
0.63	0.999748	-68.0008		1.0456	-67.8632		1.58532	-65.4326		1.56908	-65.4589
0.645	0.998799	-68.0036		1.04529	-67.8641		1.54924	-65.4722		1.55792	-65.458
0.66	0.994024	-68.0179		1.04647	-67.8606		1.54719	-65.4434		1.53721	-65.4599
0.675	0.989465	-68.0316		1.03908	-67.8828		1.54672	-65.3672		1.52649	-65.4016
0.69	0.986184	-68.0414		1.04102	-67.8769		1.53559	-65.3547		1.53235	-65.3603
0.705	0.983371	-68.0499		1.03488	-67.8953		1.53233	-65.4052		1.49342	-65.4711
0.72	0.98063	-68.0581		1.03297	-67.9011		1.54759	-65.4139		1.43801	-65.597
0.735	0.972345	-68.083		1.03264	-67.9021		1.54957	-65.243		1.42308	-65.4681
0.75	0.971511	-68.0855		1.02873	-67.9138		1.54397	-65.2246		1.44335	-65.4054
0.765	0.970269	-68.0892		1.02111	-67.9367		1.55191	-65.2288		1.43529	-65.437
0.78	0.97185	-68.0845		1.02042	-67.9387		1.53574	-65.2445		1.42915	-65.4358
0.795	0.965967	-68.1021		1.02325	-67.9303		1.54788	-65.1846		1.42711	-65.4043
0.81	0.963115	-68.1107		1.01671	-67.9499		1.53537	-65.1262		1.41505	-65.3514
0.825	0.959952	-68.1201		1.01034	-67.969		1.53794	-64.9954		1.40891	-65.2474
0.84	0.949503	-68.1515		1.0044	-67.9868		1.52997	-64.8503		1.41525	-65.0865
0.855	0.938788	-68.1836		1.00321	-67.9904		1.52169	-64.6255		1.41382	-64.8647
0.87	0.924336	-68.227		1.01227	-67.9632		1.52926	-64.4271		1.37785	-64.7809
0.885	0.917855	-68.2464		1.01779	-67.9466		1.54738	-64.3479		1.35854	-64.7936
0.9	0.917939	-68.2462		1.01293	-67.9612		1.56472	-64.3475		1.35006	-64.8486
0.915	0.915315	-68.2541		1.00673	-67.9798		1.5387	-64.3065		1.35388	-64.7502
0.93	0.908232	-68.2753		1.00186	-67.9944		1.52867	-64.1832		1.33114	-64.6764
0.945	0.901333	-68.296		0.997958	-68.0061		1.51342	-64.0572		1.28505	-64.6522
0.96	0.893142	-68.3206		0.997127	-68.0086		1.5059	-63.8906		1.26893	-64.5373
0.975	0.884155	-68.3475		0.996858	-68.0094		1.49608	-63.8526		1.26972	-64.4801
0.99	0.889052	-68.3328		0.992825	-68.0215		1.47568	-63.7091		1.27313	-64.2981
1.005	0.890712	-68.3279		0.985962	-68.0421		1.46828	-63.6069		1.26181	-64.2246
1.02	0.878128	-68.3656		0.981515	-68.0555		1.44379	-63.6427		1.2319	-64.2822
1.035	0.871993	-68.384		0.980478	-68.0586		1.39669	-63.5976		1.20991	-64.1864
1.05	0.864435	-68.4067		0.974045	-68.0779		1.37237	-63.6199		1.19944	-64.1718
1.065	0.849634	-68.4511		0.970571	-68.0883		1.37563	-63.5424		1.18629	-64.156
1.08	0.835517	-68.4935		0.970653	-68.088		1.37781	-63.4436		1.16884	-64.1346
1.095	0.820895	-68.5373		0.970794	-68.0876		1.36283	-63.3857		1.15168	-64.1006
1.11	0.812884	-68.5613		0.970207	-68.0894		1.36293	-63.3143		1.13114	-64.1112
1.125	0.810225	-68.5693		0.963	-68.111		1.34478	-63.4869		1.11429	-64.2604
1.14	0.811997	-68.564		0.962906	-68.1113		1.34311	-63.4758		1.09629	-64.3072
1.155	0.811306	-68.5661		0.955483	-68.1336		1.34548	-63.3561		1.07752	-64.281
1.17	0.81677	-68.5497		0.941711	-68.1749		1.35404	-63.1785		1.0585	-64.2309
1.185	0.814492	-68.5565		0.928838	-68.2135		1.34494	-63.1865		1.05684	-64.2176
1.2	0.831223	-68.5063		0.920634	-68.2381		1.31871	-63.3381		1.05035	-64.2857
1.215	0.858985	-68.423		0.919271	-68.2422		1.29281	-63.551		1.05803	-64.3239
1.23	0.917104	-68.2358		0.917753	-68.2339		1.26729	-63.7129		1.05836	-64.3268
1.245	0.983859	-67.6979		0.904277	-67.965		1.2487	-63.9044		1.04806	-64.4626
1.26	1.03312	-67.2128		0.854737	-67.7315		1.2007	-64.2238		1.0449	-64.5678
1.275	1.09409	-66.61		0.788566	-67.5218		1.16086	-64.3604		1.03944	-64.5537
1.29	1.18299	-65.7903		0.730385	-67.3169		1.15424	-64.4571		1.04342	-64.5759
1.305	1.24032	-64.9744		0.688593	-67.0722		1.13201	-64.5951		1.0499	-64.5614
1.32	1.30309	-64.0243		0.65677	-66.7893		1.10395	-64.8665		1.0756	-64.5835
1.335	1.36935	-63.0778		0.620399	-66.6184		1.06648	-65.2471		1.10365	-64.7042
1.35	1.42612	-61.993		0.57648	-66.4607		1.02526	-65.5912		1.12855	-64.8042
1.365	1.48153	-61.0211		0.537452	-66.358		1.00075	-65.9609		1.16501	-64.9936
1.38	1.52211	-60.0609		0.507646	-66.2647		0.98927	-66.3395		1.23619	-65.209
1.395	1.55172	-58.9374		0.486612	-66.0891		0.965339	-66.7197		1.29301	-65.4524
1.41	1.56678	-57.7348		0.466857	-65.8903		0.938502	-67.0622		1.37088	-65.6473
1.425	1.56279	-56.7		0.451417	-65.7		0.917168	-67.312		1.49477	-65.7578
1.44	1.55042	-55.6176		0.441095	-65.4384		0.896845	-67.3558		1.56748	-65.6488
1.455	1.52477	-54.7631		0.436992	-65.1561		0.87791	-67.3984		1.60661	-65.5901
1.47	1.50601	-54.1321		0.432776	-64.9682		0.858176	-67.4406		1.66315	-65.5053
1.485	1.47623	-53.477		0.432522	-64.6865		0.84115	-67.4842		1.70533	-65.442
1.5	1.45121	-52.9267		0.430916	-64.4615		0.828354	-67.5141		1.74669	-65.38
1.515	1.43409	-52.5501		0.431572	-64.2796		0.815925	-67.5581		1.80024	-65.2996
1.53	1.41688	-52.2987		0.439917	-64.0205		0.814226	-67.567		1.83355	-65.29
1.545	1.35587	-51.4326		0.45096	-63.3111		0.81525	-67.571		1.83103	-65.3797
1.56	1.31763	-50.6477		0.467983	-62.5675		0.805633	-67.5835		1.84782	-65.407
1.575	1.24036	-50.5787		0.479607	-61.9226		0.806028	-67.5845		1.85255	-65.4423
1.59	1.10665	-51.713		0.492312	-61.3503		0.796499	-67.6068		1.79866	-65.604
1.605	1.00748	-52.8069		0.512572	-60.7679		0.789626	-67.6317		1.76034	-65.719
1.62	0.931478	-53.5996		0.533022	-60.1746		0.787179	-67.6513		1.71511	-65.8547
1.635	0.864574	-54.5265		0.550235	-59.7779		0.795678	-67.6619		1.65031	-66.0491
1.65	0.811055	-55.4087		0.570244	-59.4306		0.803626	-67.672		1.59623	-66.2113
1.665	0.758713	-56.2944		0.589624	-59.1196		0.809516	-67.6857		1.53201	-66.404
1.68	0.703763	-57.3225		0.609571	-58.9038		0.822973	-67.6742		1.4796	-66.5612
1.695	0.662246	-58.1851		0.630472	-58.7408		0.847993	-67.6705		1.44986	-66.6504
1.71	0.633767	-58.7547		0.643516	-58.6481		0.875362	-67.6637		1.41192	-66.7642
1.725	0.616657	-59.2883		0.664562	-58.5936		0.898052	-67.6541		1.36059	-66.9182
1.74	0.602863	-59.8047		0.679729	-58.7042		0.951635	-67.6131		1.34004	-66.9799
1.755	0.594438	-60.2376		0.697239	-58.8071		0.997451	-67.5798		1.32039	-67.0388
1.77	0.587159	-60.5452		0.70959	-58.8898		1.01753	-67.5563		1.30006	-67.0998
1.785	0.587746	-60.7789		0.722768	-58.9984		1.03484	-67.5592		1.28588	-67.1424
1.8	0.59468	-61.0507		0.729109	-59.355		1.04916	-67.5605		1.26166	-67.215
1.815	0.595069	-61.3026		0.739208	-59.5489		1.07487	-67.531		1.25301	-67.241
1.83	0.599133	-61.4454		0.745531	-59.714		1.09956	-67.5016		1.22603	-67.3219
1.845	0.607496	-61.7595		0.760869	-60.0554		1.12302	-67.4795		1.21338	-67.3599
1.86	0.619199	-61.9777		0.774719	-60.3405		1.15352	-67.4466		1.21353	-67.3594
1.875	0.627048	-62.1578		0.781148	-60.6015		1.1775	-67.4223		1.21037	-67.3689
1.89	0.634935	-62.2167		0.783144	-60.7521		1.20523	-67.3843		1.2113	-67.3661
1.905	0.644185	-62.3115		0.79038	-60.9097		1.20885	-67.3734		1.20083	-67.3975
1.92	0.651297	-62.6319		0.800273	-61.2878		1.20518	-67.3845		1.18761	-67.4372
1.935	0.660786	-62.7859		0.802851	-61.5594		1.20113	-67.3966		1.17846	-67.4646
1.95	0.667544	-62.9469		0.808572	-61.7602		1.20106	-67.3968		1.16843	-67.4947
1.965	0.681475	-63.025		0.815289	-61.9285		1.20216	-67.3935		1.15897	-67.5231
1.98	0.690162	-63.0743		0.818344	-62.0489		1.20371	-67.3889		1.14984	-67.5505
1.995	0.70106	-63.1234		0.829325	-62.1364		1.21516	-67.3545		1.15039	-67.5488
2.01	0.712936	-63.1585		0.827493	-62.3155		1.21114	-67.3666		1.15235	-67.543
2.025	0.722875	-63.2047		0.827251	-62.4634		1.20726	-67.3782		1.14697	-67.5591
2.04	0.732492	-63.2752		0.829922	-62.62		1.20968	-67.371		1.14643	-67.5607
2.055	0.741843	-63.3027		0.833173	-62.7248		1.20975	-67.3707		1.15599	-67.532
2.07	0.752348	-63.3917		0.83469	-62.898		1.2042	-67.3874		1.16326	-67.5102
2.085	0.763376	-63.5057		0.837265	-63.0879		1.20529	-67.3841		1.16633	-67.501
2.1	0.769047	-63.5928		0.837207	-63.2185		1.20502	-67.385		1.16812	-67.4956
2.115	0.778394	-63.6815		0.8401	-63.3814		1.22125	-67.3362		1.16186	-67.5144
2.13	0.789406	-63.7745		0.845103	-63.5373		1.2278	-67.3166		1.16647	-67.5006
2.145	0.79987	-63.9001		0.860728	-63.6436		1.22681	-67.3196		1.17647	-67.4706
2.16	0.806196	-64.0275		0.857964	-63.8137		1.22355	-67.3294		1.18117	-67.4565
2.175	0.817915	-64.0697		0.861256	-63.9157		1.22474	-67.3258		1.18806	-67.4358
2.19	0.826964	-64.1498		0.866477	-64.0299		1.22834	-67.315		1.19123	-67.4263
2.205	0.832933	-64.2592		0.864829	-64.1852		1.23798	-67.2861		1.20309	-67.3907
2.22	0.840525	-64.3811		0.88031	-64.2873		1.25062	-67.2482		1.20827	-67.3752
2.235	0.85508	-64.4942		0.888467	-64.4505		1.25945	-67.2217		1.20856	-67.3743
2.25	0.858097	-64.5525		0.885049	-64.5458		1.26327	-67.2102		1.19981	-67.4006
2.265	0.858854	-64.6027		0.883639	-64.614		1.26585	-67.2024		1.19894	-67.4032
2.28	0.863486	-64.6968		0.881825	-64.7355		1.27291	-67.1813		1.20073	-67.3978
2.295	0.870265	-64.7807		0.880851	-64.8557		1.27764	-67.1671		1.20382	-67.3885
2.31	0.879041	-64.7911		0.878249	-64.9038		1.27999	-67.16		1.21271	-67.3619
2.325	0.887068	-64.7955		0.884055	-64.9086		1.28517	-67.1445		1.21296	-67.3611
2.34	0.881049	-64.8546		0.888895	-64.9129		1.28867	-67.134		1.20804	-67.3759
2.355	0.882621	-64.9162		0.901481	-64.9369		1.29603	-67.1119		1.21062	-67.3681
2.37	0.908816	-64.8848		0.916856	-64.9611		1.30928	-67.0722		1.21063	-67.3681
2.385	0.914998	-64.9503		0.923135	-65.0356		1.31678	-67.0497		1.2039	-67.3883
2.4	0.920217	-65.0278		0.934668	-65.086		1.31739	-67.0478		1.20537	-67.3839
2.415	0.912298	-65.1054		0.939283	-65.1233		1.32156	-67.0353		1.2072	-67.3784
2.43	0.913663	-65.1702		0.951147	-65.1514		1.32202	-67.0339		1.21468	-67.3559
2.445	0.928672	-65.1173		0.9557	-65.1249		1.33237	-67.0029		1.22478	-67.3257
2.46	0.939292	-65.0439		0.95386	-65.0987		1.33775	-66.9868		1.23084	-67.3075
2.475	0.935428	-64.9933		0.953976	-65.0531		1.34547	-66.9636		1.22553	-67.3234
2.49	0.938928	-64.9592		0.961093	-65.0054		1.35342	-66.9397		1.21994	-67.3402
2.505	0.944113	-65.0357		0.969078	-65.0623		1.34924	-66.9523		1.22637	-67.3209
2.52	0.942488	-65.1578		0.976992	-65.1557		1.34484	-66.9655		1.2366	-67.2902
2.535	0.951024	-65.2001		0.973587	-65.2329		1.34554	-66.9634		1.24744	-67.2577
2.55	0.964847	-65.3048		0.980634	-65.3558		1.34529	-66.9641		1.26079	-67.2176
2.565	0.966975	-65.3194		0.989404	-65.337		1.346	-66.962		1.2591	-67.2227
2.58	0.969674	-65.3275		0.971687	-65.4065		1.34931	-66.9521		1.26345	-67.2097
2.595	0.966318	-65.3783		0.974572	-65.4445		1.35492	-66.9352		1.27153	-67.1854
2.61	0.96249	-65.5404		0.987837	-65.5676		1.35957	-66.9213		1.27766	-67.167
2.625	0.963629	-65.6502		0.991123	-65.6689		1.36235	-66.9129		1.27582	-67.1725
2.64	0.959407	-65.7446		1.00031	-65.7211		1.3612	-66.9164		1.28368	-67.149
2.655	0.958988	-65.7301		0.984459	-65.741		1.3624	-66.9128		1.2879	-67.1363
2.67	0.965926	-65.6428		0.991221	-65.6537		1.36219	-66.9134		1.29195	-67.1241
2.685	0.974817	-65.5676		0.997756	-65.5578		1.36181	-66.9146		1.30245	-67.0927
2.7	0.982038	-65.3919		1.01561	-65.3324		1.36291	-66.9113		1.3153	-67.0541
2.715	0.988232	-65.4216		1.01985	-65.3548		1.37148	-66.8856		1.32096	-67.0371
2.73	0.99591	-65.501		1.01541	-65.4874		1.38094	-66.8572		1.31711	-67.0487
2.745	1.00336	-65.5663		1.03279	-65.5311		1.38792	-66.8362		1.32291	-67.0313
2.76	1.0107	-65.6077		1.04623	-65.5461		1.39405	-66.8179		1.32538	-67.0238
2.775	1.00901	-65.651		1.05857	-65.5482		1.39175	-66.8247		1.34065	-66.978
2.79	1.01158	-65.7266		1.07699	-65.5795		1.40141	-66.7958		1.34054	-66.9784
2.805	1.02057	-65.8035		1.09857	-65.6356		1.40365	-66.789		1.35116	-66.9465
2.82	1.02607	-65.8893		1.11028	-65.716		1.41256	-66.7623		1.35301	-66.941
2.835	1.03223	-65.9245		1.12247	-65.743		1.42596	-66.7221		1.34506	-66.9648
2.85	1.02819	-65.8614		1.11566	-65.6795		1.42724	-66.7183		1.34814	-66.9556
2.865	1.0296	-65.9196		1.11588	-65.7453		1.42893	-66.7132		1.3439	-66.9683
2.88	1.03911	-65.9384		1.11679	-65.7843		1.43263	-66.7021		1.3459	-66.9623
2.895	1.0213	-66.0677		1.11134	-65.8974		1.43966	-66.681		1.34731	-66.9581
2.91	1.02338	-66.1134		1.11173	-65.9505		1.45008	-66.6498		1.35558	-66.9332
2.925	1.02513	-66.1168		1.09353	-65.9912		1.46025	-66.6192		1.35659	-66.9302
2.94	1.03648	-66.1237		1.09467	-66.0183		1.46739	-66.5978		1.36293	-66.9112
2.955	1.03722	-66.1479		1.09955	-66.0366		1.46354	-66.6094		1.36303	-66.9109
2.97	1.02612	-66.2544		1.11404	-66.1048		1.45794	-66.6262		1.36261	-66.9122
2.985	1.03428	-66.31		1.11478	-66.1784		1.45012	-66.6496		1.36424	-66.9073
3	1.02965	-66.3026		1.11697	-66.1587		1.44703	-66.6589		1.35896	-66.9231
