# Supplementary material for: A biophysical account of multiplication by a single neuron
Source: Nature. 2022 Feb 23;603(7899):119–23. doi: 10.1038/s41586-022-04428-3 (PMC8891015; doi:10.1038/s41586-022-04428-3)
Supplement: Supplementary file 15 — Source Data Extended Data Fig. 9 [file 41586_2022_4428_MOESM15_ESM.xlsx]

## Sheet: ED Fig. 9a
	T4 > GFP, trial #1		T4 > GFP, trial #2
Time (s)	Holding current (pA)	Membrane potential (mV)	Holding current (pA)	Membrane potential (mV)	Input resistance (GΩ)
0	-1	-63.4276	-2	-70.3551	6.92749
0.001	-1	-63.3971	-2	-70.3398	6.94275
0.002	-1	-63.3666	-2	-70.3551	6.98853
0.003	-1	-63.4276	-2	-70.3856	6.95801
0.004	-1	-63.3971	-2	-70.3551	6.95801
0.005	-1	-63.4276	-2	-70.3551	6.92749
0.006	-1	-63.4886	-2	-70.3703	6.88171
0.007	-1	-63.5191	-2	-70.3246	6.80542
0.008	-1	-63.4276	-2	-70.3551	6.92749
0.009	-1	-63.4886	-2	-70.3093	6.82068
0.01	-1	-63.5191	-2	-70.3093	6.79016
0.011	-1	-63.4886	-2	-70.2788	6.79016
0.012	-1	-63.5191	-2	-70.2483	6.72913
0.013	-1	-63.5497	-2	-70.2178	6.66809
0.014	-1	-63.5802	-2	-70.1872	6.60706
0.015	-1	-63.5802	-2	-70.1567	6.57654
0.016	-1	-63.5191	-2	-70.1415	6.62231
0.017	-1	-63.5497	-2	-70.1567	6.60706
0.018	-1	-63.5497	-2	-70.172	6.62231
0.019	-1	-63.5191	-2	-70.1262	6.60706
0.02	-1	-63.5497	-2	-70.1109	6.56128
0.021	-1	-63.6107	-2	-70.172	6.56128
0.022	-1	-63.5802	-2	-70.1567	6.57654
0.023	-1	-63.6107	-2	-70.1872	6.57654
0.024	-1	-63.6107	-2	-70.172	6.56128
0.025	-1	-63.6107	-2	-70.2025	6.5918
0.026	-1	-63.6717	-2	-70.2178	6.54602
0.027	-1	-63.6412	-2	-70.2025	6.56128
0.028	-1	-63.6412	-2	-70.2178	6.57654
0.029	-1	-63.6717	-2	-70.2483	6.57654
0.03	-1	-63.6717	-2	-70.2483	6.57654
0.031	-1	-63.6107	-2	-70.2178	6.60706
0.032	-1	-63.6717	-2	-70.2178	6.54602
0.033	-1	-63.6412	-2	-70.2025	6.56128
0.034	-1	-63.6717	-2	-70.2025	6.53076
0.035	-1	-63.6107	-2	-70.1872	6.57654
0.036	-1	-63.6412	-2	-70.2025	6.56128
0.037	-1	-63.6412	-2	-70.1567	6.5155
0.038	-1	-63.6412	-2	-70.2025	6.56128
0.039	-1	-63.6412	-2	-70.2178	6.57654
0.04	-1	-63.6412	-2	-70.2483	6.60706
0.041	-1	-63.6717	-2	-70.233	6.56128
0.042	-1	-63.6107	-2	-70.3246	6.71387
0.043	-1	-63.6717	-2	-70.3703	6.69861
0.044	-1	-63.6717	-2	-70.3398	6.66809
0.045	-1	-63.7328	-2	-70.4009	6.66809
0.046	-1	-63.7328	-2	-70.4009	6.66809
0.047	-1	-63.7022	-2	-70.4009	6.69861
0.048	-1	-63.7022	-2	-70.4009	6.69861
0.049	-1	-63.7328	-2	-70.4161	6.68335
0.05	-1	-63.7022	-2	-70.4771	6.7749
0.051	-1	-63.7633	-2	-70.4161	6.65283
0.052	-1	-63.7633	-2	-70.4466	6.68335
0.053	-1	-63.6717	-2	-70.4619	6.79016
0.054	-1	-63.6412	-2	-70.4314	6.79016
0.055	-1	-63.6717	-2	-70.4009	6.72913
0.056	-1	-63.6717	-2	-70.3703	6.69861
0.057	-1	-63.6412	-2	-70.3856	6.74438
0.058	-1	-63.6412	-2	-70.3856	6.74438
0.059	-1	-63.6412	-2	-70.3856	6.74438
0.06	-1	-63.6412	-2	-70.3856	6.74438
0.061	-1	-63.5802	-2	-70.4314	6.8512
0.062	-1	-63.6412	-2	-70.4009	6.75964
0.063	-1	-63.6412	-2	-70.3856	6.74438
0.064	-1	-63.7022	-2	-70.4161	6.71387
0.065	-1	-63.6717	-2	-70.4924	6.82068
0.066	-1	-63.7328	-2	-70.4771	6.74438
0.067	-1	-63.6717	-2	-70.4771	6.80542
0.068	-1	-63.6717	-2	-70.4924	6.82068
0.069	-1	-63.6717	-2	-70.5534	6.88171
0.07	-1	-63.7022	-2	-70.5077	6.80542
0.071	-1	-63.6717	-2	-70.4771	6.80542
0.072	-1	-63.6107	-2	-70.5229	6.91223
0.073	-1	-63.5802	-2	-70.5077	6.92749
0.074	-1	-63.6107	-2	-70.4466	6.83594
0.075	-1	-63.5191	-2	-70.4314	6.91223
0.076	-1	-63.5802	-2	-70.4314	6.8512
0.077	-1	-63.5802	-2	-70.4619	6.88171
0.078	-1	-63.5191	-2	-70.4161	6.89697
0.079	-1	-63.4886	-2	-70.4314	6.94275
0.08	-1	-63.4581	-2	-70.4466	6.98853
0.081	-1	-63.4581	-2	-70.4924	7.0343
0.082	-1	-63.4886	-2	-70.4771	6.98853
0.083	-1	-63.3971	-2	-70.4924	7.09534
0.084	-1	-63.4886	-2	-70.5229	7.0343
0.085	-1	-63.4276	-2	-70.5534	7.12585
0.086	-1	-63.4276	-2	-70.5229	7.09534
0.087	-1	-63.4581	-2	-70.5687	7.1106
0.088	-1	-63.4886	-2	-70.5382	7.04956
0.089	-1	-63.5191	-2	-70.5229	7.00378
0.09	-1	-63.5191	-2	-70.4466	6.92749
0.091	-1	-63.5191	-2	-70.4314	6.91223
0.092	-1	-63.5802	-2	-70.4314	6.8512
0.093	-1	-63.5802	-2	-70.3856	6.80542
0.094	-1	-63.5497	-2	-70.294	6.74438
0.095	-1	-63.5497	-2	-70.3246	6.7749
0.096	-1	-63.5497	-2	-70.2788	6.72913
0.097	-1	-63.5497	-2	-70.1872	6.63757
0.098	-1	-63.5497	-2	-70.172	6.62231
0.099	-1	-63.5802	-2	-70.1262	6.54602
0.1	-1	-63.5497	-2	-70.1415	6.5918
0.101	-1	-63.5191	-2	-70.1262	6.60706
0.102	-1	-63.5497	-2	-70.0957	6.54602
0.103	-1	-63.5802	-2	-70.1262	6.54602
0.104	-1	-63.5802	-2	-70.0957	6.5155
0.105	-1	-63.5802	-2	-70.0041	6.42395
0.106	-1	-63.6107	-2	-70.0194	6.40869
0.107	-1	-63.5802	-2	-70.0346	6.45447
0.108	-1	-63.5497	-2	-70.0346	6.48499
0.109	-1	-63.5802	-2	-69.9736	6.39343
0.11	-1	-63.6107	-2	-69.9736	6.36292
0.111	-1	-63.6107	-2	-69.9736	6.36292
0.112	-1	-63.5802	-2	-69.9278	6.34766
0.113	-1	-63.6107	-2	-69.8821	6.27136
0.114	-1	-63.5802	-2	-69.8973	6.31714
0.115	-1	-63.5497	-2	-69.8821	6.3324
0.116	-1	-63.5191	-2	-69.821	6.30188
0.117	-1	-63.4886	-2	-69.7905	6.30188
0.118	-1	-63.4886	-2	-69.7905	6.30188
0.119	-1	-63.4276	-2	-69.7905	6.36292
0.12	-1	-63.4886	-2	-69.8058	6.31714
0.121	-1	-63.5191	-2	-69.8058	6.28662
0.122	-1	-63.4886	-2	-69.8668	6.37817
0.123	-1	-63.4276	-2	-69.8973	6.46973
0.124	-1	-63.4886	-2	-69.9278	6.43921
0.125	-1	-63.5191	-2	-69.9584	6.43921
0.126	-1	-63.5191	-2	-69.9889	6.46973
0.127	-1	-63.4886	-2	-69.9889	6.50024
0.128	-1	-63.5802	-2	-69.9889	6.40869
0.129	-1	-63.5802	-2	-69.9736	6.39343
0.13	-1	-63.5497	-2	-70.0194	6.46973
0.131	-1	-63.5191	-2	-70.0194	6.50024
0.132	-1	-63.5497	-2	-70.0041	6.45447
0.133	-1	-63.4886	-2	-69.9736	6.48499
0.134	-1	-63.4581	-2	-69.9736	6.5155
0.135	-1	-63.4886	-2	-69.9278	6.43921
0.136	-1	-63.5191	-2	-69.9278	6.40869
0.137	-1	-63.5191	-2	-69.8668	6.34766
0.138	-1	-63.4886	-2	-69.8821	6.39343
0.139	-1	-63.4886	-2	-69.9126	6.42395
0.14	-1	-63.4581	-2	-69.9126	6.45447
0.141	-1	-63.4581	-2	-69.8973	6.43921
0.142	-1	-63.4886	-2	-69.9126	6.42395
0.143	-1	-63.4581	-2	-69.9736	6.5155
0.144	-1	-63.5191	-2	-69.9736	6.45447
0.145	-1	-63.4886	-2	-69.9889	6.50024
0.146	-1	-63.5191	-2	-70.0346	6.5155
0.147	-1	-63.5802	-2	-70.0346	6.45447
0.148	-1	-63.5802	-2	-70.0499	6.46973
0.149	-1	-63.6107	-2	-70.0499	6.43921
0.15	-1	-63.6412	-2	-70.0957	6.45447
0.151	-1	-63.6412	-2	-70.0652	6.42395
0.152	-1	-63.6717	-2	-70.0346	6.36292
0.153	-1	-63.6717	-2	-69.9889	6.31714
0.154	-1	-63.7328	-2	-70.0194	6.28662
0.155	-1	-63.6412	-2	-69.9889	6.34766
0.156	-1	-63.6412	-2	-69.9431	6.30188
0.157	-1	-63.6717	-2	-69.9278	6.2561
0.158	-1	-63.6107	-2	-69.9584	6.34766
0.159	-1	-63.5802	-2	-69.9431	6.36292
0.16	-1	-63.5802	-2	-69.9431	6.36292
0.161	-1	-63.6717	-2	-69.9584	6.28662
0.162	-1	-63.5802	-2	-69.9584	6.37817
0.163	-1	-63.5497	-2	-69.9126	6.36292
0.164	-1	-63.5497	-2	-69.8973	6.34766
0.165	-1	-63.5497	-2	-69.9736	6.42395
0.166	-1	-63.4886	-2	-69.9736	6.48499
0.167	-1	-63.4886	-2	-69.9431	6.45447
0.168	-1	-63.5191	-2	-69.9736	6.45447
0.169	-1	-63.5191	-2	-69.9736	6.45447
0.17	-1	-63.5191	-2	-69.9889	6.46973
0.171	-1	-63.5497	-2	-69.9278	6.37817
0.172	-1	-63.5191	-2	-69.8973	6.37817
0.173	-1	-63.4886	-2	-69.9278	6.43921
0.174	-1	-63.5191	-2	-69.9126	6.39343
0.175	-1	-63.4886	-2	-69.8363	6.34766
0.176	-1	-63.4886	-2	-69.8058	6.31714
0.177	-1	-63.4276	-2	-69.8363	6.40869
0.178	-1	-63.3971	-2	-69.8058	6.40869
0.179	-1	-63.4276	-2	-69.76	6.3324
0.18	-1	-63.4276	-2	-69.76	6.3324
0.181	-1	-63.3666	-2	-69.8058	6.43921
0.182	-1	-63.3666	-2	-69.8058	6.43921
0.183	-1	-63.3971	-2	-69.7752	6.37817
0.184	-1	-63.336	-2	-69.7905	6.45447
0.185	-1	-63.3666	-2	-69.8058	6.43921
0.186	-1	-63.3666	-2	-69.7752	6.40869
0.187	-1	-63.4276	-2	-69.7905	6.36292
0.188	-1	-63.3666	-2	-69.7905	6.42395
0.189	-1	-63.3971	-2	-69.76	6.36292
0.19	-1	-63.4276	-2	-69.7142	6.28662
0.191	-1	-63.4276	-2	-69.6837	6.2561
0.192	-1	-63.3666	-2	-69.6837	6.31714
0.193	-1	-63.3666	-2	-69.6227	6.2561
0.194	-1	-63.336	-2	-69.5769	6.24084
0.195	-1	-63.2445	-2	-69.5311	6.28662
0.196	-1	-63.2445	-2	-69.5464	6.30188
0.197	-1	-63.3055	-2	-69.5158	6.21033
0.198	-1	-63.2445	-2	-69.4701	6.22559
0.199	-1	-63.1834	-2	-69.5006	6.31714
0.2	-1	-63.214	-2	-69.5006	6.28662
0.201	-1	-63.275	-2	-69.4396	6.16455
0.202	-1	-63.275	-2	-69.4243	6.14929
0.203	-1	-63.2445	-2	-69.4701	6.22559
0.204	-1	-63.336	-2	-69.4396	6.10352
0.205	-1	-63.3666	-2	-69.4396	6.073
0.206	-1	-63.336	-2	-69.4701	6.13403
0.207	-1	-63.3666	-2	-69.4396	6.073
0.208	-1	-63.3971	-2	-69.3785	5.98145
0.209	-1	-63.3971	-2	-69.348	5.95093
0.21	-1	-63.3971	-2	-69.3175	5.92041
0.211	-1	-63.3666	-2	-69.3022	5.93567
0.212	-1	-63.4276	-2	-69.3022	5.87463
0.213	-1	-63.3666	-2	-69.2564	5.88989
0.214	-1	-63.3666	-2	-69.2412	5.87463
0.215	-1	-63.3971	-2	-69.1954	5.79834
0.216	-1	-63.336	-2	-69.1802	5.84412
0.217	-1	-63.3666	-2	-69.1649	5.79834
0.218	-1	-63.3666	-2	-69.1802	5.8136
0.219	-1	-63.3055	-2	-69.1649	5.85938
0.22	-1	-63.3055	-2	-69.1496	5.84412
0.221	-1	-63.275	-2	-69.1649	5.88989
0.222	-1	-63.3055	-2	-69.1802	5.87463
0.223	-1	-63.3666	-2	-69.1496	5.78308
0.224	-1	-63.336	-2	-69.1496	5.8136
0.225	-1	-63.3666	-2	-69.1344	5.76782
0.226	-1	-63.3666	-2	-69.1191	5.75256
0.227	-1	-63.3666	-2	-69.0886	5.72205
0.228	-1	-63.336	-2	-69.1344	5.79834
0.229	-1	-63.3971	-2	-69.0886	5.69153
0.23	-1	-63.4276	-2	-69.1039	5.67627
0.231	-1	-63.4886	-2	-69.0886	5.59998
0.232	-1	-63.4886	-2	-69.1039	5.61523
0.233	-1	-63.5497	-2	-69.1039	5.5542
0.234	-1	-63.5497	-2	-69.1191	5.56946
0.235	-1	-63.4886	-2	-69.0733	5.58472
0.236	-1	-63.4886	-2	-69.1191	5.63049
0.237	-1	-63.5191	-2	-69.1191	5.59998
0.238	-1	-63.5191	-2	-69.0886	5.56946
0.239	-1	-63.4886	-2	-69.1344	5.64575
0.24	-1	-63.5191	-2	-69.1191	5.59998
0.241	-1	-63.5191	-2	-69.1344	5.61523
0.242	-1	-63.4886	-2	-69.1344	5.64575
0.243	-1	-63.5802	-2	-69.1649	5.58472
0.244	-1	-63.5802	-2	-69.2107	5.63049
0.245	-1	-63.6107	-2	-69.2107	5.59998
0.246	-1	-63.6107	-2	-69.2412	5.63049
0.247	-1	-63.6717	-2	-69.2412	5.56946
0.248	-1	-63.6412	-2	-69.2717	5.63049
0.249	-1	-63.6107	-2	-69.2412	5.63049
0.25	-1	-63.5802	-2	-69.2107	5.63049
0.251	-1	-63.5802	-2	-69.2717	5.69153
0.252	-1	-63.6107	-2	-69.2564	5.64575
0.253	-1	-63.5802	-2	-69.2259	5.64575
0.254	-1	-63.6412	-2	-69.2412	5.59998
0.255	-1	-63.5497	-2	-69.2412	5.69153
0.256	-1	-63.5191	-2	-69.2412	5.72205
0.257	-1	-63.4886	-2	-69.2107	5.72205
0.258	-1	-63.5191	-2	-69.1954	5.67627
0.259	-1	-63.5191	-2	-69.2259	5.70679
0.26	-1	-63.4886	-2	-69.2412	5.75256
0.261	-1	-63.4276	-2	-69.2412	5.8136
0.262	-1	-63.4276	-2	-69.2717	5.84412
0.263	-1	-63.4276	-2	-69.287	5.85938
0.264	-1	-63.3971	-2	-69.3327	5.93567
0.265	-1	-63.4276	-2	-69.3633	5.93567
0.266	-1	-63.4276	-2	-69.409	5.98145
0.267	-1	-63.3971	-2	-69.409	6.01196
0.268	-1	-63.4276	-2	-69.4548	6.02722
0.269	-1	-63.4581	-2	-69.4243	5.96619
0.27	-1	-63.4276	-2	-69.4396	6.01196
0.271	-1	-63.3971	-2	-69.4396	6.04248
0.272	-1	-63.4886	-2	-69.3633	5.87463
0.273	-1	-63.5191	-2	-69.3785	5.85938
0.274	-1	-63.5191	-2	-69.3785	5.85938
0.275	-1	-63.4581	-2	-69.3633	5.90515
0.276	-1	-63.4581	-2	-69.3175	5.85938
0.277	-1	-63.4276	-2	-69.3175	5.88989
0.278	-1	-63.3971	-2	-69.3633	5.96619
0.279	-1	-63.3971	-2	-69.3633	5.96619
0.28	-1	-63.3971	-2	-69.348	5.95093
0.281	-1	-63.3666	-2	-69.3785	6.01196
0.282	-1	-63.3666	-2	-69.4243	6.05774
0.283	-1	-63.336	-2	-69.4243	6.08826
0.284	-1	-63.3666	-2	-69.4548	6.08826
0.285	-1	-63.336	-2	-69.4396	6.10352
0.286	-1	-63.4276	-2	-69.5006	6.073
0.287	-1	-63.4886	-2	-69.5006	6.01196
0.288	-1	-63.3666	-2	-69.4701	6.10352
0.289	-1	-63.4276	-2	-69.5158	6.08826
0.29	-1	-63.4276	-2	-69.5158	6.08826
0.291	-1	-63.4581	-2	-69.5006	6.04248
0.292	-1	-63.3971	-2	-69.5006	6.10352
0.293	-1	-63.3971	-2	-69.5158	6.11877
0.294	-1	-63.4276	-2	-69.4853	6.05774
0.295	-1	-63.3971	-2	-69.4548	6.05774
0.296	-1	-63.3666	-2	-69.4548	6.08826
0.297	-1	-63.3666	-2	-69.4701	6.10352
0.298	-1	-63.3666	-2	-69.4701	6.10352
0.299	-1	-63.3666	-2	-69.4701	6.10352
0.3	-1	-63.336	-2	-69.5006	6.16455
0.301	-1	-63.336	-2	-69.5769	6.24084
0.302	-1	-63.336	-2	-69.5616	6.22559
0.303	-1	-63.3666	-2	-69.5769	6.21033
0.304	-1	-63.336	-2	-69.6379	6.30188
0.305	-1	-63.3666	-2	-69.6837	6.31714
0.306	-1	-63.3971	-2	-69.699	6.30188
0.307	-1	-63.3971	-2	-69.7447	6.34766
0.308	-1	-63.4581	-2	-69.8058	6.34766
0.309	-1	-63.4886	-2	-69.8515	6.36292
0.31	-1	-63.4886	-2	-69.8058	6.31714
0.311	-1	-63.5191	-2	-69.7905	6.27136
0.312	-1	-63.5191	-2	-69.821	6.30188
0.313	-1	-63.5497	-2	-69.7905	6.24084
0.314	-1	-63.4581	-2	-69.7752	6.31714
0.315	-1	-63.4886	-2	-69.7905	6.30188
0.316	-1	-63.4276	-2	-69.8058	6.37817
0.317	-1	-63.3666	-2	-69.7752	6.40869
0.318	-1	-63.3971	-2	-69.7142	6.31714
0.319	-1	-63.3971	-2	-69.7447	6.34766
0.32	-1	-63.4276	-2	-69.76	6.3324
0.321	-1	-63.3666	-2	-69.7447	6.37817
0.322	-1	-63.4276	-2	-69.7752	6.34766
0.323	-1	-63.3666	-2	-69.821	6.45447
0.324	-1	-63.3666	-2	-69.8515	6.48499
0.325	-1	-63.3666	-2	-69.8363	6.46973
0.326	-1	-63.3971	-2	-69.8821	6.48499
0.327	-1	-63.4276	-2	-69.8973	6.46973
0.328	-1	-63.3971	-2	-69.8973	6.50024
0.329	-1	-63.4276	-2	-69.821	6.39343
0.33	-1	-63.4581	-2	-69.8668	6.40869
0.331	-1	-63.4276	-2	-69.8668	6.43921
0.332	-1	-63.4276	-2	-69.8363	6.40869
0.333	-1	-63.4276	-2	-69.7905	6.36292
0.334	-1	-63.4581	-2	-69.8058	6.34766
0.335	-1	-63.4276	-2	-69.8058	6.37817
0.336	-1	-63.3971	-2	-69.7905	6.39343
0.337	-1	-63.3666	-2	-69.8058	6.43921
0.338	-1	-63.3666	-2	-69.7905	6.42395
0.339	-1	-63.3666	-2	-69.8058	6.43921
0.34	-1	-63.3666	-2	-69.7905	6.42395
0.341	-1	-63.3666	-2	-69.8058	6.43921
0.342	-1	-63.3666	-2	-69.8973	6.53076
0.343	-1	-63.3666	-2	-69.9278	6.56128
0.344	-1	-63.3971	-2	-69.8821	6.48499
0.345	-1	-63.3971	-2	-69.9584	6.56128
0.346	-1	-63.3971	-2	-69.9889	6.5918
0.347	-1	-63.4276	-2	-69.9736	6.54602
0.348	-1	-63.4886	-2	-69.9889	6.50024
0.349	-1	-63.4886	-2	-70.0346	6.54602
0.35	-1	-63.4581	-2	-70.0804	6.62231
0.351	-1	-63.5191	-2	-70.0652	6.54602
0.352	-1	-63.5497	-2	-70.0499	6.50024
0.353	-1	-63.5191	-2	-70.0499	6.53076
0.354	-1	-63.5497	-2	-70.0652	6.5155
0.355	-1	-63.5802	-2	-70.0346	6.45447
0.356	-1	-63.5191	-2	-70.0346	6.5155
0.357	-1	-63.5191	-2	-70.0804	6.56128
0.358	-1	-63.4886	-2	-70.0804	6.5918
0.359	-1	-63.5191	-2	-70.0804	6.56128
0.36	-1	-63.4581	-2	-70.0957	6.63757
0.361	-1	-63.4581	-2	-70.1109	6.65283
0.362	-1	-63.4886	-2	-70.1415	6.65283
0.363	-1	-63.4886	-2	-70.1262	6.63757
0.364	-1	-63.4581	-2	-70.1262	6.66809
0.365	-1	-63.4581	-2	-70.1567	6.69861
0.366	-1	-63.4886	-2	-70.1415	6.65283
0.367	-1	-63.4886	-2	-70.1262	6.63757
0.368	-1	-63.4581	-2	-70.1567	6.69861
0.369	-1	-63.4886	-2	-70.1872	6.69861
0.37	-1	-63.4886	-2	-70.1872	6.69861
0.371	-1	-63.4886	-2	-70.1109	6.62231
0.372	-1	-63.4276	-2	-70.0957	6.66809
0.373	-1	-63.4886	-2	-70.0804	6.5918
0.374	-1	-63.4886	-2	-70.0804	6.5918
0.375	-1	-63.4276	-2	-69.9889	6.56128
0.376	-1	-63.4276	-2	-69.9889	6.56128
0.377	-1	-63.4886	-2	-70.0194	6.53076
0.378	-1	-63.3971	-2	-69.9736	6.57654
0.379	-1	-63.3666	-2	-69.9431	6.57654
0.38	-1	-63.3666	-2	-70.0041	6.63757
0.381	-1	-63.3666	-2	-70.0194	6.65283
0.382	-1	-63.336	-2	-70.0194	6.68335
0.383	-1	-63.3055	-2	-69.9889	6.68335
0.384	-1	-63.336	-2	-70.0499	6.71387
0.385	-1	-63.336	-2	-70.0957	6.75964
0.386	-1	-63.3055	-2	-70.0957	6.79016
0.387	-1	-63.3055	-2	-70.0957	6.79016
0.388	-1	-63.3055	-2	-70.1872	6.88171
0.389	-1	-63.336	-2	-70.2025	6.86646
0.39	-1	-63.3055	-2	-70.233	6.92749
0.391	-1	-63.336	-2	-70.2025	6.86646
0.392	-1	-63.275	-2	-70.2178	6.94275
0.393	-1	-63.3055	-2	-70.233	6.92749
0.394	-1	-63.3666	-2	-70.2025	6.83594
0.395	-1	-63.336	-2	-70.2178	6.88171
0.396	-1	-63.336	-2	-70.2178	6.88171
0.397	-1	-63.336	-2	-70.233	6.89697
0.398	-1	-63.336	-2	-70.2025	6.86646
0.399	-1	-63.275	-2	-70.2483	6.97327
0.4	-1	-63.214	-2	-70.294	7.08008
0.401	-1	-63.2445	-2	-70.3398	7.09534
0.402	-1	-63.275	-2	-70.3856	7.1106
0.403	-1	-63.2445	-2	-70.4161	7.17163
0.404	-1	-63.275	-2	-70.4619	7.18689
0.405	-1	-63.275	-2	-70.4466	7.17163
0.406	-1	-63.3055	-2	-70.4924	7.18689
0.407	-1	-63.275	-2	-70.5687	7.2937
0.408	-1	-63.2445	-2	-70.5534	7.30896
0.409	-1	-63.275	-2	-70.5229	7.24792
0.41	-1	-63.275	-2	-70.584	7.30896
0.411	-1	-63.214	-2	-70.5687	7.35474
0.412	-1	-63.275	-2	-70.5687	7.2937
0.413	-1	-63.3055	-2	-70.5687	7.26318
0.414	-1	-63.2445	-2	-70.6145	7.37
0.415	-1	-63.1834	-2	-70.584	7.40051
0.416	-1	-63.1834	-2	-70.5687	7.38525
0.417	-1	-63.1834	-2	-70.584	7.40051
0.418	-1	-63.1834	-2	-70.5534	7.37
0.419	-1	-63.214	-2	-70.584	7.37
0.42	-1	-63.214	-2	-70.584	7.37
0.421	-1	-63.214	-2	-70.584	7.37
0.422	-1	-63.1529	-2	-70.584	7.43103
0.423	-1	-63.214	-2	-70.584	7.37
0.424	-1	-63.2445	-2	-70.5687	7.32422
0.425	-1	-63.2445	-2	-70.5992	7.35474
0.426	-1	-63.275	-2	-70.5992	7.32422
0.427	-1	-63.275	-2	-70.584	7.30896
0.428	-1	-63.275	-2	-70.5992	7.32422
0.429	-1	-63.275	-2	-70.5992	7.32422
0.43	-1	-63.3055	-2	-70.5687	7.26318
0.431	-1	-63.275	-2	-70.5534	7.27844
0.432	-1	-63.275	-2	-70.5382	7.26318
0.433	-1	-63.2445	-2	-70.5687	7.32422
0.434	-1	-63.2445	-2	-70.5687	7.32422
0.435	-1	-63.214	-2	-70.5229	7.30896
0.436	-1	-63.1529	-2	-70.5077	7.35474
0.437	-1	-63.1529	-2	-70.4924	7.33948
0.438	-1	-63.1529	-2	-70.4619	7.30896
0.439	-1	-63.1224	-2	-70.4619	7.33948
0.44	-1	-63.1224	-2	-70.4619	7.33948
0.441	-1	-63.1224	-2	-70.4924	7.37
0.442	-1	-63.0919	-2	-70.4924	7.40051
0.443	-1	-63.1529	-2	-70.5077	7.35474
0.444	-1	-63.1224	-2	-70.5687	7.44629
0.445	-1	-63.214	-2	-70.5382	7.32422
0.446	-1	-63.2445	-2	-70.5534	7.30896
0.447	-1	-63.214	-2	-70.5992	7.38525
0.448	-1	-63.275	-2	-70.5992	7.32422
0.449	-1	-63.3971	-2	-70.584	7.18689
0.45	-1	-63.3971	-2	-70.584	7.18689
0.451	-1	-63.4581	-2	-70.5992	7.14111
0.452	-1	-63.4886	-2	-70.584	7.09534
0.453	-1	-63.5191	-2	-70.5382	7.01904
0.454	-1	-63.4886	-2	-70.5534	7.06482
0.455	-1	-63.5191	-2	-70.5229	7.00378
0.456	-1	-63.5497	-2	-70.5382	6.98853
0.457	-1	-63.5497	-2	-70.5382	6.98853
0.458	-1	-63.5191	-2	-70.5687	7.04956
0.459	-1	-63.5497	-2	-70.5992	7.04956
0.46	-1	-63.5497	-2	-70.5687	7.01904
0.461	-1	-63.5191	-2	-70.5992	7.08008
0.462	-1	-63.5802	-2	-70.645	7.06482
0.463	-1	-63.6717	-2	-70.645	6.97327
0.464	-1	-63.7022	-2	-70.6297	6.92749
0.465	-1	-63.7328	-2	-70.645	6.91223
0.466	-1	-63.7633	-2	-70.7213	6.95801
0.467	-1	-63.7938	-2	-70.706	6.91223
0.468	-1	-63.8548	-2	-70.6908	6.83594
0.469	-1	-63.8548	-2	-70.6755	6.82068
0.47	-1	-63.8548	-2	-70.7213	6.86646
0.471	-1	-63.9159	-2	-70.7213	6.80542
0.472	-1	-63.9159	-2	-70.6603	6.74438
0.473	-1	-63.8854	-2	-70.6908	6.80542
0.474	-1	-63.8854	-2	-70.6908	6.80542
0.475	-1	-63.8548	-2	-70.6755	6.82068
0.476	-1	-63.8548	-2	-70.6145	6.75964
0.477	-1	-63.8243	-2	-70.6297	6.80542
0.478	-1	-63.7938	-2	-70.645	6.8512
0.479	-1	-63.7328	-2	-70.6297	6.89697
0.48	-1	-63.7633	-2	-70.6297	6.86646
0.481	-1	-63.7633	-2	-70.6755	6.91223
0.482	-1	-63.7938	-2	-70.6755	6.88171
0.483	-1	-63.7633	-2	-70.6755	6.91223
0.484	-1	-63.8243	-2	-70.7365	6.91223
0.485	-1	-63.8548	-2	-70.8128	6.95801
0.486	-1	-63.8243	-2	-70.7976	6.97327
0.487	-1	-63.8548	-2	-70.7976	6.94275
0.488	-1	-63.8854	-2	-70.8434	6.95801
0.489	-1	-63.8854	-2	-70.8434	6.95801
0.49	-1	-63.9159	-2	-70.8128	6.89697
0.491	-1	-63.8548	-2	-70.8281	6.97327
0.492	-1	-63.9159	-2	-70.8586	6.94275
0.493	-1	-63.8548	-2	-70.8586	7.00378
0.494	-1	-63.8548	-2	-70.7823	6.92749
0.495	-1	-63.8243	-2	-70.7518	6.92749
0.496	-1	-63.7938	-2	-70.7671	6.97327
0.497	-1	-63.7633	-2	-70.7823	7.01904
0.498	-1	-63.7328	-2	-70.7213	6.98853
0.499	-1	-63.7938	-2	-70.7671	6.97327
0.5	-1	-63.7328	-2	-70.7823	7.04956
0.501	-1	-63.6717	-2	-70.8128	7.14111
0.502	-1	-63.6412	-2	-70.7976	7.15637
0.503	-1	-63.6412	-2	-70.8434	7.20215
0.504	-1	-63.6107	-2	-70.8739	7.26318
0.505	-1	-63.5802	-2	-70.8434	7.26318
0.506	-1	-63.6107	-2	-70.8281	7.21741
0.507	-1	-63.6412	-2	-70.8281	7.18689
0.508	-1	-63.6107	-2	-70.8891	7.27844
0.509	-1	-63.6107	-2	-70.8434	7.23267
0.51	-1	-63.6107	-2	-70.8128	7.20215
0.511	-1	-63.6717	-2	-70.7976	7.12585
0.512	-1	-63.5802	-2	-70.7976	7.21741
0.513	-1	-63.6107	-2	-70.7365	7.12585
0.514	-1	-63.6107	-2	-70.706	7.09534
0.515	-1	-63.5497	-2	-70.6908	7.14111
0.516	-1	-63.5497	-2	-70.645	7.09534
0.517	-1	-63.6107	-2	-70.6145	7.00378
0.518	-1	-63.5191	-2	-70.584	7.06482
0.519	-1	-63.5191	-2	-70.645	7.12585
0.52	-1	-63.4886	-2	-70.6145	7.12585
0.521	-1	-63.5497	-2	-70.584	7.0343
0.522	-1	-63.4886	-2	-70.5992	7.1106
0.523	-1	-63.5191	-2	-70.6755	7.15637
0.524	-1	-63.6107	-2	-70.6603	7.04956
0.525	-1	-63.6107	-2	-70.6603	7.04956
0.526	-1	-63.6107	-2	-70.6908	7.08008
0.527	-1	-63.6107	-2	-70.706	7.09534
0.528	-1	-63.6107	-2	-70.6908	7.08008
0.529	-1	-63.6717	-2	-70.7213	7.04956
0.53	-1	-63.6412	-2	-70.7213	7.08008
0.531	-1	-63.6412	-2	-70.706	7.06482
0.532	-1	-63.6412	-2	-70.6603	7.01904
0.533	-1	-63.6107	-2	-70.645	7.0343
0.534	-1	-63.6107	-2	-70.6297	7.01904
0.535	-1	-63.5802	-2	-70.584	7.00378
0.536	-1	-63.5802	-2	-70.5534	6.97327
0.537	-1	-63.5191	-2	-70.5534	7.0343
0.538	-1	-63.4886	-2	-70.5534	7.06482
0.539	-1	-63.4886	-2	-70.5534	7.06482
0.54	-1	-63.4276	-2	-70.5534	7.12585
0.541	-1	-63.3971	-2	-70.5687	7.17163
0.542	-1	-63.3971	-2	-70.5687	7.17163
0.543	-1	-63.3666	-2	-70.5382	7.17163
0.544	-1	-63.3666	-2	-70.5687	7.20215
0.545	-1	-63.336	-2	-70.584	7.24792
0.546	-1	-63.3666	-2	-70.5534	7.18689
0.547	-1	-63.336	-2	-70.584	7.24792
0.548	-1	-63.336	-2	-70.584	7.24792
0.549	-1	-63.336	-2	-70.5992	7.26318
0.55	-1	-63.3971	-2	-70.584	7.18689
0.551	-1	-63.3666	-2	-70.5687	7.20215
0.552	-1	-63.3666	-2	-70.5229	7.15637
0.553	-1	-63.3055	-2	-70.4924	7.18689
0.554	-1	-63.3666	-2	-70.4466	7.08008
0.555	-1	-63.3055	-2	-70.4009	7.09534
0.556	-1	-63.3055	-2	-70.4009	7.09534
0.557	-1	-63.3055	-2	-70.172	6.86646
0.558	-1	-63.275	-2	-70.0194	6.74438
0.559	-1	-63.214	-2	-69.8973	6.68335
0.56	-1	-63.214	-2	-69.7752	6.56128
0.561	-1	-63.214	-2	-69.6837	6.46973
0.562	-1	-63.2445	-2	-69.6227	6.37817
0.563	-1	-63.1834	-2	-69.5311	6.34766
0.564	-1	-63.2445	-2	-69.4853	6.24084
0.565	-1	-63.214	-2	-69.5006	6.28662
0.566	-1	-63.2445	-2	-69.4548	6.21033
0.567	-1	-63.275	-2	-69.4243	6.14929
0.568	-1	-63.3666	-2	-69.3938	6.02722
0.569	-1	-63.336	-2	-69.3785	6.04248
0.57	-1	-63.275	-2	-69.3327	6.05774
0.571	-1	-63.336	-2	-69.287	5.95093
0.572	-1	-63.336	-2	-69.2564	5.92041
0.573	-1	-63.2445	-2	-69.2412	5.9967
0.574	-1	-63.275	-2	-69.1802	5.90515
0.575	-1	-63.3055	-2	-69.1954	5.88989
0.576	-1	-63.275	-2	-69.1496	5.87463
0.577	-1	-63.214	-2	-69.1496	5.93567
0.578	-1	-63.214	-2	-69.1802	5.96619
0.579	-1	-63.1834	-2	-69.1496	5.96619
0.58	-1	-63.1224	-2	-69.1649	6.04248
0.581	-1	-63.0919	-2	-69.1802	6.08826
0.582	-1	-63.1224	-2	-69.1649	6.04248
0.583	-1	-63.1224	-2	-69.1496	6.02722
0.584	-1	-63.0614	-2	-69.1954	6.13403
0.585	-1	-63.0614	-2	-69.2412	6.17981
0.586	-1	-63.0919	-2	-69.2412	6.14929
0.587	-1	-63.0919	-2	-69.1802	6.08826
0.588	-1	-63.0309	-2	-69.2259	6.19507
0.589	-1	-63.0614	-2	-69.2259	6.16455
0.59	-1	-63.0614	-2	-69.2107	6.14929
0.591	-1	-63.0309	-2	-69.1649	6.13403
0.592	-1	-63.0003	-2	-69.1649	6.16455
0.593	-1	-63.0309	-2	-69.1496	6.11877
0.594	-1	-63.0309	-2	-69.0733	6.04248
0.595	-1	-63.0309	-2	-69.0428	6.01196
0.596	-1	-62.9393	-2	-69.1191	6.17981
0.597	-1	-62.9393	-2	-69.1039	6.16455
0.598	-1	-62.9088	-2	-69.0886	6.17981
0.599	-1	-62.8783	-2	-69.1039	6.22559
0.6	-1	-62.9088	-2	-69.1802	6.27136
0.601	-1	-62.9088	-2	-69.1954	6.28662
0.602	-1	-62.8783	-2	-69.1344	6.2561
0.603	-1	-62.8478	-2	-69.1496	6.30188
0.604	-1	-62.9088	-2	-69.1954	6.28662
0.605	-1	-62.9088	-2	-69.1649	6.2561
0.606	-1	-62.8783	-2	-69.1649	6.28662
0.607	-1	-62.9393	-2	-69.1954	6.2561
0.608	-1	-62.8783	-2	-69.1039	6.22559
0.609	-1	-62.8783	-2	-68.9513	6.073
0.61	-1	-62.8478	-2	-68.8597	6.01196
0.611	-1	-62.9393	-2	-68.6919	5.75256
0.612	-1	-62.8172	-2	-68.524	5.70679
0.613	-1	-62.7562	-2	-68.3562	5.59998
0.614	-1	-62.7867	-2	-68.2341	5.44739
0.615	-1	-62.7562	-2	-68.1578	5.40161
0.616	-1	-62.6341	-2	-68.0968	5.46265
0.617	-1	-62.6341	-2	-67.9747	5.34058
0.618	-1	-62.5731	-2	-67.9594	5.38635
0.619	-1	-62.5121	-2	-67.9289	5.41687
0.62	-1	-62.451	-2	-67.8679	5.41687
0.621	-1	-62.3595	-2	-67.8526	5.49316
0.622	-1	-62.3595	-2	-67.8221	5.46265
0.623	-1	-62.329	-2	-67.8374	5.50842
0.624	-1	-62.2679	-2	-67.8069	5.53894
0.625	-1	-62.2984	-2	-67.7916	5.49316
0.626	-1	-62.2984	-2	-67.8679	5.56946
0.627	-1	-62.1764	-2	-67.8374	5.66101
0.628	-1	-62.1764	-2	-67.8069	5.63049
0.629	-1	-62.1459	-2	-67.8374	5.69153
0.63	-1	-62.1153	-2	-67.8069	5.69153
0.631	-1	-62.1153	-2	-67.8526	5.7373
0.632	-1	-62.1459	-2	-67.8526	5.70679
0.633	-1	-62.1459	-2	-67.8374	5.69153
0.634	-1	-62.1459	-2	-67.7916	5.64575
0.635	-1	-62.1459	-2	-67.7763	5.63049
0.636	-1	-62.1153	-2	-67.7458	5.63049
0.637	-1	-62.1153	-2	-67.7611	5.64575
0.638	-1	-62.1153	-2	-67.7458	5.63049
0.639	-1	-62.0848	-2	-67.7611	5.67627
0.64	-1	-62.0848	-2	-67.7306	5.64575
0.641	-1	-62.0848	-2	-67.8069	5.72205
0.642	-1	-62.0238	-2	-67.7916	5.76782
0.643	-1	-62.0543	-2	-67.8069	5.75256
0.644	-1	-62.1153	-2	-67.8526	5.7373
0.645	-1	-62.1153	-2	-67.8526	5.7373
0.646	-1	-62.1153	-2	-67.8832	5.76782
0.647	-1	-62.1459	-2	-67.9747	5.82886
0.648	-1	-62.2679	-2	-67.9747	5.70679
0.649	-1	-62.1764	-2	-67.9747	5.79834
0.65	-1	-62.1459	-2	-67.9594	5.8136
0.651	-1	-62.1764	-2	-67.99	5.8136
0.652	-1	-62.1459	-2	-67.9442	5.79834
0.653	-1	-62.1459	-2	-67.9137	5.76782
0.654	-1	-62.1459	-2	-67.8526	5.70679
0.655	-1	-62.1153	-2	-67.8069	5.69153
0.656	-1	-62.0848	-2	-67.7458	5.66101
0.657	-1	-62.0848	-2	-67.7001	5.61523
0.658	-1	-62.1153	-2	-67.6848	5.56946
0.659	-1	-62.1764	-2	-67.639	5.46265
0.66	-1	-62.1459	-2	-67.6085	5.46265
0.661	-1	-62.1153	-2	-67.6085	5.49316
0.662	-1	-62.1764	-2	-67.578	5.40161
0.663	-1	-62.2069	-2	-67.578	5.37109
0.664	-1	-62.1459	-2	-67.5475	5.40161
0.665	-1	-62.2069	-2	-67.6085	5.40161
0.666	-1	-62.2984	-2	-67.639	5.34058
0.667	-1	-62.2679	-2	-67.6238	5.35583
0.668	-1	-62.2374	-2	-67.6238	5.38635
0.669	-1	-62.2984	-2	-67.7001	5.40161
0.67	-1	-62.2984	-2	-67.6695	5.37109
0.671	-1	-62.2984	-2	-67.6543	5.35583
0.672	-1	-62.2984	-2	-67.639	5.34058
0.673	-1	-62.2984	-2	-67.6848	5.38635
0.674	-1	-62.2679	-2	-67.7001	5.43213
0.675	-1	-62.2374	-2	-67.6695	5.43213
0.676	-1	-62.2069	-2	-67.6543	5.44739
0.677	-1	-62.2679	-2	-67.6848	5.41687
0.678	-1	-62.2069	-2	-67.7153	5.50842
0.679	-1	-62.1764	-2	-67.6695	5.49316
0.68	-1	-62.2069	-2	-67.7458	5.53894
0.681	-1	-62.2374	-2	-67.8221	5.58472
0.682	-1	-62.1764	-2	-67.8679	5.69153
0.683	-1	-62.2679	-2	-67.8832	5.61523
0.684	-1	-62.2679	-2	-67.9442	5.67627
0.685	-1	-62.2679	-2	-67.99	5.72205
0.686	-1	-62.2984	-2	-68.0052	5.70679
0.687	-1	-62.2679	-2	-68.0205	5.75256
0.688	-1	-62.2679	-2	-68.0815	5.8136
0.689	-1	-62.2984	-2	-68.112	5.8136
0.69	-1	-62.329	-2	-68.0663	5.7373
0.691	-1	-62.3595	-2	-68.0357	5.67627
0.692	-1	-62.2984	-2	-68.0357	5.7373
0.693	-1	-62.2679	-2	-68.0205	5.75256
0.694	-1	-62.329	-2	-68.0052	5.67627
0.695	-1	-62.3595	-2	-67.99	5.63049
0.696	-1	-62.329	-2	-68.0205	5.69153
0.697	-1	-62.2984	-2	-68.0205	5.72205
0.698	-1	-62.2679	-2	-68.0205	5.75256
0.699	-1	-62.2984	-2	-68.0357	5.7373
0.7	-1	-62.2679	-2	-68.0663	5.79834
0.701	-1	-62.2984	-2	-68.0815	5.78308
0.702	-1	-62.2984	-2	-68.1273	5.82886
0.703	-1	-62.2679	-2	-68.1273	5.85938
0.704	-1	-62.2069	-2	-68.1426	5.93567
0.705	-1	-62.2984	-2	-68.2036	5.90515
0.706	-1	-62.2984	-2	-68.2341	5.93567
0.707	-1	-62.2679	-2	-68.3104	6.04248
0.708	-1	-62.2984	-2	-68.3409	6.04248
0.709	-1	-62.329	-2	-68.3867	6.05774
0.71	-1	-62.3595	-2	-68.4325	6.073
0.711	-1	-62.2984	-2	-68.3867	6.08826
0.712	-1	-62.329	-2	-68.3867	6.05774
0.713	-1	-62.3595	-2	-68.4477	6.08826
0.714	-1	-62.329	-2	-68.4172	6.08826
0.715	-1	-62.329	-2	-68.402	6.073
0.716	-1	-62.3595	-2	-68.4172	6.05774
0.717	-1	-62.329	-2	-68.4782	6.14929
0.718	-1	-62.2679	-2	-68.463	6.19507
0.719	-1	-62.2984	-2	-68.4325	6.13403
0.72	-1	-62.2984	-2	-68.463	6.16455
0.721	-1	-62.2679	-2	-68.524	6.2561
0.722	-1	-62.2984	-2	-68.4935	6.19507
0.723	-1	-62.329	-2	-68.5088	6.17981
0.724	-1	-62.329	-2	-68.6003	6.27136
0.725	-1	-62.2679	-2	-68.6156	6.34766
0.726	-1	-62.2679	-2	-68.6156	6.34766
0.727	-1	-62.2984	-2	-68.6919	6.39343
0.728	-1	-62.2069	-2	-68.7376	6.53076
0.729	-1	-62.2374	-2	-68.7529	6.5155
0.73	-1	-62.2679	-2	-68.7376	6.46973
0.731	-1	-62.2679	-2	-68.7376	6.46973
0.732	-1	-62.1459	-2	-68.7682	6.62231
0.733	-1	-62.1459	-2	-68.7834	6.63757
0.734	-1	-62.1764	-2	-68.7376	6.56128
0.735	-1	-62.1459	-2	-68.7376	6.5918
0.736	-1	-62.1153	-2	-68.7987	6.68335
0.737	-1	-62.1153	-2	-68.7682	6.65283
0.738	-1	-62.1459	-2	-68.7682	6.62231
0.739	-1	-62.1459	-2	-68.7682	6.62231
0.74	-1	-62.0848	-2	-68.8292	6.74438
0.741	-1	-62.0848	-2	-68.8445	6.75964
0.742	-1	-62.1153	-2	-68.8292	6.71387
0.743	-1	-62.0848	-2	-68.9055	6.82068
0.744	-1	-62.1459	-2	-68.9513	6.80542
0.745	-1	-62.1764	-2	-68.9513	6.7749
0.746	-1	-62.1764	-2	-68.9818	6.80542
0.747	-1	-62.1764	-2	-68.9818	6.80542
0.748	-1	-62.2069	-2	-69.0123	6.80542
0.749	-1	-62.2069	-2	-69.0123	6.80542
0.75	-1	-62.1764	-2	-69.0276	6.8512
0.751	-1	-62.2069	-2	-69.0581	6.8512
0.752	-1	-62.2679	-2	-69.0428	6.7749
0.753	-1	-62.2069	-2	-69.0276	6.82068
0.754	-1	-62.2374	-2	-69.0428	6.80542
0.755	-1	-62.2374	-2	-69.0123	6.7749
0.756	-1	-62.2069	-2	-68.9818	6.7749
0.757	-1	-62.1459	-2	-68.997	6.8512
0.758	-1	-62.0848	-2	-69.0276	6.94275
0.759	-1	-62.1153	-2	-69.0276	6.91223
0.76	-1	-62.1153	-2	-69.0276	6.91223
0.761	-1	-62.1153	-2	-68.9665	6.8512
0.762	-1	-62.1459	-2	-68.936	6.79016
0.763	-1	-62.1459	-2	-68.9055	6.75964
0.764	-1	-62.1459	-2	-68.8445	6.69861
0.765	-1	-62.1459	-2	-68.7987	6.65283
0.766	-1	-62.2069	-2	-68.7224	6.5155
0.767	-1	-62.2069	-2	-68.6766	6.46973
0.768	-1	-62.2069	-2	-68.6003	6.39343
0.769	-1	-62.2374	-2	-68.4935	6.2561
0.77	-1	-62.329	-2	-68.402	6.073
0.771	-1	-62.2374	-2	-68.3562	6.11877
0.772	-1	-62.2374	-2	-68.3104	6.073
0.773	-1	-62.2679	-2	-68.2799	6.01196
0.774	-1	-62.2374	-2	-68.2188	5.98145
0.775	-1	-62.2679	-2	-68.2188	5.95093
0.776	-1	-62.2069	-2	-68.1731	5.96619
0.777	-1	-62.2374	-2	-68.1426	5.90515
0.778	-1	-62.2679	-2	-68.0815	5.8136
0.779	-1	-62.2069	-2	-68.1426	5.93567
0.78	-1	-62.2679	-2	-68.1578	5.88989
0.781	-1	-62.2679	-2	-68.0815	5.8136
0.782	-1	-62.2679	-2	-68.1578	5.88989
0.783	-1	-62.329	-2	-68.1731	5.84412
0.784	-1	-62.39	-2	-68.2188	5.82886
0.785	-1	-62.4205	-2	-68.2036	5.78308
0.786	-1	-62.4205	-2	-68.2341	5.8136
0.787	-1	-62.5121	-2	-68.2341	5.72205
0.788	-1	-62.5731	-2	-68.2341	5.66101
0.789	-1	-62.5426	-2	-68.2494	5.70679
0.79	-1	-62.6341	-2	-68.2646	5.63049
0.791	-1	-62.6952	-2	-68.2646	5.56946
0.792	-1	-62.7257	-2	-68.2341	5.50842
0.793	-1	-62.6646	-2	-68.2341	5.56946
0.794	-1	-62.6952	-2	-68.2188	5.52368
0.795	-1	-62.6952	-2	-68.2188	5.52368
0.796	-1	-62.6646	-2	-68.1426	5.47791
0.797	-1	-62.6646	-2	-68.1883	5.52368
0.798	-1	-62.6646	-2	-68.2036	5.53894
0.799	-1	-62.6952	-2	-68.1731	5.47791
0.8	-1	-62.6036	-2	-68.1883	5.58472
0.801	-1	-62.6341	-2	-68.2036	5.56946
0.802	-1	-62.6646	-2	-68.2341	5.56946
0.803	-1	-62.7257	-2	-68.2341	5.50842
0.804	-1	-62.7257	-2	-68.2799	5.5542
0.805	-1	-62.7562	-2	-68.3257	5.56946
0.806	-1	-62.7867	-2	-68.3409	5.5542
0.807	-1	-62.7257	-2	-68.3867	5.66101
0.808	-1	-62.7562	-2	-68.3867	5.63049
0.809	-1	-62.8172	-2	-68.4477	5.63049
0.81	-1	-62.8478	-2	-68.3867	5.53894
0.811	-1	-62.7867	-2	-68.402	5.61523
0.812	-1	-62.8478	-2	-68.3714	5.52368
0.813	-1	-62.8478	-2	-68.4172	5.56946
0.814	-1	-62.8172	-2	-68.4172	5.59998
0.815	-1	-62.7562	-2	-68.402	5.64575
0.816	-1	-62.7562	-2	-68.402	5.64575
0.817	-1	-62.7257	-2	-68.4172	5.69153
0.818	-1	-62.7562	-2	-68.4172	5.66101
0.819	-1	-62.7562	-2	-68.4477	5.69153
0.82	-1	-62.7562	-2	-68.4172	5.66101
0.821	-1	-62.7867	-2	-68.4325	5.64575
0.822	-1	-62.7257	-2	-68.4325	5.70679
0.823	-1	-62.7867	-2	-68.463	5.67627
0.824	-1	-62.8783	-2	-68.463	5.58472
0.825	-1	-62.8783	-2	-68.4782	5.59998
0.826	-1	-63.0003	-2	-68.5088	5.50842
0.827	-1	-63.0614	-2	-68.5698	5.50842
0.828	-1	-63.0919	-2	-68.5545	5.46265
0.829	-1	-63.1224	-2	-68.5545	5.43213
0.83	-1	-63.1224	-2	-68.6156	5.49316
0.831	-1	-63.1529	-2	-68.5698	5.41687
0.832	-1	-63.1529	-2	-68.524	5.37109
0.833	-1	-63.1834	-2	-68.5698	5.38635
0.834	-1	-63.214	-2	-68.5851	5.37109
0.835	-1	-63.214	-2	-68.5851	5.37109
0.836	-1	-63.1834	-2	-68.5393	5.35583
0.837	-1	-63.1834	-2	-68.524	5.34058
0.838	-1	-63.1224	-2	-68.5851	5.46265
0.839	-1	-63.0614	-2	-68.4935	5.43213
0.84	-1	-63.0309	-2	-68.4782	5.44739
0.841	-1	-62.9698	-2	-68.4935	5.52368
0.842	-1	-62.9393	-2	-68.5545	5.61523
0.843	-1	-62.8478	-2	-68.5545	5.70679
0.844	-1	-62.7257	-2	-68.5545	5.82886
0.845	-1	-62.6646	-2	-68.5851	5.92041
0.846	-1	-62.451	-2	-68.6003	6.14929
0.847	-1	-62.2069	-2	-68.5851	6.37817
0.848	-1	-61.9627	-2	-68.5851	6.62231
0.849	-1	-61.6271	-2	-68.6156	6.98853
0.85	-1	-61.2303	-2	-68.6461	7.41577
0.851	-1	-60.8031	-2	-68.5851	7.78198
0.852	-1	-60.4369	-2	-68.5851	8.14819
0.853	-1	-60.1622	-2	-68.5851	8.42285
0.854	-1	-59.8265	-2	-68.5851	8.75854
0.855	-1	-59.6129	-2	-68.524	8.91113
0.856	-1	-59.3688	-2	-68.5545	9.18579
0.857	-1	-59.1856	-2	-68.6003	9.41467
0.858	-1	-59.0025	-2	-68.6003	9.59778
0.859	-1	-58.8805	-2	-68.6003	9.71985
0.86	-1	-58.7584	-2	-68.6308	9.87244
0.861	-1	-58.5753	-2	-68.6614	10.0861
0.862	-1	-58.4227	-2	-68.6919	10.2692
0.863	-1	-58.2396	-2	-68.6766	10.437
0.864	-1	-57.9649	-2	-68.7224	10.7574
0.865	-1	-57.7208	-2	-68.7529	11.0321
0.866	-1	-57.4156	-2	-68.7682	11.3525
0.867	-1	-57.0494	-2	-68.8139	11.7645
0.868	-1	-56.8968	-2	-68.8292	11.9324
0.869	-1	-56.7442	-2	-68.875	12.1307
0.87	-1	-56.6832	-2	-68.8292	12.146
0.871	-1	-56.5611	-2	-68.8292	12.2681
0.872	-1	-56.4085	-2	-68.875	12.4664
0.873	-1	-56.378	-2	-68.8597	12.4817
0.874	-1	-56.256	-2	-68.8597	12.6038
0.875	-1	-56.1339	-2	-68.8597	12.7258
0.876	-1	-56.0423	-2	-68.9055	12.8632
0.877	-1	-56.0118	-2	-68.8902	12.8784
0.878	-1	-55.9508	-2	-68.9055	12.9547
0.879	-1	-55.9813	-2	-68.997	13.0157
0.88	-1	-56.0423	-2	-69.0123	12.97
0.881	-1	-56.1949	-2	-69.0276	12.8326
0.882	-1	-56.2254	-2	-69.0581	12.8326
0.883	-1	-56.256	-2	-69.0733	12.8174
0.884	-1	-56.317	-2	-69.1344	12.8174
0.885	-1	-56.4696	-2	-69.1344	12.6648
0.886	-1	-56.5917	-2	-69.1649	12.5732
0.887	-1	-56.7137	-2	-69.1954	12.4817
0.888	-1	-56.8053	-2	-69.2107	12.4054
0.889	-1	-56.9579	-2	-69.1954	12.2375
0.89	-1	-56.9884	-2	-69.1954	12.207
0.891	-1	-57.141	-2	-69.1802	12.0392
0.892	-1	-57.1715	-2	-69.2107	12.0392
0.893	-1	-57.202	-2	-69.2259	12.0239
0.894	-1	-57.263	-2	-69.1802	11.9171
0.895	-1	-57.2936	-2	-69.1649	11.8713
0.896	-1	-57.3546	-2	-69.1802	11.8256
0.897	-1	-57.2936	-2	-69.1954	11.9019
0.898	-1	-57.3546	-2	-69.1802	11.8256
0.899	-1	-57.3851	-2	-69.1802	11.795
0.9	-1	-57.3851	-2	-69.1954	11.8103
0.901	-1	-57.4156	-2	-69.2412	11.8256
0.902	-1	-57.3851	-2	-69.2412	11.8561
0.903	-1	-57.4156	-2	-69.2717	11.8561
0.904	-1	-57.4461	-2	-69.287	11.8408
0.905	-1	-57.4156	-2	-69.3175	11.9019
0.906	-1	-57.4156	-2	-69.2717	11.8561
0.907	-1	-57.2325	-2	-69.3175	12.085
0.908	-1	-57.0494	-2	-69.348	12.2986
0.909	-1	-56.8968	-2	-69.3633	12.4664
0.91	-1	-56.8358	-2	-69.3327	12.4969
0.911	-1	-56.6832	-2	-69.3022	12.619
0.912	-1	-56.5306	-2	-69.3327	12.8021
0.913	-1	-56.4696	-2	-69.2412	12.7716
0.914	-1	-56.378	-2	-69.1802	12.8021
0.915	-1	-56.2865	-2	-69.1344	12.8479
0.916	-1	-56.2254	-2	-69.0581	12.8326
0.917	-1	-56.1949	-2	-69.0123	12.8174
0.918	-1	-56.1644	-2	-68.9208	12.7563
0.919	-1	-56.1034	-2	-68.9208	12.8174
0.92	-1	-56.0729	-2	-68.9513	12.8784
0.921	-1	-56.0729	-2	-68.8902	12.8174
0.922	-1	-56.0423	-2	-68.8292	12.7869
0.923	-1	-56.0423	-2	-68.8597	12.8174
0.924	-1	-56.0423	-2	-68.8292	12.7869
0.925	-1	-56.0729	-2	-68.7682	12.6953
0.926	-1	-56.0729	-2	-68.7682	12.6953
0.927	-1	-56.1034	-2	-68.7834	12.6801
0.928	-1	-56.1339	-2	-68.7834	12.6495
0.929	-1	-56.2254	-2	-68.7376	12.5122
0.93	-1	-56.2254	-2	-68.6766	12.4512
0.931	-1	-56.2254	-2	-68.6461	12.4207
0.932	-1	-56.256	-2	-68.5698	12.3138
0.933	-1	-56.2865	-2	-68.4325	12.146
0.934	-1	-56.317	-2	-68.3867	12.0697
0.935	-1	-56.317	-2	-68.3409	12.0239
0.936	-1	-56.378	-2	-68.2799	11.9019
0.937	-1	-56.3475	-2	-68.2036	11.8561
0.938	-1	-56.4085	-2	-68.1731	11.7645
0.939	-1	-56.4696	-2	-68.1578	11.6882
0.94	-1	-56.4085	-2	-68.0968	11.6882
0.941	-1	-56.5001	-2	-68.051	11.5509
0.942	-1	-56.5306	-2	-68.0663	11.5356
0.943	-1	-56.6222	-2	-68.0663	11.4441
0.944	-1	-56.5611	-2	-68.0052	11.4441
0.945	-1	-56.6832	-2	-67.9747	11.2915
0.946	-1	-56.7442	-2	-67.9747	11.2305
0.947	-1	-56.8053	-2	-67.9594	11.1542
0.948	-1	-56.8053	-2	-67.9289	11.1237
0.949	-1	-56.8968	-2	-67.9747	11.0779
0.95	-1	-56.8968	-2	-67.9747	11.0779
0.951	-1	-56.8663	-2	-67.9137	11.0474
0.952	-1	-56.9273	-2	-67.8374	10.91
0.953	-1	-56.9273	-2	-67.8069	10.8795
0.954	-1	-56.9273	-2	-67.7611	10.8337
0.955	-1	-56.8663	-2	-67.7001	10.8337
0.956	-1	-56.9579	-2	-67.5932	10.6354
0.957	-1	-56.9579	-2	-67.5017	10.5438
0.958	-1	-56.8968	-2	-67.3949	10.498
0.959	-1	-56.8358	-2	-67.2728	10.437
0.96	-1	-56.8968	-2	-67.1813	10.2844
0.961	-1	-56.8968	-2	-67.0897	10.1929
0.962	-1	-56.8968	-2	-66.9981	10.1013
0.963	-1	-56.9273	-2	-66.9829	10.0555
0.964	-1	-56.8663	-2	-66.8761	10.0098
0.965	-1	-56.8053	-2	-66.815	10.0098
0.966	-1	-56.8053	-2	-66.8303	10.025
0.967	-1	-56.8968	-2	-66.7845	9.8877
0.968	-1	-56.8358	-2	-66.7387	9.90295
0.969	-1	-56.7748	-2	-66.693	9.91821
0.97	-1	-56.7748	-2	-66.6777	9.90295
0.971	-1	-56.8053	-2	-66.6319	9.82666
0.972	-1	-56.7748	-2	-66.5404	9.76563
0.973	-1	-56.6832	-2	-66.4793	9.79614
0.974	-1	-56.6832	-2	-66.4336	9.75037
0.975	-1	-56.5917	-2	-66.3268	9.73511
0.976	-1	-56.5001	-2	-66.2962	9.79614
0.977	-1	-56.3475	-2	-66.2505	9.90295
0.978	-1	-56.2865	-2	-66.1894	9.90295
0.979	-1	-56.2254	-2	-66.1131	9.8877
0.98	-1	-56.1339	-2	-66.0368	9.90295
0.981	-1	-56.0729	-2	-65.9911	9.91821
0.982	-1	-56.1034	-2	-65.93	9.82666
0.983	-1	-55.9508	-2	-65.8232	9.87244
0.984	-1	-55.8287	-2	-65.7622	9.93347
0.985	-1	-55.7677	-2	-65.7011	9.93347
0.986	-1	-55.6761	-2	-65.5638	9.8877
0.987	-1	-55.5235	-2	-65.4875	9.96399
0.988	-1	-55.493	-2	-65.3502	9.85718
0.989	-1	-55.432	-2	-65.2739	9.84192
0.99	-1	-55.3404	-2	-65.1976	9.85718
0.991	-1	-55.2489	-2	-65.1213	9.87244
0.992	-1	-55.1878	-2	-65.045	9.85718
0.993	-1	-55.2184	-2	-64.984	9.76563
0.994	-1	-55.1878	-2	-64.923	9.73511
0.995	-1	-55.1573	-2	-64.8161	9.65881
0.996	-1	-55.1878	-2	-64.7398	9.552
0.997	-1	-55.1573	-2	-64.6636	9.50623
0.998	-1	-55.1268	-2	-64.6025	9.47571
0.999	-1	-55.0963	-2	-64.5415	9.44519
1	-1	-55.0963	-2	-64.511	9.41467
1.001	-1	-55.0963	-2	-64.4652	9.3689
1.002	-1	-55.0963	-2	-64.4042	9.30786
1.003	-1	-55.1878	-2	-64.3584	9.17053
1.004	-1	-55.1878	-2	-64.3584	9.17053
1.005	-1	-55.1878	-2	-64.3431	9.15527
1.006	-1	-55.1573	-2	-64.2668	9.1095
1.007	-1	-55.2184	-2	-64.1448	8.92639
1.008	-1	-55.2184	-2	-64.0685	8.8501
1.009	-1	-55.2489	-2	-63.9159	8.66699
1.01	-1	-55.2794	-2	-63.8243	8.54492
1.011	-1	-55.3099	-2	-63.748	8.43811
1.012	-1	-55.2489	-2	-63.687	8.43811
1.013	-1	-55.0353	-2	-63.5802	8.54492
1.014	-1	-54.8216	-2	-63.5191	8.69751
1.015	-1	-54.4249	-2	-63.4276	9.00269
1.016	-1	-54.0892	-2	-63.3666	9.27734
1.017	-1	-53.9671	-2	-63.3208	9.35364
1.018	-1	-53.8756	-2	-63.214	9.33838
1.019	-1	-53.8451	-2	-63.1834	9.33838
1.02	-1	-53.7535	-2	-63.1529	9.39941
1.021	-1	-53.723	-2	-63.1224	9.39941
1.022	-1	-53.7535	-2	-63.0156	9.26208
1.023	-1	-53.723	-2	-62.9698	9.24683
1.024	-1	-53.6314	-2	-62.9393	9.30786
1.025	-1	-53.6009	-2	-62.8325	9.23157
1.026	-1	-53.5704	-2	-62.7104	9.14001
1.027	-1	-53.5399	-2	-62.6189	9.07898
1.028	-1	-53.4789	-2	-62.6036	9.12476
1.029	-1	-53.4789	-2	-62.4358	8.95691
1.03	-1	-53.4483	-2	-62.2984	8.8501
1.031	-1	-53.3568	-2	-62.2221	8.86536
1.032	-1	-53.2958	-2	-62.0696	8.7738
1.033	-1	-53.2042	-2	-61.8712	8.66699
1.034	-1	-53.0821	-2	-61.7186	8.63647
1.035	-1	-52.9906	-2	-61.6881	8.69751
1.036	-1	-52.9295	-2	-61.5813	8.65173
1.037	-1	-52.838	-2	-61.4897	8.65173
1.038	-1	-52.7464	-2	-61.3982	8.65173
1.039	-1	-52.6854	-2	-61.3677	8.68225
1.04	-1	-52.6854	-2	-61.3524	8.66699
1.041	-1	-52.5938	-2	-61.2608	8.66699
1.042	-1	-52.5938	-2	-61.1388	8.54492
1.043	-1	-52.7464	-2	-61.0625	8.31604
1.044	-1	-52.777	-2	-60.9099	8.13293
1.045	-1	-52.838	-2	-60.8031	7.96509
1.046	-1	-52.8075	-2	-60.7268	7.91931
1.047	-1	-52.899	-2	-60.681	7.78198
1.048	-1	-52.9295	-2	-60.4826	7.5531
1.049	-1	-52.9601	-2	-60.3148	7.35474
1.05	-1	-52.838	-2	-60.1469	7.30896
1.051	-1	-52.838	-2	-59.9486	7.1106
1.052	-1	-52.8075	-2	-59.5519	6.74438
1.053	-1	-52.5938	-2	-59.0788	6.48499
1.054	-1	-52.5023	-2	-58.8042	6.30188
1.055	-1	-52.5328	-2	-58.56	6.02722
1.056	-1	-52.4718	-2	-58.2854	5.8136
1.057	-1	-52.4107	-2	-58.0718	5.66101
1.058	-1	-52.4107	-2	-57.9039	5.49316
1.059	-1	-52.4107	-2	-57.7208	5.31006
1.06	-1	-52.3497	-2	-57.5682	5.21851
1.061	-1	-52.3192	-2	-57.4461	5.12695
1.062	-1	-52.3497	-2	-57.3241	4.97437
1.063	-1	-52.4107	-2	-57.1105	4.69971
1.064	-1	-52.4107	-2	-56.9426	4.53186
1.065	-1	-52.4413	-2	-56.729	4.28772
1.066	-1	-52.5633	-2	-56.6222	4.05884
1.067	-1	-52.6854	-2	-56.4238	3.7384
1.068	-1	-52.7464	-2	-56.256	3.50952
1.069	-1	-52.838	-2	-56.1186	3.28064
1.07	-1	-52.9601	-2	-56.0576	3.09753
1.071	-1	-52.899	-2	-55.905	3.00598
1.072	-1	-52.8685	-2	-55.7066	2.83813
1.073	-1	-52.8075	-2	-55.6303	2.82288
1.074	-1	-52.6854	-2	-55.5083	2.82288
1.075	-1	-52.4718	-2	-55.4778	3.00598
1.076	-1	-52.2887	-2	-55.3862	3.09753
1.077	-1	-52.1056	-2	-55.3709	3.26538
1.078	-1	-51.7394	-2	-55.3252	3.58582
1.079	-1	-51.4342	-2	-55.2489	3.8147
1.08	-1	-51.4647	-2	-55.2184	3.75366
1.081	-1	-51.4647	-2	-55.1878	3.72314
1.082	-1	-51.5257	-2	-55.1726	3.64685
1.083	-1	-51.5563	-2	-55.1115	3.5553
1.084	-1	-51.7088	-2	-54.9895	3.28064
1.085	-1	-51.7394	-2	-54.9437	3.20435
1.086	-1	-51.8004	-2	-54.8827	3.08228
1.087	-1	-51.953	-2	-54.8216	2.86865
1.088	-1	-52.0751	-2	-54.7301	2.65503
1.089	-1	-52.1971	-2	-54.5775	2.38037
1.09	-1	-52.2887	-2	-54.5165	2.22778
1.091	-1	-52.3497	-2	-54.4707	2.12097
1.092	-1	-52.3497	-2	-54.4096	2.05994
1.093	-1	-52.2887	-2	-54.4249	2.13623
1.094	-1	-52.3497	-2	-54.4096	2.05994
1.095	-1	-52.3497	-2	-54.4096	2.05994
1.096	-1	-52.1666	-2	-54.3791	2.21252
1.097	-1	-51.953	-2	-54.3639	2.41089
1.098	-1	-51.8309	-2	-54.3334	2.50244
1.099	-1	-51.7394	-2	-54.2723	2.53296
1.1	-1	-51.6173	-2	-54.196	2.57874
1.101	-1	-51.6173	-2	-54.1655	2.54822
1.102	-1	-51.6783	-2	-54.1655	2.48718
1.103	-1	-51.7088	-2	-54.135	2.42615
1.104	-1	-51.7699	-2	-54.1045	2.33459
1.105	-1	-51.8614	-2	-54.1502	2.28882
1.106	-1	-51.953	-2	-54.1808	2.22778
1.107	-1	-51.953	-2	-54.1502	2.19727
1.108	-1	-52.014	-2	-54.1045	2.09045
1.109	-1	-52.1056	-2	-54.0587	1.95312
1.11	-1	-52.1666	-2	-53.9519	1.78528
1.111	-1	-52.1056	-2	-53.7688	1.66321
1.112	-1	-52.1666	-2	-53.662	1.49536
1.113	-1	-52.2582	-2	-53.6314	1.37329
1.114	-1	-52.2582	-2	-53.5399	1.28174
1.115	-1	-52.2887	-2	-53.4331	1.14441
1.116	-1	-52.3497	-2	-53.4178	1.06812
1.117	-1	-52.4413	-2	-53.372	0.930786
1.118	-1	-52.4718	-2	-53.3568	0.88501
1.119	-1	-52.5023	-2	-53.3873	0.88501
1.12	-1	-52.5938	-2	-53.4331	0.839233
1.121	-1	-52.5633	-2	-53.5246	0.961304
1.122	-1	-52.5633	-2	-53.5552	0.991821
1.123	-1	-52.5328	-2	-53.6314	1.09863
1.124	-1	-52.6854	-2	-53.723	1.0376
1.125	-1	-52.5328	-2	-53.8451	1.31226
1.126	-1	-52.5328	-2	-53.9366	1.40381
1.127	-1	-52.5938	-2	-54.074	1.4801
1.128	-1	-52.6549	-2	-54.135	1.4801
1.129	-1	-52.6854	-2	-54.2265	1.54114
1.13	-1	-52.7159	-2	-54.2571	1.54114
1.131	-1	-52.8075	-2	-54.196	1.38855
1.132	-1	-52.8685	-2	-54.2113	1.34277
1.133	-1	-52.8685	-2	-54.135	1.26648
1.134	-1	-52.9295	-2	-54.074	1.14441
1.135	-1	-53.0516	-2	-53.9824	0.930786
1.136	-1	-53.0516	-2	-53.9824	0.930786
1.137	-1	-53.0211	-2	-53.9214	0.900269
1.138	-1	-53.0821	-2	-53.8298	0.747681
1.139	-1	-53.1126	-2	-53.7535	0.640869
1.14	-1	-53.0516	-2	-53.6925	0.640869
1.141	-1	-53.0516	-2	-53.6009	0.549316
1.142	-1	-53.1126	-2	-53.5399	0.427246
1.143	-1	-53.1737	-2	-53.5552	0.38147
1.144	-1	-53.2347	-2	-53.6009	0.366211
1.145	-1	-53.2958	-2	-53.6009	0.305176
1.146	-1	-53.3263	-2	-53.6314	0.305176
1.147	-1	-53.2958	-2	-53.723	0.427246
1.148	-1	-53.2652	-2	-53.8298	0.564575
1.149	-1	-53.2652	-2	-53.8603	0.595093
1.15	-1	-53.3263	-2	-53.9977	0.671387
1.151	-1	-53.2958	-2	-54.1197	0.823975
1.152	-1	-53.3263	-2	-54.2571	0.930786
1.153	-1	-53.3873	-2	-54.3639	0.976562
1.154	-1	-53.4789	-2	-54.4402	0.961304
1.155	-1	-53.4178	-2	-54.5775	1.15967
1.156	-1	-53.4483	-2	-54.6538	1.20544
1.157	-1	-53.5399	-2	-54.7301	1.19019
1.158	-1	-53.6009	-2	-54.8674	1.26648
1.159	-1	-53.662	-2	-55.0047	1.34277
1.16	-1	-53.723	-2	-55.0963	1.37329
1.161	-1	-53.8451	-2	-55.1421	1.297
1.162	-1	-53.8756	-2	-55.2031	1.32751
1.163	-1	-53.9671	-2	-55.3099	1.34277
1.164	-1	-54.0587	-2	-55.3404	1.28174
1.165	-1	-54.0282	-2	-55.2947	1.26648
1.166	-1	-54.0587	-2	-55.4167	1.35803
1.167	-1	-54.1502	-2	-55.4167	1.26648
1.168	-1	-54.1502	-2	-55.432	1.28174
1.169	-1	-54.0892	-2	-55.432	1.34277
1.17	-1	-54.0587	-2	-55.5846	1.52588
1.171	-1	-54.0282	-2	-55.6303	1.60217
1.172	-1	-53.9671	-2	-55.6914	1.72424
1.173	-1	-53.8451	-2	-55.7372	1.89209
1.174	-1	-53.784	-2	-55.8592	2.0752
1.175	-1	-53.723	-2	-55.9203	2.19727
1.176	-1	-53.723	-2	-55.966	2.24304
1.177	-1	-53.6009	-2	-56.0271	2.42615
1.178	-1	-53.6009	-2	-56.1491	2.54822
1.179	-1	-53.5704	-2	-56.1949	2.62451
1.18	-1	-53.5704	-2	-56.256	2.68555
1.181	-1	-53.5704	-2	-56.3933	2.82288
1.182	-1	-53.5704	-2	-56.4543	2.88391
1.183	-1	-53.6314	-2	-56.5001	2.86865
1.184	-1	-53.662	-2	-56.5611	2.89917
1.185	-1	-53.6925	-2	-56.5917	2.89917
1.186	-1	-53.784	-2	-56.6527	2.86865
1.187	-1	-53.8451	-2	-56.7137	2.86865
1.188	-1	-53.9061	-2	-56.7595	2.85339
1.189	-1	-53.9671	-2	-56.8205	2.85339
1.19	-1	-54.0892	-2	-56.9121	2.82288
1.191	-1	-54.0892	-2	-56.9121	2.82288
1.192	-1	-54.0892	-2	-56.9884	2.89917
1.193	-1	-54.1502	-2	-57.0952	2.94495
1.194	-1	-54.1502	-2	-57.141	2.99072
1.195	-1	-54.2113	-2	-57.1867	2.97546
1.196	-1	-54.2418	-2	-57.2783	3.0365
1.197	-1	-54.3028	-2	-57.3393	3.0365
1.198	-1	-54.3639	-2	-57.4004	3.0365
1.199	-1	-54.3639	-2	-57.4919	3.12805
1.2	-1	-54.4249	-2	-57.5682	3.14331
1.201	-1	-54.5165	-2	-57.675	3.15857
1.202	-1	-54.5775	-2	-57.7361	3.15857
1.203	-1	-54.669	-2	-57.7818	3.11279
1.204	-1	-54.8216	-2	-57.8734	3.05176
1.205	-1	-54.9742	-2	-57.9649	2.99072
1.206	-1	-55.0353	-2	-58.0412	3.00598
1.207	-1	-55.1268	-2	-58.148	3.02124
1.208	-1	-55.3099	-2	-58.1938	2.88391
1.209	-1	-55.4015	-2	-58.2854	2.88391
1.21	-1	-55.4625	-2	-58.3769	2.91443
1.211	-1	-55.5235	-2	-58.4837	2.96021
1.212	-1	-55.5541	-2	-58.5295	2.97546
1.213	-1	-55.5846	-2	-58.5753	2.99072
1.214	-1	-55.6456	-2	-58.6058	2.96021
1.215	-1	-55.6761	-2	-58.5753	2.89917
1.216	-1	-55.6761	-2	-58.6058	2.92969
1.217	-1	-55.6151	-2	-58.6058	2.99072
1.218	-1	-55.6456	-2	-58.6668	3.02124
1.219	-1	-55.6761	-2	-58.7431	3.06702
1.22	-1	-55.7066	-2	-58.8042	3.09753
1.221	-1	-55.7372	-2	-58.9568	3.2196
1.222	-1	-55.8592	-2	-59.0636	3.20435
1.223	-1	-55.9203	-2	-59.1704	3.25012
1.224	-1	-55.9508	-2	-59.2772	3.32642
1.225	-1	-56.0423	-2	-59.384	3.34167
1.226	-1	-56.1339	-2	-59.4756	3.34167
1.227	-1	-56.1644	-2	-59.5824	3.41797
1.228	-1	-56.1339	-2	-59.6282	3.49426
1.229	-1	-56.2254	-2	-59.7502	3.52478
1.23	-1	-56.378	-2	-59.7655	3.38745
1.231	-1	-56.317	-2	-59.8418	3.52478
1.232	-1	-56.3475	-2	-59.8876	3.54004
1.233	-1	-56.4085	-2	-59.857	3.44849
1.234	-1	-56.5001	-2	-59.8723	3.37219
1.235	-1	-56.5306	-2	-59.8723	3.34167
1.236	-1	-56.5001	-2	-59.8723	3.37219
1.237	-1	-56.6222	-2	-59.8418	3.2196
1.238	-1	-56.6222	-2	-59.8723	3.25012
1.239	-1	-56.6222	-2	-59.9181	3.2959
1.24	-1	-56.6832	-2	-59.9486	3.26538
1.241	-1	-56.7748	-2	-60.0249	3.25012
1.242	-1	-56.7748	-2	-60.1012	3.32642
1.243	-1	-56.8358	-2	-60.1622	3.32642
1.244	-1	-56.9579	-2	-60.2538	3.2959
1.245	-1	-56.9884	-2	-60.3606	3.37219
1.246	-1	-57.0189	-2	-60.4216	3.40271
1.247	-1	-57.1105	-2	-60.4826	3.37219
1.248	-1	-57.202	-2	-60.5589	3.35693
1.249	-1	-57.202	-2	-60.6505	3.44849
1.25	-1	-57.1715	-2	-60.681	3.50952
1.251	-1	-57.1715	-2	-60.742	3.57056
1.252	-1	-57.1105	-2	-60.7878	3.67737
1.253	-1	-57.0799	-2	-60.8641	3.78418
1.254	-1	-57.1105	-2	-60.9251	3.8147
1.255	-1	-57.1105	-2	-60.9709	3.86047
1.256	-1	-57.0189	-2	-61.0014	3.98254
1.257	-1	-56.9884	-2	-61.0625	4.0741
1.258	-1	-56.9579	-2	-61.154	4.19617
1.259	-1	-56.9579	-2	-61.2151	4.2572
1.26	-1	-56.8968	-2	-61.2761	4.37927
1.261	-1	-56.8663	-2	-61.3677	4.50134
1.262	-1	-56.9273	-2	-61.4897	4.56238
1.263	-1	-56.8968	-2	-61.5965	4.69971
1.264	-1	-56.8663	-2	-61.6423	4.776
1.265	-1	-56.8968	-2	-61.7644	4.86755
1.266	-1	-56.8968	-2	-61.8254	4.92859
1.267	-1	-56.8663	-2	-61.917	5.05066
1.268	-1	-56.8358	-2	-61.978	5.14221
1.269	-1	-56.8663	-2	-62.0085	5.14221
1.27	-1	-56.8663	-2	-62.0238	5.15747
1.271	-1	-56.8358	-2	-62.0238	5.18799
1.272	-1	-56.8663	-2	-62.0085	5.14221
1.273	-1	-56.8968	-2	-62.039	5.14221
1.274	-1	-56.8663	-2	-62.039	5.17273
1.275	-1	-56.8358	-2	-62.0543	5.21851
1.276	-1	-56.8358	-2	-62.039	5.20325
1.277	-1	-56.8053	-2	-62.1153	5.31006
1.278	-1	-56.8053	-2	-62.1764	5.37109
1.279	-1	-56.8358	-2	-62.1764	5.34058
1.28	-1	-56.9273	-2	-62.2069	5.27954
1.281	-1	-56.9273	-2	-62.2527	5.32532
1.282	-1	-56.9579	-2	-62.3137	5.35583
1.283	-1	-57.0799	-2	-62.3747	5.2948
1.284	-1	-57.0799	-2	-62.4205	5.34058
1.285	-1	-57.1715	-2	-62.4815	5.31006
1.286	-1	-57.202	-2	-62.5426	5.34058
1.287	-1	-57.263	-2	-62.5731	5.31006
1.288	-1	-57.3851	-2	-62.6189	5.23376
1.289	-1	-57.3851	-2	-62.6799	5.2948
1.29	-1	-57.4461	-2	-62.6799	5.23376
1.291	-1	-57.4767	-2	-62.7562	5.27954
1.292	-1	-57.4767	-2	-62.7409	5.26428
1.293	-1	-57.5072	-2	-62.7257	5.21851
1.294	-1	-57.5987	-2	-62.802	5.20325
1.295	-1	-57.6598	-2	-62.802	5.14221
1.296	-1	-57.6903	-2	-62.863	5.17273
1.297	-1	-57.7208	-2	-62.8935	5.17273
1.298	-1	-57.7818	-2	-62.9393	5.15747
1.299	-1	-57.8124	-2	-62.9698	5.15747
1.3	-1	-57.8429	-2	-63.0309	5.18799
1.301	-1	-57.9649	-2	-63.1377	5.17273
1.302	-1	-58.026	-2	-63.1834	5.15747
1.303	-1	-58.087	-2	-63.2597	5.17273
1.304	-1	-58.1175	-2	-63.336	5.21851
1.305	-1	-58.1786	-2	-63.3971	5.21851
1.306	-1	-58.2701	-2	-63.4428	5.17273
1.307	-1	-58.2701	-2	-63.5191	5.24902
1.308	-1	-58.3312	-2	-63.626	5.2948
1.309	-1	-58.4532	-2	-63.6565	5.20325
1.31	-1	-58.4532	-2	-63.687	5.23376
1.311	-1	-58.4227	-2	-63.7328	5.31006
1.312	-1	-58.5143	-2	-63.7938	5.27954
1.313	-1	-58.5448	-2	-63.8243	5.27954
1.314	-1	-58.5448	-2	-63.8548	5.31006
1.315	-1	-58.5143	-2	-63.8854	5.37109
1.316	-1	-58.5448	-2	-63.9616	5.41687
1.317	-1	-58.6058	-2	-63.9616	5.35583
1.318	-1	-58.6058	-2	-63.9769	5.37109
1.319	-1	-58.6668	-2	-64.0379	5.37109
1.32	-1	-58.7279	-2	-64.099	5.37109
1.321	-1	-58.7584	-2	-64.1295	5.37109
1.322	-1	-58.7584	-2	-64.2058	5.44739
1.323	-1	-58.8194	-2	-64.2668	5.44739
1.324	-1	-58.85	-2	-64.3126	5.46265
1.325	-1	-58.85	-2	-64.3736	5.52368
1.326	-1	-58.972	-2	-64.4194	5.44739
1.327	-1	-59.0941	-2	-64.4804	5.38635
1.328	-1	-59.0636	-2	-64.511	5.44739
1.329	-1	-59.1246	-2	-64.5415	5.41687
1.33	-1	-59.1856	-2	-64.5873	5.40161
1.331	-1	-59.1551	-2	-64.6483	5.49316
1.332	-1	-59.1246	-2	-64.6178	5.49316
1.333	-1	-59.2162	-2	-64.6178	5.40161
1.334	-1	-59.2467	-2	-64.6788	5.43213
1.335	-1	-59.2467	-2	-64.7551	5.50842
1.336	-1	-59.2772	-2	-64.7551	5.47791
1.337	-1	-59.3382	-2	-64.8009	5.46265
1.338	-1	-59.3688	-2	-64.8467	5.47791
1.339	-1	-59.3382	-2	-64.8924	5.5542
1.34	-1	-59.3688	-2	-64.9077	5.53894
1.341	-1	-59.4908	-2	-64.9535	5.46265
1.342	-1	-59.5519	-2	-64.984	5.43213
1.343	-1	-59.5824	-2	-65.0755	5.49316
1.344	-1	-59.6434	-2	-65.1061	5.46265
1.345	-1	-59.7044	-2	-65.1213	5.41687
1.346	-1	-59.735	-2	-65.1824	5.44739
1.347	-1	-59.7655	-2	-65.1976	5.43213
1.348	-1	-59.8265	-2	-65.1671	5.34058
1.349	-1	-59.8876	-2	-65.1976	5.31006
1.35	-1	-59.857	-2	-65.2586	5.40161
1.351	-1	-59.9181	-2	-65.2281	5.31006
1.352	-1	-59.9791	-2	-65.2281	5.24902
1.353	-1	-60.0401	-2	-65.2739	5.23376
1.354	-1	-60.0401	-2	-65.2586	5.21851
1.355	-1	-60.1317	-2	-65.2586	5.12695
1.356	-1	-60.1012	-2	-65.2281	5.12695
1.357	-1	-60.1012	-2	-65.2586	5.15747
1.358	-1	-60.1317	-2	-65.2586	5.12695
1.359	-1	-60.1622	-2	-65.2129	5.05066
1.36	-1	-60.1927	-2	-65.2281	5.0354
1.361	-1	-60.3453	-2	-65.2892	4.94385
1.362	-1	-60.4063	-2	-65.2892	4.88281
1.363	-1	-60.4979	-2	-65.3349	4.83704
1.364	-1	-60.5589	-2	-65.396	4.83704
1.365	-1	-60.5589	-2	-65.4875	4.92859
1.366	-1	-60.62	-2	-65.4723	4.85229
1.367	-1	-60.681	-2	-65.5333	4.85229
1.368	-1	-60.742	-2	-65.5943	4.85229
1.369	-1	-60.8336	-2	-65.6401	4.80652
1.37	-1	-60.8946	-2	-65.6706	4.776
1.371	-1	-60.9557	-2	-65.7011	4.74548
1.372	-1	-60.9251	-2	-65.7469	4.82178
1.373	-1	-60.9862	-2	-65.7622	4.776
1.374	-1	-61.0777	-2	-65.7469	4.66919
1.375	-1	-61.1388	-2	-65.7622	4.62341
1.376	-1	-61.1388	-2	-65.8385	4.69971
1.377	-1	-61.1998	-2	-65.869	4.66919
1.378	-1	-61.2608	-2	-65.8537	4.5929
1.379	-1	-61.2303	-2	-65.8843	4.65393
1.38	-1	-61.2608	-2	-65.9758	4.71497
1.381	-1	-61.3524	-2	-65.9758	4.62341
1.382	-1	-61.3829	-2	-65.9605	4.57764
1.383	-1	-61.4745	-2	-66.0368	4.56238
1.384	-1	-61.505	-2	-66.0674	4.56238
1.385	-1	-61.566	-2	-66.0826	4.5166
1.386	-1	-61.5965	-2	-66.1131	4.5166
1.387	-1	-61.6271	-2	-66.2047	4.57764
1.388	-1	-61.6881	-2	-66.281	4.5929
1.389	-1	-61.7186	-2	-66.281	4.56238
1.39	-1	-61.7186	-2	-66.2962	4.57764
1.391	-1	-61.7491	-2	-66.3268	4.57764
1.392	-1	-61.6576	-2	-66.3268	4.66919
1.393	-1	-61.5355	-2	-66.2962	4.76074
1.394	-1	-61.4745	-2	-66.2962	4.82178
1.395	-1	-61.4134	-2	-66.342	4.92859
1.396	-1	-61.2914	-2	-66.3573	5.06592
1.397	-1	-61.1388	-2	-66.3573	5.21851
1.398	-1	-61.0472	-2	-66.4031	5.35583
1.399	-1	-60.9251	-2	-66.4336	5.50842
1.4	-1	-60.8336	-2	-66.4641	5.63049
1.401	-1	-60.8031	-2	-66.4793	5.67627
1.402	-1	-60.742	-2	-66.5404	5.79834
1.403	-1	-60.7726	-2	-66.6014	5.82886
1.404	-1	-60.742	-2	-66.6319	5.88989
1.405	-1	-60.7115	-2	-66.6777	5.96619
1.406	-1	-60.742	-2	-66.7235	5.98145
1.407	-1	-60.742	-2	-66.7845	6.04248
1.408	-1	-60.7115	-2	-66.815	6.10352
1.409	-1	-60.7726	-2	-66.8303	6.05774
1.41	-1	-60.8641	-2	-66.8303	5.96619
1.411	-1	-60.8946	-2	-66.7845	5.88989
1.412	-1	-60.8946	-2	-66.7845	5.88989
1.413	-1	-60.8946	-2	-66.7387	5.84412
1.414	-1	-60.9557	-2	-66.7998	5.84412
1.415	-1	-60.9557	-2	-66.8303	5.87463
1.416	-1	-61.0472	-2	-66.7998	5.75256
1.417	-1	-61.1083	-2	-66.8761	5.76782
1.418	-1	-61.1083	-2	-66.8761	5.76782
1.419	-1	-61.0777	-2	-66.9066	5.82886
1.42	-1	-61.0777	-2	-66.9219	5.84412
1.421	-1	-61.1998	-2	-66.9524	5.75256
1.422	-1	-61.2303	-2	-66.9981	5.76782
1.423	-1	-61.2303	-2	-67.0134	5.78308
1.424	-1	-61.2914	-2	-67.0439	5.75256
1.425	-1	-61.4134	-2	-67.1355	5.72205
1.426	-1	-61.4439	-2	-67.1965	5.75256
1.427	-1	-61.5355	-2	-67.1813	5.64575
1.428	-1	-61.5965	-2	-67.1507	5.5542
1.429	-1	-61.5965	-2	-67.1965	5.59998
1.43	-1	-61.5965	-2	-67.2423	5.64575
1.431	-1	-61.6881	-2	-67.1965	5.50842
1.432	-1	-61.7491	-2	-67.1965	5.44739
1.433	-1	-61.7491	-2	-67.227	5.47791
1.434	-1	-61.7796	-2	-67.2575	5.47791
1.435	-1	-61.8102	-2	-67.2118	5.40161
1.436	-1	-61.7796	-2	-67.227	5.44739
1.437	-1	-61.7186	-2	-67.3186	5.59998
1.438	-1	-61.7796	-2	-67.2575	5.47791
1.439	-1	-61.9017	-2	-67.2881	5.38635
1.44	-1	-61.8407	-2	-67.3491	5.50842
1.441	-1	-61.7796	-2	-67.4254	5.64575
1.442	-1	-61.8102	-2	-67.4254	5.61523
1.443	-1	-61.8712	-2	-67.4254	5.5542
1.444	-1	-61.8712	-2	-67.4712	5.59998
1.445	-1	-61.8407	-2	-67.5475	5.70679
1.446	-1	-61.9017	-2	-67.6238	5.72205
1.447	-1	-61.9017	-2	-67.6085	5.70679
1.448	-1	-61.9322	-2	-67.6543	5.72205
1.449	-1	-61.9322	-2	-67.6543	5.72205
1.45	-1	-62.0238	-2	-67.578	5.5542
1.451	-1	-61.9933	-2	-67.6085	5.61523
1.452	-1	-61.9322	-2	-67.6085	5.67627
1.453	-1	-61.9322	-2	-67.5932	5.66101
1.454	-1	-61.9627	-2	-67.5322	5.56946
1.455	-1	-61.9627	-2	-67.5322	5.56946
1.456	-1	-61.9322	-2	-67.5169	5.58472
1.457	-1	-61.9627	-2	-67.578	5.61523
1.458	-1	-61.9933	-2	-67.5627	5.56946
1.459	-1	-61.8712	-2	-67.5627	5.69153
1.46	-1	-61.9627	-2	-67.578	5.61523
1.461	-1	-61.9933	-2	-67.6543	5.66101
1.462	-1	-61.9627	-2	-67.6543	5.69153
1.463	-1	-61.9627	-2	-67.6848	5.72205
1.464	-1	-62.0848	-2	-67.7458	5.66101
1.465	-1	-62.0848	-2	-67.7458	5.66101
1.466	-1	-62.1764	-2	-67.7611	5.58472
1.467	-1	-62.2069	-2	-67.7916	5.58472
1.468	-1	-62.2679	-2	-67.8374	5.56946
1.469	-1	-62.2984	-2	-67.8069	5.50842
1.47	-1	-62.329	-2	-67.8069	5.47791
1.471	-1	-62.3595	-2	-67.8374	5.47791
1.472	-1	-62.329	-2	-67.8374	5.50842
1.473	-1	-62.329	-2	-67.8526	5.52368
1.474	-1	-62.329	-2	-67.8374	5.50842
1.475	-1	-62.4205	-2	-67.8069	5.38635
1.476	-1	-62.39	-2	-67.7763	5.38635
1.477	-1	-62.3595	-2	-67.7458	5.38635
1.478	-1	-62.39	-2	-67.7763	5.38635
1.479	-1	-62.3595	-2	-67.7611	5.40161
1.48	-1	-62.4205	-2	-67.7611	5.34058
1.481	-1	-62.4205	-2	-67.8374	5.41687
1.482	-1	-62.4205	-2	-67.8832	5.46265
1.483	-1	-62.451	-2	-67.9137	5.46265
1.484	-1	-62.4815	-2	-67.9289	5.44739
1.485	-1	-62.4815	-2	-67.9442	5.46265
1.486	-1	-62.5426	-2	-67.9594	5.41687
1.487	-1	-62.5731	-2	-67.99	5.41687
1.488	-1	-62.5426	-2	-68.0052	5.46265
1.489	-1	-62.5426	-2	-68.0205	5.47791
1.49	-1	-62.5731	-2	-68.0205	5.44739
1.491	-1	-62.5426	-2	-68.0357	5.49316
1.492	-1	-62.5426	-2	-68.0357	5.49316
1.493	-1	-62.5426	-2	-68.0205	5.47791
1.494	-1	-62.5731	-2	-67.9747	5.40161
1.495	-1	-62.4815	-2	-67.99	5.50842
1.496	-1	-62.451	-2	-68.0052	5.5542
1.497	-1	-62.451	-2	-67.9442	5.49316
1.498	-1	-62.4205	-2	-67.9289	5.50842
1.499	-1	-62.329	-2	-67.8832	5.5542
1.5	-1	-62.329	-2	-67.8679	5.53894
1.501	-1	-62.329	-2	-67.8832	5.5542
1.502	-1	-62.329	-2	-67.8526	5.52368
1.503	-1	-62.329	-2	-67.8526	5.52368
1.504	-1	-62.39	-2	-67.7916	5.40161
1.505	-1	-62.4815	-2	-67.7916	5.31006
1.506	-1	-62.4815	-2	-67.7458	5.26428
1.507	-1	-62.6036	-2	-67.7153	5.11169
1.508	-1	-62.6036	-2	-67.6543	5.05066
1.509	-1	-62.6036	-2	-67.5932	4.98962
1.51	-1	-62.6341	-2	-67.5322	4.89807
1.511	-1	-62.6646	-2	-67.5322	4.86755
1.512	-1	-62.7257	-2	-67.5017	4.776
1.513	-1	-62.6952	-2	-67.4559	4.76074
1.514	-1	-62.7562	-2	-67.4407	4.68445
1.515	-1	-62.7867	-2	-67.3949	4.60815
1.516	-1	-62.7562	-2	-67.3949	4.63867
1.517	-1	-62.7562	-2	-67.3338	4.57764
1.518	-1	-62.7257	-2	-67.3796	4.65393
1.519	-1	-62.8172	-2	-67.3644	4.54712
1.52	-1	-62.8172	-2	-67.4254	4.60815
1.521	-1	-62.8478	-2	-67.4407	4.5929
1.522	-1	-62.9393	-2	-67.4407	4.50134
1.523	-1	-63.0003	-2	-67.4864	4.48608
1.524	-1	-63.0309	-2	-67.5169	4.48608
1.525	-1	-63.1224	-2	-67.5169	4.39453
1.526	-1	-63.214	-2	-67.5475	4.3335
1.527	-1	-63.214	-2	-67.5932	4.37927
1.528	-1	-63.2445	-2	-67.6085	4.36401
1.529	-1	-63.3055	-2	-67.6238	4.31824
1.53	-1	-63.336	-2	-67.6543	4.31824
1.531	-1	-63.3666	-2	-67.6543	4.28772
1.532	-1	-63.4276	-2	-67.6848	4.2572
1.533	-1	-63.4886	-2	-67.6543	4.16565
1.534	-1	-63.4276	-2	-67.6695	4.24194
1.535	-1	-63.4276	-2	-67.6238	4.19617
1.536	-1	-63.4886	-2	-67.6238	4.13513
1.537	-1	-63.4886	-2	-67.639	4.15039
1.538	-1	-63.4276	-2	-67.639	4.21143
1.539	-1	-63.4276	-2	-67.639	4.21143
1.54	-1	-63.4581	-2	-67.6238	4.16565
1.541	-1	-63.4581	-2	-67.6695	4.21143
1.542	-1	-63.4276	-2	-67.6695	4.24194
1.543	-1	-63.4581	-2	-67.6695	4.21143
1.544	-1	-63.5191	-2	-67.6848	4.16565
1.545	-1	-63.5802	-2	-67.7153	4.13513
1.546	-1	-63.5191	-2	-67.7763	4.2572
1.547	-1	-63.6107	-2	-67.7611	4.15039
1.548	-1	-63.6412	-2	-67.7916	4.15039
1.549	-1	-63.5191	-2	-67.7916	4.27246
1.55	-1	-63.5802	-2	-67.7916	4.21143
1.551	-1	-63.6107	-2	-67.7916	4.18091
1.552	-1	-63.5497	-2	-67.7763	4.22668
1.553	-1	-63.4581	-2	-67.7763	4.31824
1.554	-1	-63.3666	-2	-67.7153	4.34875
1.555	-1	-63.336	-2	-67.6848	4.34875
1.556	-1	-63.2445	-2	-67.6543	4.40979
1.557	-1	-63.1224	-2	-67.6695	4.54712
1.558	-1	-63.1224	-2	-67.6543	4.53186
1.559	-1	-63.0309	-2	-67.6238	4.5929
1.56	-1	-62.8172	-2	-67.6695	4.85229
1.561	-1	-62.5731	-2	-67.6848	5.11169
1.562	-1	-62.39	-2	-67.7001	5.31006
1.563	-1	-62.1764	-2	-67.7001	5.52368
1.564	-1	-61.9017	-2	-67.7306	5.82886
1.565	-1	-61.6881	-2	-67.7306	6.04248
1.566	-1	-61.4745	-2	-67.6848	6.21033
1.567	-1	-61.1693	-2	-67.639	6.46973
1.568	-1	-60.8946	-2	-67.578	6.68335
1.569	-1	-60.7115	-2	-67.5169	6.80542
1.57	-1	-60.4979	-2	-67.4559	6.95801
1.571	-1	-60.3148	-2	-67.4101	7.09534
1.572	-1	-60.1927	-2	-67.3644	7.17163
1.573	-1	-60.0707	-2	-67.3491	7.27844
1.574	-1	-59.9486	-2	-67.2728	7.32422
1.575	-1	-59.857	-2	-67.2881	7.43103
1.576	-1	-59.8265	-2	-67.2881	7.46155
1.577	-1	-59.796	-2	-67.2423	7.44629
1.578	-1	-59.796	-2	-67.2728	7.47681
1.579	-1	-59.796	-2	-67.2881	7.49207
1.58	-1	-59.8265	-2	-67.3186	7.49207
1.581	-1	-59.8265	-2	-67.3186	7.49207
1.582	-1	-59.8265	-2	-67.3491	7.52258
1.583	-1	-59.8876	-2	-67.4559	7.56836
1.584	-1	-59.9181	-2	-67.4864	7.56836
1.585	-1	-59.9486	-2	-67.5017	7.5531
1.586	-1	-59.9791	-2	-67.5475	7.56836
1.587	-1	-60.0707	-2	-67.6085	7.53784
1.588	-1	-60.1012	-2	-67.578	7.47681
1.589	-1	-60.1622	-2	-67.5932	7.43103
1.59	-1	-60.2232	-2	-67.5627	7.33948
1.591	-1	-60.3148	-2	-67.6238	7.30896
1.592	-1	-60.3148	-2	-67.639	7.32422
1.593	-1	-60.3148	-2	-67.5627	7.24792
1.594	-1	-60.3453	-2	-67.6085	7.26318
1.595	-1	-60.3453	-2	-67.6543	7.30896
1.596	-1	-60.4063	-2	-67.6085	7.20215
1.597	-1	-60.4369	-2	-67.6085	7.17163
1.598	-1	-60.4979	-2	-67.6543	7.15637
1.599	-1	-60.5589	-2	-67.6848	7.12585
1.6	-1	-60.62	-2	-67.6543	7.0343
1.601	-1	-60.62	-2	-67.6695	7.04956
1.602	-1	-60.7115	-2	-67.7306	7.01904
1.603	-1	-60.742	-2	-67.7763	7.0343
1.604	-1	-60.7726	-2	-67.7763	7.00378
1.605	-1	-60.8946	-2	-67.8221	6.92749
1.606	-1	-60.9557	-2	-67.8679	6.91223
1.607	-1	-60.9251	-2	-67.8679	6.94275
1.608	-1	-60.9557	-2	-67.8221	6.86646
1.609	-1	-61.0472	-2	-67.8832	6.83594
1.61	-1	-61.1083	-2	-67.8832	6.7749
1.611	-1	-61.1388	-2	-67.8984	6.75964
1.612	-1	-61.2303	-2	-67.8069	6.57654
1.613	-1	-61.2608	-2	-67.8374	6.57654
1.614	-1	-61.2303	-2	-67.7763	6.54602
1.615	-1	-61.3219	-2	-67.7458	6.42395
1.616	-1	-61.3829	-2	-67.6695	6.28662
1.617	-1	-61.4439	-2	-67.6543	6.21033
1.618	-1	-61.4134	-2	-67.6848	6.27136
1.619	-1	-61.4745	-2	-67.6695	6.19507
1.62	-1	-61.505	-2	-67.639	6.13403
1.621	-1	-61.5355	-2	-67.6848	6.14929
1.622	-1	-61.566	-2	-67.6848	6.11877
1.623	-1	-61.6271	-2	-67.7153	6.08826
1.624	-1	-61.6881	-2	-67.7306	6.04248
1.625	-1	-61.7491	-2	-67.7763	6.02722
1.626	-1	-61.8102	-2	-67.7763	5.96619
1.627	-1	-61.9017	-2	-67.7916	5.88989
1.628	-1	-61.9933	-2	-67.7611	5.76782
1.629	-1	-61.9627	-2	-67.8221	5.85938
1.63	-1	-62.0543	-2	-67.8221	5.76782
1.631	-1	-62.1459	-2	-67.8069	5.66101
1.632	-1	-62.1153	-2	-67.8526	5.7373
1.633	-1	-62.1459	-2	-67.8832	5.7373
1.634	-1	-62.2679	-2	-67.8984	5.63049
1.635	-1	-62.2679	-2	-67.8832	5.61523
1.636	-1	-62.2374	-2	-67.8832	5.64575
1.637	-1	-62.2679	-2	-67.9442	5.67627
1.638	-1	-62.3595	-2	-67.8984	5.53894
1.639	-1	-62.3595	-2	-67.8984	5.53894
1.64	-1	-62.39	-2	-67.9594	5.56946
1.641	-1	-62.4205	-2	-68.0052	5.58472
1.642	-1	-62.4815	-2	-68.0052	5.52368
1.643	-1	-62.5426	-2	-68.0205	5.47791
1.644	-1	-62.5426	-2	-68.0663	5.52368
1.645	-1	-62.6036	-2	-68.0968	5.49316
1.646	-1	-62.5731	-2	-68.0815	5.50842
1.647	-1	-62.5731	-2	-68.0815	5.50842
1.648	-1	-62.6646	-2	-68.1731	5.50842
1.649	-1	-62.7257	-2	-68.1731	5.44739
1.65	-1	-62.6952	-2	-68.1578	5.46265
1.651	-1	-62.6952	-2	-68.1731	5.47791
1.652	-1	-62.7562	-2	-68.2188	5.46265
1.653	-1	-62.7562	-2	-68.2036	5.44739
1.654	-1	-62.7562	-2	-68.1578	5.40161
1.655	-1	-62.7562	-2	-68.1426	5.38635
1.656	-1	-62.7867	-2	-68.2036	5.41687
1.657	-1	-62.7257	-2	-68.1426	5.41687
1.658	-1	-62.7562	-2	-68.1731	5.41687
1.659	-1	-62.7867	-2	-68.2036	5.41687
1.66	-1	-62.7562	-2	-68.2494	5.49316
1.661	-1	-62.7867	-2	-68.2036	5.41687
1.662	-1	-62.8172	-2	-68.2494	5.43213
1.663	-1	-62.8478	-2	-68.3104	5.46265
1.664	-1	-62.8172	-2	-68.3104	5.49316
1.665	-1	-62.8172	-2	-68.2799	5.46265
1.666	-1	-62.8783	-2	-68.2799	5.40161
1.667	-1	-62.8783	-2	-68.3104	5.43213
1.668	-1	-62.9088	-2	-68.3257	5.41687
1.669	-1	-62.9393	-2	-68.3257	5.38635
1.67	-1	-62.9698	-2	-68.3104	5.34058
1.671	-1	-62.9393	-2	-68.3104	5.37109
1.672	-1	-63.0003	-2	-68.2494	5.24902
1.673	-1	-63.0003	-2	-68.1578	5.15747
1.674	-1	-63.0919	-2	-68.1273	5.0354
1.675	-1	-63.0309	-2	-68.0968	5.06592
1.676	-1	-63.0309	-2	-68.0663	5.0354
1.677	-1	-63.0309	-2	-67.9747	4.94385
1.678	-1	-63.0003	-2	-67.9289	4.92859
1.679	-1	-62.9698	-2	-67.9442	4.97437
1.68	-1	-63.0003	-2	-67.8374	4.83704
1.681	-1	-63.0003	-2	-67.7916	4.79126
1.682	-1	-62.9393	-2	-67.7916	4.85229
1.683	-1	-62.9088	-2	-67.7916	4.88281
1.684	-1	-62.9698	-2	-67.7763	4.80652
1.685	-1	-63.0003	-2	-67.7458	4.74548
1.686	-1	-63.0309	-2	-67.7916	4.76074
1.687	-1	-63.0309	-2	-67.7611	4.73022
1.688	-1	-63.1224	-2	-67.7306	4.60815
1.689	-1	-63.1834	-2	-67.7153	4.53186
1.69	-1	-63.1224	-2	-67.7763	4.65393
1.691	-1	-63.214	-2	-67.7306	4.5166
1.692	-1	-63.275	-2	-67.7153	4.44031
1.693	-1	-63.2445	-2	-67.7611	4.5166
1.694	-1	-63.2445	-2	-67.7458	4.50134
1.695	-1	-63.275	-2	-67.7306	4.45557
1.696	-1	-63.2445	-2	-67.7001	4.45557
1.697	-1	-63.2445	-2	-67.7153	4.47083
1.698	-1	-63.275	-2	-67.7763	4.50134
1.699	-1	-63.3055	-2	-67.7458	4.44031
1.7	-1	-63.275	-2	-67.7458	4.47083
1.701	-1	-63.275	-2	-67.8374	4.56238
1.702	-1	-63.3666	-2	-67.8679	4.50134
1.703	-1	-63.3971	-2	-67.8832	4.48608
1.704	-1	-63.336	-2	-67.9289	4.5929
1.705	-1	-63.3971	-2	-67.9442	4.54712
1.706	-1	-63.4581	-2	-67.9442	4.48608
1.707	-1	-63.5497	-2	-67.8984	4.34875
1.708	-1	-63.5802	-2	-67.9289	4.34875
1.709	-1	-63.6107	-2	-67.9442	4.3335
1.71	-1	-63.6717	-2	-67.8832	4.21143
1.711	-1	-63.6412	-2	-67.8679	4.22668
1.712	-1	-63.6412	-2	-67.8526	4.21143
1.713	-1	-63.7022	-2	-67.8526	4.15039
1.714	-1	-63.7022	-2	-67.8374	4.13513
1.715	-1	-63.6412	-2	-67.8069	4.16565
1.716	-1	-63.7022	-2	-67.8221	4.11987
1.717	-1	-63.7328	-2	-67.8069	4.0741
1.718	-1	-63.6412	-2	-67.8069	4.16565
1.719	-1	-63.6717	-2	-67.7763	4.10461
1.72	-1	-63.7328	-2	-67.7916	4.05884
1.721	-1	-63.7938	-2	-67.8374	4.04358
1.722	-1	-63.7633	-2	-67.8374	4.0741
1.723	-1	-63.7938	-2	-67.8832	4.08936
1.724	-1	-63.8243	-2	-67.9289	4.10461
1.725	-1	-63.8854	-2	-68.0052	4.11987
1.726	-1	-63.8854	-2	-68.0052	4.11987
1.727	-1	-63.9159	-2	-68.0205	4.10461
1.728	-1	-64.0074	-2	-68.112	4.10461
1.729	-1	-64.0074	-2	-68.0968	4.08936
1.73	-1	-64.0074	-2	-68.0968	4.08936
1.731	-1	-64.16	-2	-68.112	3.95203
1.732	-1	-64.16	-2	-68.112	3.95203
1.733	-1	-64.16	-2	-68.0663	3.90625
1.734	-1	-64.16	-2	-68.051	3.89099
1.735	-1	-64.1905	-2	-68.051	3.86047
1.736	-1	-64.16	-2	-68.0357	3.87573
1.737	-1	-64.1295	-2	-68.0205	3.89099
1.738	-1	-64.16	-2	-68.0052	3.84521
1.739	-1	-64.2516	-2	-67.99	3.7384
1.74	-1	-64.221	-2	-67.99	3.76892
1.741	-1	-64.2821	-2	-68.0205	3.7384
1.742	-1	-64.3126	-2	-68.0357	3.72314
1.743	-1	-64.2516	-2	-68.1273	3.87573
1.744	-1	-64.1295	-2	-68.1273	3.9978
1.745	-1	-64.0379	-2	-68.1578	4.11987
1.746	-1	-64.0074	-2	-68.1578	4.15039
1.747	-1	-63.9769	-2	-68.2494	4.27246
1.748	-1	-63.9159	-2	-68.2341	4.31824
1.749	-1	-63.8854	-2	-68.2341	4.34875
1.75	-1	-63.8243	-2	-68.2646	4.44031
1.751	-1	-63.7022	-2	-68.2646	4.56238
1.752	-1	-63.6412	-2	-68.2646	4.62341
1.753	-1	-63.6717	-2	-68.2188	4.54712
1.754	-1	-63.6107	-2	-68.2036	4.5929
1.755	-1	-63.5191	-2	-68.2036	4.68445
1.756	-1	-63.4886	-2	-68.2036	4.71497
1.757	-1	-63.5191	-2	-68.2341	4.71497
1.758	-1	-63.4276	-2	-68.2799	4.85229
1.759	-1	-63.3666	-2	-68.3257	4.95911
1.76	-1	-63.3666	-2	-68.3257	4.95911
1.761	-1	-63.3971	-2	-68.3714	4.97437
1.762	-1	-63.336	-2	-68.3867	5.05066
1.763	-1	-63.3055	-2	-68.402	5.09644
1.764	-1	-63.3666	-2	-68.4935	5.12695
1.765	-1	-63.336	-2	-68.524	5.18799
1.766	-1	-63.336	-2	-68.5088	5.17273
1.767	-1	-63.3971	-2	-68.5393	5.14221
1.768	-1	-63.4581	-2	-68.5545	5.09644
1.769	-1	-63.4886	-2	-68.524	5.0354
1.77	-1	-63.4581	-2	-68.4935	5.0354
1.771	-1	-63.5802	-2	-68.5393	4.95911
1.772	-1	-63.5497	-2	-68.5545	5.00488
1.773	-1	-63.5497	-2	-68.524	4.97437
1.774	-1	-63.4886	-2	-68.524	5.0354
1.775	-1	-63.5191	-2	-68.524	5.00488
1.776	-1	-63.5497	-2	-68.5545	5.00488
1.777	-1	-63.4581	-2	-68.5393	5.08118
1.778	-1	-63.4886	-2	-68.5088	5.02014
1.779	-1	-63.5802	-2	-68.5545	4.97437
1.78	-1	-63.5497	-2	-68.5545	5.00488
1.781	-1	-63.5497	-2	-68.5545	5.00488
1.782	-1	-63.6107	-2	-68.5393	4.92859
1.783	-1	-63.5802	-2	-68.5851	5.00488
1.784	-1	-63.5497	-2	-68.5851	5.0354
1.785	-1	-63.6107	-2	-68.524	4.91333
1.786	-1	-63.6107	-2	-68.5088	4.89807
1.787	-1	-63.7022	-2	-68.463	4.76074
1.788	-1	-63.6412	-2	-68.463	4.82178
1.789	-1	-63.6412	-2	-68.3867	4.74548
1.79	-1	-63.7328	-2	-68.4172	4.68445
1.791	-1	-63.7022	-2	-68.3867	4.68445
1.792	-1	-63.7328	-2	-68.3104	4.57764
1.793	-1	-63.7328	-2	-68.3257	4.5929
1.794	-1	-63.7328	-2	-68.3104	4.57764
1.795	-1	-63.6412	-2	-68.3409	4.69971
1.796	-1	-63.5802	-2	-68.2951	4.71497
1.797	-1	-63.5802	-2	-68.3257	4.74548
1.798	-1	-63.5802	-2	-68.4172	4.83704
1.799	-1	-63.4886	-2	-68.4325	4.94385
1.8	-1	-63.4886	-2	-68.4325	4.94385
1.801	-1	-63.5191	-2	-68.463	4.94385
1.802	-1	-63.4581	-2	-68.5088	5.05066
1.803	-1	-63.4276	-2	-68.5393	5.11169
1.804	-1	-63.4886	-2	-68.5393	5.05066
1.805	-1	-63.4581	-2	-68.5393	5.08118
1.806	-1	-63.4581	-2	-68.6461	5.18799
1.807	-1	-63.5191	-2	-68.6461	5.12695
1.808	-1	-63.6107	-2	-68.6308	5.02014
1.809	-1	-63.5497	-2	-68.6614	5.11169
1.81	-1	-63.5497	-2	-68.7224	5.17273
1.811	-1	-63.5802	-2	-68.7071	5.12695
1.812	-1	-63.6107	-2	-68.6919	5.08118
1.813	-1	-63.5802	-2	-68.7376	5.15747
1.814	-1	-63.6107	-2	-68.7224	5.11169
1.815	-1	-63.6107	-2	-68.6919	5.08118
1.816	-1	-63.5802	-2	-68.7071	5.12695
1.817	-1	-63.5802	-2	-68.7529	5.17273
1.818	-1	-63.4886	-2	-68.7529	5.26428
1.819	-1	-63.5497	-2	-68.7224	5.17273
1.82	-1	-63.5191	-2	-68.7834	5.26428
1.821	-1	-63.4886	-2	-68.8139	5.32532
1.822	-1	-63.5191	-2	-68.875	5.35583
1.823	-1	-63.4886	-2	-68.8445	5.35583
1.824	-1	-63.4276	-2	-68.9208	5.49316
1.825	-1	-63.5191	-2	-68.9818	5.46265
1.826	-1	-63.5191	-2	-68.997	5.47791
1.827	-1	-63.5191	-2	-68.997	5.47791
1.828	-1	-63.5191	-2	-69.0428	5.52368
1.829	-1	-63.5191	-2	-69.0733	5.5542
1.83	-1	-63.5802	-2	-69.0733	5.49316
1.831	-1	-63.5802	-2	-69.0581	5.47791
1.832	-1	-63.5497	-2	-69.0886	5.53894
1.833	-1	-63.6412	-2	-69.1191	5.47791
1.834	-1	-63.6107	-2	-69.0886	5.47791
1.835	-1	-63.5802	-2	-69.1191	5.53894
1.836	-1	-63.6107	-2	-69.1649	5.5542
1.837	-1	-63.5802	-2	-69.1802	5.59998
1.838	-1	-63.5802	-2	-69.2107	5.63049
1.839	-1	-63.5802	-2	-69.2564	5.67627
1.84	-1	-63.5802	-2	-69.287	5.70679
1.841	-1	-63.5802	-2	-69.3327	5.75256
1.842	-1	-63.5191	-2	-69.348	5.82886
1.843	-1	-63.5191	-2	-69.348	5.82886
1.844	-1	-63.5802	-2	-69.3785	5.79834
1.845	-1	-63.6107	-2	-69.348	5.7373
1.846	-1	-63.5497	-2	-69.3633	5.8136
1.847	-1	-63.5802	-2	-69.3633	5.78308
1.848	-1	-63.6107	-2	-69.3938	5.78308
1.849	-1	-63.5802	-2	-69.348	5.76782
1.85	-1	-63.5191	-2	-69.348	5.82886
1.851	-1	-63.5802	-2	-69.348	5.76782
1.852	-1	-63.5497	-2	-69.348	5.79834
1.853	-1	-63.5497	-2	-69.3022	5.75256
1.854	-1	-63.5191	-2	-69.3175	5.79834
1.855	-1	-63.5191	-2	-69.2717	5.75256
1.856	-1	-63.4886	-2	-69.287	5.79834
1.857	-1	-63.4886	-2	-69.2717	5.78308
1.858	-1	-63.4581	-2	-69.3175	5.85938
1.859	-1	-63.4886	-2	-69.3175	5.82886
1.86	-1	-63.4886	-2	-69.348	5.85938
1.861	-1	-63.4581	-2	-69.3785	5.92041
1.862	-1	-63.5191	-2	-69.3785	5.85938
1.863	-1	-63.4886	-2	-69.409	5.92041
1.864	-1	-63.4886	-2	-69.3938	5.90515
1.865	-1	-63.4886	-2	-69.3938	5.90515
1.866	-1	-63.5802	-2	-69.3785	5.79834
1.867	-1	-63.5497	-2	-69.348	5.79834
1.868	-1	-63.5497	-2	-69.3633	5.8136
1.869	-1	-63.5497	-2	-69.348	5.79834
1.87	-1	-63.5802	-2	-69.3633	5.78308
1.871	-1	-63.5497	-2	-69.348	5.79834
1.872	-1	-63.6107	-2	-69.348	5.7373
1.873	-1	-63.6107	-2	-69.3022	5.69153
1.874	-1	-63.6412	-2	-69.3022	5.66101
1.875	-1	-63.5497	-2	-69.3175	5.76782
1.876	-1	-63.4886	-2	-69.348	5.85938
1.877	-1	-63.4886	-2	-69.3785	5.88989
1.878	-1	-63.3971	-2	-69.3785	5.98145
1.879	-1	-63.3666	-2	-69.409	6.04248
1.88	-1	-63.3971	-2	-69.4548	6.05774
1.881	-1	-63.3666	-2	-69.5311	6.16455
1.882	-1	-63.3055	-2	-69.5311	6.22559
1.883	-1	-63.336	-2	-69.6074	6.27136
1.884	-1	-63.3666	-2	-69.6227	6.2561
1.885	-1	-63.3666	-2	-69.7142	6.34766
1.886	-1	-63.336	-2	-69.7142	6.37817
1.887	-1	-63.3666	-2	-69.7447	6.37817
1.888	-1	-63.3971	-2	-69.7905	6.39343
1.889	-1	-63.336	-2	-69.8515	6.5155
1.89	-1	-63.3971	-2	-69.8363	6.43921
1.891	-1	-63.4276	-2	-69.8821	6.45447
1.892	-1	-63.3971	-2	-69.9584	6.56128
1.893	-1	-63.3666	-2	-69.9278	6.56128
1.894	-1	-63.3971	-2	-69.9736	6.57654
1.895	-1	-63.3971	-2	-70.0346	6.63757
1.896	-1	-63.3055	-2	-70.0652	6.75964
1.897	-1	-63.3666	-2	-70.0499	6.68335
1.898	-1	-63.3666	-2	-70.0652	6.69861
1.899	-1	-63.3666	-2	-70.1567	6.79016
1.9	-1	-63.3055	-2	-70.1872	6.88171
1.901	-1	-63.3055	-2	-70.2025	6.89697
1.902	-1	-63.275	-2	-70.2483	6.97327
1.903	-1	-63.275	-2	-70.3246	7.04956
1.904	-1	-63.3055	-2	-70.3246	7.01904
1.905	-1	-63.3666	-2	-70.3551	6.98853
1.906	-1	-63.3666	-2	-70.3856	7.01904
1.907	-1	-63.3971	-2	-70.4009	7.00378
1.908	-1	-63.3971	-2	-70.4314	7.0343
1.909	-1	-63.3971	-2	-70.4314	7.0343
1.91	-1	-63.3666	-2	-70.4466	7.08008
1.911	-1	-63.3666	-2	-70.4924	7.12585
1.912	-1	-63.4276	-2	-70.4924	7.06482
1.913	-1	-63.4276	-2	-70.4771	7.04956
1.914	-1	-63.4276	-2	-70.4771	7.04956
1.915	-1	-63.4581	-2	-70.4619	7.00378
1.916	-1	-63.4581	-2	-70.4619	7.00378
1.917	-1	-63.4886	-2	-70.4619	6.97327
1.918	-1	-63.4276	-2	-70.4924	7.06482
1.919	-1	-63.4886	-2	-70.4771	6.98853
1.92	-1	-63.4886	-2	-70.4771	6.98853
1.921	-1	-63.4581	-2	-70.4924	7.0343
1.922	-1	-63.4581	-2	-70.5229	7.06482
1.923	-1	-63.4886	-2	-70.5534	7.06482
1.924	-1	-63.4886	-2	-70.5229	7.0343
1.925	-1	-63.4581	-2	-70.5687	7.1106
1.926	-1	-63.5497	-2	-70.6297	7.08008
1.927	-1	-63.5802	-2	-70.584	7.00378
1.928	-1	-63.5802	-2	-70.5687	6.98853
1.929	-1	-63.5802	-2	-70.6145	7.0343
1.93	-1	-63.6717	-2	-70.6145	6.94275
1.931	-1	-63.6412	-2	-70.5534	6.91223
1.932	-1	-63.6107	-2	-70.5534	6.94275
1.933	-1	-63.6412	-2	-70.584	6.94275
1.934	-1	-63.6717	-2	-70.5687	6.89697
1.935	-1	-63.6107	-2	-70.5077	6.89697
1.936	-1	-63.6107	-2	-70.4924	6.88171
1.937	-1	-63.5802	-2	-70.4924	6.91223
1.938	-1	-63.5802	-2	-70.5229	6.94275
1.939	-1	-63.5497	-2	-70.4619	6.91223
1.94	-1	-63.5802	-2	-70.5077	6.92749
1.941	-1	-63.5497	-2	-70.584	7.0343
1.942	-1	-63.5802	-2	-70.5992	7.01904
1.943	-1	-63.5191	-2	-70.6297	7.1106
1.944	-1	-63.5802	-2	-70.6603	7.08008
1.945	-1	-63.6412	-2	-70.6908	7.04956
1.946	-1	-63.6717	-2	-70.7518	7.08008
1.947	-1	-63.6717	-2	-70.7518	7.08008
1.948	-1	-63.7633	-2	-70.7518	6.98853
1.949	-1	-63.7938	-2	-70.7976	7.00378
1.95	-1	-63.7938	-2	-70.7976	7.00378
1.951	-1	-63.8243	-2	-70.8281	7.00378
1.952	-1	-63.8548	-2	-70.8434	6.98853
1.953	-1	-63.7938	-2	-70.8434	7.04956
1.954	-1	-63.8243	-2	-70.7976	6.97327
1.955	-1	-63.8548	-2	-70.7823	6.92749
1.956	-1	-63.8243	-2	-70.8434	7.01904
1.957	-1	-63.7938	-2	-70.8586	7.06482
1.958	-1	-63.8243	-2	-70.8281	7.00378
1.959	-1	-63.8548	-2	-70.8586	7.00378
1.96	-1	-63.7938	-2	-70.9197	7.12585
1.961	-1	-63.7938	-2	-70.9197	7.12585
1.962	-1	-63.7938	-2	-70.9044	7.1106
1.963	-1	-63.7938	-2	-70.9502	7.15637
1.964	-1	-63.7938	-2	-71.0112	7.21741
1.965	-1	-63.7938	-2	-71.0265	7.23267
1.966	-1	-63.8548	-2	-71.0112	7.15637
1.967	-1	-63.8243	-2	-71.0417	7.21741
1.968	-1	-63.7938	-2	-71.0875	7.2937
1.969	-1	-63.8243	-2	-71.0875	7.26318
1.97	-1	-63.8243	-2	-71.0722	7.24792
1.971	-1	-63.7938	-2	-71.057	7.26318
1.972	-1	-63.7938	-2	-71.0875	7.2937
1.973	-1	-63.8243	-2	-71.057	7.23267
1.974	-1	-63.8243	-2	-71.0417	7.21741
1.975	-1	-63.7633	-2	-71.057	7.2937
1.976	-1	-63.7328	-2	-71.057	7.32422
1.977	-1	-63.7633	-2	-71.057	7.2937
1.978	-1	-63.7633	-2	-71.0722	7.30896
1.979	-1	-63.7328	-2	-71.0875	7.35474
1.98	-1	-63.7633	-2	-71.1333	7.37
1.981	-1	-63.7633	-2	-71.1028	7.33948
1.982	-1	-63.7022	-2	-71.1485	7.44629
1.983	-1	-63.6717	-2	-71.1943	7.52258
1.984	-1	-63.7022	-2	-71.2248	7.52258
1.985	-1	-63.7633	-2	-71.2553	7.49207
1.986	-1	-63.7633	-2	-71.3164	7.5531
1.987	-1	-63.8243	-2	-71.3164	7.49207
1.988	-1	-63.8243	-2	-71.3011	7.47681
1.989	-1	-63.8548	-2	-71.3469	7.49207
1.99	-1	-63.8243	-2	-71.3622	7.53784
1.991	-1	-63.8854	-2	-71.4079	7.52258
1.992	-1	-63.8854	-2	-71.3774	7.49207
1.993	-1	-63.8854	-2	-71.3469	7.46155
1.994	-1	-63.8548	-2	-71.3774	7.52258
1.995	-1	-63.8854	-2	-71.3469	7.46155
1.996	-1	-63.9159	-2	-71.3469	7.43103
1.997	-1	-63.8548	-2	-71.3622	7.50732
[truncated: 2 more rows]

## Sheet: ED Fig. 9b
	T4 > GluClα RNAi, trial #1		T4 > GluClα RNAi, trial #2
Time (s)	Holding current (pA)	Membrane potential (mV)	Holding current (pA)	Membrane potential (mV)	Input resistance (GΩ)
0	-2.5	-49.6642	-3.5	-57.5072	7.84302
0.001	-2.5	-49.7252	-3.5	-57.5072	7.78198
0.002	-2.5	-49.7252	-3.5	-57.5377	7.8125
0.003	-2.5	-49.7557	-3.5	-57.5682	7.8125
0.004	-2.5	-49.8167	-3.5	-57.5987	7.78198
0.005	-2.5	-49.7557	-3.5	-57.5987	7.84302
0.006	-2.5	-49.7252	-3.5	-57.6292	7.90405
0.007	-2.5	-49.7862	-3.5	-57.6292	7.84302
0.008	-2.5	-49.8167	-3.5	-57.5987	7.78198
0.009	-2.5	-49.7557	-3.5	-57.6292	7.87354
0.01	-2.5	-49.7862	-3.5	-57.7208	7.93457
0.011	-2.5	-49.8167	-3.5	-57.6598	7.84302
0.012	-2.5	-49.7862	-3.5	-57.6903	7.90405
0.013	-2.5	-49.8167	-3.5	-57.7513	7.93457
0.014	-2.5	-49.8778	-3.5	-57.7818	7.90405
0.015	-2.5	-49.9083	-3.5	-57.7513	7.84302
0.016	-2.5	-49.9388	-3.5	-57.7818	7.84302
0.017	-2.5	-49.9388	-3.5	-57.8124	7.87354
0.018	-2.5	-49.9999	-3.5	-57.7818	7.78198
0.019	-2.5	-50.0609	-3.5	-57.8124	7.75146
0.02	-2.5	-50.0609	-3.5	-57.8734	7.8125
0.021	-2.5	-50.1219	-3.5	-57.9039	7.78198
0.022	-2.5	-50.2135	-3.5	-57.9344	7.72095
0.023	-2.5	-50.244	-3.5	-57.9344	7.69043
0.024	-2.5	-50.2745	-3.5	-57.9649	7.69043
0.025	-2.5	-50.3355	-3.5	-57.9344	7.59888
0.026	-2.5	-50.3661	-3.5	-57.9649	7.59888
0.027	-2.5	-50.3966	-3.5	-57.9649	7.56836
0.028	-2.5	-50.3661	-3.5	-57.8429	7.47681
0.029	-2.5	-50.3966	-3.5	-57.7513	7.35474
0.03	-2.5	-50.3661	-3.5	-57.7513	7.38525
0.031	-2.5	-50.3355	-3.5	-57.7208	7.38525
0.032	-2.5	-50.3966	-3.5	-57.6903	7.2937
0.033	-2.5	-50.3966	-3.5	-57.6292	7.23267
0.034	-2.5	-50.3661	-3.5	-57.6598	7.2937
0.035	-2.5	-50.3661	-3.5	-57.6292	7.26318
0.036	-2.5	-50.3966	-3.5	-57.6292	7.23267
0.037	-2.5	-50.4576	-3.5	-57.6292	7.17163
0.038	-2.5	-50.3966	-3.5	-57.6598	7.26318
0.039	-2.5	-50.4576	-3.5	-57.6903	7.23267
0.04	-2.5	-50.5187	-3.5	-57.6598	7.14111
0.041	-2.5	-50.4881	-3.5	-57.6903	7.20215
0.042	-2.5	-50.4576	-3.5	-57.7208	7.26318
0.043	-2.5	-50.4576	-3.5	-57.6598	7.20215
0.044	-2.5	-50.4881	-3.5	-57.6598	7.17163
0.045	-2.5	-50.4881	-3.5	-57.7208	7.23267
0.046	-2.5	-50.3966	-3.5	-57.6903	7.2937
0.047	-2.5	-50.4271	-3.5	-57.6598	7.23267
0.048	-2.5	-50.3966	-3.5	-57.6598	7.26318
0.049	-2.5	-50.3966	-3.5	-57.6598	7.26318
0.05	-2.5	-50.3661	-3.5	-57.5987	7.23267
0.051	-2.5	-50.3966	-3.5	-57.5987	7.20215
0.052	-2.5	-50.3661	-3.5	-57.6292	7.26318
0.053	-2.5	-50.3966	-3.5	-57.5377	7.14111
0.054	-2.5	-50.3661	-3.5	-57.4767	7.1106
0.055	-2.5	-50.3661	-3.5	-57.5377	7.17163
0.056	-2.5	-50.3661	-3.5	-57.5682	7.20215
0.057	-2.5	-50.3661	-3.5	-57.5682	7.20215
0.058	-2.5	-50.3966	-3.5	-57.5377	7.14111
0.059	-2.5	-50.3661	-3.5	-57.5682	7.20215
0.06	-2.5	-50.3355	-3.5	-57.6292	7.2937
0.061	-2.5	-50.3355	-3.5	-57.6292	7.2937
0.062	-2.5	-50.305	-3.5	-57.6292	7.32422
0.063	-2.5	-50.244	-3.5	-57.6598	7.41577
0.064	-2.5	-50.2745	-3.5	-57.6292	7.35474
0.065	-2.5	-50.305	-3.5	-57.6598	7.35474
0.066	-2.5	-50.2745	-3.5	-57.6903	7.41577
0.067	-2.5	-50.244	-3.5	-57.6903	7.44629
0.068	-2.5	-50.1524	-3.5	-57.6292	7.47681
0.069	-2.5	-50.1219	-3.5	-57.6903	7.56836
0.07	-2.5	-50.1219	-3.5	-57.7818	7.65991
0.071	-2.5	-50.0609	-3.5	-57.8124	7.75146
0.072	-2.5	-50.1524	-3.5	-57.7513	7.59888
0.073	-2.5	-50.183	-3.5	-57.7818	7.59888
0.074	-2.5	-50.1524	-3.5	-57.7818	7.62939
0.075	-2.5	-50.1524	-3.5	-57.7818	7.62939
0.076	-2.5	-50.1524	-3.5	-57.8124	7.65991
0.077	-2.5	-50.1219	-3.5	-57.8429	7.72095
0.078	-2.5	-50.0609	-3.5	-57.8429	7.78198
0.079	-2.5	-50.0914	-3.5	-57.8429	7.75146
0.08	-2.5	-50.0609	-3.5	-57.9039	7.84302
0.081	-2.5	-50.0609	-3.5	-57.9344	7.87354
0.082	-2.5	-50.0304	-3.5	-57.9039	7.87354
0.083	-2.5	-50.0304	-3.5	-57.9344	7.90405
0.084	-2.5	-49.9999	-3.5	-58.026	8.02612
0.085	-2.5	-49.9693	-3.5	-58.026	8.05664
0.086	-2.5	-49.9693	-3.5	-58.0565	8.08716
0.087	-2.5	-49.9999	-3.5	-58.087	8.08716
0.088	-2.5	-49.9999	-3.5	-58.1175	8.11768
0.089	-2.5	-49.9693	-3.5	-58.1786	8.20923
0.09	-2.5	-49.9999	-3.5	-58.1786	8.17871
0.091	-2.5	-50.0609	-3.5	-58.2396	8.17871
0.092	-2.5	-49.9999	-3.5	-58.2091	8.20923
0.093	-2.5	-50.0304	-3.5	-58.1786	8.14819
0.094	-2.5	-50.0609	-3.5	-58.2091	8.14819
0.095	-2.5	-50.0304	-3.5	-58.1786	8.14819
0.096	-2.5	-50.0609	-3.5	-58.1786	8.11768
0.097	-2.5	-50.0609	-3.5	-58.1786	8.11768
0.098	-2.5	-50.0914	-3.5	-58.1786	8.08716
0.099	-2.5	-50.0914	-3.5	-58.1786	8.08716
0.1	-2.5	-50.0914	-3.5	-58.148	8.05664
0.101	-2.5	-50.1219	-3.5	-58.2396	8.11768
0.102	-2.5	-50.1524	-3.5	-58.2701	8.11768
0.103	-2.5	-50.0914	-3.5	-58.3312	8.23975
0.104	-2.5	-50.1524	-3.5	-58.2701	8.11768
0.105	-2.5	-50.183	-3.5	-58.3312	8.14819
0.106	-2.5	-50.1219	-3.5	-58.3006	8.17871
0.107	-2.5	-50.0609	-3.5	-58.2701	8.20923
0.108	-2.5	-50.0914	-3.5	-58.2396	8.14819
0.109	-2.5	-50.0609	-3.5	-58.2396	8.17871
0.11	-2.5	-49.9083	-3.5	-58.2396	8.3313
0.111	-2.5	-49.9083	-3.5	-58.2701	8.36182
0.112	-2.5	-49.9083	-3.5	-58.2091	8.30078
0.113	-2.5	-49.9083	-3.5	-58.3006	8.39233
0.114	-2.5	-49.8778	-3.5	-58.2396	8.36182
0.115	-2.5	-49.8473	-3.5	-58.2091	8.36182
0.116	-2.5	-49.8473	-3.5	-58.2701	8.42285
0.117	-2.5	-49.8167	-3.5	-58.2091	8.39233
0.118	-2.5	-49.8167	-3.5	-58.2396	8.42285
0.119	-2.5	-49.8167	-3.5	-58.3006	8.48389
0.12	-2.5	-49.8473	-3.5	-58.3006	8.45337
0.121	-2.5	-49.8473	-3.5	-58.2091	8.36182
0.122	-2.5	-49.8473	-3.5	-58.2701	8.42285
0.123	-2.5	-49.8473	-3.5	-58.3617	8.5144
0.124	-2.5	-49.8778	-3.5	-58.3006	8.42285
0.125	-2.5	-49.8778	-3.5	-58.2701	8.39233
0.126	-2.5	-49.8778	-3.5	-58.3617	8.48389
0.127	-2.5	-49.9083	-3.5	-58.3312	8.42285
0.128	-2.5	-49.8778	-3.5	-58.2701	8.39233
0.129	-2.5	-49.8167	-3.5	-58.3006	8.48389
0.13	-2.5	-49.8167	-3.5	-58.3006	8.48389
0.131	-2.5	-49.8167	-3.5	-58.2396	8.42285
0.132	-2.5	-49.7862	-3.5	-58.2396	8.45337
0.133	-2.5	-49.7862	-3.5	-58.2701	8.48389
0.134	-2.5	-49.8167	-3.5	-58.2701	8.45337
0.135	-2.5	-49.8473	-3.5	-58.2701	8.42285
0.136	-2.5	-49.8167	-3.5	-58.3312	8.5144
0.137	-2.5	-49.8167	-3.5	-58.3006	8.48389
0.138	-2.5	-49.8167	-3.5	-58.2396	8.42285
0.139	-2.5	-49.8167	-3.5	-58.2396	8.42285
0.14	-2.5	-49.8167	-3.5	-58.3006	8.48389
0.141	-2.5	-49.7862	-3.5	-58.3006	8.5144
0.142	-2.5	-49.8473	-3.5	-58.3312	8.48389
0.143	-2.5	-49.7862	-3.5	-58.3312	8.54492
0.144	-2.5	-49.7862	-3.5	-58.3922	8.60596
0.145	-2.5	-49.8167	-3.5	-58.3617	8.54492
0.146	-2.5	-49.8167	-3.5	-58.3312	8.5144
0.147	-2.5	-49.7557	-3.5	-58.3922	8.63647
0.148	-2.5	-49.7252	-3.5	-58.3617	8.63647
0.149	-2.5	-49.7252	-3.5	-58.3617	8.63647
0.15	-2.5	-49.6947	-3.5	-58.3922	8.69751
0.151	-2.5	-49.6336	-3.5	-58.4227	8.78906
0.152	-2.5	-49.6642	-3.5	-58.3617	8.69751
0.153	-2.5	-49.6947	-3.5	-58.3312	8.63647
0.154	-2.5	-49.6336	-3.5	-58.3617	8.72803
0.155	-2.5	-49.6642	-3.5	-58.3922	8.72803
0.156	-2.5	-49.7252	-3.5	-58.3312	8.60596
0.157	-2.5	-49.6336	-3.5	-58.3617	8.72803
0.158	-2.5	-49.6336	-3.5	-58.3922	8.75854
0.159	-2.5	-49.6642	-3.5	-58.3617	8.69751
0.16	-2.5	-49.7252	-3.5	-58.3617	8.63647
0.161	-2.5	-49.6642	-3.5	-58.3312	8.66699
0.162	-2.5	-49.6336	-3.5	-58.3617	8.72803
0.163	-2.5	-49.6642	-3.5	-58.3312	8.66699
0.164	-2.5	-49.6336	-3.5	-58.3922	8.75854
0.165	-2.5	-49.6031	-3.5	-58.4227	8.81958
0.166	-2.5	-49.6336	-3.5	-58.4227	8.78906
0.167	-2.5	-49.6031	-3.5	-58.3922	8.78906
0.168	-2.5	-49.5421	-3.5	-58.3922	8.8501
0.169	-2.5	-49.5421	-3.5	-58.4532	8.91113
0.17	-2.5	-49.5421	-3.5	-58.3922	8.8501
0.171	-2.5	-49.5116	-3.5	-58.3312	8.81958
0.172	-2.5	-49.5421	-3.5	-58.3922	8.8501
0.173	-2.5	-49.5421	-3.5	-58.3617	8.81958
0.174	-2.5	-49.5726	-3.5	-58.3312	8.75854
0.175	-2.5	-49.5421	-3.5	-58.4227	8.88062
0.176	-2.5	-49.4811	-3.5	-58.4532	8.97217
0.177	-2.5	-49.5116	-3.5	-58.4227	8.91113
0.178	-2.5	-49.5116	-3.5	-58.3922	8.88062
0.179	-2.5	-49.5116	-3.5	-58.3922	8.88062
0.18	-2.5	-49.4811	-3.5	-58.4227	8.94165
0.181	-2.5	-49.5116	-3.5	-58.3922	8.88062
0.182	-2.5	-49.5421	-3.5	-58.3922	8.8501
0.183	-2.5	-49.5421	-3.5	-58.4532	8.91113
0.184	-2.5	-49.5116	-3.5	-58.4227	8.91113
0.185	-2.5	-49.4811	-3.5	-58.4227	8.94165
0.186	-2.5	-49.5116	-3.5	-58.4532	8.94165
0.187	-2.5	-49.4811	-3.5	-58.4837	9.00269
0.188	-2.5	-49.4811	-3.5	-58.4837	9.00269
0.189	-2.5	-49.4811	-3.5	-58.4532	8.97217
0.19	-2.5	-49.42	-3.5	-58.5143	9.09424
0.191	-2.5	-49.42	-3.5	-58.4837	9.06372
0.192	-2.5	-49.3895	-3.5	-58.5143	9.12476
0.193	-2.5	-49.4811	-3.5	-58.4837	9.00269
0.194	-2.5	-49.4505	-3.5	-58.4532	9.00269
0.195	-2.5	-49.4811	-3.5	-58.4532	8.97217
0.196	-2.5	-49.4505	-3.5	-58.4227	8.97217
0.197	-2.5	-49.3895	-3.5	-58.4837	9.09424
0.198	-2.5	-49.298	-3.5	-58.4227	9.12476
0.199	-2.5	-49.1454	-3.5	-58.3617	9.21631
0.2	-2.5	-49.1759	-3.5	-58.3922	9.21631
0.201	-2.5	-49.0538	-3.5	-58.4532	9.39941
0.202	-2.5	-48.9928	-3.5	-58.4227	9.42993
0.203	-2.5	-48.9623	-3.5	-58.3922	9.42993
0.204	-2.5	-48.8707	-3.5	-58.4227	9.552
0.205	-2.5	-48.8402	-3.5	-58.3617	9.52148
0.206	-2.5	-48.7486	-3.5	-58.3312	9.58252
0.207	-2.5	-48.7181	-3.5	-58.3312	9.61304
0.208	-2.5	-48.6571	-3.5	-58.3617	9.70459
0.209	-2.5	-48.6266	-3.5	-58.3312	9.70459
0.21	-2.5	-48.5655	-3.5	-58.2701	9.70459
0.211	-2.5	-48.596	-3.5	-58.3006	9.70459
0.212	-2.5	-48.5045	-3.5	-58.2701	9.76562
0.213	-2.5	-48.4129	-3.5	-58.2091	9.79614
0.214	-2.5	-48.3824	-3.5	-58.148	9.76562
0.215	-2.5	-48.3519	-3.5	-58.2091	9.85718
0.216	-2.5	-48.3214	-3.5	-58.148	9.82666
0.217	-2.5	-48.2604	-3.5	-58.1786	9.91821
0.218	-2.5	-48.2604	-3.5	-58.1786	9.91821
0.219	-2.5	-48.2604	-3.5	-58.2091	9.94873
0.22	-2.5	-48.1993	-3.5	-58.1786	9.97925
0.221	-2.5	-48.1688	-3.5	-58.1175	9.94873
0.222	-2.5	-48.1383	-3.5	-58.148	10.0098
0.223	-2.5	-48.1383	-3.5	-58.148	10.0098
0.224	-2.5	-48.1078	-3.5	-58.087	9.97925
0.225	-2.5	-48.1383	-3.5	-58.148	10.0098
0.226	-2.5	-48.1993	-3.5	-58.148	9.94873
0.227	-2.5	-48.1078	-3.5	-58.148	10.0403
0.228	-2.5	-48.0772	-3.5	-58.148	10.0708
0.229	-2.5	-48.1078	-3.5	-58.148	10.0403
0.23	-2.5	-48.1383	-3.5	-58.148	10.0098
0.231	-2.5	-48.0467	-3.5	-58.0565	10.0098
0.232	-2.5	-48.0162	-3.5	-58.0565	10.0403
0.233	-2.5	-48.0467	-3.5	-58.087	10.0403
0.234	-2.5	-48.0467	-3.5	-58.087	10.0403
0.235	-2.5	-47.9247	-3.5	-57.9955	10.0708
0.236	-2.5	-47.9857	-3.5	-57.9955	10.0098
0.237	-2.5	-47.9857	-3.5	-58.026	10.0403
0.238	-2.5	-47.9857	-3.5	-58.026	10.0403
0.239	-2.5	-47.9552	-3.5	-58.026	10.0708
0.24	-2.5	-47.9552	-3.5	-58.026	10.0708
0.241	-2.5	-47.9552	-3.5	-57.9955	10.0403
0.242	-2.5	-47.9247	-3.5	-57.9955	10.0708
0.243	-2.5	-47.9247	-3.5	-58.026	10.1013
0.244	-2.5	-47.9247	-3.5	-58.0565	10.1318
0.245	-2.5	-47.9857	-3.5	-58.026	10.0403
0.246	-2.5	-47.9247	-3.5	-57.9955	10.0708
0.247	-2.5	-47.8636	-3.5	-58.0565	10.1929
0.248	-2.5	-47.8636	-3.5	-58.087	10.2234
0.249	-2.5	-47.8331	-3.5	-58.026	10.1929
0.25	-2.5	-47.8331	-3.5	-57.9955	10.1624
0.251	-2.5	-47.7721	-3.5	-58.087	10.3149
0.252	-2.5	-47.7721	-3.5	-57.9955	10.2234
0.253	-2.5	-47.7416	-3.5	-57.9955	10.2539
0.254	-2.5	-47.7416	-3.5	-58.026	10.2844
0.255	-2.5	-47.6805	-3.5	-58.0565	10.376
0.256	-2.5	-47.6805	-3.5	-57.9955	10.3149
0.257	-2.5	-47.65	-3.5	-58.026	10.376
0.258	-2.5	-47.6805	-3.5	-58.087	10.4065
0.259	-2.5	-47.6195	-3.5	-58.1175	10.498
0.26	-2.5	-47.5584	-3.5	-58.087	10.5286
0.261	-2.5	-47.5279	-3.5	-58.0565	10.5286
0.262	-2.5	-47.5279	-3.5	-58.148	10.6201
0.263	-2.5	-47.4974	-3.5	-58.026	10.5286
0.264	-2.5	-47.4364	-3.5	-58.026	10.5896
0.265	-2.5	-47.3448	-3.5	-58.087	10.7422
0.266	-2.5	-47.3753	-3.5	-58.087	10.7117
0.267	-2.5	-47.3448	-3.5	-58.1175	10.7727
0.268	-2.5	-47.3143	-3.5	-58.087	10.7727
0.269	-2.5	-47.3448	-3.5	-58.1175	10.7727
0.27	-2.5	-47.3448	-3.5	-58.0565	10.7117
0.271	-2.5	-47.2838	-3.5	-57.9955	10.7117
0.272	-2.5	-47.2838	-3.5	-58.026	10.7422
0.273	-2.5	-47.3143	-3.5	-57.9955	10.6812
0.274	-2.5	-47.3143	-3.5	-57.9649	10.6506
0.275	-2.5	-47.2533	-3.5	-57.9649	10.7117
0.276	-2.5	-47.2533	-3.5	-57.9955	10.7422
0.277	-2.5	-47.2838	-3.5	-57.9955	10.7117
0.278	-2.5	-47.2533	-3.5	-57.9344	10.6812
0.279	-2.5	-47.1922	-3.5	-57.9955	10.8032
0.28	-2.5	-47.1312	-3.5	-57.9039	10.7727
0.281	-2.5	-47.1312	-3.5	-57.9039	10.7727
0.282	-2.5	-47.0702	-3.5	-57.9039	10.8337
0.283	-2.5	-47.0091	-3.5	-57.9344	10.9253
0.284	-2.5	-47.0091	-3.5	-57.9344	10.9253
0.285	-2.5	-47.0396	-3.5	-57.9039	10.8643
0.286	-2.5	-46.9481	-3.5	-57.9344	10.9863
0.287	-2.5	-46.9176	-3.5	-57.9649	11.0474
0.288	-2.5	-46.9481	-3.5	-57.9039	10.9558
0.289	-2.5	-46.9176	-3.5	-57.9039	10.9863
0.29	-2.5	-46.8871	-3.5	-57.9344	11.0474
0.291	-2.5	-46.9481	-3.5	-57.9649	11.0168
0.292	-2.5	-47.0091	-3.5	-57.9649	10.9558
0.293	-2.5	-47.0091	-3.5	-57.9344	10.9253
0.294	-2.5	-46.9786	-3.5	-57.9955	11.0168
0.295	-2.5	-46.9786	-3.5	-57.9344	10.9558
0.296	-2.5	-47.0091	-3.5	-57.9344	10.9253
0.297	-2.5	-46.9786	-3.5	-58.026	11.0474
0.298	-2.5	-47.0396	-3.5	-58.087	11.0474
0.299	-2.5	-47.0396	-3.5	-58.026	10.9863
0.3	-2.5	-47.0702	-3.5	-58.0565	10.9863
0.301	-2.5	-47.0702	-3.5	-58.1175	11.0474
0.302	-2.5	-47.1007	-3.5	-58.087	10.9863
0.303	-2.5	-47.0702	-3.5	-58.087	11.0168
0.304	-2.5	-47.0702	-3.5	-58.1175	11.0474
0.305	-2.5	-47.1007	-3.5	-58.087	10.9863
0.306	-2.5	-47.1617	-3.5	-58.087	10.9253
0.307	-2.5	-47.1617	-3.5	-58.0565	10.8948
0.308	-2.5	-47.1007	-3.5	-58.0565	10.9558
0.309	-2.5	-47.1007	-3.5	-58.026	10.9253
0.31	-2.5	-47.1007	-3.5	-57.9649	10.8643
0.311	-2.5	-47.1312	-3.5	-57.9649	10.8337
0.312	-2.5	-47.0702	-3.5	-57.9649	10.8948
0.313	-2.5	-47.1312	-3.5	-57.8734	10.7422
0.314	-2.5	-47.2228	-3.5	-57.8429	10.6201
0.315	-2.5	-47.1922	-3.5	-57.8734	10.6812
0.316	-2.5	-47.2228	-3.5	-57.8429	10.6201
0.317	-2.5	-47.2838	-3.5	-57.8429	10.5591
0.318	-2.5	-47.3143	-3.5	-57.7818	10.4675
0.319	-2.5	-47.3448	-3.5	-57.7818	10.437
0.32	-2.5	-47.3143	-3.5	-57.7818	10.4675
0.321	-2.5	-47.3753	-3.5	-57.7208	10.3455
0.322	-2.5	-47.3143	-3.5	-57.8124	10.498
0.323	-2.5	-47.1922	-3.5	-57.8429	10.6506
0.324	-2.5	-47.2228	-3.5	-57.7208	10.498
0.325	-2.5	-47.1922	-3.5	-57.6598	10.4675
0.326	-2.5	-47.1617	-3.5	-57.6598	10.498
0.327	-2.5	-47.1007	-3.5	-57.6292	10.5286
0.328	-2.5	-47.1007	-3.5	-57.5377	10.437
0.329	-2.5	-47.0702	-3.5	-57.5072	10.437
0.33	-2.5	-47.0396	-3.5	-57.5682	10.5286
0.331	-2.5	-47.0396	-3.5	-57.4767	10.437
0.332	-2.5	-47.0702	-3.5	-57.4767	10.4065
0.333	-2.5	-47.0702	-3.5	-57.4461	10.376
0.334	-2.5	-47.0702	-3.5	-57.4461	10.376
0.335	-2.5	-47.1007	-3.5	-57.3851	10.2844
0.336	-2.5	-47.2228	-3.5	-57.3851	10.1624
0.337	-2.5	-47.2533	-3.5	-57.4156	10.1624
0.338	-2.5	-47.2838	-3.5	-57.4461	10.1624
0.339	-2.5	-47.3753	-3.5	-57.4156	10.0403
0.34	-2.5	-47.4669	-3.5	-57.4461	9.97925
0.341	-2.5	-47.5279	-3.5	-57.4767	9.94873
0.342	-2.5	-47.5584	-3.5	-57.4461	9.8877
0.343	-2.5	-47.589	-3.5	-57.4156	9.82666
0.344	-2.5	-47.5584	-3.5	-57.5072	9.94873
0.345	-2.5	-47.5584	-3.5	-57.4767	9.91821
0.346	-2.5	-47.589	-3.5	-57.4461	9.85718
0.347	-2.5	-47.589	-3.5	-57.4767	9.8877
0.348	-2.5	-47.4974	-3.5	-57.4461	9.94873
0.349	-2.5	-47.5584	-3.5	-57.4156	9.85718
0.35	-2.5	-47.6195	-3.5	-57.4461	9.82666
0.351	-2.5	-47.589	-3.5	-57.4156	9.82666
0.352	-2.5	-47.5584	-3.5	-57.4461	9.8877
0.353	-2.5	-47.5584	-3.5	-57.4156	9.85718
0.354	-2.5	-47.6195	-3.5	-57.3851	9.76562
0.355	-2.5	-47.5584	-3.5	-57.4461	9.8877
0.356	-2.5	-47.589	-3.5	-57.4156	9.82666
0.357	-2.5	-47.6195	-3.5	-57.3851	9.76562
0.358	-2.5	-47.65	-3.5	-57.4156	9.76562
0.359	-2.5	-47.6195	-3.5	-57.4461	9.82666
0.36	-2.5	-47.65	-3.5	-57.3851	9.73511
0.361	-2.5	-47.711	-3.5	-57.4461	9.73511
0.362	-2.5	-47.711	-3.5	-57.5072	9.79614
0.363	-2.5	-47.711	-3.5	-57.4461	9.73511
0.364	-2.5	-47.6805	-3.5	-57.4767	9.79614
0.365	-2.5	-47.65	-3.5	-57.4767	9.82666
0.366	-2.5	-47.6805	-3.5	-57.5072	9.82666
0.367	-2.5	-47.711	-3.5	-57.4461	9.73511
0.368	-2.5	-47.7721	-3.5	-57.3851	9.61304
0.369	-2.5	-47.8026	-3.5	-57.4156	9.61304
0.37	-2.5	-47.7721	-3.5	-57.3546	9.58252
0.371	-2.5	-47.8331	-3.5	-57.3241	9.49097
0.372	-2.5	-47.8636	-3.5	-57.3851	9.52148
0.373	-2.5	-47.8331	-3.5	-57.3851	9.552
0.374	-2.5	-47.8026	-3.5	-57.2936	9.49097
0.375	-2.5	-47.8941	-3.5	-57.263	9.3689
0.376	-2.5	-47.9247	-3.5	-57.263	9.33838
0.377	-2.5	-47.8636	-3.5	-57.2325	9.3689
0.378	-2.5	-47.8941	-3.5	-57.2325	9.33838
0.379	-2.5	-47.9247	-3.5	-57.202	9.27734
0.38	-2.5	-47.9552	-3.5	-57.202	9.24683
0.381	-2.5	-47.9247	-3.5	-57.1715	9.24683
0.382	-2.5	-47.9552	-3.5	-57.1715	9.21631
0.383	-2.5	-47.9857	-3.5	-57.202	9.21631
0.384	-2.5	-47.9247	-3.5	-57.263	9.33838
0.385	-2.5	-47.9857	-3.5	-57.2325	9.24683
0.386	-2.5	-47.9857	-3.5	-57.202	9.21631
0.387	-2.5	-47.9552	-3.5	-57.2325	9.27734
0.388	-2.5	-47.8941	-3.5	-57.2936	9.39941
0.389	-2.5	-47.9247	-3.5	-57.2936	9.3689
0.39	-2.5	-47.9857	-3.5	-57.2936	9.30786
0.391	-2.5	-47.9247	-3.5	-57.263	9.33838
0.392	-2.5	-47.8941	-3.5	-57.2325	9.33838
0.393	-2.5	-47.9857	-3.5	-57.202	9.21631
0.394	-2.5	-47.9857	-3.5	-57.202	9.21631
0.395	-2.5	-47.9552	-3.5	-57.202	9.24683
0.396	-2.5	-47.9857	-3.5	-57.141	9.15527
0.397	-2.5	-48.1078	-3.5	-57.141	9.0332
0.398	-2.5	-48.1078	-3.5	-57.1715	9.06372
0.399	-2.5	-48.0467	-3.5	-57.202	9.15527
0.4	-2.5	-48.0772	-3.5	-57.141	9.06372
0.401	-2.5	-48.1078	-3.5	-57.202	9.09424
0.402	-2.5	-48.0772	-3.5	-57.1715	9.09424
0.403	-2.5	-48.0467	-3.5	-57.141	9.09424
0.404	-2.5	-48.0772	-3.5	-57.141	9.06372
0.405	-2.5	-48.0772	-3.5	-57.141	9.06372
0.406	-2.5	-48.0467	-3.5	-57.141	9.09424
0.407	-2.5	-48.0772	-3.5	-57.0799	9.00269
0.408	-2.5	-48.1078	-3.5	-57.1105	9.00269
0.409	-2.5	-48.0467	-3.5	-57.0799	9.0332
0.41	-2.5	-48.1078	-3.5	-57.0189	8.91113
0.411	-2.5	-48.1078	-3.5	-57.0189	8.91113
0.412	-2.5	-48.0467	-3.5	-56.9884	8.94165
0.413	-2.5	-48.0467	-3.5	-56.9884	8.94165
0.414	-2.5	-48.0162	-3.5	-56.9273	8.91113
0.415	-2.5	-48.0162	-3.5	-56.9273	8.91113
0.416	-2.5	-48.0467	-3.5	-56.9579	8.91113
0.417	-2.5	-47.9857	-3.5	-56.9273	8.94165
0.418	-2.5	-47.9857	-3.5	-56.8968	8.91113
0.419	-2.5	-48.0162	-3.5	-56.9273	8.91113
0.42	-2.5	-47.9552	-3.5	-56.9579	9.00269
0.421	-2.5	-47.9552	-3.5	-56.9579	9.00269
0.422	-2.5	-47.9552	-3.5	-56.9273	8.97217
0.423	-2.5	-47.9857	-3.5	-56.9579	8.97217
0.424	-2.5	-47.9552	-3.5	-56.9884	9.0332
0.425	-2.5	-47.9552	-3.5	-56.9273	8.97217
0.426	-2.5	-48.0162	-3.5	-56.9579	8.94165
0.427	-2.5	-47.9857	-3.5	-56.9884	9.00269
0.428	-2.5	-47.9552	-3.5	-56.9579	9.00269
0.429	-2.5	-47.9552	-3.5	-56.9884	9.0332
0.43	-2.5	-47.9857	-3.5	-57.0189	9.0332
0.431	-2.5	-47.9857	-3.5	-57.0799	9.09424
0.432	-2.5	-47.9857	-3.5	-57.0494	9.06372
0.433	-2.5	-47.9857	-3.5	-57.0494	9.06372
0.434	-2.5	-48.0162	-3.5	-57.1105	9.09424
0.435	-2.5	-47.9857	-3.5	-57.1715	9.18579
0.436	-2.5	-47.9552	-3.5	-57.1105	9.15527
0.437	-2.5	-48.0162	-3.5	-57.141	9.12476
0.438	-2.5	-48.0162	-3.5	-57.0799	9.06372
0.439	-2.5	-47.9857	-3.5	-56.9884	9.00269
0.44	-2.5	-48.0162	-3.5	-57.0189	9.00269
0.441	-2.5	-48.0467	-3.5	-57.0799	9.0332
0.442	-2.5	-48.0162	-3.5	-57.0799	9.06372
0.443	-2.5	-48.0162	-3.5	-57.0799	9.06372
0.444	-2.5	-48.0162	-3.5	-57.1105	9.09424
0.445	-2.5	-48.0162	-3.5	-57.202	9.18579
0.446	-2.5	-47.9552	-3.5	-57.1105	9.15527
0.447	-2.5	-47.9552	-3.5	-57.0494	9.09424
0.448	-2.5	-48.0162	-3.5	-57.0494	9.0332
0.449	-2.5	-48.0162	-3.5	-57.0189	9.00269
0.45	-2.5	-47.9857	-3.5	-56.9273	8.94165
0.451	-2.5	-47.9857	-3.5	-56.9579	8.97217
0.452	-2.5	-47.9857	-3.5	-56.9273	8.94165
0.453	-2.5	-47.9857	-3.5	-56.8663	8.88062
0.454	-2.5	-47.9857	-3.5	-56.8053	8.81958
0.455	-2.5	-48.0162	-3.5	-56.7748	8.75854
0.456	-2.5	-48.1078	-3.5	-56.7137	8.60596
0.457	-2.5	-48.0467	-3.5	-56.6527	8.60596
0.458	-2.5	-48.0772	-3.5	-56.6222	8.54492
0.459	-2.5	-48.1688	-3.5	-56.6222	8.45337
0.46	-2.5	-48.1383	-3.5	-56.6222	8.48389
0.461	-2.5	-48.1078	-3.5	-56.6222	8.5144
0.462	-2.5	-48.1383	-3.5	-56.5917	8.45337
0.463	-2.5	-48.1993	-3.5	-56.6222	8.42285
0.464	-2.5	-48.1688	-3.5	-56.5306	8.36182
0.465	-2.5	-48.0772	-3.5	-56.5001	8.42285
0.466	-2.5	-48.1078	-3.5	-56.5611	8.45337
0.467	-2.5	-48.1078	-3.5	-56.5611	8.45337
0.468	-2.5	-48.0467	-3.5	-56.5001	8.45337
0.469	-2.5	-48.0467	-3.5	-56.5001	8.45337
0.47	-2.5	-48.1383	-3.5	-56.4696	8.3313
0.471	-2.5	-48.1078	-3.5	-56.378	8.27026
0.472	-2.5	-48.0772	-3.5	-56.3475	8.27026
0.473	-2.5	-48.0772	-3.5	-56.3475	8.27026
0.474	-2.5	-48.0772	-3.5	-56.2865	8.20923
0.475	-2.5	-48.1078	-3.5	-56.256	8.14819
0.476	-2.5	-48.0467	-3.5	-56.2865	8.23975
0.477	-2.5	-48.0772	-3.5	-56.3475	8.27026
0.478	-2.5	-48.0467	-3.5	-56.317	8.27026
0.479	-2.5	-48.0162	-3.5	-56.2865	8.27026
0.48	-2.5	-48.0467	-3.5	-56.378	8.3313
0.481	-2.5	-48.1078	-3.5	-56.3475	8.23975
0.482	-2.5	-48.1383	-3.5	-56.378	8.23975
0.483	-2.5	-48.1078	-3.5	-56.3475	8.23975
0.484	-2.5	-48.1688	-3.5	-56.4085	8.23975
0.485	-2.5	-48.1078	-3.5	-56.378	8.27026
0.486	-2.5	-48.1078	-3.5	-56.3475	8.23975
0.487	-2.5	-48.1688	-3.5	-56.4085	8.23975
0.488	-2.5	-48.1993	-3.5	-56.4085	8.20923
0.489	-2.5	-48.1688	-3.5	-56.4085	8.23975
0.49	-2.5	-48.1383	-3.5	-56.4085	8.27026
0.491	-2.5	-48.1688	-3.5	-56.5001	8.3313
0.492	-2.5	-48.1993	-3.5	-56.5001	8.30078
0.493	-2.5	-48.1993	-3.5	-56.4696	8.27026
0.494	-2.5	-48.1688	-3.5	-56.5611	8.39233
0.495	-2.5	-48.1993	-3.5	-56.5001	8.30078
0.496	-2.5	-48.2604	-3.5	-56.4696	8.20923
0.497	-2.5	-48.2298	-3.5	-56.5001	8.27026
0.498	-2.5	-48.1688	-3.5	-56.5611	8.39233
0.499	-2.5	-48.1688	-3.5	-56.6222	8.45337
0.5	-2.5	-48.1383	-3.5	-56.6527	8.5144
0.501	-2.5	-48.1383	-3.5	-56.6527	8.5144
0.502	-2.5	-48.1688	-3.5	-56.7137	8.54492
0.503	-2.5	-48.1688	-3.5	-56.6832	8.5144
0.504	-2.5	-48.1078	-3.5	-56.7137	8.60596
0.505	-2.5	-48.0162	-3.5	-56.7748	8.75854
0.506	-2.5	-48.0467	-3.5	-56.8053	8.75854
0.507	-2.5	-48.0162	-3.5	-56.8358	8.81958
0.508	-2.5	-47.9552	-3.5	-56.8968	8.94165
0.509	-2.5	-47.9247	-3.5	-56.9579	9.0332
0.51	-2.5	-47.9247	-3.5	-56.9273	9.00269
0.511	-2.5	-47.9247	-3.5	-56.9273	9.00269
0.512	-2.5	-47.8636	-3.5	-56.9884	9.12476
0.513	-2.5	-47.7721	-3.5	-57.0189	9.24683
0.514	-2.5	-47.7721	-3.5	-57.0494	9.27734
0.515	-2.5	-47.7721	-3.5	-57.0494	9.27734
0.516	-2.5	-47.7416	-3.5	-57.1105	9.3689
0.517	-2.5	-47.7721	-3.5	-57.0494	9.27734
0.518	-2.5	-47.7416	-3.5	-57.1105	9.3689
0.519	-2.5	-47.6805	-3.5	-57.141	9.46045
0.52	-2.5	-47.65	-3.5	-57.1105	9.46045
0.521	-2.5	-47.7416	-3.5	-57.1105	9.3689
0.522	-2.5	-47.65	-3.5	-57.1715	9.52148
0.523	-2.5	-47.589	-3.5	-57.2325	9.64355
0.524	-2.5	-47.589	-3.5	-57.2325	9.64355
0.525	-2.5	-47.5584	-3.5	-57.263	9.70459
0.526	-2.5	-47.4669	-3.5	-57.2936	9.82666
0.527	-2.5	-47.4669	-3.5	-57.2936	9.82666
0.528	-2.5	-47.4669	-3.5	-57.2936	9.82666
0.529	-2.5	-47.4059	-3.5	-57.3241	9.91821
0.53	-2.5	-47.4059	-3.5	-57.3546	9.94873
0.531	-2.5	-47.4364	-3.5	-57.2936	9.85718
0.532	-2.5	-47.4059	-3.5	-57.3241	9.91821
0.533	-2.5	-47.4364	-3.5	-57.2936	9.85718
0.534	-2.5	-47.3753	-3.5	-57.3241	9.94873
0.535	-2.5	-47.3753	-3.5	-57.3851	10.0098
0.536	-2.5	-47.4059	-3.5	-57.3851	9.97925
0.537	-2.5	-47.3753	-3.5	-57.4767	10.1013
0.538	-2.5	-47.3448	-3.5	-57.5072	10.1624
0.539	-2.5	-47.4364	-3.5	-57.4767	10.0403
0.54	-2.5	-47.4059	-3.5	-57.5682	10.1624
0.541	-2.5	-47.3448	-3.5	-57.5987	10.2539
0.542	-2.5	-47.3753	-3.5	-57.6292	10.2539
0.543	-2.5	-47.3448	-3.5	-57.5682	10.2234
0.544	-2.5	-47.3143	-3.5	-57.5987	10.2844
0.545	-2.5	-47.3448	-3.5	-57.6598	10.3149
0.546	-2.5	-47.3448	-3.5	-57.6292	10.2844
0.547	-2.5	-47.2838	-3.5	-57.6292	10.3455
0.548	-2.5	-47.2533	-3.5	-57.6598	10.4065
0.549	-2.5	-47.1922	-3.5	-57.6903	10.498
0.55	-2.5	-47.2228	-3.5	-57.6598	10.437
0.551	-2.5	-47.2228	-3.5	-57.7208	10.498
0.552	-2.5	-47.1312	-3.5	-57.7513	10.6201
0.553	-2.5	-47.1617	-3.5	-57.7208	10.5591
0.554	-2.5	-47.1007	-3.5	-57.7513	10.6506
0.555	-2.5	-47.1007	-3.5	-57.7818	10.6812
0.556	-2.5	-47.1312	-3.5	-57.8429	10.7117
0.557	-2.5	-47.2533	-3.5	-57.8124	10.5591
0.558	-2.5	-47.2533	-3.5	-57.8429	10.5896
0.559	-2.5	-47.2838	-3.5	-57.8734	10.5896
0.56	-2.5	-47.3448	-3.5	-57.9039	10.5591
0.561	-2.5	-47.3448	-3.5	-57.9039	10.5591
0.562	-2.5	-47.3143	-3.5	-57.9955	10.6812
0.563	-2.5	-47.3143	-3.5	-58.026	10.7117
0.564	-2.5	-47.3448	-3.5	-58.026	10.6812
0.565	-2.5	-47.3448	-3.5	-58.026	10.6812
0.566	-2.5	-47.3143	-3.5	-58.1175	10.8032
0.567	-2.5	-47.3448	-3.5	-58.148	10.8032
0.568	-2.5	-47.3448	-3.5	-58.1175	10.7727
0.569	-2.5	-47.3448	-3.5	-58.1786	10.8337
0.57	-2.5	-47.2838	-3.5	-58.2396	10.9558
0.571	-2.5	-47.2838	-3.5	-58.2091	10.9253
0.572	-2.5	-47.2838	-3.5	-58.2091	10.9253
0.573	-2.5	-47.2533	-3.5	-58.2396	10.9863
0.574	-2.5	-47.1922	-3.5	-58.2091	11.0168
0.575	-2.5	-47.1922	-3.5	-58.148	10.9558
0.576	-2.5	-47.2533	-3.5	-58.087	10.8337
0.577	-2.5	-47.1312	-3.5	-58.148	11.0168
0.578	-2.5	-47.1312	-3.5	-58.087	10.9558
0.579	-2.5	-47.1617	-3.5	-58.026	10.8643
0.58	-2.5	-47.1617	-3.5	-58.026	10.8643
0.581	-2.5	-47.1922	-3.5	-58.026	10.8337
0.582	-2.5	-47.1922	-3.5	-57.9955	10.8032
0.583	-2.5	-47.2838	-3.5	-57.9649	10.6812
0.584	-2.5	-47.2533	-3.5	-57.9344	10.6812
0.585	-2.5	-47.2533	-3.5	-57.8734	10.6201
0.586	-2.5	-47.3143	-3.5	-57.8429	10.5286
0.587	-2.5	-47.3448	-3.5	-57.8429	10.498
0.588	-2.5	-47.3753	-3.5	-57.7513	10.376
0.589	-2.5	-47.3753	-3.5	-57.6903	10.3149
0.59	-2.5	-47.4364	-3.5	-57.6292	10.1929
0.591	-2.5	-47.4059	-3.5	-57.5987	10.1929
0.592	-2.5	-47.3448	-3.5	-57.5072	10.1624
0.593	-2.5	-47.4059	-3.5	-57.4461	10.0403
0.594	-2.5	-47.4364	-3.5	-57.4461	10.0098
0.595	-2.5	-47.4364	-3.5	-57.4156	9.97925
0.596	-2.5	-47.4059	-3.5	-57.3241	9.91821
0.597	-2.5	-47.4364	-3.5	-57.263	9.82666
0.598	-2.5	-47.4364	-3.5	-57.263	9.82666
0.599	-2.5	-47.4059	-3.5	-57.263	9.85718
0.6	-2.5	-47.4059	-3.5	-57.202	9.79614
0.601	-2.5	-47.4364	-3.5	-57.202	9.76562
0.602	-2.5	-47.4669	-3.5	-57.2325	9.76562
0.603	-2.5	-47.4669	-3.5	-57.1715	9.70459
0.604	-2.5	-47.4669	-3.5	-57.202	9.73511
0.605	-2.5	-47.4974	-3.5	-57.2325	9.73511
0.606	-2.5	-47.4669	-3.5	-57.202	9.73511
0.607	-2.5	-47.3753	-3.5	-57.1105	9.73511
0.608	-2.5	-47.4059	-3.5	-57.0799	9.67407
0.609	-2.5	-47.4059	-3.5	-57.1105	9.70459
0.61	-2.5	-47.3143	-3.5	-57.0494	9.73511
0.611	-2.5	-47.3448	-3.5	-56.9884	9.64355
0.612	-2.5	-47.3753	-3.5	-57.0189	9.64355
0.613	-2.5	-47.3753	-3.5	-56.9579	9.58252
0.614	-2.5	-47.3448	-3.5	-56.8968	9.552
0.615	-2.5	-47.3143	-3.5	-56.8358	9.52148
0.616	-2.5	-47.3753	-3.5	-56.7748	9.39941
0.617	-2.5	-47.3753	-3.5	-56.8358	9.46045
0.618	-2.5	-47.3753	-3.5	-56.7442	9.3689
0.619	-2.5	-47.4059	-3.5	-56.7748	9.3689
0.62	-2.5	-47.4364	-3.5	-56.8053	9.3689
0.621	-2.5	-47.4669	-3.5	-56.7137	9.24683
0.622	-2.5	-47.5279	-3.5	-56.6527	9.12476
0.623	-2.5	-47.5584	-3.5	-56.6832	9.12476
0.624	-2.5	-47.5279	-3.5	-56.6832	9.15527
0.625	-2.5	-47.4974	-3.5	-56.6832	9.18579
0.626	-2.5	-47.589	-3.5	-56.6832	9.09424
0.627	-2.5	-47.65	-3.5	-56.6832	9.0332
0.628	-2.5	-47.589	-3.5	-56.6527	9.06372
0.629	-2.5	-47.65	-3.5	-56.6832	9.0332
0.63	-2.5	-47.7416	-3.5	-56.6527	8.91113
0.631	-2.5	-47.7721	-3.5	-56.6527	8.88062
0.632	-2.5	-47.7416	-3.5	-56.6222	8.88062
0.633	-2.5	-47.8026	-3.5	-56.6527	8.8501
0.634	-2.5	-47.8636	-3.5	-56.6832	8.81958
0.635	-2.5	-47.8636	-3.5	-56.7442	8.88062
0.636	-2.5	-47.8636	-3.5	-56.6832	8.81958
0.637	-2.5	-47.8636	-3.5	-56.7442	8.88062
0.638	-2.5	-47.8636	-3.5	-56.7442	8.88062
0.639	-2.5	-47.8636	-3.5	-56.7137	8.8501
0.64	-2.5	-47.8941	-3.5	-56.7137	8.81958
0.641	-2.5	-47.9247	-3.5	-56.7748	8.8501
0.642	-2.5	-47.9247	-3.5	-56.7137	8.78906
0.643	-2.5	-47.8941	-3.5	-56.6832	8.78906
0.644	-2.5	-47.9247	-3.5	-56.7442	8.81958
0.645	-2.5	-48.0162	-3.5	-56.7748	8.75854
0.646	-2.5	-47.9857	-3.5	-56.7137	8.72803
0.647	-2.5	-47.9857	-3.5	-56.6832	8.69751
0.648	-2.5	-48.0162	-3.5	-56.6832	8.66699
0.649	-2.5	-47.9857	-3.5	-56.6527	8.66699
0.65	-2.5	-47.9247	-3.5	-56.6222	8.69751
0.651	-2.5	-47.8941	-3.5	-56.5611	8.66699
0.652	-2.5	-47.9552	-3.5	-56.5001	8.54492
0.653	-2.5	-47.9857	-3.5	-56.5001	8.5144
0.654	-2.5	-47.9552	-3.5	-56.378	8.42285
0.655	-2.5	-47.9857	-3.5	-56.378	8.39233
0.656	-2.5	-47.9857	-3.5	-56.3475	8.36182
0.657	-2.5	-47.9552	-3.5	-56.256	8.30078
0.658	-2.5	-47.9247	-3.5	-56.256	8.3313
0.659	-2.5	-48.0467	-3.5	-56.1949	8.14819
0.66	-2.5	-48.0162	-3.5	-56.1339	8.11768
0.661	-2.5	-48.0162	-3.5	-56.1034	8.08716
0.662	-2.5	-48.0467	-3.5	-56.1034	8.05664
0.663	-2.5	-48.0467	-3.5	-56.1034	8.05664
0.664	-2.5	-48.0772	-3.5	-56.0423	7.96509
0.665	-2.5	-48.0467	-3.5	-56.0729	8.02612
0.666	-2.5	-48.1078	-3.5	-56.1034	7.99561
0.667	-2.5	-48.1078	-3.5	-56.0729	7.96509
0.668	-2.5	-48.0772	-3.5	-56.0729	7.99561
0.669	-2.5	-48.0467	-3.5	-56.1339	8.08716
0.67	-2.5	-48.1383	-3.5	-56.1949	8.05664
0.671	-2.5	-48.1078	-3.5	-56.1644	8.05664
0.672	-2.5	-48.0467	-3.5	-56.1949	8.14819
0.673	-2.5	-48.1078	-3.5	-56.256	8.14819
0.674	-2.5	-48.1383	-3.5	-56.1949	8.05664
0.675	-2.5	-48.1688	-3.5	-56.1949	8.02612
0.676	-2.5	-48.1993	-3.5	-56.1949	7.99561
0.677	-2.5	-48.2298	-3.5	-56.1949	7.96509
0.678	-2.5	-48.2298	-3.5	-56.1034	7.87354
0.679	-2.5	-48.1993	-3.5	-56.1339	7.93457
0.68	-2.5	-48.2298	-3.5	-56.0729	7.84302
0.681	-2.5	-48.2909	-3.5	-56.0423	7.75146
0.682	-2.5	-48.2604	-3.5	-55.9508	7.69043
0.683	-2.5	-48.2909	-3.5	-55.8897	7.59888
0.684	-2.5	-48.3214	-3.5	-55.8897	7.56836
0.685	-2.5	-48.3824	-3.5	-55.8592	7.47681
0.686	-2.5	-48.3214	-3.5	-55.7677	7.44629
0.687	-2.5	-48.2909	-3.5	-55.7677	7.47681
0.688	-2.5	-48.3519	-3.5	-55.6761	7.32422
0.689	-2.5	-48.3824	-3.5	-55.5846	7.20215
0.69	-2.5	-48.2909	-3.5	-55.6456	7.35474
0.691	-2.5	-48.2604	-3.5	-55.6151	7.35474
0.692	-2.5	-48.2909	-3.5	-55.5541	7.26318
0.693	-2.5	-48.2604	-3.5	-55.5235	7.26318
0.694	-2.5	-48.2298	-3.5	-55.5235	7.2937
0.695	-2.5	-48.2604	-3.5	-55.493	7.23267
0.696	-2.5	-48.2298	-3.5	-55.432	7.20215
0.697	-2.5	-48.1078	-3.5	-55.4625	7.35474
0.698	-2.5	-48.1078	-3.5	-55.4625	7.35474
0.699	-2.5	-48.1383	-3.5	-55.432	7.2937
0.7	-2.5	-48.1383	-3.5	-55.4015	7.26318
0.701	-2.5	-48.1688	-3.5	-55.432	7.26318
0.702	-2.5	-48.2298	-3.5	-55.432	7.20215
0.703	-2.5	-48.2909	-3.5	-55.4015	7.1106
0.704	-2.5	-48.2298	-3.5	-55.4625	7.23267
0.705	-2.5	-48.2298	-3.5	-55.493	7.26318
0.706	-2.5	-48.2604	-3.5	-55.4625	7.20215
0.707	-2.5	-48.2909	-3.5	-55.493	7.20215
0.708	-2.5	-48.2604	-3.5	-55.5846	7.32422
0.709	-2.5	-48.2604	-3.5	-55.5541	7.2937
0.71	-2.5	-48.2909	-3.5	-55.5235	7.23267
0.711	-2.5	-48.2909	-3.5	-55.5235	7.23267
0.712	-2.5	-48.2604	-3.5	-55.5541	7.2937
0.713	-2.5	-48.2604	-3.5	-55.5541	7.2937
0.714	-2.5	-48.3214	-3.5	-55.5541	7.23267
0.715	-2.5	-48.2604	-3.5	-55.5541	7.2937
0.716	-2.5	-48.3214	-3.5	-55.5235	7.20215
0.717	-2.5	-48.3214	-3.5	-55.4625	7.14111
0.718	-2.5	-48.3519	-3.5	-55.493	7.14111
0.719	-2.5	-48.3519	-3.5	-55.4625	7.1106
0.72	-2.5	-48.474	-3.5	-55.432	6.95801
0.721	-2.5	-48.5045	-3.5	-55.3709	6.86646
0.722	-2.5	-48.5045	-3.5	-55.3099	6.80542
0.723	-2.5	-48.535	-3.5	-55.3099	6.7749
0.724	-2.5	-48.596	-3.5	-55.2794	6.68335
0.725	-2.5	-48.6266	-3.5	-55.2184	6.5918
0.726	-2.5	-48.535	-3.5	-55.2184	6.68335
0.727	-2.5	-48.535	-3.5	-55.1878	6.65283
0.728	-2.5	-48.535	-3.5	-55.0963	6.56128
0.729	-2.5	-48.474	-3.5	-55.0353	6.56128
0.73	-2.5	-48.4129	-3.5	-54.9742	6.56128
0.731	-2.5	-48.3824	-3.5	-54.8216	6.43921
0.732	-2.5	-48.3824	-3.5	-54.7606	6.37817
0.733	-2.5	-48.3214	-3.5	-54.7301	6.40869
0.734	-2.5	-48.3214	-3.5	-54.669	6.34766
0.735	-2.5	-48.3824	-3.5	-54.5775	6.19507
0.736	-2.5	-48.3519	-3.5	-54.5775	6.22559
0.737	-2.5	-48.2909	-3.5	-54.5775	6.28662
0.738	-2.5	-48.2298	-3.5	-54.5775	6.34766
0.739	-2.5	-48.2604	-3.5	-54.608	6.34766
0.74	-2.5	-48.2909	-3.5	-54.6385	6.34766
0.741	-2.5	-48.2298	-3.5	-54.6385	6.40869
0.742	-2.5	-48.2298	-3.5	-54.5775	6.34766
0.743	-2.5	-48.1383	-3.5	-54.608	6.46973
0.744	-2.5	-48.0772	-3.5	-54.6385	6.56128
0.745	-2.5	-47.9857	-3.5	-54.5775	6.5918
0.746	-2.5	-47.9857	-3.5	-54.5165	6.53076
0.747	-2.5	-47.9247	-3.5	-54.4249	6.50024
0.748	-2.5	-47.9247	-3.5	-54.3944	6.46973
0.749	-2.5	-47.8636	-3.5	-54.3028	6.43921
0.75	-2.5	-47.8331	-3.5	-54.2723	6.43921
0.751	-2.5	-47.8636	-3.5	-54.2723	6.40869
0.752	-2.5	-47.8331	-3.5	-54.2418	6.40869
0.753	-2.5	-47.8331	-3.5	-54.2113	6.37817
0.754	-2.5	-47.8331	-3.5	-54.0892	6.2561
0.755	-2.5	-47.7721	-3.5	-54.0892	6.31714
0.756	-2.5	-47.8636	-3.5	-53.9671	6.10352
0.757	-2.5	-47.8636	-3.5	-53.9671	6.10352
0.758	-2.5	-47.8941	-3.5	-54.0587	6.16455
0.759	-2.5	-47.8636	-3.5	-54.0282	6.16455
0.76	-2.5	-47.8941	-3.5	-53.9977	6.10352
0.761	-2.5	-47.8941	-3.5	-54.0587	6.16455
0.762	-2.5	-47.8941	-3.5	-54.0892	6.19507
0.763	-2.5	-47.8636	-3.5	-54.0892	6.22559
0.764	-2.5	-47.9247	-3.5	-54.0587	6.13403
0.765	-2.5	-47.8941	-3.5	-54.0282	6.13403
0.766	-2.5	-47.8636	-3.5	-54.0587	6.19507
0.767	-2.5	-47.9247	-3.5	-53.9977	6.073
0.768	-2.5	-47.9857	-3.5	-54.0282	6.04248
0.769	-2.5	-47.9247	-3.5	-54.0587	6.13403
0.77	-2.5	-47.9247	-3.5	-53.9671	6.04248
0.771	-2.5	-47.8941	-3.5	-53.9061	6.01196
0.772	-2.5	-47.9857	-3.5	-53.9366	5.95093
0.773	-2.5	-47.9247	-3.5	-53.9061	5.98145
0.774	-2.5	-47.9247	-3.5	-53.8146	5.88989
0.775	-2.5	-47.9552	-3.5	-53.723	5.76782
0.776	-2.5	-47.9552	-3.5	-53.723	5.76782
0.777	-2.5	-47.8941	-3.5	-53.662	5.76782
0.778	-2.5	-47.8636	-3.5	-53.5399	5.67627
0.779	-2.5	-47.8941	-3.5	-53.5399	5.64575
0.78	-2.5	-47.8026	-3.5	-53.4789	5.67627
0.781	-2.5	-47.7416	-3.5	-53.3873	5.64575
0.782	-2.5	-47.65	-3.5	-53.2958	5.64575
0.783	-2.5	-47.5584	-3.5	-53.2958	5.7373
0.784	-2.5	-47.5279	-3.5	-53.2652	5.7373
0.785	-2.5	-47.4059	-3.5	-53.1737	5.76782
0.786	-2.5	-47.2838	-3.5	-53.1737	5.88989
0.787	-2.5	-47.1922	-3.5	-53.1432	5.95093
0.788	-2.5	-46.9481	-3.5	-53.1737	6.22559
0.789	-2.5	-46.8871	-3.5	-53.1737	6.28662
0.79	-2.5	-46.8871	-3.5	-53.1432	6.2561
0.791	-2.5	-46.765	-3.5	-53.1737	6.40869
0.792	-2.5	-46.6429	-3.5	-53.2042	6.56128
0.793	-2.5	-46.6124	-3.5	-53.1737	6.56128
0.794	-2.5	-46.5819	-3.5	-53.2042	6.62231
0.795	-2.5	-46.5514	-3.5	-53.2042	6.65283
0.796	-2.5	-46.4598	-3.5	-53.2042	6.74438
0.797	-2.5	-46.5514	-3.5	-53.2347	6.68335
0.798	-2.5	-46.5514	-3.5	-53.2347	6.68335
0.799	-2.5	-46.5514	-3.5	-53.2347	6.68335
0.8	-2.5	-46.5209	-3.5	-53.2042	6.68335
0.801	-2.5	-46.5819	-3.5	-53.2347	6.65283
0.802	-2.5	-46.6124	-3.5	-53.2347	6.62231
0.803	-2.5	-46.5514	-3.5	-53.2347	6.68335
0.804	-2.5	-46.6124	-3.5	-53.2042	6.5918
0.805	-2.5	-46.5819	-3.5	-53.2042	6.62231
0.806	-2.5	-46.4903	-3.5	-53.2042	6.71387
0.807	-2.5	-46.3988	-3.5	-53.1737	6.7749
0.808	-2.5	-46.3683	-3.5	-53.1737	6.80542
0.809	-2.5	-46.2767	-3.5	-53.1432	6.86646
0.81	-2.5	-46.1546	-3.5	-53.0516	6.89697
0.811	-2.5	-46.0631	-3.5	-52.9906	6.92749
0.812	-2.5	-46.0021	-3.5	-52.8685	6.86646
0.813	-2.5	-45.8495	-3.5	-52.7159	6.86646
0.814	-2.5	-45.7579	-3.5	-52.5633	6.80542
0.815	-2.5	-45.6664	-3.5	-52.4107	6.74438
0.816	-2.5	-45.6664	-3.5	-52.2887	6.62231
0.817	-2.5	-45.5443	-3.5	-52.1056	6.56128
0.818	-2.5	-45.4833	-3.5	-51.9835	6.50024
0.819	-2.5	-45.4222	-3.5	-51.8309	6.40869
0.82	-2.5	-45.3307	-3.5	-51.7394	6.40869
0.821	-2.5	-45.117	-3.5	-51.5563	6.43921
0.822	-2.5	-44.9339	-3.5	-51.4342	6.50024
0.823	-2.5	-44.7508	-3.5	-51.2816	6.53076
0.824	-2.5	-44.6288	-3.5	-51.129	6.50024
0.825	-2.5	-44.4457	-3.5	-50.9459	6.50024
0.826	-2.5	-44.3541	-3.5	-50.7933	6.43921
0.827	-2.5	-44.3236	-3.5	-50.6712	6.34766
0.828	-2.5	-44.2015	-3.5	-50.5187	6.31714
0.829	-2.5	-44.11	-3.5	-50.4881	6.37817
0.83	-2.5	-44.11	-3.5	-50.4576	6.34766
0.831	-2.5	-44.0489	-3.5	-50.3355	6.28662
0.832	-2.5	-43.8658	-3.5	-50.2745	6.40869
0.833	-2.5	-43.8353	-3.5	-50.244	6.40869
0.834	-2.5	-43.8353	-3.5	-50.2135	6.37817
0.835	-2.5	-43.6827	-3.5	-50.183	6.50024
0.836	-2.5	-43.6522	-3.5	-50.1219	6.46973
0.837	-2.5	-43.6827	-3.5	-50.1219	6.43921
0.838	-2.5	-43.7132	-3.5	-50.1219	6.40869
0.839	-2.5	-43.6827	-3.5	-50.0914	6.40869
0.84	-2.5	-43.7132	-3.5	-50.1219	6.40869
0.841	-2.5	-43.7132	-3.5	-50.0914	6.37817
0.842	-2.5	-43.7438	-3.5	-49.9999	6.2561
0.843	-2.5	-43.6827	-3.5	-49.9388	6.2561
0.844	-2.5	-43.7438	-3.5	-49.9083	6.16455
0.845	-2.5	-43.7438	-3.5	-49.8473	6.10352
0.846	-2.5	-43.7438	-3.5	-49.7862	6.04248
0.847	-2.5	-43.7438	-3.5	-49.8167	6.073
0.848	-2.5	-43.8658	-3.5	-49.7252	5.85938
0.849	-2.5	-43.8658	-3.5	-49.5421	5.67627
0.85	-2.5	-43.8353	-3.5	-49.4811	5.64575
0.851	-2.5	-43.8963	-3.5	-49.359	5.46265
0.852	-2.5	-43.8963	-3.5	-49.3895	5.49316
0.853	-2.5	-43.8963	-3.5	-49.2369	5.34058
0.854	-2.5	-43.8658	-3.5	-49.1759	5.31006
0.855	-2.5	-43.8963	-3.5	-49.2064	5.31006
0.856	-2.5	-43.9574	-3.5	-49.1454	5.18799
0.857	-2.5	-43.8963	-3.5	-49.0538	5.15747
0.858	-2.5	-43.8963	-3.5	-48.9317	5.0354
0.859	-2.5	-43.8963	-3.5	-48.9012	5.00488
0.86	-2.5	-43.8658	-3.5	-48.7181	4.85229
0.861	-2.5	-43.8048	-3.5	-48.6266	4.82178
0.862	-2.5	-43.8353	-3.5	-48.6266	4.79126
0.863	-2.5	-43.8353	-3.5	-48.596	4.76074
0.864	-2.5	-43.7438	-3.5	-48.5045	4.76074
0.865	-2.5	-43.7438	-3.5	-48.5045	4.76074
0.866	-2.5	-43.7132	-3.5	-48.5655	4.85229
0.867	-2.5	-43.7132	-3.5	-48.535	4.82178
0.868	-2.5	-43.5606	-3.5	-48.5655	5.00488
0.869	-2.5	-43.3775	-3.5	-48.6266	5.24902
0.87	-2.5	-43.1029	-3.5	-48.6876	5.58472
0.871	-2.5	-43.0113	-3.5	-48.6876	5.67627
0.872	-2.5	-42.9808	-3.5	-48.7181	5.7373
0.873	-2.5	-43.0418	-3.5	-48.8707	5.82886
0.874	-2.5	-42.9503	-3.5	-48.9317	5.98145
0.875	-2.5	-42.7977	-3.5	-48.8707	6.073
0.876	-2.5	-42.6451	-3.5	-48.8707	6.22559
0.877	-2.5	-42.523	-3.5	-48.8402	6.31714
0.878	-2.5	-42.401	-3.5	-48.7792	6.37817
0.879	-2.5	-42.2484	-3.5	-48.8707	6.62231
0.88	-2.5	-42.1263	-3.5	-48.9012	6.7749
0.881	-2.5	-42.1263	-3.5	-48.9317	6.80542
0.882	-2.5	-42.0348	-3.5	-48.9928	6.95801
0.883	-2.5	-41.9432	-3.5	-49.0538	7.1106
0.884	-2.5	-41.8822	-3.5	-49.1454	7.26318
0.885	-2.5	-41.7906	-3.5	-49.1148	7.32422
0.886	-2.5	-41.4855	-3.5	-49.0843	7.59888
0.887	-2.5	-41.3329	-3.5	-49.0538	7.72095
0.888	-2.5	-41.3634	-3.5	-48.9928	7.62939
0.889	-2.5	-41.3939	-3.5	-48.8707	7.47681
0.89	-2.5	-41.3023	-3.5	-48.6876	7.38525
0.891	-2.5	-41.3634	-3.5	-48.4435	7.08008
0.892	-2.5	-41.2718	-3.5	-48.1688	6.89697
0.893	-2.5	-41.1498	-3.5	-47.9552	6.80542
0.894	-2.5	-41.0277	-3.5	-47.8026	6.7749
0.895	-2.5	-41.0277	-3.5	-47.65	6.62231
0.896	-2.5	-40.9667	-3.5	-47.4669	6.50024
0.897	-2.5	-40.9056	-3.5	-47.2533	6.34766
0.898	-2.5	-40.8751	-3.5	-46.826	5.95093
0.899	-2.5	-40.8751	-3.5	-46.5819	5.70679
0.9	-2.5	-40.8751	-3.5	-46.4293	5.5542
0.901	-2.5	-40.9667	-3.5	-46.3988	5.43213
0.902	-2.5	-40.9361	-3.5	-46.3072	5.37109
0.903	-2.5	-40.8751	-3.5	-46.2767	5.40161
0.904	-2.5	-40.8446	-3.5	-46.2157	5.37109
0.905	-2.5	-40.8446	-3.5	-46.2157	5.37109
0.906	-2.5	-40.7835	-3.5	-46.1852	5.40161
0.907	-2.5	-40.753	-3.5	-46.1241	5.37109
0.908	-2.5	-40.7225	-3.5	-46.1241	5.40161
0.909	-2.5	-40.7225	-3.5	-46.0936	5.37109
0.91	-2.5	-40.7835	-3.5	-46.0021	5.21851
0.911	-2.5	-40.7225	-3.5	-45.941	5.21851
0.912	-2.5	-40.7225	-3.5	-46.0021	5.27954
0.913	-2.5	-40.6004	-3.5	-46.0021	5.40161
0.914	-2.5	-40.6004	-3.5	-45.7884	5.18799
0.915	-2.5	-40.5394	-3.5	-45.6358	5.09644
0.916	-2.5	-40.5394	-3.5	-45.4222	4.88281
0.917	-2.5	-40.5394	-3.5	-45.117	4.57764
0.918	-2.5	-40.5699	-3.5	-44.6898	4.11987
0.919	-2.5	-40.3563	-3.5	-44.6593	4.30298
0.92	-2.5	-40.2953	-3.5	-44.5982	4.30298
0.921	-2.5	-40.2953	-3.5	-44.5067	4.21143
0.922	-2.5	-40.3258	-3.5	-44.3541	4.02832
0.923	-2.5	-40.2037	-3.5	-44.2931	4.08936
0.924	-2.5	-40.2037	-3.5	-44.171	3.96729
0.925	-2.5	-40.2037	-3.5	-44.0794	3.87573
0.926	-2.5	-40.2342	-3.5	-43.9879	3.75366
0.927	-2.5	-40.2037	-3.5	-43.9269	3.72314
0.928	-2.5	-40.2953	-3.5	-43.8658	3.57056
0.929	-2.5	-40.3563	-3.5	-43.7743	3.41797
0.93	-2.5	-40.3563	-3.5	-43.7132	3.35693
0.931	-2.5	-40.3868	-3.5	-43.6827	3.2959
0.932	-2.5	-40.4784	-3.5	-43.5606	3.08228
0.933	-2.5	-40.5394	-3.5	-43.3165	2.7771
0.934	-2.5	-40.5394	-3.5	-43.225	2.68555
0.935	-2.5	-40.5394	-3.5	-43.1944	2.65503
0.936	-2.5	-40.5699	-3.5	-43.1639	2.59399
0.937	-2.5	-40.6004	-3.5	-43.1944	2.59399
0.938	-2.5	-40.631	-3.5	-43.1334	2.50244
0.939	-2.5	-40.631	-3.5	-43.0418	2.41089
0.94	-2.5	-40.5699	-3.5	-43.0724	2.50244
0.941	-2.5	-40.5089	-3.5	-43.1639	2.65503
0.942	-2.5	-40.5089	-3.5	-43.1944	2.68555
0.943	-2.5	-40.5089	-3.5	-43.1029	2.59399
0.944	-2.5	-40.6004	-3.5	-43.0724	2.47192
0.945	-2.5	-40.5699	-3.5	-43.1639	2.59399
0.946	-2.5	-40.4784	-3.5	-43.1944	2.71606
0.947	-2.5	-40.3868	-3.5	-43.225	2.83813
0.948	-2.5	-40.1732	-3.5	-43.2555	3.08228
0.949	-2.5	-39.868	-3.5	-43.3775	3.50952
0.95	-2.5	-39.807	-3.5	-43.4386	3.63159
0.951	-2.5	-39.807	-3.5	-43.4996	3.69263
0.952	-2.5	-39.8375	-3.5	-43.6217	3.78418
0.953	-2.5	-39.8985	-3.5	-43.6522	3.75366
0.954	-2.5	-39.9291	-3.5	-43.6522	3.72314
0.955	-2.5	-39.9291	-3.5	-43.6217	3.69263
0.956	-2.5	-39.9596	-3.5	-43.6217	3.66211
0.957	-2.5	-40.0206	-3.5	-43.5912	3.57056
0.958	-2.5	-40.0816	-3.5	-43.6217	3.54004
0.959	-2.5	-40.0816	-3.5	-43.7132	3.63159
0.96	-2.5	-40.1122	-3.5	-43.7132	3.60107
0.961	-2.5	-40.2342	-3.5	-43.7132	3.479
0.962	-2.5	-40.1122	-3.5	-43.7743	3.66211
0.963	-2.5	-40.1732	-3.5	-43.7743	3.60107
0.964	-2.5	-40.2342	-3.5	-43.7438	3.50952
0.965	-2.5	-40.2647	-3.5	-43.7438	3.479
0.966	-2.5	-40.1732	-3.5	-43.7438	3.57056
0.967	-2.5	-40.0511	-3.5	-43.7132	3.66211
0.968	-2.5	-40.1427	-3.5	-43.6217	3.479
0.969	-2.5	-40.0816	-3.5	-43.6217	3.54004
0.97	-2.5	-39.868	-3.5	-43.5912	3.72314
0.971	-2.5	-39.6239	-3.5	-43.347	3.72314
0.972	-2.5	-39.5628	-3.5	-42.9808	3.41797
0.973	-2.5	-39.5018	-3.5	-42.9808	3.479
0.974	-2.5	-39.5323	-3.5	-43.0113	3.479
0.975	-2.5	-39.5628	-3.5	-42.9503	3.38745
0.976	-2.5	-39.7459	-3.5	-42.8587	3.11279
0.977	-2.5	-39.807	-3.5	-42.7367	2.92969
0.978	-2.5	-39.868	-3.5	-42.7367	2.86865
0.979	-2.5	-40.0206	-3.5	-42.7672	2.74658
0.98	-2.5	-40.0816	-3.5	-42.8282	2.74658
0.981	-2.5	-40.0511	-3.5	-42.8893	2.83813
0.982	-2.5	-40.1122	-3.5	-42.8587	2.74658
0.983	-2.5	-40.0511	-3.5	-42.8893	2.83813
0.984	-2.5	-40.1122	-3.5	-42.9503	2.83813
0.985	-2.5	-40.0206	-3.5	-42.9503	2.92969
0.986	-2.5	-40.0206	-3.5	-42.8587	2.83813
0.987	-2.5	-40.0206	-3.5	-42.9198	2.89917
0.988	-2.5	-39.9596	-3.5	-43.0418	3.08228
0.989	-2.5	-39.7765	-3.5	-43.1334	3.35693
0.99	-2.5	-39.5628	-3.5	-43.1639	3.60107
0.991	-2.5	-39.4713	-3.5	-43.2555	3.78418
0.992	-2.5	-39.4408	-3.5	-43.3165	3.87573
0.993	-2.5	-39.5018	-3.5	-43.2555	3.75366
0.994	-2.5	-39.4713	-3.5	-43.286	3.8147
0.995	-2.5	-39.2882	-3.5	-43.3165	4.02832
0.996	-2.5	-39.0746	-3.5	-43.286	4.21143
0.997	-2.5	-39.044	-3.5	-43.1639	4.11987
0.998	-2.5	-39.0135	-3.5	-43.0113	3.9978
0.999	-2.5	-38.983	-3.5	-42.9198	3.93677
1	-2.5	-38.9525	-3.5	-42.8587	3.90625
1.001	-2.5	-38.983	-3.5	-42.6146	3.63159
1.002	-2.5	-38.983	-3.5	-42.3705	3.38745
1.003	-2.5	-38.922	-3.5	-42.1263	3.20435
1.004	-2.5	-38.8915	-3.5	-41.9127	3.02124
1.005	-2.5	-38.8609	-3.5	-41.7601	2.89917
1.006	-2.5	-38.7389	-3.5	-41.7601	3.02124
1.007	-2.5	-38.5863	-3.5	-41.8211	3.23486
1.008	-2.5	-38.5558	-3.5	-41.7906	3.23486
1.009	-2.5	-38.5863	-3.5	-41.6991	3.11279
1.01	-2.5	-38.5558	-3.5	-41.6991	3.14331
1.011	-2.5	-38.5252	-3.5	-41.638	3.11279
1.012	-2.5	-38.4947	-3.5	-41.4244	2.92969
1.013	-2.5	-38.3727	-3.5	-41.1498	2.7771
1.014	-2.5	-38.2506	-3.5	-41.1498	2.89917
1.015	-2.5	-38.037	-3.5	-41.2413	3.20435
1.016	-2.5	-37.7928	-3.5	-41.3939	3.60107
1.017	-2.5	-37.6097	-3.5	-41.516	3.90625
1.018	-2.5	-37.4571	-3.5	-41.6991	4.24194
1.019	-2.5	-37.4266	-3.5	-41.7296	4.30298
1.02	-2.5	-37.213	-3.5	-41.6686	4.45557
1.021	-2.5	-36.9688	-3.5	-41.577	4.60815
1.022	-2.5	-36.6942	-3.5	-41.3634	4.66919
1.023	-2.5	-36.5416	-3.5	-41.2413	4.69971
1.024	-2.5	-36.5416	-3.5	-41.2718	4.73022
1.025	-2.5	-36.6332	-3.5	-41.2718	4.63867
1.026	-2.5	-36.7857	-3.5	-41.3634	4.57764
1.027	-2.5	-36.9994	-3.5	-41.4855	4.48608
1.028	-2.5	-37.0909	-3.5	-41.5465	4.45557
1.029	-2.5	-37.213	-3.5	-41.516	4.30298
1.03	-2.5	-37.3351	-3.5	-41.4244	4.08936
1.031	-2.5	-37.5182	-3.5	-41.4855	3.96729
1.032	-2.5	-37.6097	-3.5	-41.4244	3.8147
1.033	-2.5	-37.7318	-3.5	-41.4549	3.72314
1.034	-2.5	-37.8233	-3.5	-41.4549	3.63159
1.035	-2.5	-37.8539	-3.5	-41.516	3.66211
1.036	-2.5	-37.9149	-3.5	-41.638	3.72314
1.037	-2.5	-37.9149	-3.5	-41.7296	3.8147
1.038	-2.5	-37.8844	-3.5	-41.7906	3.90625
1.039	-2.5	-37.6097	-3.5	-41.9432	4.3335
1.04	-2.5	-37.3045	-3.5	-41.9737	4.66919
1.041	-2.5	-37.274	-3.5	-42.0653	4.79126
1.042	-2.5	-37.274	-3.5	-42.1568	4.88281
1.043	-2.5	-37.213	-3.5	-42.0958	4.88281
1.044	-2.5	-37.1825	-3.5	-42.1263	4.94385
1.045	-2.5	-37.152	-3.5	-42.2789	5.12695
1.046	-2.5	-36.9994	-3.5	-42.401	5.40161
1.047	-2.5	-36.9383	-3.5	-42.4315	5.49316
1.048	-2.5	-36.9688	-3.5	-42.523	5.5542
1.049	-2.5	-37.0909	-3.5	-42.6756	5.58472
1.05	-2.5	-37.1825	-3.5	-42.7672	5.58472
1.051	-2.5	-37.213	-3.5	-42.8282	5.61523
1.052	-2.5	-37.274	-3.5	-42.9503	5.67627
1.053	-2.5	-37.3045	-3.5	-43.0724	5.76782
1.054	-2.5	-37.3351	-3.5	-43.0724	5.7373
1.055	-2.5	-37.4876	-3.5	-43.1029	5.61523
1.056	-2.5	-37.5487	-3.5	-43.1334	5.58472
1.057	-2.5	-37.6402	-3.5	-43.1334	5.49316
1.058	-2.5	-37.7318	-3.5	-43.0113	5.27954
1.059	-2.5	-37.8539	-3.5	-43.0418	5.18799
1.06	-2.5	-38.0064	-3.5	-43.0724	5.06592
1.061	-2.5	-38.037	-3.5	-43.1029	5.06592
1.062	-2.5	-38.098	-3.5	-43.0724	4.97437
1.063	-2.5	-38.2201	-3.5	-43.0418	4.82178
1.064	-2.5	-38.3116	-3.5	-43.0418	4.73022
1.065	-2.5	-38.3727	-3.5	-43.0113	4.63867
1.066	-2.5	-38.4947	-3.5	-43.0418	4.54712
1.067	-2.5	-38.5863	-3.5	-43.1334	4.54712
1.068	-2.5	-38.7084	-3.5	-43.1639	4.45557
1.069	-2.5	-38.6473	-3.5	-43.286	4.63867
1.07	-2.5	-38.5863	-3.5	-43.4691	4.88281
1.071	-2.5	-38.5558	-3.5	-43.5912	5.0354
1.072	-2.5	-38.4642	-3.5	-43.6827	5.21851
1.073	-2.5	-38.5252	-3.5	-43.6827	5.15747
1.074	-2.5	-38.5863	-3.5	-43.5912	5.00488
1.075	-2.5	-38.6473	-3.5	-43.4691	4.82178
1.076	-2.5	-38.7084	-3.5	-43.4386	4.73022
1.077	-2.5	-38.7999	-3.5	-43.3775	4.57764
1.078	-2.5	-38.922	-3.5	-43.4081	4.48608
1.079	-2.5	-39.0135	-3.5	-43.3165	4.30298
1.08	-2.5	-39.1661	-3.5	-43.2555	4.08936
1.081	-2.5	-39.3187	-3.5	-43.347	4.02832
1.082	-2.5	-39.4103	-3.5	-43.3165	3.90625
1.083	-2.5	-39.4408	-3.5	-43.2555	3.8147
1.084	-2.5	-39.5323	-3.5	-43.286	3.75366
1.085	-2.5	-39.6544	-3.5	-43.286	3.63159
1.086	-2.5	-39.7459	-3.5	-43.3165	3.57056
1.087	-2.5	-39.807	-3.5	-43.2555	3.44849
1.088	-2.5	-39.8985	-3.5	-43.1334	3.23486
1.089	-2.5	-39.9291	-3.5	-43.1029	3.17383
1.09	-2.5	-39.9596	-3.5	-43.0418	3.08228
1.091	-2.5	-40.0206	-3.5	-42.9503	2.92969
1.092	-2.5	-40.1122	-3.5	-42.8893	2.7771
1.093	-2.5	-40.2342	-3.5	-42.7672	2.53296
1.094	-2.5	-40.4173	-3.5	-42.7062	2.28882
1.095	-2.5	-40.631	-3.5	-42.7062	2.0752
1.096	-2.5	-40.8141	-3.5	-42.6451	1.83105
1.097	-2.5	-40.8751	-3.5	-42.6451	1.77002
1.098	-2.5	-40.9972	-3.5	-42.6146	1.61743
1.099	-2.5	-41.0887	-3.5	-42.6756	1.58691
1.1	-2.5	-41.2413	-3.5	-42.7672	1.52588
1.101	-2.5	-41.3023	-3.5	-42.8282	1.52588
1.102	-2.5	-41.4244	-3.5	-42.9198	1.49536
1.103	-2.5	-41.6075	-3.5	-42.9503	1.34277
1.104	-2.5	-41.7296	-3.5	-42.9503	1.2207
1.105	-2.5	-41.7906	-3.5	-42.9198	1.12915
1.106	-2.5	-41.9432	-3.5	-42.9808	1.0376
1.107	-2.5	-42.0042	-3.5	-43.0113	1.00708
1.108	-2.5	-42.0958	-3.5	-42.9503	0.854492
1.109	-2.5	-42.1874	-3.5	-42.9198	0.732422
1.11	-2.5	-42.3399	-3.5	-42.9198	0.579834
1.111	-2.5	-42.3705	-3.5	-43.0113	0.640869
1.112	-2.5	-42.401	-3.5	-43.0113	0.610352
1.113	-2.5	-42.4925	-3.5	-43.0724	0.579834
1.114	-2.5	-42.5841	-3.5	-43.225	0.640869
1.115	-2.5	-42.6146	-3.5	-43.3165	0.701904
1.116	-2.5	-42.6756	-3.5	-43.4081	0.732422
1.117	-2.5	-42.7977	-3.5	-43.5606	0.762939
1.118	-2.5	-42.9198	-3.5	-43.8048	0.88501
1.119	-2.5	-43.0418	-3.5	-43.8353	0.793457
1.12	-2.5	-43.1944	-3.5	-43.9879	0.793457
1.121	-2.5	-43.286	-3.5	-44.0794	0.793457
1.122	-2.5	-43.3165	-3.5	-44.171	0.854492
1.123	-2.5	-43.4691	-3.5	-44.2931	0.823975
1.124	-2.5	-43.5606	-3.5	-44.4457	0.88501
1.125	-2.5	-43.6217	-3.5	-44.5677	0.946045
1.126	-2.5	-43.6522	-3.5	-44.6593	1.00708
1.127	-2.5	-43.7132	-3.5	-44.7203	1.00708
1.128	-2.5	-43.8353	-3.5	-44.8119	0.976562
1.129	-2.5	-43.8658	-3.5	-44.9339	1.06812
1.13	-2.5	-43.9269	-3.5	-45.0865	1.15967
1.131	-2.5	-44.0184	-3.5	-45.117	1.09863
1.132	-2.5	-44.1405	-3.5	-45.2086	1.06812
1.133	-2.5	-44.2015	-3.5	-45.2086	1.00708
1.134	-2.5	-44.3236	-3.5	-45.2086	0.88501
1.135	-2.5	-44.4457	-3.5	-45.3001	0.854492
1.136	-2.5	-44.5982	-3.5	-45.4222	0.823975
1.137	-2.5	-44.6898	-3.5	-45.5138	0.823975
1.138	-2.5	-44.7813	-3.5	-45.6969	0.915527
1.139	-2.5	-44.9034	-3.5	-45.88	0.976562
1.14	-2.5	-44.9339	-3.5	-46.0936	1.15967
1.141	-2.5	-44.9645	-3.5	-46.1852	1.2207
1.142	-2.5	-45.117	-3.5	-46.3377	1.2207
1.143	-2.5	-45.1781	-3.5	-46.4293	1.25122
1.144	-2.5	-45.2086	-3.5	-46.5819	1.37329
1.145	-2.5	-45.2391	-3.5	-46.704	1.46484
1.146	-2.5	-45.3612	-3.5	-46.826	1.46484
1.147	-2.5	-45.4222	-3.5	-46.9176	1.49536
1.148	-2.5	-45.4222	-3.5	-47.0396	1.61743
1.149	-2.5	-45.4222	-3.5	-47.1922	1.77002
1.15	-2.5	-45.4527	-3.5	-47.3143	1.86157
1.151	-2.5	-45.4833	-3.5	-47.4364	1.95312
1.152	-2.5	-45.4527	-3.5	-47.5279	2.0752
1.153	-2.5	-45.5138	-3.5	-47.6195	2.10571
1.154	-2.5	-45.5748	-3.5	-47.7416	2.16675
1.155	-2.5	-45.5443	-3.5	-47.8331	2.28882
1.156	-2.5	-45.5443	-3.5	-47.8941	2.34985
1.157	-2.5	-45.5748	-3.5	-47.9552	2.38037
1.158	-2.5	-45.6358	-3.5	-48.0467	2.41089
1.159	-2.5	-45.6664	-3.5	-48.1078	2.44141
1.16	-2.5	-45.8189	-3.5	-48.2298	2.41089
1.161	-2.5	-45.8495	-3.5	-48.3519	2.50244
1.162	-2.5	-45.8495	-3.5	-48.3824	2.53296
1.163	-2.5	-45.9105	-3.5	-48.535	2.62451
1.164	-2.5	-46.0326	-3.5	-48.6266	2.59399
1.165	-2.5	-46.0631	-3.5	-48.7486	2.68555
1.166	-2.5	-46.0936	-3.5	-48.8402	2.74658
1.167	-2.5	-46.1546	-3.5	-48.9623	2.80762
1.168	-2.5	-46.1852	-3.5	-49.0843	2.89917
1.169	-2.5	-46.2157	-3.5	-49.0538	2.83813
1.17	-2.5	-46.1852	-3.5	-49.1148	2.92969
1.171	-2.5	-46.2462	-3.5	-49.2369	2.99072
1.172	-2.5	-46.3377	-3.5	-49.359	3.02124
1.173	-2.5	-46.3683	-3.5	-49.3895	3.02124
1.174	-2.5	-46.4293	-3.5	-49.4811	3.05176
1.175	-2.5	-46.5209	-3.5	-49.6031	3.08228
1.176	-2.5	-46.6429	-3.5	-49.7252	3.08228
1.177	-2.5	-46.704	-3.5	-49.7862	3.08228
1.178	-2.5	-46.765	-3.5	-49.9083	3.14331
1.179	-2.5	-46.8565	-3.5	-50.0304	3.17383
1.18	-2.5	-46.9481	-3.5	-50.0609	3.11279
1.181	-2.5	-47.0091	-3.5	-50.1219	3.11279
1.182	-2.5	-47.0396	-3.5	-50.244	3.20435
1.183	-2.5	-47.1312	-3.5	-50.305	3.17383
1.184	-2.5	-47.1922	-3.5	-50.3966	3.20435
1.185	-2.5	-47.2228	-3.5	-50.4576	3.23486
1.186	-2.5	-47.3448	-3.5	-50.5797	3.23486
1.187	-2.5	-47.3448	-3.5	-50.6712	3.32642
1.188	-2.5	-47.3448	-3.5	-50.7323	3.38745
1.189	-2.5	-47.4059	-3.5	-50.8543	3.44849
1.19	-2.5	-47.4974	-3.5	-50.9154	3.41797
1.191	-2.5	-47.4974	-3.5	-50.9459	3.44849
1.192	-2.5	-47.4974	-3.5	-51.0069	3.50952
1.193	-2.5	-47.6195	-3.5	-51.068	3.44849
1.194	-2.5	-47.65	-3.5	-51.129	3.479
1.195	-2.5	-47.6195	-3.5	-51.1595	3.54004
1.196	-2.5	-47.711	-3.5	-51.2511	3.54004
1.197	-2.5	-47.7721	-3.5	-51.3426	3.57056
1.198	-2.5	-47.8331	-3.5	-51.4037	3.57056
1.199	-2.5	-47.8331	-3.5	-51.4647	3.63159
1.2	-2.5	-47.9247	-3.5	-51.6173	3.69263
1.201	-2.5	-47.9552	-3.5	-51.7699	3.8147
1.202	-2.5	-47.9247	-3.5	-51.8309	3.90625
1.203	-2.5	-47.9857	-3.5	-51.953	3.96729
1.204	-2.5	-48.0467	-3.5	-52.1056	4.05884
1.205	-2.5	-48.0467	-3.5	-52.1971	4.15039
1.206	-2.5	-48.0467	-3.5	-52.2887	4.24194
1.207	-2.5	-48.1383	-3.5	-52.4413	4.30298
1.208	-2.5	-48.1383	-3.5	-52.5023	4.36401
1.209	-2.5	-48.1078	-3.5	-52.5633	4.45557
1.21	-2.5	-48.1688	-3.5	-52.5938	4.42505
1.211	-2.5	-48.2298	-3.5	-52.777	4.54712
1.212	-2.5	-48.2909	-3.5	-52.8075	4.5166
1.213	-2.5	-48.2909	-3.5	-52.899	4.60815
1.214	-2.5	-48.3824	-3.5	-52.9295	4.54712
1.215	-2.5	-48.4435	-3.5	-53.0516	4.60815
1.216	-2.5	-48.474	-3.5	-53.0821	4.60815
1.217	-2.5	-48.4435	-3.5	-53.1126	4.66919
1.218	-2.5	-48.535	-3.5	-53.2347	4.69971
1.219	-2.5	-48.6266	-3.5	-53.3263	4.69971
1.22	-2.5	-48.6266	-3.5	-53.3568	4.73022
1.221	-2.5	-48.6876	-3.5	-53.5094	4.82178
1.222	-2.5	-48.7792	-3.5	-53.662	4.88281
1.223	-2.5	-48.9012	-3.5	-53.723	4.82178
1.224	-2.5	-48.9012	-3.5	-53.784	4.88281
1.225	-2.5	-48.9928	-3.5	-53.8756	4.88281
1.226	-2.5	-49.0538	-3.5	-53.9671	4.91333
1.227	-2.5	-49.1148	-3.5	-53.9671	4.85229
1.228	-2.5	-49.0843	-3.5	-54.0282	4.94385
1.229	-2.5	-49.1454	-3.5	-54.0587	4.91333
1.23	-2.5	-49.1759	-3.5	-54.0892	4.91333
1.231	-2.5	-49.1759	-3.5	-54.0892	4.91333
1.232	-2.5	-49.2369	-3.5	-54.1197	4.88281
1.233	-2.5	-49.3285	-3.5	-54.1502	4.82178
1.234	-2.5	-49.359	-3.5	-54.2113	4.85229
1.235	-2.5	-49.3895	-3.5	-54.2113	4.82178
1.236	-2.5	-49.42	-3.5	-54.3334	4.91333
1.237	-2.5	-49.4811	-3.5	-54.4249	4.94385
1.238	-2.5	-49.4811	-3.5	-54.4249	4.94385
1.239	-2.5	-49.4811	-3.5	-54.4249	4.94385
1.24	-2.5	-49.5421	-3.5	-54.4554	4.91333
1.241	-2.5	-49.5726	-3.5	-54.5165	4.94385
1.242	-2.5	-49.5421	-3.5	-54.5775	5.0354
1.243	-2.5	-49.5726	-3.5	-54.6385	5.06592
1.244	-2.5	-49.6031	-3.5	-54.6996	5.09644
1.245	-2.5	-49.6642	-3.5	-54.7606	5.09644
1.246	-2.5	-49.7557	-3.5	-54.7606	5.00488
1.247	-2.5	-49.7862	-3.5	-54.8827	5.09644
1.248	-2.5	-49.8473	-3.5	-54.9742	5.12695
1.249	-2.5	-49.8167	-3.5	-54.9742	5.15747
1.25	-2.5	-49.9083	-3.5	-55.0047	5.09644
1.251	-2.5	-49.9999	-3.5	-55.0963	5.09644
1.252	-2.5	-50.0609	-3.5	-55.1573	5.09644
1.253	-2.5	-50.0609	-3.5	-55.0963	5.0354
1.254	-2.5	-50.0609	-3.5	-55.1878	5.12695
1.255	-2.5	-50.1219	-3.5	-55.2184	5.09644
1.256	-2.5	-50.2135	-3.5	-55.2794	5.06592
1.257	-2.5	-50.244	-3.5	-55.2794	5.0354
1.258	-2.5	-50.305	-3.5	-55.3709	5.06592
1.259	-2.5	-50.3355	-3.5	-55.432	5.09644
1.26	-2.5	-50.3966	-3.5	-55.4625	5.06592
1.261	-2.5	-50.3966	-3.5	-55.5541	5.15747
1.262	-2.5	-50.4881	-3.5	-55.6761	5.18799
1.263	-2.5	-50.5492	-3.5	-55.7066	5.15747
1.264	-2.5	-50.5797	-3.5	-55.7066	5.12695
1.265	-2.5	-50.6407	-3.5	-55.7677	5.12695
1.266	-2.5	-50.7018	-3.5	-55.8592	5.15747
1.267	-2.5	-50.7018	-3.5	-55.8897	5.18799
1.268	-2.5	-50.7323	-3.5	-55.9508	5.21851
1.269	-2.5	-50.8238	-3.5	-55.9813	5.15747
1.27	-2.5	-50.8543	-3.5	-56.0729	5.21851
1.271	-2.5	-50.8543	-3.5	-56.0729	5.21851
1.272	-2.5	-50.8849	-3.5	-56.1949	5.31006
1.273	-2.5	-51.0069	-3.5	-56.256	5.24902
1.274	-2.5	-51.0375	-3.5	-56.2865	5.24902
1.275	-2.5	-50.9764	-3.5	-56.2865	5.31006
1.276	-2.5	-51.0375	-3.5	-56.3475	5.31006
1.277	-2.5	-51.129	-3.5	-56.378	5.24902
1.278	-2.5	-51.1595	-3.5	-56.4085	5.24902
1.279	-2.5	-51.2511	-3.5	-56.4696	5.21851
1.28	-2.5	-51.3121	-3.5	-56.5306	5.21851
1.281	-2.5	-51.3426	-3.5	-56.5611	5.21851
1.282	-2.5	-51.4342	-3.5	-56.5611	5.12695
1.283	-2.5	-51.5257	-3.5	-56.6527	5.12695
1.284	-2.5	-51.5563	-3.5	-56.6832	5.12695
1.285	-2.5	-51.5868	-3.5	-56.6832	5.09644
1.286	-2.5	-51.5868	-3.5	-56.6527	5.06592
1.287	-2.5	-51.6783	-3.5	-56.7137	5.0354
1.288	-2.5	-51.7088	-3.5	-56.8358	5.12695
1.289	-2.5	-51.7088	-3.5	-56.8358	5.12695
1.29	-2.5	-51.7699	-3.5	-56.8968	5.12695
1.291	-2.5	-51.8004	-3.5	-56.9884	5.18799
1.292	-2.5	-51.8004	-3.5	-57.0189	5.21851
1.293	-2.5	-51.8004	-3.5	-57.0494	5.24902
1.294	-2.5	-51.8004	-3.5	-57.0799	5.27954
1.295	-2.5	-51.8919	-3.5	-57.1105	5.21851
1.296	-2.5	-51.8919	-3.5	-57.0494	5.15747
1.297	-2.5	-51.8614	-3.5	-57.0799	5.21851
1.298	-2.5	-51.9225	-3.5	-57.0799	5.15747
1.299	-2.5	-51.953	-3.5	-57.1105	5.15747
1.3	-2.5	-51.9835	-3.5	-57.141	5.15747
1.301	-2.5	-51.9835	-3.5	-57.1715	5.18799
1.302	-2.5	-52.0751	-3.5	-57.2325	5.15747
1.303	-2.5	-52.1056	-3.5	-57.2325	5.12695
1.304	-2.5	-52.0445	-3.5	-57.202	5.15747
1.305	-2.5	-52.1666	-3.5	-57.263	5.09644
1.306	-2.5	-52.1971	-3.5	-57.2936	5.09644
1.307	-2.5	-52.1666	-3.5	-57.2325	5.06592
1.308	-2.5	-52.1666	-3.5	-57.3241	5.15747
1.309	-2.5	-52.1971	-3.5	-57.3851	5.18799
1.31	-2.5	-52.1971	-3.5	-57.3851	5.18799
1.311	-2.5	-52.2276	-3.5	-57.3546	5.12695
1.312	-2.5	-52.2887	-3.5	-57.4156	5.12695
1.313	-2.5	-52.2887	-3.5	-57.4767	5.18799
1.314	-2.5	-52.3497	-3.5	-57.4767	5.12695
1.315	-2.5	-52.3497	-3.5	-57.5072	5.15747
1.316	-2.5	-52.4413	-3.5	-57.5682	5.12695
1.317	-2.5	-52.5023	-3.5	-57.6292	5.12695
1.318	-2.5	-52.4718	-3.5	-57.6598	5.18799
1.319	-2.5	-52.5328	-3.5	-57.6903	5.15747
1.32	-2.5	-52.6549	-3.5	-57.7208	5.06592
1.321	-2.5	-52.6854	-3.5	-57.7513	5.06592
1.322	-2.5	-52.6854	-3.5	-57.7818	5.09644
1.323	-2.5	-52.777	-3.5	-57.8429	5.06592
1.324	-2.5	-52.8075	-3.5	-57.9344	5.12695
1.325	-2.5	-52.8075	-3.5	-57.9344	5.12695
1.326	-2.5	-52.8075	-3.5	-58.026	5.21851
1.327	-2.5	-52.838	-3.5	-58.087	5.24902
1.328	-2.5	-52.8685	-3.5	-58.1175	5.24902
1.329	-2.5	-52.838	-3.5	-58.1786	5.34058
1.33	-2.5	-52.8685	-3.5	-58.2091	5.34058
1.331	-2.5	-52.9295	-3.5	-58.3006	5.37109
1.332	-2.5	-52.9295	-3.5	-58.2701	5.34058
1.333	-2.5	-52.899	-3.5	-58.3006	5.40161
1.334	-2.5	-52.9295	-3.5	-58.3312	5.40161
1.335	-2.5	-52.9906	-3.5	-58.3922	5.40161
1.336	-2.5	-52.9906	-3.5	-58.4227	5.43213
1.337	-2.5	-52.9906	-3.5	-58.4837	5.49316
1.338	-2.5	-53.0516	-3.5	-58.5143	5.46265
1.339	-2.5	-53.0516	-3.5	-58.5448	5.49316
1.34	-2.5	-53.0821	-3.5	-58.5753	5.49316
1.341	-2.5	-53.0516	-3.5	-58.6668	5.61523
1.342	-2.5	-53.1126	-3.5	-58.6974	5.58472
1.343	-2.5	-53.0821	-3.5	-58.6974	5.61523
1.344	-2.5	-53.0516	-3.5	-58.7889	5.7373
1.345	-2.5	-53.0821	-3.5	-58.85	5.76782
1.346	-2.5	-53.1126	-3.5	-58.8805	5.76782
1.347	-2.5	-53.0516	-3.5	-58.8805	5.82886
1.348	-2.5	-53.0211	-3.5	-58.911	5.88989
1.349	-2.5	-53.1126	-3.5	-58.9415	5.82886
1.35	-2.5	-53.0821	-3.5	-58.8805	5.79834
1.351	-2.5	-53.0516	-3.5	-58.911	5.85938
1.352	-2.5	-53.0821	-3.5	-58.972	5.88989
1.353	-2.5	-53.0516	-3.5	-58.9415	5.88989
1.354	-2.5	-53.0516	-3.5	-58.9415	5.88989
1.355	-2.5	-53.0821	-3.5	-58.9415	5.85938
1.356	-2.5	-53.1126	-3.5	-58.972	5.85938
1.357	-2.5	-53.1126	-3.5	-58.8805	5.76782
1.358	-2.5	-53.0821	-3.5	-58.911	5.82886
1.359	-2.5	-53.1126	-3.5	-58.972	5.85938
1.36	-2.5	-53.1126	-3.5	-58.972	5.85938
1.361	-2.5	-53.1432	-3.5	-58.9415	5.79834
1.362	-2.5	-53.0821	-3.5	-58.9415	5.85938
1.363	-2.5	-53.0821	-3.5	-58.9415	5.85938
1.364	-2.5	-53.1126	-3.5	-58.972	5.85938
1.365	-2.5	-53.1432	-3.5	-58.9415	5.79834
1.366	-2.5	-53.1432	-3.5	-58.972	5.82886
1.367	-2.5	-53.1737	-3.5	-58.972	5.79834
1.368	-2.5	-53.2347	-3.5	-58.972	5.7373
1.369	-2.5	-53.2042	-3.5	-59.0025	5.79834
1.37	-2.5	-53.1432	-3.5	-59.0331	5.88989
1.371	-2.5	-53.1432	-3.5	-59.0025	5.85938
1.372	-2.5	-53.2042	-3.5	-59.0025	5.79834
1.373	-2.5	-53.1432	-3.5	-59.0025	5.85938
1.374	-2.5	-53.1126	-3.5	-58.972	5.85938
1.375	-2.5	-53.1126	-3.5	-58.9415	5.82886
1.376	-2.5	-53.1432	-3.5	-58.911	5.76782
1.377	-2.5	-53.1432	-3.5	-58.972	5.82886
1.378	-2.5	-53.1737	-3.5	-58.8805	5.70679
1.379	-2.5	-53.1432	-3.5	-58.911	5.76782
1.38	-2.5	-53.1126	-3.5	-58.911	5.79834
1.381	-2.5	-53.0821	-3.5	-58.911	5.82886
1.382	-2.5	-53.1432	-3.5	-58.8805	5.7373
1.383	-2.5	-53.1126	-3.5	-58.8805	5.76782
1.384	-2.5	-53.1126	-3.5	-58.8805	5.76782
1.385	-2.5	-53.0821	-3.5	-58.8194	5.7373
1.386	-2.5	-53.1126	-3.5	-58.7584	5.64575
1.387	-2.5	-53.1737	-3.5	-58.7584	5.58472
1.388	-2.5	-53.1432	-3.5	-58.6974	5.5542
1.389	-2.5	-53.1432	-3.5	-58.6668	5.52368
1.39	-2.5	-53.1432	-3.5	-58.6363	5.49316
1.391	-2.5	-53.1432	-3.5	-58.6363	5.49316
1.392	-2.5	-53.1432	-3.5	-58.6974	5.5542
1.393	-2.5	-53.1126	-3.5	-58.6668	5.5542
1.394	-2.5	-53.1126	-3.5	-58.6974	5.58472
1.395	-2.5	-53.1126	-3.5	-58.7584	5.64575
1.396	-2.5	-53.1126	-3.5	-58.7279	5.61523
1.397	-2.5	-53.1737	-3.5	-58.7584	5.58472
1.398	-2.5	-53.0821	-3.5	-58.7889	5.70679
1.399	-2.5	-53.0821	-3.5	-58.7584	5.67627
1.4	-2.5	-53.1126	-3.5	-58.7279	5.61523
1.401	-2.5	-53.1432	-3.5	-58.7889	5.64575
1.402	-2.5	-53.1126	-3.5	-58.8194	5.70679
1.403	-2.5	-53.1432	-3.5	-58.8194	5.67627
1.404	-2.5	-53.1737	-3.5	-58.8194	5.64575
1.405	-2.5	-53.1737	-3.5	-58.911	5.7373
1.406	-2.5	-53.1126	-3.5	-58.911	5.79834
1.407	-2.5	-53.1737	-3.5	-58.9415	5.76782
1.408	-2.5	-53.1737	-3.5	-58.972	5.79834
1.409	-2.5	-53.0821	-3.5	-59.0025	5.92041
1.41	-2.5	-53.0516	-3.5	-59.0636	6.01196
1.411	-2.5	-53.0821	-3.5	-59.0941	6.01196
1.412	-2.5	-53.0211	-3.5	-59.1246	6.10352
1.413	-2.5	-53.0211	-3.5	-59.1551	6.13403
1.414	-2.5	-53.0211	-3.5	-59.0941	6.073
1.415	-2.5	-53.0821	-3.5	-59.0941	6.01196
1.416	-2.5	-53.0516	-3.5	-59.1551	6.10352
1.417	-2.5	-53.0821	-3.5	-59.1246	6.04248
1.418	-2.5	-53.0516	-3.5	-59.1551	6.10352
1.419	-2.5	-53.0821	-3.5	-59.1856	6.10352
1.42	-2.5	-53.0516	-3.5	-59.2162	6.16455
1.421	-2.5	-53.0516	-3.5	-59.2162	6.16455
1.422	-2.5	-53.1126	-3.5	-59.2162	6.10352
1.423	-2.5	-53.0821	-3.5	-59.2467	6.16455
1.424	-2.5	-53.0821	-3.5	-59.3077	6.22559
1.425	-2.5	-53.0516	-3.5	-59.2467	6.19507
1.426	-2.5	-53.0516	-3.5	-59.2772	6.22559
1.427	-2.5	-52.9601	-3.5	-59.2772	6.31714
1.428	-2.5	-52.9295	-3.5	-59.3382	6.40869
1.429	-2.5	-52.9601	-3.5	-59.3382	6.37817
1.43	-2.5	-52.9295	-3.5	-59.3382	6.40869
1.431	-2.5	-52.899	-3.5	-59.3382	6.43921
1.432	-2.5	-52.8685	-3.5	-59.4298	6.56128
1.433	-2.5	-52.9601	-3.5	-59.3993	6.43921
1.434	-2.5	-52.9601	-3.5	-59.3993	6.43921
1.435	-2.5	-52.8685	-3.5	-59.3993	6.53076
1.436	-2.5	-52.9906	-3.5	-59.3688	6.37817
1.437	-2.5	-53.0516	-3.5	-59.4603	6.40869
1.438	-2.5	-53.0211	-3.5	-59.4908	6.46973
1.439	-2.5	-53.0516	-3.5	-59.4603	6.40869
1.44	-2.5	-53.1126	-3.5	-59.4908	6.37817
1.441	-2.5	-53.0821	-3.5	-59.5824	6.50024
1.442	-2.5	-53.0516	-3.5	-59.5824	6.53076
1.443	-2.5	-53.0211	-3.5	-59.5213	6.50024
1.444	-2.5	-53.0211	-3.5	-59.5519	6.53076
1.445	-2.5	-53.0211	-3.5	-59.5213	6.50024
1.446	-2.5	-52.9601	-3.5	-59.5519	6.5918
1.447	-2.5	-52.9906	-3.5	-59.6129	6.62231
1.448	-2.5	-52.9906	-3.5	-59.6129	6.62231
1.449	-2.5	-52.9906	-3.5	-59.6129	6.62231
1.45	-2.5	-52.9906	-3.5	-59.5519	6.56128
1.451	-2.5	-53.0211	-3.5	-59.5824	6.56128
1.452	-2.5	-52.9906	-3.5	-59.5519	6.56128
1.453	-2.5	-53.0211	-3.5	-59.4603	6.43921
1.454	-2.5	-53.0211	-3.5	-59.4603	6.43921
1.455	-2.5	-53.0516	-3.5	-59.3993	6.34766
1.456	-2.5	-53.0516	-3.5	-59.4603	6.40869
1.457	-2.5	-53.0821	-3.5	-59.4298	6.34766
1.458	-2.5	-53.0821	-3.5	-59.4603	6.37817
1.459	-2.5	-53.0821	-3.5	-59.4298	6.34766
1.46	-2.5	-52.9906	-3.5	-59.4603	6.46973
1.461	-2.5	-52.9906	-3.5	-59.3993	6.40869
1.462	-2.5	-52.9295	-3.5	-59.4603	6.53076
1.463	-2.5	-52.8685	-3.5	-59.3993	6.53076
1.464	-2.5	-52.8075	-3.5	-59.4298	6.62231
1.465	-2.5	-52.8075	-3.5	-59.3993	6.5918
1.466	-2.5	-52.777	-3.5	-59.4603	6.68335
1.467	-2.5	-52.7159	-3.5	-59.3993	6.68335
1.468	-2.5	-52.7159	-3.5	-59.4298	6.71387
1.469	-2.5	-52.6854	-3.5	-59.4298	6.74438
1.47	-2.5	-52.5633	-3.5	-59.5519	6.98853
1.471	-2.5	-52.5023	-3.5	-59.4603	6.95801
1.472	-2.5	-52.5023	-3.5	-59.5213	7.01904
1.473	-2.5	-52.4413	-3.5	-59.5824	7.14111
1.474	-2.5	-52.4107	-3.5	-59.5824	7.17163
1.475	-2.5	-52.4107	-3.5	-59.5213	7.1106
1.476	-2.5	-52.4413	-3.5	-59.5519	7.1106
1.477	-2.5	-52.4107	-3.5	-59.6434	7.23267
1.478	-2.5	-52.3802	-3.5	-59.6129	7.23267
1.479	-2.5	-52.4107	-3.5	-59.5824	7.17163
1.48	-2.5	-52.4107	-3.5	-59.6434	7.23267
1.481	-2.5	-52.3802	-3.5	-59.6739	7.2937
1.482	-2.5	-52.3802	-3.5	-59.6434	7.26318
1.483	-2.5	-52.4107	-3.5	-59.6739	7.26318
1.484	-2.5	-52.4107	-3.5	-59.735	7.32422
1.485	-2.5	-52.4107	-3.5	-59.735	7.32422
1.486	-2.5	-52.5023	-3.5	-59.735	7.23267
1.487	-2.5	-52.4718	-3.5	-59.796	7.32422
1.488	-2.5	-52.4107	-3.5	-59.8265	7.41577
1.489	-2.5	-52.3497	-3.5	-59.7655	7.41577
1.49	-2.5	-52.3802	-3.5	-59.796	7.41577
1.491	-2.5	-52.3497	-3.5	-59.796	7.44629
1.492	-2.5	-52.3497	-3.5	-59.7655	7.41577
1.493	-2.5	-52.3802	-3.5	-59.735	7.35474
1.494	-2.5	-52.4107	-3.5	-59.7655	7.35474
1.495	-2.5	-52.3802	-3.5	-59.796	7.41577
1.496	-2.5	-52.3497	-3.5	-59.735	7.38525
1.497	-2.5	-52.3497	-3.5	-59.7044	7.35474
1.498	-2.5	-52.4107	-3.5	-59.7044	7.2937
1.499	-2.5	-52.3497	-3.5	-59.6739	7.32422
1.5	-2.5	-52.4107	-3.5	-59.735	7.32422
1.501	-2.5	-52.4413	-3.5	-59.7044	7.26318
1.502	-2.5	-52.4413	-3.5	-59.735	7.2937
1.503	-2.5	-52.4718	-3.5	-59.796	7.32422
1.504	-2.5	-52.4718	-3.5	-59.796	7.32422
1.505	-2.5	-52.4718	-3.5	-59.8265	7.35474
1.506	-2.5	-52.4107	-3.5	-59.8876	7.47681
1.507	-2.5	-52.5023	-3.5	-59.8876	7.38525
1.508	-2.5	-52.5328	-3.5	-59.9181	7.38525
1.509	-2.5	-52.5023	-3.5	-59.9181	7.41577
1.51	-2.5	-52.4413	-3.5	-59.9486	7.50732
1.511	-2.5	-52.5023	-3.5	-59.9486	7.44629
1.512	-2.5	-52.5023	-3.5	-60.0096	7.50732
1.513	-2.5	-52.5328	-3.5	-60.0401	7.50732
1.514	-2.5	-52.5633	-3.5	-60.0401	7.47681
1.515	-2.5	-52.5938	-3.5	-60.0401	7.44629
1.516	-2.5	-52.6854	-3.5	-60.1622	7.47681
1.517	-2.5	-52.6549	-3.5	-60.1622	7.50732
1.518	-2.5	-52.6549	-3.5	-60.1622	7.50732
1.519	-2.5	-52.6854	-3.5	-60.1927	7.50732
1.52	-2.5	-52.5633	-3.5	-60.2843	7.72095
1.521	-2.5	-52.5938	-3.5	-60.2843	7.69043
1.522	-2.5	-52.5023	-3.5	-60.3453	7.84302
1.523	-2.5	-52.5328	-3.5	-60.4063	7.87354
1.524	-2.5	-52.5328	-3.5	-60.4063	7.87354
1.525	-2.5	-52.4718	-3.5	-60.4369	7.96509
1.526	-2.5	-52.5023	-3.5	-60.4369	7.93457
1.527	-2.5	-52.4718	-3.5	-60.4674	7.99561
1.528	-2.5	-52.4718	-3.5	-60.4979	8.02612
1.529	-2.5	-52.5023	-3.5	-60.4674	7.96509
1.53	-2.5	-52.5023	-3.5	-60.4369	7.93457
1.531	-2.5	-52.4413	-3.5	-60.4674	8.02612
1.532	-2.5	-52.4107	-3.5	-60.4063	7.99561
1.533	-2.5	-52.4413	-3.5	-60.3453	7.90405
1.534	-2.5	-52.3802	-3.5	-60.4063	8.02612
1.535	-2.5	-52.3802	-3.5	-60.3758	7.99561
1.536	-2.5	-52.3192	-3.5	-60.3453	8.02612
1.537	-2.5	-52.3497	-3.5	-60.3453	7.99561
1.538	-2.5	-52.3497	-3.5	-60.3758	8.02612
1.539	-2.5	-52.2887	-3.5	-60.3453	8.05664
1.54	-2.5	-52.3192	-3.5	-60.3453	8.02612
1.541	-2.5	-52.4107	-3.5	-60.2843	7.87354
1.542	-2.5	-52.3497	-3.5	-60.3453	7.99561
1.543	-2.5	-52.3497	-3.5	-60.3453	7.99561
1.544	-2.5	-52.4413	-3.5	-60.3453	7.90405
1.545	-2.5	-52.4413	-3.5	-60.4063	7.96509
1.546	-2.5	-52.4413	-3.5	-60.4369	7.99561
1.547	-2.5	-52.4718	-3.5	-60.3453	7.87354
1.548	-2.5	-52.5633	-3.5	-60.3758	7.8125
1.549	-2.5	-52.5023	-3.5	-60.4674	7.96509
1.55	-2.5	-52.5328	-3.5	-60.4369	7.90405
1.551	-2.5	-52.5328	-3.5	-60.4063	7.87354
1.552	-2.5	-52.5633	-3.5	-60.4979	7.93457
1.553	-2.5	-52.5023	-3.5	-60.4979	7.99561
1.554	-2.5	-52.5328	-3.5	-60.4674	7.93457
1.555	-2.5	-52.5633	-3.5	-60.4979	7.93457
1.556	-2.5	-52.5328	-3.5	-60.5284	7.99561
1.557	-2.5	-52.5023	-3.5	-60.5589	8.05664
1.558	-2.5	-52.5633	-3.5	-60.5284	7.96509
1.559	-2.5	-52.5633	-3.5	-60.5284	7.96509
1.56	-2.5	-52.5023	-3.5	-60.5895	8.08716
1.561	-2.5	-52.4718	-3.5	-60.5895	8.11768
1.562	-2.5	-52.5633	-3.5	-60.5589	7.99561
1.563	-2.5	-52.5633	-3.5	-60.5895	8.02612
1.564	-2.5	-52.4413	-3.5	-60.5589	8.11768
1.565	-2.5	-52.4718	-3.5	-60.5284	8.05664
1.566	-2.5	-52.4413	-3.5	-60.5589	8.11768
1.567	-2.5	-52.4107	-3.5	-60.5589	8.14819
1.568	-2.5	-52.4107	-3.5	-60.4979	8.08716
1.569	-2.5	-52.3802	-3.5	-60.4369	8.05664
1.57	-2.5	-52.4413	-3.5	-60.4674	8.02612
1.571	-2.5	-52.4107	-3.5	-60.4369	8.02612
1.572	-2.5	-52.3497	-3.5	-60.3148	7.96509
1.573	-2.5	-52.3497	-3.5	-60.3148	7.96509
1.574	-2.5	-52.2887	-3.5	-60.3148	8.02612
1.575	-2.5	-52.1361	-3.5	-60.2843	8.14819
1.576	-2.5	-51.9835	-3.5	-60.1927	8.20923
1.577	-2.5	-51.8614	-3.5	-60.2232	8.36182
1.578	-2.5	-51.7394	-3.5	-60.1927	8.45337
1.579	-2.5	-51.7088	-3.5	-60.2232	8.5144
1.58	-2.5	-51.7088	-3.5	-60.2232	8.5144
1.581	-2.5	-51.6173	-3.5	-60.2232	8.60596
1.582	-2.5	-51.5563	-3.5	-60.2843	8.72803
1.583	-2.5	-51.4952	-3.5	-60.2232	8.72803
1.584	-2.5	-51.4342	-3.5	-60.2843	8.8501
1.585	-2.5	-51.3731	-3.5	-60.3148	8.94165
1.586	-2.5	-51.3121	-3.5	-60.3758	9.06372
1.587	-2.5	-51.2816	-3.5	-60.3758	9.09424
1.588	-2.5	-51.2511	-3.5	-60.3453	9.09424
1.589	-2.5	-51.1595	-3.5	-60.4063	9.24683
1.59	-2.5	-51.19	-3.5	-60.4063	9.21631
1.591	-2.5	-51.1595	-3.5	-60.4369	9.27734
1.592	-2.5	-51.0985	-3.5	-60.4369	9.33838
1.593	-2.5	-51.0985	-3.5	-60.4063	9.30786
1.594	-2.5	-51.0985	-3.5	-60.4063	9.30786
1.595	-2.5	-51.129	-3.5	-60.4369	9.30786
1.596	-2.5	-51.129	-3.5	-60.4674	9.33838
1.597	-2.5	-51.0375	-3.5	-60.4674	9.42993
1.598	-2.5	-51.068	-3.5	-60.4674	9.39941
1.599	-2.5	-51.0985	-3.5	-60.4979	9.39941
1.6	-2.5	-51.0985	-3.5	-60.5589	9.46045
1.601	-2.5	-51.129	-3.5	-60.5284	9.39941
1.602	-2.5	-51.2206	-3.5	-60.5284	9.30786
1.603	-2.5	-51.2511	-3.5	-60.5589	9.30786
1.604	-2.5	-51.2816	-3.5	-60.5284	9.24683
1.605	-2.5	-51.3426	-3.5	-60.5589	9.21631
1.606	-2.5	-51.4037	-3.5	-60.5895	9.18579
1.607	-2.5	-51.3731	-3.5	-60.5895	9.21631
1.608	-2.5	-51.3731	-3.5	-60.681	9.30786
1.609	-2.5	-51.4037	-3.5	-60.7115	9.30786
1.61	-2.5	-51.4037	-3.5	-60.7115	9.30786
1.611	-2.5	-51.3426	-3.5	-60.7115	9.3689
1.612	-2.5	-51.3731	-3.5	-60.7115	9.33838
1.613	-2.5	-51.3731	-3.5	-60.742	9.3689
1.614	-2.5	-51.3426	-3.5	-60.742	9.39941
1.615	-2.5	-51.3121	-3.5	-60.742	9.42993
1.616	-2.5	-51.3426	-3.5	-60.7115	9.3689
1.617	-2.5	-51.3731	-3.5	-60.8031	9.42993
1.618	-2.5	-51.3426	-3.5	-60.8031	9.46045
1.619	-2.5	-51.3426	-3.5	-60.742	9.39941
1.62	-2.5	-51.3731	-3.5	-60.7115	9.33838
1.621	-2.5	-51.3426	-3.5	-60.7726	9.42993
1.622	-2.5	-51.3731	-3.5	-60.742	9.3689
1.623	-2.5	-51.4342	-3.5	-60.7115	9.27734
1.624	-2.5	-51.4647	-3.5	-60.742	9.27734
1.625	-2.5	-51.3426	-3.5	-60.7726	9.42993
1.626	-2.5	-51.4037	-3.5	-60.742	9.33838
1.627	-2.5	-51.4037	-3.5	-60.742	9.33838
1.628	-2.5	-51.4037	-3.5	-60.742	9.33838
1.629	-2.5	-51.3731	-3.5	-60.742	9.3689
1.63	-2.5	-51.4342	-3.5	-60.681	9.24683
1.631	-2.5	-51.4342	-3.5	-60.681	9.24683
1.632	-2.5	-51.4342	-3.5	-60.742	9.30786
1.633	-2.5	-51.3426	-3.5	-60.742	9.39941
1.634	-2.5	-51.3121	-3.5	-60.7115	9.39941
1.635	-2.5	-51.2816	-3.5	-60.7115	9.42993
1.636	-2.5	-51.1595	-3.5	-60.681	9.52148
1.637	-2.5	-51.1595	-3.5	-60.6505	9.49097
1.638	-2.5	-51.129	-3.5	-60.62	9.49097
1.639	-2.5	-51.0985	-3.5	-60.7115	9.61304
1.64	-2.5	-51.0375	-3.5	-60.681	9.64355
1.641	-2.5	-51.068	-3.5	-60.681	9.61304
1.642	-2.5	-51.0375	-3.5	-60.62	9.58252
1.643	-2.5	-51.0375	-3.5	-60.7115	9.67407
1.644	-2.5	-51.0375	-3.5	-60.681	9.64355
1.645	-2.5	-51.0375	-3.5	-60.681	9.64355
1.646	-2.5	-51.0375	-3.5	-60.681	9.64355
1.647	-2.5	-51.0375	-3.5	-60.681	9.64355
1.648	-2.5	-51.068	-3.5	-60.5895	9.52148
1.649	-2.5	-51.0069	-3.5	-60.5589	9.552
1.65	-2.5	-51.0069	-3.5	-60.5589	9.552
1.651	-2.5	-50.9764	-3.5	-60.5284	9.552
1.652	-2.5	-51.0069	-3.5	-60.4674	9.46045
1.653	-2.5	-51.0069	-3.5	-60.4369	9.42993
1.654	-2.5	-50.9459	-3.5	-60.4674	9.52148
1.655	-2.5	-50.9459	-3.5	-60.3758	9.42993
1.656	-2.5	-50.9764	-3.5	-60.4369	9.46045
1.657	-2.5	-50.9459	-3.5	-60.4979	9.552
1.658	-2.5	-50.9459	-3.5	-60.5284	9.58252
1.659	-2.5	-50.9154	-3.5	-60.4369	9.52148
1.66	-2.5	-50.9764	-3.5	-60.4674	9.49097
1.661	-2.5	-50.9459	-3.5	-60.5284	9.58252
1.662	-2.5	-50.9154	-3.5	-60.5589	9.64355
1.663	-2.5	-51.0069	-3.5	-60.5589	9.552
1.664	-2.5	-51.0069	-3.5	-60.62	9.61304
1.665	-2.5	-51.068	-3.5	-60.681	9.61304
1.666	-2.5	-51.068	-3.5	-60.6505	9.58252
1.667	-2.5	-51.129	-3.5	-60.6505	9.52148
1.668	-2.5	-51.0985	-3.5	-60.7726	9.67407
1.669	-2.5	-51.0985	-3.5	-60.8031	9.70459
1.67	-2.5	-51.129	-3.5	-60.8031	9.67407
1.671	-2.5	-51.0985	-3.5	-60.8336	9.73511
1.672	-2.5	-51.068	-3.5	-60.8641	9.79614
1.673	-2.5	-51.0375	-3.5	-60.8946	9.85718
1.674	-2.5	-51.0985	-3.5	-60.9251	9.82666
1.675	-2.5	-51.068	-3.5	-60.9251	9.85718
1.676	-2.5	-51.0375	-3.5	-60.9557	9.91821
1.677	-2.5	-51.0069	-3.5	-60.9251	9.91821
1.678	-2.5	-51.0375	-3.5	-60.9251	9.8877
1.679	-2.5	-51.0069	-3.5	-60.9862	9.97925
1.68	-2.5	-50.9764	-3.5	-60.9251	9.94873
1.681	-2.5	-50.9764	-3.5	-60.9251	9.94873
1.682	-2.5	-50.9764	-3.5	-60.9251	9.94873
1.683	-2.5	-50.8543	-3.5	-60.9862	10.1318
1.684	-2.5	-50.8543	-3.5	-60.9862	10.1318
1.685	-2.5	-50.8238	-3.5	-60.9251	10.1013
1.686	-2.5	-50.8543	-3.5	-60.9862	10.1318
1.687	-2.5	-50.8238	-3.5	-60.9557	10.1318
1.688	-2.5	-50.8238	-3.5	-60.8641	10.0403
1.689	-2.5	-50.8543	-3.5	-60.8946	10.0403
1.69	-2.5	-50.8238	-3.5	-60.9251	10.1013
1.691	-2.5	-50.8238	-3.5	-60.8641	10.0403
1.692	-2.5	-50.8238	-3.5	-60.8336	10.0098
1.693	-2.5	-50.8543	-3.5	-60.8946	10.0403
1.694	-2.5	-50.8543	-3.5	-60.9251	10.0708
1.695	-2.5	-50.8849	-3.5	-60.8336	9.94873
1.696	-2.5	-50.9459	-3.5	-60.742	9.79614
1.697	-2.5	-50.9154	-3.5	-60.742	9.82666
1.698	-2.5	-50.8849	-3.5	-60.681	9.79614
1.699	-2.5	-50.9459	-3.5	-60.5895	9.64355
1.7	-2.5	-50.9764	-3.5	-60.4979	9.52148
1.701	-2.5	-50.8849	-3.5	-60.4063	9.52148
1.702	-2.5	-50.9459	-3.5	-60.3148	9.3689
1.703	-2.5	-51.0069	-3.5	-60.1622	9.15527
1.704	-2.5	-51.0375	-3.5	-60.1317	9.09424
1.705	-2.5	-51.0069	-3.5	-60.1012	9.09424
1.706	-2.5	-51.0375	-3.5	-59.9791	8.94165
1.707	-2.5	-51.0375	-3.5	-59.9791	8.94165
1.708	-2.5	-51.0985	-3.5	-60.0096	8.91113
1.709	-2.5	-51.1595	-3.5	-59.9486	8.78906
1.71	-2.5	-51.19	-3.5	-59.8876	8.69751
1.711	-2.5	-51.2206	-3.5	-59.8876	8.66699
1.712	-2.5	-51.19	-3.5	-59.857	8.66699
1.713	-2.5	-51.19	-3.5	-59.857	8.66699
1.714	-2.5	-51.2511	-3.5	-59.857	8.60596
1.715	-2.5	-51.3121	-3.5	-59.857	8.54492
1.716	-2.5	-51.2511	-3.5	-59.857	8.60596
1.717	-2.5	-51.2816	-3.5	-59.857	8.57544
1.718	-2.5	-51.2816	-3.5	-59.8876	8.60596
1.719	-2.5	-51.2816	-3.5	-59.9181	8.63647
1.72	-2.5	-51.3121	-3.5	-59.9181	8.60596
1.721	-2.5	-51.3731	-3.5	-59.9181	8.54492
1.722	-2.5	-51.3731	-3.5	-59.9791	8.60596
1.723	-2.5	-51.3426	-3.5	-60.0707	8.72803
1.724	-2.5	-51.3731	-3.5	-60.0401	8.66699
1.725	-2.5	-51.3731	-3.5	-60.0401	8.66699
1.726	-2.5	-51.4037	-3.5	-60.1317	8.72803
1.727	-2.5	-51.3731	-3.5	-60.1317	8.75854
1.728	-2.5	-51.4342	-3.5	-60.1317	8.69751
1.729	-2.5	-51.4342	-3.5	-60.1927	8.75854
1.73	-2.5	-51.4037	-3.5	-60.2232	8.81958
1.731	-2.5	-51.4037	-3.5	-60.1927	8.78906
1.732	-2.5	-51.4647	-3.5	-60.1927	8.72803
1.733	-2.5	-51.4342	-3.5	-60.1622	8.72803
1.734	-2.5	-51.4342	-3.5	-60.1927	8.75854
1.735	-2.5	-51.4342	-3.5	-60.1622	8.72803
1.736	-2.5	-51.4647	-3.5	-60.1622	8.69751
1.737	-2.5	-51.4037	-3.5	-60.1622	8.75854
1.738	-2.5	-51.3731	-3.5	-60.1622	8.78906
1.739	-2.5	-51.4342	-3.5	-60.1622	8.72803
1.74	-2.5	-51.4342	-3.5	-60.2232	8.78906
1.741	-2.5	-51.4037	-3.5	-60.2232	8.81958
1.742	-2.5	-51.4342	-3.5	-60.1927	8.75854
1.743	-2.5	-51.5563	-3.5	-60.2232	8.66699
1.744	-2.5	-51.5257	-3.5	-60.2232	8.69751
1.745	-2.5	-51.5257	-3.5	-60.2232	8.69751
1.746	-2.5	-51.5563	-3.5	-60.1927	8.63647
1.747	-2.5	-51.5563	-3.5	-60.1927	8.63647
1.748	-2.5	-51.5563	-3.5	-60.1622	8.60596
1.749	-2.5	-51.5563	-3.5	-60.2232	8.66699
1.75	-2.5	-51.5868	-3.5	-60.1927	8.60596
1.751	-2.5	-51.5868	-3.5	-60.1927	8.60596
1.752	-2.5	-51.5868	-3.5	-60.2843	8.69751
1.753	-2.5	-51.6173	-3.5	-60.1927	8.57544
1.754	-2.5	-51.6478	-3.5	-60.2232	8.57544
1.755	-2.5	-51.6173	-3.5	-60.1927	8.57544
1.756	-2.5	-51.5868	-3.5	-60.1927	8.60596
1.757	-2.5	-51.6173	-3.5	-60.1622	8.54492
1.758	-2.5	-51.6783	-3.5	-60.2232	8.54492
1.759	-2.5	-51.6173	-3.5	-60.2232	8.60596
1.76	-2.5	-51.6173	-3.5	-60.1927	8.57544
1.761	-2.5	-51.6173	-3.5	-60.1927	8.57544
1.762	-2.5	-51.6173	-3.5	-60.2232	8.60596
1.763	-2.5	-51.5868	-3.5	-60.2232	8.63647
1.764	-2.5	-51.5868	-3.5	-60.1927	8.60596
1.765	-2.5	-51.6173	-3.5	-60.2232	8.60596
1.766	-2.5	-51.6173	-3.5	-60.2232	8.60596
1.767	-2.5	-51.6478	-3.5	-60.1927	8.54492
1.768	-2.5	-51.6783	-3.5	-60.1622	8.48389
1.769	-2.5	-51.6783	-3.5	-60.2232	8.54492
1.77	-2.5	-51.6173	-3.5	-60.1927	8.57544
1.771	-2.5	-51.6783	-3.5	-60.1317	8.45337
1.772	-2.5	-51.7088	-3.5	-60.0707	8.36182
1.773	-2.5	-51.7088	-3.5	-60.0707	8.36182
1.774	-2.5	-51.7088	-3.5	-60.0401	8.3313
1.775	-2.5	-51.7394	-3.5	-60.0401	8.30078
1.776	-2.5	-51.7699	-3.5	-60.0401	8.27026
1.777	-2.5	-51.7394	-3.5	-60.1012	8.36182
1.778	-2.5	-51.7088	-3.5	-60.0707	8.36182
1.779	-2.5	-51.8004	-3.5	-60.0707	8.27026
1.78	-2.5	-51.8004	-3.5	-60.0707	8.27026
1.781	-2.5	-51.7699	-3.5	-60.1317	8.36182
1.782	-2.5	-51.7699	-3.5	-60.1317	8.36182
1.783	-2.5	-51.7699	-3.5	-60.0401	8.27026
1.784	-2.5	-51.8004	-3.5	-60.1012	8.30078
1.785	-2.5	-51.8309	-3.5	-60.1012	8.27026
1.786	-2.5	-51.8919	-3.5	-60.0401	8.14819
1.787	-2.5	-51.9225	-3.5	-60.0707	8.14819
1.788	-2.5	-51.8919	-3.5	-60.1317	8.23975
1.789	-2.5	-51.8919	-3.5	-60.1012	8.20923
1.79	-2.5	-51.9225	-3.5	-60.1012	8.17871
1.791	-2.5	-51.8004	-3.5	-60.1012	8.30078
1.792	-2.5	-51.8309	-3.5	-60.1622	8.3313
1.793	-2.5	-51.8614	-3.5	-60.1317	8.27026
1.794	-2.5	-51.8309	-3.5	-60.0707	8.23975
1.795	-2.5	-51.8614	-3.5	-60.0707	8.20923
1.796	-2.5	-51.8614	-3.5	-60.0401	8.17871
1.797	-2.5	-51.9225	-3.5	-60.0096	8.08716
1.798	-2.5	-51.953	-3.5	-59.9486	7.99561
1.799	-2.5	-51.9225	-3.5	-59.9486	8.02612
1.8	-2.5	-51.9225	-3.5	-59.9486	8.02612
1.801	-2.5	-52.014	-3.5	-59.8876	7.87354
1.802	-2.5	-51.9225	-3.5	-59.8876	7.96509
1.803	-2.5	-51.8919	-3.5	-59.857	7.96509
1.804	-2.5	-51.9835	-3.5	-59.857	7.87354
1.805	-2.5	-51.9835	-3.5	-59.796	7.8125
1.806	-2.5	-51.953	-3.5	-59.796	7.84302
1.807	-2.5	-51.953	-3.5	-59.735	7.78198
1.808	-2.5	-51.953	-3.5	-59.7044	7.75146
1.809	-2.5	-51.9225	-3.5	-59.735	7.8125
1.81	-2.5	-51.8919	-3.5	-59.735	7.84302
1.811	-2.5	-51.8614	-3.5	-59.7044	7.84302
1.812	-2.5	-51.9225	-3.5	-59.7044	7.78198
1.813	-2.5	-51.953	-3.5	-59.7044	7.75146
1.814	-2.5	-51.9225	-3.5	-59.6434	7.72095
1.815	-2.5	-51.8919	-3.5	-59.6434	7.75146
1.816	-2.5	-51.8919	-3.5	-59.5824	7.69043
1.817	-2.5	-51.8309	-3.5	-59.5824	7.75146
1.818	-2.5	-51.8309	-3.5	-59.5824	7.75146
1.819	-2.5	-51.8614	-3.5	-59.5519	7.69043
1.82	-2.5	-51.8614	-3.5	-59.5519	7.69043
1.821	-2.5	-51.8309	-3.5	-59.5824	7.75146
1.822	-2.5	-51.7699	-3.5	-59.5519	7.78198
1.823	-2.5	-51.8309	-3.5	-59.4908	7.65991
1.824	-2.5	-51.8309	-3.5	-59.4908	7.65991
1.825	-2.5	-51.8004	-3.5	-59.5213	7.72095
1.826	-2.5	-51.8004	-3.5	-59.4603	7.65991
1.827	-2.5	-51.8309	-3.5	-59.4298	7.59888
1.828	-2.5	-51.7394	-3.5	-59.4603	7.72095
1.829	-2.5	-51.8004	-3.5	-59.4603	7.65991
1.83	-2.5	-51.8004	-3.5	-59.4603	7.65991
1.831	-2.5	-51.7699	-3.5	-59.4603	7.69043
1.832	-2.5	-51.7394	-3.5	-59.4908	7.75146
1.833	-2.5	-51.7394	-3.5	-59.3993	7.65991
1.834	-2.5	-51.8309	-3.5	-59.4603	7.62939
1.835	-2.5	-51.8004	-3.5	-59.4298	7.62939
1.836	-2.5	-51.8004	-3.5	-59.3688	7.56836
1.837	-2.5	-51.8309	-3.5	-59.3993	7.56836
1.838	-2.5	-51.8614	-3.5	-59.3993	7.53784
1.839	-2.5	-51.8309	-3.5	-59.3993	7.56836
1.84	-2.5	-51.7394	-3.5	-59.3688	7.62939
1.841	-2.5	-51.8004	-3.5	-59.3688	7.56836
1.842	-2.5	-51.7394	-3.5	-59.3688	7.62939
1.843	-2.5	-51.7394	-3.5	-59.3993	7.65991
1.844	-2.5	-51.7394	-3.5	-59.3382	7.59888
1.845	-2.5	-51.7394	-3.5	-59.3993	7.65991
1.846	-2.5	-51.6783	-3.5	-59.4908	7.8125
1.847	-2.5	-51.6783	-3.5	-59.4603	7.78198
1.848	-2.5	-51.7088	-3.5	-59.4298	7.72095
1.849	-2.5	-51.6783	-3.5	-59.4603	7.78198
1.85	-2.5	-51.7088	-3.5	-59.4603	7.75146
1.851	-2.5	-51.7699	-3.5	-59.4298	7.65991
1.852	-2.5	-51.8309	-3.5	-59.4603	7.62939
1.853	-2.5	-51.8309	-3.5	-59.4603	7.62939
1.854	-2.5	-51.8614	-3.5	-59.3688	7.50732
1.855	-2.5	-51.953	-3.5	-59.3688	7.41577
1.856	-2.5	-51.9835	-3.5	-59.3993	7.41577
1.857	-2.5	-51.953	-3.5	-59.4298	7.47681
1.858	-2.5	-51.953	-3.5	-59.4298	7.47681
1.859	-2.5	-52.0751	-3.5	-59.3382	7.26318
1.86	-2.5	-52.0751	-3.5	-59.3993	7.32422
1.861	-2.5	-52.0445	-3.5	-59.4603	7.41577
1.862	-2.5	-52.0751	-3.5	-59.4908	7.41577
1.863	-2.5	-52.0751	-3.5	-59.5213	7.44629
1.864	-2.5	-52.0751	-3.5	-59.5519	7.47681
1.865	-2.5	-52.0445	-3.5	-59.6129	7.56836
1.866	-2.5	-52.1361	-3.5	-59.5824	7.44629
1.867	-2.5	-52.1056	-3.5	-59.6129	7.50732
1.868	-2.5	-52.0751	-3.5	-59.6129	7.53784
1.869	-2.5	-52.1056	-3.5	-59.5824	7.47681
1.87	-2.5	-52.1056	-3.5	-59.6129	7.50732
1.871	-2.5	-52.0751	-3.5	-59.6434	7.56836
1.872	-2.5	-52.0751	-3.5	-59.6739	7.59888
1.873	-2.5	-52.0751	-3.5	-59.6434	7.56836
1.874	-2.5	-52.0445	-3.5	-59.6739	7.62939
1.875	-2.5	-52.0445	-3.5	-59.7044	7.65991
1.876	-2.5	-52.1056	-3.5	-59.7044	7.59888
1.877	-2.5	-52.1361	-3.5	-59.7044	7.56836
1.878	-2.5	-52.0751	-3.5	-59.796	7.72095
1.879	-2.5	-52.0445	-3.5	-59.8265	7.78198
1.88	-2.5	-51.9225	-3.5	-59.735	7.8125
1.881	-2.5	-51.8614	-3.5	-59.7655	7.90405
1.882	-2.5	-51.7088	-3.5	-59.857	8.14819
1.883	-2.5	-51.6783	-3.5	-59.796	8.11768
1.884	-2.5	-51.6173	-3.5	-59.7655	8.14819
1.885	-2.5	-51.5257	-3.5	-59.796	8.27026
1.886	-2.5	-51.4952	-3.5	-59.8265	8.3313
1.887	-2.5	-51.4952	-3.5	-59.7655	8.27026
1.888	-2.5	-51.3731	-3.5	-59.735	8.36182
1.889	-2.5	-51.3731	-3.5	-59.8265	8.45337
1.89	-2.5	-51.3426	-3.5	-59.796	8.45337
1.891	-2.5	-51.3426	-3.5	-59.735	8.39233
1.892	-2.5	-51.3426	-3.5	-59.796	8.45337
1.893	-2.5	-51.3426	-3.5	-59.7655	8.42285
1.894	-2.5	-51.3426	-3.5	-59.7655	8.42285
1.895	-2.5	-51.3731	-3.5	-59.735	8.36182
1.896	-2.5	-51.3426	-3.5	-59.735	8.39233
1.897	-2.5	-51.3121	-3.5	-59.735	8.42285
1.898	-2.5	-51.3731	-3.5	-59.7044	8.3313
1.899	-2.5	-51.3731	-3.5	-59.7044	8.3313
1.9	-2.5	-51.3731	-3.5	-59.7655	8.39233
1.901	-2.5	-51.4342	-3.5	-59.796	8.36182
1.902	-2.5	-51.4647	-3.5	-59.735	8.27026
1.903	-2.5	-51.4342	-3.5	-59.796	8.36182
1.904	-2.5	-51.4037	-3.5	-59.796	8.39233
1.905	-2.5	-51.4342	-3.5	-59.735	8.30078
1.906	-2.5	-51.4647	-3.5	-59.7655	8.30078
1.907	-2.5	-51.4342	-3.5	-59.8265	8.39233
1.908	-2.5	-51.4342	-3.5	-59.796	8.36182
1.909	-2.5	-51.3731	-3.5	-59.735	8.36182
1.91	-2.5	-51.3426	-3.5	-59.7655	8.42285
1.911	-2.5	-51.2816	-3.5	-59.796	8.5144
1.912	-2.5	-51.3121	-3.5	-59.7655	8.45337
1.913	-2.5	-51.2206	-3.5	-59.735	8.5144
1.914	-2.5	-51.2206	-3.5	-59.735	8.5144
1.915	-2.5	-51.2206	-3.5	-59.735	8.5144
1.916	-2.5	-51.2206	-3.5	-59.6739	8.45337
1.917	-2.5	-51.19	-3.5	-59.6739	8.48389
1.918	-2.5	-51.129	-3.5	-59.7044	8.57544
1.919	-2.5	-51.0985	-3.5	-59.735	8.63647
1.92	-2.5	-51.0985	-3.5	-59.6739	8.57544
1.921	-2.5	-51.0069	-3.5	-59.735	8.72803
1.922	-2.5	-50.9764	-3.5	-59.8265	8.8501
1.923	-2.5	-50.9764	-3.5	-59.8265	8.8501
1.924	-2.5	-50.9459	-3.5	-59.796	8.8501
1.925	-2.5	-50.8543	-3.5	-59.8265	8.97217
1.926	-2.5	-50.8543	-3.5	-59.857	9.00269
1.927	-2.5	-50.8238	-3.5	-59.8876	9.06372
1.928	-2.5	-50.8238	-3.5	-59.9181	9.09424
1.929	-2.5	-50.8238	-3.5	-59.9791	9.15527
1.93	-2.5	-50.7933	-3.5	-59.9791	9.18579
1.931	-2.5	-50.7323	-3.5	-59.9486	9.21631
1.932	-2.5	-50.7018	-3.5	-59.9791	9.27734
1.933	-2.5	-50.7323	-3.5	-60.0096	9.27734
1.934	-2.5	-50.7323	-3.5	-59.9486	9.21631
1.935	-2.5	-50.7323	-3.5	-59.9486	9.21631
1.936	-2.5	-50.6712	-3.5	-59.9486	9.27734
1.937	-2.5	-50.7018	-3.5	-59.8876	9.18579
1.938	-2.5	-50.8543	-3.5	-59.8265	8.97217
1.939	-2.5	-50.7933	-3.5	-59.8265	9.0332
1.94	-2.5	-50.7628	-3.5	-59.7655	9.00269
1.941	-2.5	-50.8238	-3.5	-59.735	8.91113
1.942	-2.5	-50.8238	-3.5	-59.735	8.91113
1.943	-2.5	-50.8543	-3.5	-59.735	8.88062
1.944	-2.5	-50.7933	-3.5	-59.735	8.94165
1.945	-2.5	-50.7933	-3.5	-59.735	8.94165
1.946	-2.5	-50.8543	-3.5	-59.735	8.88062
1.947	-2.5	-50.8238	-3.5	-59.7044	8.88062
1.948	-2.5	-50.8543	-3.5	-59.7044	8.8501
1.949	-2.5	-50.8543	-3.5	-59.7044	8.8501
1.95	-2.5	-50.7933	-3.5	-59.735	8.94165
1.951	-2.5	-50.8543	-3.5	-59.7655	8.91113
1.952	-2.5	-50.9459	-3.5	-59.735	8.78906
1.953	-2.5	-50.8849	-3.5	-59.735	8.8501
1.954	-2.5	-50.8543	-3.5	-59.735	8.88062
1.955	-2.5	-50.8543	-3.5	-59.735	8.88062
1.956	-2.5	-50.8543	-3.5	-59.735	8.88062
1.957	-2.5	-50.8543	-3.5	-59.6739	8.81958
1.958	-2.5	-50.8238	-3.5	-59.735	8.91113
1.959	-2.5	-50.8543	-3.5	-59.796	8.94165
1.96	-2.5	-50.8849	-3.5	-59.735	8.8501
1.961	-2.5	-50.8849	-3.5	-59.796	8.91113
1.962	-2.5	-50.8849	-3.5	-59.796	8.91113
1.963	-2.5	-50.9764	-3.5	-59.7655	8.78906
1.964	-2.5	-50.9459	-3.5	-59.7044	8.75854
1.965	-2.5	-50.8849	-3.5	-59.735	8.8501
1.966	-2.5	-50.9459	-3.5	-59.7655	8.81958
1.967	-2.5	-51.0069	-3.5	-59.735	8.72803
1.968	-2.5	-51.0375	-3.5	-59.7044	8.66699
1.969	-2.5	-51.0069	-3.5	-59.7044	8.69751
1.97	-2.5	-51.0069	-3.5	-59.7044	8.69751
1.971	-2.5	-51.0985	-3.5	-59.7044	8.60596
1.972	-2.5	-51.068	-3.5	-59.6739	8.60596
1.973	-2.5	-51.068	-3.5	-59.735	8.66699
1.974	-2.5	-51.068	-3.5	-59.7044	8.63647
1.975	-2.5	-51.068	-3.5	-59.6739	8.60596
1.976	-2.5	-51.0375	-3.5	-59.6739	8.63647
1.977	-2.5	-51.129	-3.5	-59.7044	8.57544
1.978	-2.5	-51.2206	-3.5	-59.6434	8.42285
1.979	-2.5	-51.2206	-3.5	-59.5824	8.36182
1.98	-2.5	-51.1595	-3.5	-59.6434	8.48389
1.981	-2.5	-51.2206	-3.5	-59.6739	8.45337
1.982	-2.5	-51.19	-3.5	-59.6129	8.42285
1.983	-2.5	-51.1595	-3.5	-59.6739	8.5144
1.984	-2.5	-51.129	-3.5	-59.7044	8.57544
1.985	-2.5	-51.2206	-3.5	-59.7044	8.48389
1.986	-2.5	-51.19	-3.5	-59.6434	8.45337
1.987	-2.5	-51.19	-3.5	-59.7044	8.5144
1.988	-2.5	-51.19	-3.5	-59.7044	8.5144
1.989	-2.5	-51.19	-3.5	-59.6434	8.45337
1.99	-2.5	-51.1595	-3.5	-59.6739	8.5144
1.991	-2.5	-51.129	-3.5	-59.6739	8.54492
1.992	-2.5	-51.1595	-3.5	-59.6739	8.5144
1.993	-2.5	-51.129	-3.5	-59.6739	8.54492
1.994	-2.5	-51.0985	-3.5	-59.735	8.63647
1.995	-2.5	-51.129	-3.5	-59.735	8.60596
1.996	-2.5	-51.1595	-3.5	-59.735	8.57544
1.997	-2.5	-51.129	-3.5	-59.7044	8.57544
[truncated: 2 more rows]
