# Supplementary material for: A biophysical account of multiplication by a single neuron
Source: Nature. 2022 Feb 23;603(7899):119–23. doi: 10.1038/s41586-022-04428-3 (PMC8891015; doi:10.1038/s41586-022-04428-3)
Supplement: Supplementary file 16 — Source Data Extended Data Fig. 10 [file 41586_2022_4428_MOESM16_ESM.xlsx]

## Sheet: ED Fig. 10b
Forward walking speed (cm/s)
T4/T5 >	GluClα RNAi	T4/T5 > GluClα RNAi	Nmdar1 RNAi	T4/T5 > Nmdar1 RNAi
0.914688	0.545607	0.736284	0.754984	0.543947
0.537395	0.592558	0.710577	0.681324	0.602045
0.817035	0.712968	0.66872	0.785679	0.882601
1.19102	0.572773	0.678957	0.721213	0.72061
1.03845	0.832198	0.772024	0.669811	0.60544
0.548347	0.764038	0.908979	0.679422	0.555505
0.574215	1.12777	0.891329	0.849408	0.913767
1.01374	0.71638	0.562115	0.90297	0.548338
0.839804	1.08129	0.931792	0.756561
0.649589	0.695319	0.794688	0.876079
0.603232	0.991731	0.862318	0.641976
0.805999	0.637142	0.630323	0.786479
0.847678	1.05207	0.638748	0.799521
0.727627	0.800935	0.838579	0.881027
0.918604	0.959998	0.933863
0.759127	0.781178	0.856385
	0.963325	0.924734
	0.598554	0.816022
		0.886037
		0.835137
		0.750006

## Sheet: ED Fig. 10d
Forward walking speed (cm/s)
R59E08-AD; R42F06-DBD	GluClα RNAi	R59E08-AD; R42F06-DBD > GluClα RNAi
0.644755	0.726379	0.618573
0.571443	0.92779	0.59753
0.645716	0.913722	1.06011
0.769489	0.727373	1.19001
0.7845	0.584895	0.668417
1.27416	0.668403	0.664363
0.697965	0.816693	0.974668
0.834732	0.540829	0.803085
0.976157	0.61214	0.935823
0.924808	0.703728	0.703377
0.566123	1.15833	0.942605
	0.926094	0.801192
	0.801808	0.872657
	0.772533	0.608166

## Sheet: ED Fig. 10e
Genotype	Fly ID	Bin centre (°)	Probability density (% per °)
R59E08-AD; R42F06-DBD	20210510_fly33	-177.5	0.0764151
R59E08-AD; R42F06-DBD	20210510_fly33	-172.5	0.0773585
R59E08-AD; R42F06-DBD	20210510_fly33	-167.5	0.140566
R59E08-AD; R42F06-DBD	20210510_fly33	-162.5	0.107547
R59E08-AD; R42F06-DBD	20210510_fly33	-157.5	0.0877358
R59E08-AD; R42F06-DBD	20210510_fly33	-152.5	0.187736
R59E08-AD; R42F06-DBD	20210510_fly33	-147.5	0.0754717
R59E08-AD; R42F06-DBD	20210510_fly33	-142.5	0.0754717
R59E08-AD; R42F06-DBD	20210510_fly33	-137.5	0.10566
R59E08-AD; R42F06-DBD	20210510_fly33	-132.5	0.134906
R59E08-AD; R42F06-DBD	20210510_fly33	-127.5	0.113208
R59E08-AD; R42F06-DBD	20210510_fly33	-122.5	0.142453
R59E08-AD; R42F06-DBD	20210510_fly33	-117.5	0.173585
R59E08-AD; R42F06-DBD	20210510_fly33	-112.5	0.186792
R59E08-AD; R42F06-DBD	20210510_fly33	-107.5	0.263208
R59E08-AD; R42F06-DBD	20210510_fly33	-102.5	0.188679
R59E08-AD; R42F06-DBD	20210510_fly33	-97.5	0.160377
R59E08-AD; R42F06-DBD	20210510_fly33	-92.5	0.25283
R59E08-AD; R42F06-DBD	20210510_fly33	-87.5	0.253774
R59E08-AD; R42F06-DBD	20210510_fly33	-82.5	0.246226
R59E08-AD; R42F06-DBD	20210510_fly33	-77.5	0.175472
R59E08-AD; R42F06-DBD	20210510_fly33	-72.5	0.215094
R59E08-AD; R42F06-DBD	20210510_fly33	-67.5	0.256604
R59E08-AD; R42F06-DBD	20210510_fly33	-62.5	0.349057
R59E08-AD; R42F06-DBD	20210510_fly33	-57.5	0.253774
R59E08-AD; R42F06-DBD	20210510_fly33	-52.5	0.186792
R59E08-AD; R42F06-DBD	20210510_fly33	-47.5	0.192453
R59E08-AD; R42F06-DBD	20210510_fly33	-42.5	0.369811
R59E08-AD; R42F06-DBD	20210510_fly33	-37.5	0.265094
R59E08-AD; R42F06-DBD	20210510_fly33	-32.5	0.325472
R59E08-AD; R42F06-DBD	20210510_fly33	-27.5	0.334906
R59E08-AD; R42F06-DBD	20210510_fly33	-22.5	0.453774
R59E08-AD; R42F06-DBD	20210510_fly33	-17.5	0.593396
R59E08-AD; R42F06-DBD	20210510_fly33	-12.5	0.740566
R59E08-AD; R42F06-DBD	20210510_fly33	-7.5	0.712264
R59E08-AD; R42F06-DBD	20210510_fly33	-2.5	0.864151
R59E08-AD; R42F06-DBD	20210510_fly33	2.5	0.965094
R59E08-AD; R42F06-DBD	20210510_fly33	7.5	1.05189
R59E08-AD; R42F06-DBD	20210510_fly33	12.5	1.01321
R59E08-AD; R42F06-DBD	20210510_fly33	17.5	1.06698
R59E08-AD; R42F06-DBD	20210510_fly33	22.5	0.843396
R59E08-AD; R42F06-DBD	20210510_fly33	27.5	0.754717
R59E08-AD; R42F06-DBD	20210510_fly33	32.5	0.558491
R59E08-AD; R42F06-DBD	20210510_fly33	37.5	0.523585
R59E08-AD; R42F06-DBD	20210510_fly33	42.5	0.583019
R59E08-AD; R42F06-DBD	20210510_fly33	47.5	0.414151
R59E08-AD; R42F06-DBD	20210510_fly33	52.5	0.272642
R59E08-AD; R42F06-DBD	20210510_fly33	57.5	0.307547
R59E08-AD; R42F06-DBD	20210510_fly33	62.5	0.254717
R59E08-AD; R42F06-DBD	20210510_fly33	67.5	0.172642
R59E08-AD; R42F06-DBD	20210510_fly33	72.5	0.206604
R59E08-AD; R42F06-DBD	20210510_fly33	77.5	0.090566
R59E08-AD; R42F06-DBD	20210510_fly33	82.5	0.0990566
R59E08-AD; R42F06-DBD	20210510_fly33	87.5	0.0877358
R59E08-AD; R42F06-DBD	20210510_fly33	92.5	0.0858491
R59E08-AD; R42F06-DBD	20210510_fly33	97.5	0.113208
R59E08-AD; R42F06-DBD	20210510_fly33	102.5	0.0471698
R59E08-AD; R42F06-DBD	20210510_fly33	107.5	0.0415094
R59E08-AD; R42F06-DBD	20210510_fly33	112.5	0.0575472
R59E08-AD; R42F06-DBD	20210510_fly33	117.5	0.0735849
R59E08-AD; R42F06-DBD	20210510_fly33	122.5	0.0641509
R59E08-AD; R42F06-DBD	20210510_fly33	127.5	0.0745283
R59E08-AD; R42F06-DBD	20210510_fly33	132.5	0.0896226
R59E08-AD; R42F06-DBD	20210510_fly33	137.5	0.0839623
R59E08-AD; R42F06-DBD	20210510_fly33	142.5	0.0622642
R59E08-AD; R42F06-DBD	20210510_fly33	147.5	0.0603774
R59E08-AD; R42F06-DBD	20210510_fly33	152.5	0.107547
R59E08-AD; R42F06-DBD	20210510_fly33	157.5	0.113208
R59E08-AD; R42F06-DBD	20210510_fly33	162.5	0.0867925
R59E08-AD; R42F06-DBD	20210510_fly33	167.5	0.0679245
R59E08-AD; R42F06-DBD	20210510_fly33	172.5	0.0688679
R59E08-AD; R42F06-DBD	20210510_fly33	177.5	0.0971698
R59E08-AD; R42F06-DBD	20210510_fly34	-177.5	0.0454545
R59E08-AD; R42F06-DBD	20210510_fly34	-172.5	0.0704545
R59E08-AD; R42F06-DBD	20210510_fly34	-167.5	0.0363636
R59E08-AD; R42F06-DBD	20210510_fly34	-162.5	0.0909091
R59E08-AD; R42F06-DBD	20210510_fly34	-157.5	0.0818182
R59E08-AD; R42F06-DBD	20210510_fly34	-152.5	0.104545
R59E08-AD; R42F06-DBD	20210510_fly34	-147.5	0.131818
R59E08-AD; R42F06-DBD	20210510_fly34	-142.5	0.338636
R59E08-AD; R42F06-DBD	20210510_fly34	-137.5	0.147727
R59E08-AD; R42F06-DBD	20210510_fly34	-132.5	0.175
R59E08-AD; R42F06-DBD	20210510_fly34	-127.5	0.186364
R59E08-AD; R42F06-DBD	20210510_fly34	-122.5	0.152273
R59E08-AD; R42F06-DBD	20210510_fly34	-117.5	0.25
R59E08-AD; R42F06-DBD	20210510_fly34	-112.5	0.111364
R59E08-AD; R42F06-DBD	20210510_fly34	-107.5	0.0590909
R59E08-AD; R42F06-DBD	20210510_fly34	-102.5	0.0295455
R59E08-AD; R42F06-DBD	20210510_fly34	-97.5	0.025
R59E08-AD; R42F06-DBD	20210510_fly34	-92.5	0.0545455
R59E08-AD; R42F06-DBD	20210510_fly34	-87.5	0.0863636
R59E08-AD; R42F06-DBD	20210510_fly34	-82.5	0.163636
R59E08-AD; R42F06-DBD	20210510_fly34	-77.5	0.170455
R59E08-AD; R42F06-DBD	20210510_fly34	-72.5	0.336364
R59E08-AD; R42F06-DBD	20210510_fly34	-67.5	0.111364
R59E08-AD; R42F06-DBD	20210510_fly34	-62.5	0.159091
R59E08-AD; R42F06-DBD	20210510_fly34	-57.5	0.163636
R59E08-AD; R42F06-DBD	20210510_fly34	-52.5	0.156818
R59E08-AD; R42F06-DBD	20210510_fly34	-47.5	0.156818
R59E08-AD; R42F06-DBD	20210510_fly34	-42.5	0.165909
R59E08-AD; R42F06-DBD	20210510_fly34	-37.5	0.268182
R59E08-AD; R42F06-DBD	20210510_fly34	-32.5	0.268182
R59E08-AD; R42F06-DBD	20210510_fly34	-27.5	0.331818
R59E08-AD; R42F06-DBD	20210510_fly34	-22.5	0.606818
R59E08-AD; R42F06-DBD	20210510_fly34	-17.5	0.925
R59E08-AD; R42F06-DBD	20210510_fly34	-12.5	1.00227
R59E08-AD; R42F06-DBD	20210510_fly34	-7.5	1.21591
R59E08-AD; R42F06-DBD	20210510_fly34	-2.5	1.34773
R59E08-AD; R42F06-DBD	20210510_fly34	2.5	1.38409
R59E08-AD; R42F06-DBD	20210510_fly34	7.5	1.21591
R59E08-AD; R42F06-DBD	20210510_fly34	12.5	1.54091
R59E08-AD; R42F06-DBD	20210510_fly34	17.5	1.125
R59E08-AD; R42F06-DBD	20210510_fly34	22.5	0.797727
R59E08-AD; R42F06-DBD	20210510_fly34	27.5	0.663636
R59E08-AD; R42F06-DBD	20210510_fly34	32.5	0.597727
R59E08-AD; R42F06-DBD	20210510_fly34	37.5	0.506818
R59E08-AD; R42F06-DBD	20210510_fly34	42.5	0.359091
R59E08-AD; R42F06-DBD	20210510_fly34	47.5	0.268182
R59E08-AD; R42F06-DBD	20210510_fly34	52.5	0.211364
R59E08-AD; R42F06-DBD	20210510_fly34	57.5	0.138636
R59E08-AD; R42F06-DBD	20210510_fly34	62.5	0.0863636
R59E08-AD; R42F06-DBD	20210510_fly34	67.5	0.125
R59E08-AD; R42F06-DBD	20210510_fly34	72.5	0.0477273
R59E08-AD; R42F06-DBD	20210510_fly34	77.5	0.0159091
R59E08-AD; R42F06-DBD	20210510_fly34	82.5	0.025
R59E08-AD; R42F06-DBD	20210510_fly34	87.5	0.0272727
R59E08-AD; R42F06-DBD	20210510_fly34	92.5	0.0386364
R59E08-AD; R42F06-DBD	20210510_fly34	97.5	0.025
R59E08-AD; R42F06-DBD	20210510_fly34	102.5	0.0772727
R59E08-AD; R42F06-DBD	20210510_fly34	107.5	0.0795455
R59E08-AD; R42F06-DBD	20210510_fly34	112.5	0.0227273
R59E08-AD; R42F06-DBD	20210510_fly34	117.5	0.0159091
R59E08-AD; R42F06-DBD	20210510_fly34	122.5	0.0113636
R59E08-AD; R42F06-DBD	20210510_fly34	127.5	0.0113636
R59E08-AD; R42F06-DBD	20210510_fly34	132.5	0.00227273
R59E08-AD; R42F06-DBD	20210510_fly34	137.5	0.0340909
R59E08-AD; R42F06-DBD	20210510_fly34	142.5	0.05
R59E08-AD; R42F06-DBD	20210510_fly34	147.5	0.0681818
R59E08-AD; R42F06-DBD	20210510_fly34	152.5	0.109091
R59E08-AD; R42F06-DBD	20210510_fly34	157.5	0.0886364
R59E08-AD; R42F06-DBD	20210510_fly34	162.5	0.0863636
R59E08-AD; R42F06-DBD	20210510_fly34	167.5	0.163636
R59E08-AD; R42F06-DBD	20210510_fly34	172.5	0.154545
R59E08-AD; R42F06-DBD	20210510_fly34	177.5	0.0977273
R59E08-AD; R42F06-DBD	20210510_fly36	-177.5	0.0625
R59E08-AD; R42F06-DBD	20210510_fly36	-172.5	0.0677083
R59E08-AD; R42F06-DBD	20210510_fly36	-167.5	0.08125
R59E08-AD; R42F06-DBD	20210510_fly36	-162.5	0.1125
R59E08-AD; R42F06-DBD	20210510_fly36	-157.5	0.14375
R59E08-AD; R42F06-DBD	20210510_fly36	-152.5	0.101042
R59E08-AD; R42F06-DBD	20210510_fly36	-147.5	0.1
R59E08-AD; R42F06-DBD	20210510_fly36	-142.5	0.134375
R59E08-AD; R42F06-DBD	20210510_fly36	-137.5	0.121875
R59E08-AD; R42F06-DBD	20210510_fly36	-132.5	0.169792
R59E08-AD; R42F06-DBD	20210510_fly36	-127.5	0.213542
R59E08-AD; R42F06-DBD	20210510_fly36	-122.5	0.1875
R59E08-AD; R42F06-DBD	20210510_fly36	-117.5	0.152083
R59E08-AD; R42F06-DBD	20210510_fly36	-112.5	0.121875
R59E08-AD; R42F06-DBD	20210510_fly36	-107.5	0.134375
R59E08-AD; R42F06-DBD	20210510_fly36	-102.5	0.078125
R59E08-AD; R42F06-DBD	20210510_fly36	-97.5	0.110417
R59E08-AD; R42F06-DBD	20210510_fly36	-92.5	0.138542
R59E08-AD; R42F06-DBD	20210510_fly36	-87.5	0.146875
R59E08-AD; R42F06-DBD	20210510_fly36	-82.5	0.120833
R59E08-AD; R42F06-DBD	20210510_fly36	-77.5	0.170833
R59E08-AD; R42F06-DBD	20210510_fly36	-72.5	0.120833
R59E08-AD; R42F06-DBD	20210510_fly36	-67.5	0.105208
R59E08-AD; R42F06-DBD	20210510_fly36	-62.5	0.0802083
R59E08-AD; R42F06-DBD	20210510_fly36	-57.5	0.0770833
R59E08-AD; R42F06-DBD	20210510_fly36	-52.5	0.10625
R59E08-AD; R42F06-DBD	20210510_fly36	-47.5	0.0979167
R59E08-AD; R42F06-DBD	20210510_fly36	-42.5	0.0802083
R59E08-AD; R42F06-DBD	20210510_fly36	-37.5	0.107292
R59E08-AD; R42F06-DBD	20210510_fly36	-32.5	0.117708
R59E08-AD; R42F06-DBD	20210510_fly36	-27.5	0.13125
R59E08-AD; R42F06-DBD	20210510_fly36	-22.5	0.1375
R59E08-AD; R42F06-DBD	20210510_fly36	-17.5	0.186458
R59E08-AD; R42F06-DBD	20210510_fly36	-12.5	0.207292
R59E08-AD; R42F06-DBD	20210510_fly36	-7.5	0.345833
R59E08-AD; R42F06-DBD	20210510_fly36	-2.5	0.386458
R59E08-AD; R42F06-DBD	20210510_fly36	2.5	0.407292
R59E08-AD; R42F06-DBD	20210510_fly36	7.5	0.66875
R59E08-AD; R42F06-DBD	20210510_fly36	12.5	1.06042
R59E08-AD; R42F06-DBD	20210510_fly36	17.5	1.06875
R59E08-AD; R42F06-DBD	20210510_fly36	22.5	1.18021
R59E08-AD; R42F06-DBD	20210510_fly36	27.5	1.03854
R59E08-AD; R42F06-DBD	20210510_fly36	32.5	1.18646
R59E08-AD; R42F06-DBD	20210510_fly36	37.5	1.12708
R59E08-AD; R42F06-DBD	20210510_fly36	42.5	1.13229
R59E08-AD; R42F06-DBD	20210510_fly36	47.5	0.961458
R59E08-AD; R42F06-DBD	20210510_fly36	52.5	0.845833
R59E08-AD; R42F06-DBD	20210510_fly36	57.5	1.04792
R59E08-AD; R42F06-DBD	20210510_fly36	62.5	0.584375
R59E08-AD; R42F06-DBD	20210510_fly36	67.5	0.448958
R59E08-AD; R42F06-DBD	20210510_fly36	72.5	0.3125
R59E08-AD; R42F06-DBD	20210510_fly36	77.5	0.18125
R59E08-AD; R42F06-DBD	20210510_fly36	82.5	0.239583
R59E08-AD; R42F06-DBD	20210510_fly36	87.5	0.105208
R59E08-AD; R42F06-DBD	20210510_fly36	92.5	0.1125
R59E08-AD; R42F06-DBD	20210510_fly36	97.5	0.102083
R59E08-AD; R42F06-DBD	20210510_fly36	102.5	0.071875
R59E08-AD; R42F06-DBD	20210510_fly36	107.5	0.08125
R59E08-AD; R42F06-DBD	20210510_fly36	112.5	0.0625
R59E08-AD; R42F06-DBD	20210510_fly36	117.5	0.0447917
R59E08-AD; R42F06-DBD	20210510_fly36	122.5	0.0572917
R59E08-AD; R42F06-DBD	20210510_fly36	127.5	0.0791667
R59E08-AD; R42F06-DBD	20210510_fly36	132.5	0.0958333
R59E08-AD; R42F06-DBD	20210510_fly36	137.5	0.053125
R59E08-AD; R42F06-DBD	20210510_fly36	142.5	0.059375
R59E08-AD; R42F06-DBD	20210510_fly36	147.5	0.0760417
R59E08-AD; R42F06-DBD	20210510_fly36	152.5	0.0958333
R59E08-AD; R42F06-DBD	20210510_fly36	157.5	0.0947917
R59E08-AD; R42F06-DBD	20210510_fly36	162.5	0.0947917
R59E08-AD; R42F06-DBD	20210510_fly36	167.5	0.0833333
R59E08-AD; R42F06-DBD	20210510_fly36	172.5	0.0875
R59E08-AD; R42F06-DBD	20210510_fly36	177.5	0.09375
R59E08-AD; R42F06-DBD	20210511_fly55	-177.5	0.0510638
R59E08-AD; R42F06-DBD	20210511_fly55	-172.5	0.0446809
R59E08-AD; R42F06-DBD	20210511_fly55	-167.5	0.148936
R59E08-AD; R42F06-DBD	20210511_fly55	-162.5	0.115957
R59E08-AD; R42F06-DBD	20210511_fly55	-157.5	0.0797872
R59E08-AD; R42F06-DBD	20210511_fly55	-152.5	0.0819149
R59E08-AD; R42F06-DBD	20210511_fly55	-147.5	0.12766
R59E08-AD; R42F06-DBD	20210511_fly55	-142.5	0.2
R59E08-AD; R42F06-DBD	20210511_fly55	-137.5	0.219149
R59E08-AD; R42F06-DBD	20210511_fly55	-132.5	0.275532
R59E08-AD; R42F06-DBD	20210511_fly55	-127.5	0.0861702
R59E08-AD; R42F06-DBD	20210511_fly55	-122.5	0.0478723
R59E08-AD; R42F06-DBD	20210511_fly55	-117.5	0.194681
R59E08-AD; R42F06-DBD	20210511_fly55	-112.5	0.0957447
R59E08-AD; R42F06-DBD	20210511_fly55	-107.5	0.247872
R59E08-AD; R42F06-DBD	20210511_fly55	-102.5	0.192553
R59E08-AD; R42F06-DBD	20210511_fly55	-97.5	0.218085
R59E08-AD; R42F06-DBD	20210511_fly55	-92.5	0.231915
R59E08-AD; R42F06-DBD	20210511_fly55	-87.5	0.2
R59E08-AD; R42F06-DBD	20210511_fly55	-82.5	0.226596
R59E08-AD; R42F06-DBD	20210511_fly55	-77.5	0.219149
R59E08-AD; R42F06-DBD	20210511_fly55	-72.5	0.139362
R59E08-AD; R42F06-DBD	20210511_fly55	-67.5	0.254255
R59E08-AD; R42F06-DBD	20210511_fly55	-62.5	0.234043
R59E08-AD; R42F06-DBD	20210511_fly55	-57.5	0.170213
R59E08-AD; R42F06-DBD	20210511_fly55	-52.5	0.340426
R59E08-AD; R42F06-DBD	20210511_fly55	-47.5	0.303191
R59E08-AD; R42F06-DBD	20210511_fly55	-42.5	0.228723
R59E08-AD; R42F06-DBD	20210511_fly55	-37.5	0.298936
R59E08-AD; R42F06-DBD	20210511_fly55	-32.5	0.42766
R59E08-AD; R42F06-DBD	20210511_fly55	-27.5	0.624468
R59E08-AD; R42F06-DBD	20210511_fly55	-22.5	0.570213
R59E08-AD; R42F06-DBD	20210511_fly55	-17.5	0.631915
R59E08-AD; R42F06-DBD	20210511_fly55	-12.5	0.552128
R59E08-AD; R42F06-DBD	20210511_fly55	-7.5	0.535106
R59E08-AD; R42F06-DBD	20210511_fly55	-2.5	0.512766
R59E08-AD; R42F06-DBD	20210511_fly55	2.5	0.648936
R59E08-AD; R42F06-DBD	20210511_fly55	7.5	0.72234
R59E08-AD; R42F06-DBD	20210511_fly55	12.5	0.714894
R59E08-AD; R42F06-DBD	20210511_fly55	17.5	0.610638
R59E08-AD; R42F06-DBD	20210511_fly55	22.5	0.75
R59E08-AD; R42F06-DBD	20210511_fly55	27.5	0.62234
R59E08-AD; R42F06-DBD	20210511_fly55	32.5	0.703191
R59E08-AD; R42F06-DBD	20210511_fly55	37.5	0.505319
R59E08-AD; R42F06-DBD	20210511_fly55	42.5	0.459574
R59E08-AD; R42F06-DBD	20210511_fly55	47.5	0.640426
R59E08-AD; R42F06-DBD	20210511_fly55	52.5	0.490426
R59E08-AD; R42F06-DBD	20210511_fly55	57.5	0.47766
R59E08-AD; R42F06-DBD	20210511_fly55	62.5	0.401064
R59E08-AD; R42F06-DBD	20210511_fly55	67.5	0.239362
R59E08-AD; R42F06-DBD	20210511_fly55	72.5	0.251064
R59E08-AD; R42F06-DBD	20210511_fly55	77.5	0.180851
R59E08-AD; R42F06-DBD	20210511_fly55	82.5	0.209574
R59E08-AD; R42F06-DBD	20210511_fly55	87.5	0.280851
R59E08-AD; R42F06-DBD	20210511_fly55	92.5	0.206383
R59E08-AD; R42F06-DBD	20210511_fly55	97.5	0.0914894
R59E08-AD; R42F06-DBD	20210511_fly55	102.5	0.119149
R59E08-AD; R42F06-DBD	20210511_fly55	107.5	0.093617
R59E08-AD; R42F06-DBD	20210511_fly55	112.5	0.110638
R59E08-AD; R42F06-DBD	20210511_fly55	117.5	0.231915
R59E08-AD; R42F06-DBD	20210511_fly55	122.5	0.114894
R59E08-AD; R42F06-DBD	20210511_fly55	127.5	0.0712766
R59E08-AD; R42F06-DBD	20210511_fly55	132.5	0.062766
R59E08-AD; R42F06-DBD	20210511_fly55	137.5	0.1
R59E08-AD; R42F06-DBD	20210511_fly55	142.5	0.0468085
R59E08-AD; R42F06-DBD	20210511_fly55	147.5	0.0925532
R59E08-AD; R42F06-DBD	20210511_fly55	152.5	0.255319
R59E08-AD; R42F06-DBD	20210511_fly55	157.5	0.196809
R59E08-AD; R42F06-DBD	20210511_fly55	162.5	0.0319149
R59E08-AD; R42F06-DBD	20210511_fly55	167.5	0.0244681
R59E08-AD; R42F06-DBD	20210511_fly55	172.5	0.0691489
R59E08-AD; R42F06-DBD	20210511_fly55	177.5	0.043617
R59E08-AD; R42F06-DBD	20210511_fly56	-177.5	0.188158
R59E08-AD; R42F06-DBD	20210511_fly56	-172.5	0.156579
R59E08-AD; R42F06-DBD	20210511_fly56	-167.5	0.197368
R59E08-AD; R42F06-DBD	20210511_fly56	-162.5	0.110526
R59E08-AD; R42F06-DBD	20210511_fly56	-157.5	0.153947
R59E08-AD; R42F06-DBD	20210511_fly56	-152.5	0.146053
R59E08-AD; R42F06-DBD	20210511_fly56	-147.5	0.178947
R59E08-AD; R42F06-DBD	20210511_fly56	-142.5	0.177632
R59E08-AD; R42F06-DBD	20210511_fly56	-137.5	0.193421
R59E08-AD; R42F06-DBD	20210511_fly56	-132.5	0.186842
R59E08-AD; R42F06-DBD	20210511_fly56	-127.5	0.206579
R59E08-AD; R42F06-DBD	20210511_fly56	-122.5	0.144737
R59E08-AD; R42F06-DBD	20210511_fly56	-117.5	0.161842
R59E08-AD; R42F06-DBD	20210511_fly56	-112.5	0.214474
R59E08-AD; R42F06-DBD	20210511_fly56	-107.5	0.126316
R59E08-AD; R42F06-DBD	20210511_fly56	-102.5	0.123684
R59E08-AD; R42F06-DBD	20210511_fly56	-97.5	0.0763158
R59E08-AD; R42F06-DBD	20210511_fly56	-92.5	0.0513158
R59E08-AD; R42F06-DBD	20210511_fly56	-87.5	0.0434211
R59E08-AD; R42F06-DBD	20210511_fly56	-82.5	0.025
R59E08-AD; R42F06-DBD	20210511_fly56	-77.5	0.153947
R59E08-AD; R42F06-DBD	20210511_fly56	-72.5	0.105263
R59E08-AD; R42F06-DBD	20210511_fly56	-67.5	0.0697368
R59E08-AD; R42F06-DBD	20210511_fly56	-62.5	0.0776316
R59E08-AD; R42F06-DBD	20210511_fly56	-57.5	0.0842105
R59E08-AD; R42F06-DBD	20210511_fly56	-52.5	0.159211
R59E08-AD; R42F06-DBD	20210511_fly56	-47.5	0.184211
R59E08-AD; R42F06-DBD	20210511_fly56	-42.5	0.0828947
R59E08-AD; R42F06-DBD	20210511_fly56	-37.5	0.103947
R59E08-AD; R42F06-DBD	20210511_fly56	-32.5	0.211842
R59E08-AD; R42F06-DBD	20210511_fly56	-27.5	0.277632
R59E08-AD; R42F06-DBD	20210511_fly56	-22.5	0.256579
R59E08-AD; R42F06-DBD	20210511_fly56	-17.5	0.298684
R59E08-AD; R42F06-DBD	20210511_fly56	-12.5	0.297368
R59E08-AD; R42F06-DBD	20210511_fly56	-7.5	0.469737
R59E08-AD; R42F06-DBD	20210511_fly56	-2.5	0.563158
R59E08-AD; R42F06-DBD	20210511_fly56	2.5	0.727632
R59E08-AD; R42F06-DBD	20210511_fly56	7.5	0.921053
R59E08-AD; R42F06-DBD	20210511_fly56	12.5	1.06184
R59E08-AD; R42F06-DBD	20210511_fly56	17.5	1.03026
R59E08-AD; R42F06-DBD	20210511_fly56	22.5	1.00921
R59E08-AD; R42F06-DBD	20210511_fly56	27.5	1.26053
R59E08-AD; R42F06-DBD	20210511_fly56	32.5	1.06053
R59E08-AD; R42F06-DBD	20210511_fly56	37.5	0.534211
R59E08-AD; R42F06-DBD	20210511_fly56	42.5	0.394737
R59E08-AD; R42F06-DBD	20210511_fly56	47.5	0.473684
R59E08-AD; R42F06-DBD	20210511_fly56	52.5	0.444737
R59E08-AD; R42F06-DBD	20210511_fly56	57.5	0.505263
R59E08-AD; R42F06-DBD	20210511_fly56	62.5	0.394737
R59E08-AD; R42F06-DBD	20210511_fly56	67.5	0.244737
R59E08-AD; R42F06-DBD	20210511_fly56	72.5	0.278947
R59E08-AD; R42F06-DBD	20210511_fly56	77.5	0.356579
R59E08-AD; R42F06-DBD	20210511_fly56	82.5	0.225
R59E08-AD; R42F06-DBD	20210511_fly56	87.5	0.132895
R59E08-AD; R42F06-DBD	20210511_fly56	92.5	0.139474
R59E08-AD; R42F06-DBD	20210511_fly56	97.5	0.257895
R59E08-AD; R42F06-DBD	20210511_fly56	102.5	0.211842
R59E08-AD; R42F06-DBD	20210511_fly56	107.5	0.106579
R59E08-AD; R42F06-DBD	20210511_fly56	112.5	0.125
R59E08-AD; R42F06-DBD	20210511_fly56	117.5	0.0934211
R59E08-AD; R42F06-DBD	20210511_fly56	122.5	0.0947368
R59E08-AD; R42F06-DBD	20210511_fly56	127.5	0.105263
R59E08-AD; R42F06-DBD	20210511_fly56	132.5	0.156579
R59E08-AD; R42F06-DBD	20210511_fly56	137.5	0.161842
R59E08-AD; R42F06-DBD	20210511_fly56	142.5	0.181579
R59E08-AD; R42F06-DBD	20210511_fly56	147.5	0.159211
R59E08-AD; R42F06-DBD	20210511_fly56	152.5	0.148684
R59E08-AD; R42F06-DBD	20210511_fly56	157.5	0.223684
R59E08-AD; R42F06-DBD	20210511_fly56	162.5	0.138158
R59E08-AD; R42F06-DBD	20210511_fly56	167.5	0.114474
R59E08-AD; R42F06-DBD	20210511_fly56	172.5	0.0881579
R59E08-AD; R42F06-DBD	20210511_fly56	177.5	0.177632
R59E08-AD; R42F06-DBD	20210512_fly78	-177.5	0.0945455
R59E08-AD; R42F06-DBD	20210512_fly78	-172.5	0.0981818
R59E08-AD; R42F06-DBD	20210512_fly78	-167.5	0.0981818
R59E08-AD; R42F06-DBD	20210512_fly78	-162.5	0.0972727
R59E08-AD; R42F06-DBD	20210512_fly78	-157.5	0.152727
R59E08-AD; R42F06-DBD	20210512_fly78	-152.5	0.102727
R59E08-AD; R42F06-DBD	20210512_fly78	-147.5	0.164545
R59E08-AD; R42F06-DBD	20210512_fly78	-142.5	0.18
R59E08-AD; R42F06-DBD	20210512_fly78	-137.5	0.161818
R59E08-AD; R42F06-DBD	20210512_fly78	-132.5	0.158182
R59E08-AD; R42F06-DBD	20210512_fly78	-127.5	0.216364
R59E08-AD; R42F06-DBD	20210512_fly78	-122.5	0.139091
R59E08-AD; R42F06-DBD	20210512_fly78	-117.5	0.101818
R59E08-AD; R42F06-DBD	20210512_fly78	-112.5	0.166364
R59E08-AD; R42F06-DBD	20210512_fly78	-107.5	0.113636
R59E08-AD; R42F06-DBD	20210512_fly78	-102.5	0.121818
R59E08-AD; R42F06-DBD	20210512_fly78	-97.5	0.168182
R59E08-AD; R42F06-DBD	20210512_fly78	-92.5	0.204545
R59E08-AD; R42F06-DBD	20210512_fly78	-87.5	0.135455
R59E08-AD; R42F06-DBD	20210512_fly78	-82.5	0.105455
R59E08-AD; R42F06-DBD	20210512_fly78	-77.5	0.101818
R59E08-AD; R42F06-DBD	20210512_fly78	-72.5	0.134545
R59E08-AD; R42F06-DBD	20210512_fly78	-67.5	0.104545
R59E08-AD; R42F06-DBD	20210512_fly78	-62.5	0.110909
R59E08-AD; R42F06-DBD	20210512_fly78	-57.5	0.163636
R59E08-AD; R42F06-DBD	20210512_fly78	-52.5	0.152727
R59E08-AD; R42F06-DBD	20210512_fly78	-47.5	0.219091
R59E08-AD; R42F06-DBD	20210512_fly78	-42.5	0.334545
R59E08-AD; R42F06-DBD	20210512_fly78	-37.5	0.338182
R59E08-AD; R42F06-DBD	20210512_fly78	-32.5	0.359091
R59E08-AD; R42F06-DBD	20210512_fly78	-27.5	0.303636
R59E08-AD; R42F06-DBD	20210512_fly78	-22.5	0.446364
R59E08-AD; R42F06-DBD	20210512_fly78	-17.5	0.555455
R59E08-AD; R42F06-DBD	20210512_fly78	-12.5	0.748182
R59E08-AD; R42F06-DBD	20210512_fly78	-7.5	0.916364
R59E08-AD; R42F06-DBD	20210512_fly78	-2.5	1.09909
R59E08-AD; R42F06-DBD	20210512_fly78	2.5	1.26
R59E08-AD; R42F06-DBD	20210512_fly78	7.5	1.43818
R59E08-AD; R42F06-DBD	20210512_fly78	12.5	1.25909
R59E08-AD; R42F06-DBD	20210512_fly78	17.5	1.12455
R59E08-AD; R42F06-DBD	20210512_fly78	22.5	0.944545
R59E08-AD; R42F06-DBD	20210512_fly78	27.5	0.777273
R59E08-AD; R42F06-DBD	20210512_fly78	32.5	0.617273
R59E08-AD; R42F06-DBD	20210512_fly78	37.5	0.538182
R59E08-AD; R42F06-DBD	20210512_fly78	42.5	0.516364
R59E08-AD; R42F06-DBD	20210512_fly78	47.5	0.357273
R59E08-AD; R42F06-DBD	20210512_fly78	52.5	0.235455
R59E08-AD; R42F06-DBD	20210512_fly78	57.5	0.208182
R59E08-AD; R42F06-DBD	20210512_fly78	62.5	0.173636
R59E08-AD; R42F06-DBD	20210512_fly78	67.5	0.130909
R59E08-AD; R42F06-DBD	20210512_fly78	72.5	0.136364
R59E08-AD; R42F06-DBD	20210512_fly78	77.5	0.103636
R59E08-AD; R42F06-DBD	20210512_fly78	82.5	0.0818182
R59E08-AD; R42F06-DBD	20210512_fly78	87.5	0.0654545
R59E08-AD; R42F06-DBD	20210512_fly78	92.5	0.05
R59E08-AD; R42F06-DBD	20210512_fly78	97.5	0.0554545
R59E08-AD; R42F06-DBD	20210512_fly78	102.5	0.0772727
R59E08-AD; R42F06-DBD	20210512_fly78	107.5	0.05
R59E08-AD; R42F06-DBD	20210512_fly78	112.5	0.0918182
R59E08-AD; R42F06-DBD	20210512_fly78	117.5	0.188182
R59E08-AD; R42F06-DBD	20210512_fly78	122.5	0.0963636
R59E08-AD; R42F06-DBD	20210512_fly78	127.5	0.0390909
R59E08-AD; R42F06-DBD	20210512_fly78	132.5	0.0409091
R59E08-AD; R42F06-DBD	20210512_fly78	137.5	0.0390909
R59E08-AD; R42F06-DBD	20210512_fly78	142.5	0.0481818
R59E08-AD; R42F06-DBD	20210512_fly78	147.5	0.0463636
R59E08-AD; R42F06-DBD	20210512_fly78	152.5	0.0463636
R59E08-AD; R42F06-DBD	20210512_fly78	157.5	0.0372727
R59E08-AD; R42F06-DBD	20210512_fly78	162.5	0.0672727
R59E08-AD; R42F06-DBD	20210512_fly78	167.5	0.0481818
R59E08-AD; R42F06-DBD	20210512_fly78	172.5	0.0645455
R59E08-AD; R42F06-DBD	20210512_fly78	177.5	0.0763636
R59E08-AD; R42F06-DBD	20210512_fly80	-177.5	0.04625
R59E08-AD; R42F06-DBD	20210512_fly80	-172.5	0.075
R59E08-AD; R42F06-DBD	20210512_fly80	-167.5	0.18375
R59E08-AD; R42F06-DBD	20210512_fly80	-162.5	0.1425
R59E08-AD; R42F06-DBD	20210512_fly80	-157.5	0.055
R59E08-AD; R42F06-DBD	20210512_fly80	-152.5	0.0725
R59E08-AD; R42F06-DBD	20210512_fly80	-147.5	0.08625
R59E08-AD; R42F06-DBD	20210512_fly80	-142.5	0.05
R59E08-AD; R42F06-DBD	20210512_fly80	-137.5	0.2425
R59E08-AD; R42F06-DBD	20210512_fly80	-132.5	0.1025
R59E08-AD; R42F06-DBD	20210512_fly80	-127.5	0.1275
R59E08-AD; R42F06-DBD	20210512_fly80	-122.5	0.09
R59E08-AD; R42F06-DBD	20210512_fly80	-117.5	0.06625
R59E08-AD; R42F06-DBD	20210512_fly80	-112.5	0.0375
R59E08-AD; R42F06-DBD	20210512_fly80	-107.5	0.07
R59E08-AD; R42F06-DBD	20210512_fly80	-102.5	0.1875
R59E08-AD; R42F06-DBD	20210512_fly80	-97.5	0.1675
R59E08-AD; R42F06-DBD	20210512_fly80	-92.5	0.69875
R59E08-AD; R42F06-DBD	20210512_fly80	-87.5	0.205
R59E08-AD; R42F06-DBD	20210512_fly80	-82.5	0.25
R59E08-AD; R42F06-DBD	20210512_fly80	-77.5	0.3475
R59E08-AD; R42F06-DBD	20210512_fly80	-72.5	0.15125
R59E08-AD; R42F06-DBD	20210512_fly80	-67.5	0.1475
R59E08-AD; R42F06-DBD	20210512_fly80	-62.5	0.3075
R59E08-AD; R42F06-DBD	20210512_fly80	-57.5	0.6275
R59E08-AD; R42F06-DBD	20210512_fly80	-52.5	0.41625
R59E08-AD; R42F06-DBD	20210512_fly80	-47.5	0.31875
R59E08-AD; R42F06-DBD	20210512_fly80	-42.5	0.2025
R59E08-AD; R42F06-DBD	20210512_fly80	-37.5	0.13625
R59E08-AD; R42F06-DBD	20210512_fly80	-32.5	0.11875
R59E08-AD; R42F06-DBD	20210512_fly80	-27.5	0.33375
R59E08-AD; R42F06-DBD	20210512_fly80	-22.5	0.33625
R59E08-AD; R42F06-DBD	20210512_fly80	-17.5	0.335
R59E08-AD; R42F06-DBD	20210512_fly80	-12.5	0.7075
R59E08-AD; R42F06-DBD	20210512_fly80	-7.5	0.6825
R59E08-AD; R42F06-DBD	20210512_fly80	-2.5	0.52375
R59E08-AD; R42F06-DBD	20210512_fly80	2.5	0.64375
R59E08-AD; R42F06-DBD	20210512_fly80	7.5	0.82
R59E08-AD; R42F06-DBD	20210512_fly80	12.5	0.66125
R59E08-AD; R42F06-DBD	20210512_fly80	17.5	1.05375
R59E08-AD; R42F06-DBD	20210512_fly80	22.5	0.73875
R59E08-AD; R42F06-DBD	20210512_fly80	27.5	0.7925
R59E08-AD; R42F06-DBD	20210512_fly80	32.5	0.65
R59E08-AD; R42F06-DBD	20210512_fly80	37.5	0.61875
R59E08-AD; R42F06-DBD	20210512_fly80	42.5	0.7825
R59E08-AD; R42F06-DBD	20210512_fly80	47.5	0.36125
R59E08-AD; R42F06-DBD	20210512_fly80	52.5	0.3725
R59E08-AD; R42F06-DBD	20210512_fly80	57.5	0.4325
R59E08-AD; R42F06-DBD	20210512_fly80	62.5	0.3675
R59E08-AD; R42F06-DBD	20210512_fly80	67.5	0.4425
R59E08-AD; R42F06-DBD	20210512_fly80	72.5	0.30625
R59E08-AD; R42F06-DBD	20210512_fly80	77.5	0.28
R59E08-AD; R42F06-DBD	20210512_fly80	82.5	0.22
R59E08-AD; R42F06-DBD	20210512_fly80	87.5	0.19625
R59E08-AD; R42F06-DBD	20210512_fly80	92.5	0.21375
R59E08-AD; R42F06-DBD	20210512_fly80	97.5	0.1925
R59E08-AD; R42F06-DBD	20210512_fly80	102.5	0.1575
R59E08-AD; R42F06-DBD	20210512_fly80	107.5	0.135
R59E08-AD; R42F06-DBD	20210512_fly80	112.5	0.055
R59E08-AD; R42F06-DBD	20210512_fly80	117.5	0.05875
R59E08-AD; R42F06-DBD	20210512_fly80	122.5	0.0425
R59E08-AD; R42F06-DBD	20210512_fly80	127.5	0.04625
R59E08-AD; R42F06-DBD	20210512_fly80	132.5	0.13125
R59E08-AD; R42F06-DBD	20210512_fly80	137.5	0.0475
R59E08-AD; R42F06-DBD	20210512_fly80	142.5	0.13375
R59E08-AD; R42F06-DBD	20210512_fly80	147.5	0.06125
R59E08-AD; R42F06-DBD	20210512_fly80	152.5	0.085
R59E08-AD; R42F06-DBD	20210512_fly80	157.5	0.02875
R59E08-AD; R42F06-DBD	20210512_fly80	162.5	0.0325
R59E08-AD; R42F06-DBD	20210512_fly80	167.5	0.0425
R59E08-AD; R42F06-DBD	20210512_fly80	172.5	0.07625
R59E08-AD; R42F06-DBD	20210512_fly80	177.5	0.07125
R59E08-AD; R42F06-DBD	20210512_fly81	-177.5	0.181111
R59E08-AD; R42F06-DBD	20210512_fly81	-172.5	0.175556
R59E08-AD; R42F06-DBD	20210512_fly81	-167.5	0.142222
R59E08-AD; R42F06-DBD	20210512_fly81	-162.5	0.17
R59E08-AD; R42F06-DBD	20210512_fly81	-157.5	0.168889
R59E08-AD; R42F06-DBD	20210512_fly81	-152.5	0.0988889
R59E08-AD; R42F06-DBD	20210512_fly81	-147.5	0.15
R59E08-AD; R42F06-DBD	20210512_fly81	-142.5	0.0888889
R59E08-AD; R42F06-DBD	20210512_fly81	-137.5	0.136667
R59E08-AD; R42F06-DBD	20210512_fly81	-132.5	0.203333
R59E08-AD; R42F06-DBD	20210512_fly81	-127.5	0.254444
R59E08-AD; R42F06-DBD	20210512_fly81	-122.5	0.108889
R59E08-AD; R42F06-DBD	20210512_fly81	-117.5	0.193333
R59E08-AD; R42F06-DBD	20210512_fly81	-112.5	0.165556
R59E08-AD; R42F06-DBD	20210512_fly81	-107.5	0.0744444
R59E08-AD; R42F06-DBD	20210512_fly81	-102.5	0.135556
R59E08-AD; R42F06-DBD	20210512_fly81	-97.5	0.0611111
R59E08-AD; R42F06-DBD	20210512_fly81	-92.5	0.105556
R59E08-AD; R42F06-DBD	20210512_fly81	-87.5	0.0822222
R59E08-AD; R42F06-DBD	20210512_fly81	-82.5	0.0566667
R59E08-AD; R42F06-DBD	20210512_fly81	-77.5	0.0533333
R59E08-AD; R42F06-DBD	20210512_fly81	-72.5	0.0677778
R59E08-AD; R42F06-DBD	20210512_fly81	-67.5	0.0933333
R59E08-AD; R42F06-DBD	20210512_fly81	-62.5	0.195556
R59E08-AD; R42F06-DBD	20210512_fly81	-57.5	0.206667
R59E08-AD; R42F06-DBD	20210512_fly81	-52.5	0.324444
R59E08-AD; R42F06-DBD	20210512_fly81	-47.5	0.277778
R59E08-AD; R42F06-DBD	20210512_fly81	-42.5	0.313333
R59E08-AD; R42F06-DBD	20210512_fly81	-37.5	0.338889
R59E08-AD; R42F06-DBD	20210512_fly81	-32.5	0.4
R59E08-AD; R42F06-DBD	20210512_fly81	-27.5	0.726667
R59E08-AD; R42F06-DBD	20210512_fly81	-22.5	0.743333
R59E08-AD; R42F06-DBD	20210512_fly81	-17.5	1.00111
R59E08-AD; R42F06-DBD	20210512_fly81	-12.5	1.28889
R59E08-AD; R42F06-DBD	20210512_fly81	-7.5	1.26333
R59E08-AD; R42F06-DBD	20210512_fly81	-2.5	1.02333
R59E08-AD; R42F06-DBD	20210512_fly81	2.5	0.706667
R59E08-AD; R42F06-DBD	20210512_fly81	7.5	0.436667
R59E08-AD; R42F06-DBD	20210512_fly81	12.5	0.386667
R59E08-AD; R42F06-DBD	20210512_fly81	17.5	0.257778
R59E08-AD; R42F06-DBD	20210512_fly81	22.5	0.223333
R59E08-AD; R42F06-DBD	20210512_fly81	27.5	0.154444
R59E08-AD; R42F06-DBD	20210512_fly81	32.5	0.174444
R59E08-AD; R42F06-DBD	20210512_fly81	37.5	0.174444
R59E08-AD; R42F06-DBD	20210512_fly81	42.5	0.241111
R59E08-AD; R42F06-DBD	20210512_fly81	47.5	0.218889
R59E08-AD; R42F06-DBD	20210512_fly81	52.5	0.272222
R59E08-AD; R42F06-DBD	20210512_fly81	57.5	0.151111
R59E08-AD; R42F06-DBD	20210512_fly81	62.5	0.157778
R59E08-AD; R42F06-DBD	20210512_fly81	67.5	0.133333
R59E08-AD; R42F06-DBD	20210512_fly81	72.5	0.102222
R59E08-AD; R42F06-DBD	20210512_fly81	77.5	0.1
R59E08-AD; R42F06-DBD	20210512_fly81	82.5	0.148889
R59E08-AD; R42F06-DBD	20210512_fly81	87.5	0.182222
R59E08-AD; R42F06-DBD	20210512_fly81	92.5	0.204444
R59E08-AD; R42F06-DBD	20210512_fly81	97.5	0.158889
R59E08-AD; R42F06-DBD	20210512_fly81	102.5	0.142222
R59E08-AD; R42F06-DBD	20210512_fly81	107.5	0.226667
R59E08-AD; R42F06-DBD	20210512_fly81	112.5	0.312222
R59E08-AD; R42F06-DBD	20210512_fly81	117.5	0.295556
R59E08-AD; R42F06-DBD	20210512_fly81	122.5	0.277778
R59E08-AD; R42F06-DBD	20210512_fly81	127.5	0.356667
R59E08-AD; R42F06-DBD	20210512_fly81	132.5	0.385556
R59E08-AD; R42F06-DBD	20210512_fly81	137.5	0.3
R59E08-AD; R42F06-DBD	20210512_fly81	142.5	0.27
R59E08-AD; R42F06-DBD	20210512_fly81	147.5	0.292222
R59E08-AD; R42F06-DBD	20210512_fly81	152.5	0.307778
R59E08-AD; R42F06-DBD	20210512_fly81	157.5	0.231111
R59E08-AD; R42F06-DBD	20210512_fly81	162.5	0.278889
R59E08-AD; R42F06-DBD	20210512_fly81	167.5	0.224444
R59E08-AD; R42F06-DBD	20210512_fly81	172.5	0.257778
R59E08-AD; R42F06-DBD	20210512_fly81	177.5	0.184444
R59E08-AD; R42F06-DBD	20210514_fly100	-177.5	0.0330508
R59E08-AD; R42F06-DBD	20210514_fly100	-172.5	0.0194915
R59E08-AD; R42F06-DBD	20210514_fly100	-167.5	0.0288136
R59E08-AD; R42F06-DBD	20210514_fly100	-162.5	0.0228814
R59E08-AD; R42F06-DBD	20210514_fly100	-157.5	0.0483051
R59E08-AD; R42F06-DBD	20210514_fly100	-152.5	0.0305085
R59E08-AD; R42F06-DBD	20210514_fly100	-147.5	0.0211864
R59E08-AD; R42F06-DBD	20210514_fly100	-142.5	0.0313559
R59E08-AD; R42F06-DBD	20210514_fly100	-137.5	0.0508475
R59E08-AD; R42F06-DBD	20210514_fly100	-132.5	0.0237288
R59E08-AD; R42F06-DBD	20210514_fly100	-127.5	0.0338983
R59E08-AD; R42F06-DBD	20210514_fly100	-122.5	0.125424
R59E08-AD; R42F06-DBD	20210514_fly100	-117.5	0.0898305
R59E08-AD; R42F06-DBD	20210514_fly100	-112.5	0.0644068
R59E08-AD; R42F06-DBD	20210514_fly100	-107.5	0.0381356
R59E08-AD; R42F06-DBD	20210514_fly100	-102.5	0.0898305
R59E08-AD; R42F06-DBD	20210514_fly100	-97.5	0.0872881
R59E08-AD; R42F06-DBD	20210514_fly100	-92.5	0.118644
R59E08-AD; R42F06-DBD	20210514_fly100	-87.5	0.104237
R59E08-AD; R42F06-DBD	20210514_fly100	-82.5	0.0983051
R59E08-AD; R42F06-DBD	20210514_fly100	-77.5	0.10339
R59E08-AD; R42F06-DBD	20210514_fly100	-72.5	0.0991525
R59E08-AD; R42F06-DBD	20210514_fly100	-67.5	0.105932
R59E08-AD; R42F06-DBD	20210514_fly100	-62.5	0.166949
R59E08-AD; R42F06-DBD	20210514_fly100	-57.5	0.214407
R59E08-AD; R42F06-DBD	20210514_fly100	-52.5	0.229661
R59E08-AD; R42F06-DBD	20210514_fly100	-47.5	0.277119
R59E08-AD; R42F06-DBD	20210514_fly100	-42.5	0.464407
R59E08-AD; R42F06-DBD	20210514_fly100	-37.5	0.549153
R59E08-AD; R42F06-DBD	20210514_fly100	-32.5	0.742373
R59E08-AD; R42F06-DBD	20210514_fly100	-27.5	0.940678
R59E08-AD; R42F06-DBD	20210514_fly100	-22.5	1.01102
R59E08-AD; R42F06-DBD	20210514_fly100	-17.5	1.09746
R59E08-AD; R42F06-DBD	20210514_fly100	-12.5	1.14153
R59E08-AD; R42F06-DBD	20210514_fly100	-7.5	1.27542
R59E08-AD; R42F06-DBD	20210514_fly100	-2.5	1.35763
R59E08-AD; R42F06-DBD	20210514_fly100	2.5	1.33475
R59E08-AD; R42F06-DBD	20210514_fly100	7.5	1.26017
R59E08-AD; R42F06-DBD	20210514_fly100	12.5	0.960169
R59E08-AD; R42F06-DBD	20210514_fly100	17.5	0.618644
R59E08-AD; R42F06-DBD	20210514_fly100	22.5	0.547458
R59E08-AD; R42F06-DBD	20210514_fly100	27.5	0.512712
R59E08-AD; R42F06-DBD	20210514_fly100	32.5	0.404237
R59E08-AD; R42F06-DBD	20210514_fly100	37.5	0.389831
R59E08-AD; R42F06-DBD	20210514_fly100	42.5	0.313559
R59E08-AD; R42F06-DBD	20210514_fly100	47.5	0.320339
R59E08-AD; R42F06-DBD	20210514_fly100	52.5	0.29322
R59E08-AD; R42F06-DBD	20210514_fly100	57.5	0.186441
R59E08-AD; R42F06-DBD	20210514_fly100	62.5	0.14661
R59E08-AD; R42F06-DBD	20210514_fly100	67.5	0.112712
R59E08-AD; R42F06-DBD	20210514_fly100	72.5	0.090678
R59E08-AD; R42F06-DBD	20210514_fly100	77.5	0.0991525
R59E08-AD; R42F06-DBD	20210514_fly100	82.5	0.0669492
R59E08-AD; R42F06-DBD	20210514_fly100	87.5	0.0652542
R59E08-AD; R42F06-DBD	20210514_fly100	92.5	0.110169
R59E08-AD; R42F06-DBD	20210514_fly100	97.5	0.110169
R59E08-AD; R42F06-DBD	20210514_fly100	102.5	0.0584746
R59E08-AD; R42F06-DBD	20210514_fly100	107.5	0.121186
R59E08-AD; R42F06-DBD	20210514_fly100	112.5	0.104237
R59E08-AD; R42F06-DBD	20210514_fly100	117.5	0.111864
R59E08-AD; R42F06-DBD	20210514_fly100	122.5	0.0898305
R59E08-AD; R42F06-DBD	20210514_fly100	127.5	0.0644068
R59E08-AD; R42F06-DBD	20210514_fly100	132.5	0.0711864
R59E08-AD; R42F06-DBD	20210514_fly100	137.5	0.090678
R59E08-AD; R42F06-DBD	20210514_fly100	142.5	0.0711864
R59E08-AD; R42F06-DBD	20210514_fly100	147.5	0.0381356
R59E08-AD; R42F06-DBD	20210514_fly100	152.5	0.0355932
R59E08-AD; R42F06-DBD	20210514_fly100	157.5	0.0677966
R59E08-AD; R42F06-DBD	20210514_fly100	162.5	0.0644068
R59E08-AD; R42F06-DBD	20210514_fly100	167.5	0.0381356
R59E08-AD; R42F06-DBD	20210514_fly100	172.5	0.040678
R59E08-AD; R42F06-DBD	20210514_fly100	177.5	0.0525424
R59E08-AD; R42F06-DBD	20210514_fly101	-177.5	0.177419
R59E08-AD; R42F06-DBD	20210514_fly101	-172.5	0.208871
R59E08-AD; R42F06-DBD	20210514_fly101	-167.5	0.216129
R59E08-AD; R42F06-DBD	20210514_fly101	-162.5	0.318548
R59E08-AD; R42F06-DBD	20210514_fly101	-157.5	0.270968
R59E08-AD; R42F06-DBD	20210514_fly101	-152.5	0.293548
R59E08-AD; R42F06-DBD	20210514_fly101	-147.5	0.358065
R59E08-AD; R42F06-DBD	20210514_fly101	-142.5	0.301613
R59E08-AD; R42F06-DBD	20210514_fly101	-137.5	0.4
R59E08-AD; R42F06-DBD	20210514_fly101	-132.5	0.409677
R59E08-AD; R42F06-DBD	20210514_fly101	-127.5	0.41129
R59E08-AD; R42F06-DBD	20210514_fly101	-122.5	0.295968
R59E08-AD; R42F06-DBD	20210514_fly101	-117.5	0.341935
R59E08-AD; R42F06-DBD	20210514_fly101	-112.5	0.255645
R59E08-AD; R42F06-DBD	20210514_fly101	-107.5	0.179839
R59E08-AD; R42F06-DBD	20210514_fly101	-102.5	0.156452
R59E08-AD; R42F06-DBD	20210514_fly101	-97.5	0.179839
R59E08-AD; R42F06-DBD	20210514_fly101	-92.5	0.131452
R59E08-AD; R42F06-DBD	20210514_fly101	-87.5	0.109677
R59E08-AD; R42F06-DBD	20210514_fly101	-82.5	0.141129
R59E08-AD; R42F06-DBD	20210514_fly101	-77.5	0.130645
R59E08-AD; R42F06-DBD	20210514_fly101	-72.5	0.158065
R59E08-AD; R42F06-DBD	20210514_fly101	-67.5	0.16371
R59E08-AD; R42F06-DBD	20210514_fly101	-62.5	0.160484
R59E08-AD; R42F06-DBD	20210514_fly101	-57.5	0.172581
R59E08-AD; R42F06-DBD	20210514_fly101	-52.5	0.152419
R59E08-AD; R42F06-DBD	20210514_fly101	-47.5	0.277419
R59E08-AD; R42F06-DBD	20210514_fly101	-42.5	0.196774
R59E08-AD; R42F06-DBD	20210514_fly101	-37.5	0.197581
R59E08-AD; R42F06-DBD	20210514_fly101	-32.5	0.197581
R59E08-AD; R42F06-DBD	20210514_fly101	-27.5	0.199194
R59E08-AD; R42F06-DBD	20210514_fly101	-22.5	0.362903
R59E08-AD; R42F06-DBD	20210514_fly101	-17.5	0.268548
R59E08-AD; R42F06-DBD	20210514_fly101	-12.5	0.350806
R59E08-AD; R42F06-DBD	20210514_fly101	-7.5	0.332258
R59E08-AD; R42F06-DBD	20210514_fly101	-2.5	0.279839
R59E08-AD; R42F06-DBD	20210514_fly101	2.5	0.330645
R59E08-AD; R42F06-DBD	20210514_fly101	7.5	0.326613
R59E08-AD; R42F06-DBD	20210514_fly101	12.5	0.297581
R59E08-AD; R42F06-DBD	20210514_fly101	17.5	0.342742
R59E08-AD; R42F06-DBD	20210514_fly101	22.5	0.425
R59E08-AD; R42F06-DBD	20210514_fly101	27.5	0.504839
R59E08-AD; R42F06-DBD	20210514_fly101	32.5	0.618548
R59E08-AD; R42F06-DBD	20210514_fly101	37.5	0.599194
R59E08-AD; R42F06-DBD	20210514_fly101	42.5	0.579032
R59E08-AD; R42F06-DBD	20210514_fly101	47.5	0.658065
R59E08-AD; R42F06-DBD	20210514_fly101	52.5	0.543548
R59E08-AD; R42F06-DBD	20210514_fly101	57.5	0.394355
R59E08-AD; R42F06-DBD	20210514_fly101	62.5	0.443548
R59E08-AD; R42F06-DBD	20210514_fly101	67.5	0.291935
R59E08-AD; R42F06-DBD	20210514_fly101	72.5	0.251613
R59E08-AD; R42F06-DBD	20210514_fly101	77.5	0.312097
R59E08-AD; R42F06-DBD	20210514_fly101	82.5	0.301613
R59E08-AD; R42F06-DBD	20210514_fly101	87.5	0.282258
R59E08-AD; R42F06-DBD	20210514_fly101	92.5	0.362903
R59E08-AD; R42F06-DBD	20210514_fly101	97.5	0.243548
R59E08-AD; R42F06-DBD	20210514_fly101	102.5	0.206452
R59E08-AD; R42F06-DBD	20210514_fly101	107.5	0.16129
R59E08-AD; R42F06-DBD	20210514_fly101	112.5	0.174194
R59E08-AD; R42F06-DBD	20210514_fly101	117.5	0.18629
R59E08-AD; R42F06-DBD	20210514_fly101	122.5	0.220968
R59E08-AD; R42F06-DBD	20210514_fly101	127.5	0.235484
R59E08-AD; R42F06-DBD	20210514_fly101	132.5	0.233871
R59E08-AD; R42F06-DBD	20210514_fly101	137.5	0.195161
R59E08-AD; R42F06-DBD	20210514_fly101	142.5	0.172581
R59E08-AD; R42F06-DBD	20210514_fly101	147.5	0.141129
R59E08-AD; R42F06-DBD	20210514_fly101	152.5	0.149194
R59E08-AD; R42F06-DBD	20210514_fly101	157.5	0.195968
R59E08-AD; R42F06-DBD	20210514_fly101	162.5	0.220161
R59E08-AD; R42F06-DBD	20210514_fly101	167.5	0.212903
R59E08-AD; R42F06-DBD	20210514_fly101	172.5	0.240323
R59E08-AD; R42F06-DBD	20210514_fly101	177.5	0.185484
R59E08-AD; R42F06-DBD	20210514_fly102	-177.5	0.0628571
R59E08-AD; R42F06-DBD	20210514_fly102	-172.5	0.0557143
R59E08-AD; R42F06-DBD	20210514_fly102	-167.5	0.0728571
R59E08-AD; R42F06-DBD	20210514_fly102	-162.5	0.0628571
R59E08-AD; R42F06-DBD	20210514_fly102	-157.5	0.08
R59E08-AD; R42F06-DBD	20210514_fly102	-152.5	0.0614286
R59E08-AD; R42F06-DBD	20210514_fly102	-147.5	0.0457143
R59E08-AD; R42F06-DBD	20210514_fly102	-142.5	0.0928571
R59E08-AD; R42F06-DBD	20210514_fly102	-137.5	0.114286
R59E08-AD; R42F06-DBD	20210514_fly102	-132.5	0.0828571
R59E08-AD; R42F06-DBD	20210514_fly102	-127.5	0.0657143
R59E08-AD; R42F06-DBD	20210514_fly102	-122.5	0.0728571
R59E08-AD; R42F06-DBD	20210514_fly102	-117.5	0.311429
R59E08-AD; R42F06-DBD	20210514_fly102	-112.5	0.147143
R59E08-AD; R42F06-DBD	20210514_fly102	-107.5	0.264286
R59E08-AD; R42F06-DBD	20210514_fly102	-102.5	0.107143
R59E08-AD; R42F06-DBD	20210514_fly102	-97.5	0.135714
R59E08-AD; R42F06-DBD	20210514_fly102	-92.5	0.114286
R59E08-AD; R42F06-DBD	20210514_fly102	-87.5	0.09
R59E08-AD; R42F06-DBD	20210514_fly102	-82.5	0.122857
R59E08-AD; R42F06-DBD	20210514_fly102	-77.5	0.134286
R59E08-AD; R42F06-DBD	20210514_fly102	-72.5	0.171429
R59E08-AD; R42F06-DBD	20210514_fly102	-67.5	0.23
R59E08-AD; R42F06-DBD	20210514_fly102	-62.5	0.172857
R59E08-AD; R42F06-DBD	20210514_fly102	-57.5	0.178571
R59E08-AD; R42F06-DBD	20210514_fly102	-52.5	0.138571
R59E08-AD; R42F06-DBD	20210514_fly102	-47.5	0.264286
R59E08-AD; R42F06-DBD	20210514_fly102	-42.5	0.452857
R59E08-AD; R42F06-DBD	20210514_fly102	-37.5	0.347143
R59E08-AD; R42F06-DBD	20210514_fly102	-32.5	0.402857
R59E08-AD; R42F06-DBD	20210514_fly102	-27.5	0.458571
R59E08-AD; R42F06-DBD	20210514_fly102	-22.5	0.634286
R59E08-AD; R42F06-DBD	20210514_fly102	-17.5	0.604286
R59E08-AD; R42F06-DBD	20210514_fly102	-12.5	0.632857
R59E08-AD; R42F06-DBD	20210514_fly102	-7.5	0.82
R59E08-AD; R42F06-DBD	20210514_fly102	-2.5	1.13429
R59E08-AD; R42F06-DBD	20210514_fly102	2.5	1.08429
R59E08-AD; R42F06-DBD	20210514_fly102	7.5	0.885714
R59E08-AD; R42F06-DBD	20210514_fly102	12.5	0.657143
R59E08-AD; R42F06-DBD	20210514_fly102	17.5	0.812857
R59E08-AD; R42F06-DBD	20210514_fly102	22.5	0.904286
R59E08-AD; R42F06-DBD	20210514_fly102	27.5	1.06143
R59E08-AD; R42F06-DBD	20210514_fly102	32.5	0.861429
R59E08-AD; R42F06-DBD	20210514_fly102	37.5	0.671429
R59E08-AD; R42F06-DBD	20210514_fly102	42.5	0.59
R59E08-AD; R42F06-DBD	20210514_fly102	47.5	0.471429
R59E08-AD; R42F06-DBD	20210514_fly102	52.5	0.24
R59E08-AD; R42F06-DBD	20210514_fly102	57.5	0.338571
R59E08-AD; R42F06-DBD	20210514_fly102	62.5	0.164286
R59E08-AD; R42F06-DBD	20210514_fly102	67.5	0.105714
R59E08-AD; R42F06-DBD	20210514_fly102	72.5	0.0914286
R59E08-AD; R42F06-DBD	20210514_fly102	77.5	0.145714
R59E08-AD; R42F06-DBD	20210514_fly102	82.5	0.0957143
R59E08-AD; R42F06-DBD	20210514_fly102	87.5	0.114286
R59E08-AD; R42F06-DBD	20210514_fly102	92.5	0.115714
R59E08-AD; R42F06-DBD	20210514_fly102	97.5	0.12
R59E08-AD; R42F06-DBD	20210514_fly102	102.5	0.104286
R59E08-AD; R42F06-DBD	20210514_fly102	107.5	0.0614286
R59E08-AD; R42F06-DBD	20210514_fly102	112.5	0.107143
R59E08-AD; R42F06-DBD	20210514_fly102	117.5	0.0557143
R59E08-AD; R42F06-DBD	20210514_fly102	122.5	0.06
R59E08-AD; R42F06-DBD	20210514_fly102	127.5	0.09
R59E08-AD; R42F06-DBD	20210514_fly102	132.5	0.0842857
R59E08-AD; R42F06-DBD	20210514_fly102	137.5	0.0942857
R59E08-AD; R42F06-DBD	20210514_fly102	142.5	0.0371429
R59E08-AD; R42F06-DBD	20210514_fly102	147.5	0.0771429
R59E08-AD; R42F06-DBD	20210514_fly102	152.5	0.117143
R59E08-AD; R42F06-DBD	20210514_fly102	157.5	0.132857
R59E08-AD; R42F06-DBD	20210514_fly102	162.5	0.0842857
R59E08-AD; R42F06-DBD	20210514_fly102	167.5	0.0657143
R59E08-AD; R42F06-DBD	20210514_fly102	172.5	0.212857
R59E08-AD; R42F06-DBD	20210514_fly102	177.5	0.144286
GluClα RNAi	20210510_fly12	-177.5	0.183333
GluClα RNAi	20210510_fly12	-172.5	0.174561
GluClα RNAi	20210510_fly12	-167.5	0.192982
GluClα RNAi	20210510_fly12	-162.5	0.164912
GluClα RNAi	20210510_fly12	-157.5	0.236842
GluClα RNAi	20210510_fly12	-152.5	0.171053
GluClα RNAi	20210510_fly12	-147.5	0.207018
GluClα RNAi	20210510_fly12	-142.5	0.205263
GluClα RNAi	20210510_fly12	-137.5	0.179825
GluClα RNAi	20210510_fly12	-132.5	0.240351
GluClα RNAi	20210510_fly12	-127.5	0.255263
GluClα RNAi	20210510_fly12	-122.5	0.235088
GluClα RNAi	20210510_fly12	-117.5	0.20614
GluClα RNAi	20210510_fly12	-112.5	0.226316
GluClα RNAi	20210510_fly12	-107.5	0.107895
GluClα RNAi	20210510_fly12	-102.5	0.144737
GluClα RNAi	20210510_fly12	-97.5	0.162281
GluClα RNAi	20210510_fly12	-92.5	0.119298
GluClα RNAi	20210510_fly12	-87.5	0.15
GluClα RNAi	20210510_fly12	-82.5	0.184211
GluClα RNAi	20210510_fly12	-77.5	0.179825
GluClα RNAi	20210510_fly12	-72.5	0.284211
GluClα RNAi	20210510_fly12	-67.5	0.27807
GluClα RNAi	20210510_fly12	-62.5	0.291228
GluClα RNAi	20210510_fly12	-57.5	0.385965
GluClα RNAi	20210510_fly12	-52.5	0.404386
GluClα RNAi	20210510_fly12	-47.5	0.542105
GluClα RNAi	20210510_fly12	-42.5	0.411404
GluClα RNAi	20210510_fly12	-37.5	0.486842
GluClα RNAi	20210510_fly12	-32.5	0.47193
GluClα RNAi	20210510_fly12	-27.5	0.601754
GluClα RNAi	20210510_fly12	-22.5	0.572807
GluClα RNAi	20210510_fly12	-17.5	0.657895
GluClα RNAi	20210510_fly12	-12.5	0.670175
GluClα RNAi	20210510_fly12	-7.5	0.624561
GluClα RNAi	20210510_fly12	-2.5	0.655263
GluClα RNAi	20210510_fly12	2.5	0.533333
GluClα RNAi	20210510_fly12	7.5	0.480702
GluClα RNAi	20210510_fly12	12.5	0.369298
GluClα RNAi	20210510_fly12	17.5	0.349123
GluClα RNAi	20210510_fly12	22.5	0.283333
GluClα RNAi	20210510_fly12	27.5	0.264035
GluClα RNAi	20210510_fly12	32.5	0.253509
GluClα RNAi	20210510_fly12	37.5	0.262281
GluClα RNAi	20210510_fly12	42.5	0.279825
GluClα RNAi	20210510_fly12	47.5	0.29386
GluClα RNAi	20210510_fly12	52.5	0.349123
GluClα RNAi	20210510_fly12	57.5	0.176316
GluClα RNAi	20210510_fly12	62.5	0.207018
GluClα RNAi	20210510_fly12	67.5	0.214035
GluClα RNAi	20210510_fly12	72.5	0.144737
GluClα RNAi	20210510_fly12	77.5	0.110526
GluClα RNAi	20210510_fly12	82.5	0.250877
GluClα RNAi	20210510_fly12	87.5	0.153509
GluClα RNAi	20210510_fly12	92.5	0.17807
GluClα RNAi	20210510_fly12	97.5	0.155263
GluClα RNAi	20210510_fly12	102.5	0.259649
GluClα RNAi	20210510_fly12	107.5	0.189474
GluClα RNAi	20210510_fly12	112.5	0.242105
GluClα RNAi	20210510_fly12	117.5	0.20614
GluClα RNAi	20210510_fly12	122.5	0.286842
GluClα RNAi	20210510_fly12	127.5	0.262281
GluClα RNAi	20210510_fly12	132.5	0.204386
GluClα RNAi	20210510_fly12	137.5	0.238596
GluClα RNAi	20210510_fly12	142.5	0.164035
GluClα RNAi	20210510_fly12	147.5	0.152632
GluClα RNAi	20210510_fly12	152.5	0.136842
GluClα RNAi	20210510_fly12	157.5	0.170175
GluClα RNAi	20210510_fly12	162.5	0.260526
GluClα RNAi	20210510_fly12	167.5	0.175439
GluClα RNAi	20210510_fly12	172.5	0.253509
GluClα RNAi	20210510_fly12	177.5	0.222807
GluClα RNAi	20210510_fly13	-177.5	0.160345
GluClα RNAi	20210510_fly13	-172.5	0.202586
GluClα RNAi	20210510_fly13	-167.5	0.210345
GluClα RNAi	20210510_fly13	-162.5	0.183621
GluClα RNAi	20210510_fly13	-157.5	0.172414
GluClα RNAi	20210510_fly13	-152.5	0.150862
GluClα RNAi	20210510_fly13	-147.5	0.20431
GluClα RNAi	20210510_fly13	-142.5	0.240517
GluClα RNAi	20210510_fly13	-137.5	0.346552
GluClα RNAi	20210510_fly13	-132.5	0.290517
GluClα RNAi	20210510_fly13	-127.5	0.358621
GluClα RNAi	20210510_fly13	-122.5	0.380172
GluClα RNAi	20210510_fly13	-117.5	0.256897
GluClα RNAi	20210510_fly13	-112.5	0.289655
GluClα RNAi	20210510_fly13	-107.5	0.174138
GluClα RNAi	20210510_fly13	-102.5	0.244828
GluClα RNAi	20210510_fly13	-97.5	0.248276
GluClα RNAi	20210510_fly13	-92.5	0.181897
GluClα RNAi	20210510_fly13	-87.5	0.157759
GluClα RNAi	20210510_fly13	-82.5	0.14569
GluClα RNAi	20210510_fly13	-77.5	0.223276
GluClα RNAi	20210510_fly13	-72.5	0.197414
GluClα RNAi	20210510_fly13	-67.5	0.266379
GluClα RNAi	20210510_fly13	-62.5	0.233621
GluClα RNAi	20210510_fly13	-57.5	0.255172
GluClα RNAi	20210510_fly13	-52.5	0.286207
GluClα RNAi	20210510_fly13	-47.5	0.423276
GluClα RNAi	20210510_fly13	-42.5	0.298276
GluClα RNAi	20210510_fly13	-37.5	0.35
GluClα RNAi	20210510_fly13	-32.5	0.378448
GluClα RNAi	20210510_fly13	-27.5	0.327586
GluClα RNAi	20210510_fly13	-22.5	0.362931
GluClα RNAi	20210510_fly13	-17.5	0.441379
GluClα RNAi	20210510_fly13	-12.5	0.514655
GluClα RNAi	20210510_fly13	-7.5	0.765517
GluClα RNAi	20210510_fly13	-2.5	1.19914
GluClα RNAi	20210510_fly13	2.5	1.4931
GluClα RNAi	20210510_fly13	7.5	1.17931
GluClα RNAi	20210510_fly13	12.5	0.70431
GluClα RNAi	20210510_fly13	17.5	0.333621
GluClα RNAi	20210510_fly13	22.5	0.293103
GluClα RNAi	20210510_fly13	27.5	0.353448
GluClα RNAi	20210510_fly13	32.5	0.249138
GluClα RNAi	20210510_fly13	37.5	0.153448
GluClα RNAi	20210510_fly13	42.5	0.166379
GluClα RNAi	20210510_fly13	47.5	0.162931
GluClα RNAi	20210510_fly13	52.5	0.155172
GluClα RNAi	20210510_fly13	57.5	0.143103
GluClα RNAi	20210510_fly13	62.5	0.126724
GluClα RNAi	20210510_fly13	67.5	0.125
GluClα RNAi	20210510_fly13	72.5	0.178448
GluClα RNAi	20210510_fly13	77.5	0.148276
GluClα RNAi	20210510_fly13	82.5	0.150862
GluClα RNAi	20210510_fly13	87.5	0.110345
GluClα RNAi	20210510_fly13	92.5	0.128448
GluClα RNAi	20210510_fly13	97.5	0.183621
GluClα RNAi	20210510_fly13	102.5	0.118103
GluClα RNAi	20210510_fly13	107.5	0.305172
GluClα RNAi	20210510_fly13	112.5	0.118103
GluClα RNAi	20210510_fly13	117.5	0.15
GluClα RNAi	20210510_fly13	122.5	0.144828
GluClα RNAi	20210510_fly13	127.5	0.142241
GluClα RNAi	20210510_fly13	132.5	0.199138
GluClα RNAi	20210510_fly13	137.5	0.25
GluClα RNAi	20210510_fly13	142.5	0.193966
GluClα RNAi	20210510_fly13	147.5	0.110345
GluClα RNAi	20210510_fly13	152.5	0.0862069
GluClα RNAi	20210510_fly13	157.5	0.105172
GluClα RNAi	20210510_fly13	162.5	0.0836207
GluClα RNAi	20210510_fly13	167.5	0.0827586
GluClα RNAi	20210510_fly13	172.5	0.138793
GluClα RNAi	20210510_fly13	177.5	0.109483
GluClα RNAi	20210510_fly14	-177.5	0.193651
GluClα RNAi	20210510_fly14	-172.5	0.169841
GluClα RNAi	20210510_fly14	-167.5	0.130952
GluClα RNAi	20210510_fly14	-162.5	0.146032
GluClα RNAi	20210510_fly14	-157.5	0.130159
GluClα RNAi	20210510_fly14	-152.5	0.137302
GluClα RNAi	20210510_fly14	-147.5	0.18254
GluClα RNAi	20210510_fly14	-142.5	0.256349
GluClα RNAi	20210510_fly14	-137.5	0.284921
GluClα RNAi	20210510_fly14	-132.5	0.313492
GluClα RNAi	20210510_fly14	-127.5	0.344444
GluClα RNAi	20210510_fly14	-122.5	0.29127
GluClα RNAi	20210510_fly14	-117.5	0.403175
GluClα RNAi	20210510_fly14	-112.5	0.381746
GluClα RNAi	20210510_fly14	-107.5	0.370635
GluClα RNAi	20210510_fly14	-102.5	0.354762
GluClα RNAi	20210510_fly14	-97.5	0.342857
GluClα RNAi	20210510_fly14	-92.5	0.27619
GluClα RNAi	20210510_fly14	-87.5	0.331746
GluClα RNAi	20210510_fly14	-82.5	0.48254
GluClα RNAi	20210510_fly14	-77.5	0.347619
GluClα RNAi	20210510_fly14	-72.5	0.361905
GluClα RNAi	20210510_fly14	-67.5	0.390476
GluClα RNAi	20210510_fly14	-62.5	0.244444
GluClα RNAi	20210510_fly14	-57.5	0.269841
GluClα RNAi	20210510_fly14	-52.5	0.305556
GluClα RNAi	20210510_fly14	-47.5	0.331746
GluClα RNAi	20210510_fly14	-42.5	0.289683
GluClα RNAi	20210510_fly14	-37.5	0.4
GluClα RNAi	20210510_fly14	-32.5	0.205556
GluClα RNAi	20210510_fly14	-27.5	0.202381
GluClα RNAi	20210510_fly14	-22.5	0.19127
GluClα RNAi	20210510_fly14	-17.5	0.283333
GluClα RNAi	20210510_fly14	-12.5	0.276984
GluClα RNAi	20210510_fly14	-7.5	0.314286
GluClα RNAi	20210510_fly14	-2.5	0.328571
GluClα RNAi	20210510_fly14	2.5	0.430952
GluClα RNAi	20210510_fly14	7.5	0.430952
GluClα RNAi	20210510_fly14	12.5	0.576984
GluClα RNAi	20210510_fly14	17.5	0.627778
GluClα RNAi	20210510_fly14	22.5	0.627778
GluClα RNAi	20210510_fly14	27.5	0.740476
GluClα RNAi	20210510_fly14	32.5	0.647619
GluClα RNAi	20210510_fly14	37.5	0.544444
GluClα RNAi	20210510_fly14	42.5	0.466667
GluClα RNAi	20210510_fly14	47.5	0.407143
GluClα RNAi	20210510_fly14	52.5	0.39127
GluClα RNAi	20210510_fly14	57.5	0.303968
GluClα RNAi	20210510_fly14	62.5	0.250794
GluClα RNAi	20210510_fly14	67.5	0.270635
GluClα RNAi	20210510_fly14	72.5	0.228571
GluClα RNAi	20210510_fly14	77.5	0.168254
GluClα RNAi	20210510_fly14	82.5	0.153175
GluClα RNAi	20210510_fly14	87.5	0.148413
GluClα RNAi	20210510_fly14	92.5	0.119048
GluClα RNAi	20210510_fly14	97.5	0.12619
GluClα RNAi	20210510_fly14	102.5	0.184921
GluClα RNAi	20210510_fly14	107.5	0.11746
GluClα RNAi	20210510_fly14	112.5	0.126984
GluClα RNAi	20210510_fly14	117.5	0.154762
GluClα RNAi	20210510_fly14	122.5	0.12381
GluClα RNAi	20210510_fly14	127.5	0.0960317
GluClα RNAi	20210510_fly14	132.5	0.115079
GluClα RNAi	20210510_fly14	137.5	0.12381
GluClα RNAi	20210510_fly14	142.5	0.109524
GluClα RNAi	20210510_fly14	147.5	0.107937
GluClα RNAi	20210510_fly14	152.5	0.103175
GluClα RNAi	20210510_fly14	157.5	0.0992063
GluClα RNAi	20210510_fly14	162.5	0.113492
GluClα RNAi	20210510_fly14	167.5	0.133333
GluClα RNAi	20210510_fly14	172.5	0.16746
GluClα RNAi	20210510_fly14	177.5	0.193651
GluClα RNAi	20210510_fly15	-177.5	0.25
GluClα RNAi	20210510_fly15	-172.5	0.192857
GluClα RNAi	20210510_fly15	-167.5	0.113393
GluClα RNAi	20210510_fly15	-162.5	0.08125
GluClα RNAi	20210510_fly15	-157.5	0.0741071
GluClα RNAi	20210510_fly15	-152.5	0.185714
GluClα RNAi	20210510_fly15	-147.5	0.158929
GluClα RNAi	20210510_fly15	-142.5	0.148214
GluClα RNAi	20210510_fly15	-137.5	0.316071
GluClα RNAi	20210510_fly15	-132.5	0.33125
GluClα RNAi	20210510_fly15	-127.5	0.0821429
GluClα RNAi	20210510_fly15	-122.5	0.189286
GluClα RNAi	20210510_fly15	-117.5	0.238393
GluClα RNAi	20210510_fly15	-112.5	0.0991071
GluClα RNAi	20210510_fly15	-107.5	0.113393
GluClα RNAi	20210510_fly15	-102.5	0.126786
GluClα RNAi	20210510_fly15	-97.5	0.153571
GluClα RNAi	20210510_fly15	-92.5	0.126786
GluClα RNAi	20210510_fly15	-87.5	0.121429
GluClα RNAi	20210510_fly15	-82.5	0.103571
GluClα RNAi	20210510_fly15	-77.5	0.0928571
GluClα RNAi	20210510_fly15	-72.5	0.141071
GluClα RNAi	20210510_fly15	-67.5	0.195536
GluClα RNAi	20210510_fly15	-62.5	0.202679
GluClα RNAi	20210510_fly15	-57.5	0.366071
GluClα RNAi	20210510_fly15	-52.5	0.25625
GluClα RNAi	20210510_fly15	-47.5	0.4
GluClα RNAi	20210510_fly15	-42.5	0.291071
GluClα RNAi	20210510_fly15	-37.5	0.526786
GluClα RNAi	20210510_fly15	-32.5	0.4125
GluClα RNAi	20210510_fly15	-27.5	0.258036
GluClα RNAi	20210510_fly15	-22.5	0.1875
GluClα RNAi	20210510_fly15	-17.5	0.192857
GluClα RNAi	20210510_fly15	-12.5	0.344643
GluClα RNAi	20210510_fly15	-7.5	0.3125
GluClα RNAi	20210510_fly15	-2.5	0.652679
GluClα RNAi	20210510_fly15	2.5	0.890179
GluClα RNAi	20210510_fly15	7.5	1.20179
GluClα RNAi	20210510_fly15	12.5	0.955357
GluClα RNAi	20210510_fly15	17.5	0.704464
GluClα RNAi	20210510_fly15	22.5	0.4875
GluClα RNAi	20210510_fly15	27.5	0.630357
GluClα RNAi	20210510_fly15	32.5	0.754464
GluClα RNAi	20210510_fly15	37.5	0.672321
GluClα RNAi	20210510_fly15	42.5	0.473214
GluClα RNAi	20210510_fly15	47.5	0.51875
GluClα RNAi	20210510_fly15	52.5	0.689286
GluClα RNAi	20210510_fly15	57.5	0.463393
GluClα RNAi	20210510_fly15	62.5	0.334821
GluClα RNAi	20210510_fly15	67.5	0.300893
GluClα RNAi	20210510_fly15	72.5	0.247321
GluClα RNAi	20210510_fly15	77.5	0.252679
GluClα RNAi	20210510_fly15	82.5	0.229464
GluClα RNAi	20210510_fly15	87.5	0.133929
GluClα RNAi	20210510_fly15	92.5	0.194643
GluClα RNAi	20210510_fly15	97.5	0.183036
GluClα RNAi	20210510_fly15	102.5	0.140179
GluClα RNAi	20210510_fly15	107.5	0.134821
GluClα RNAi	20210510_fly15	112.5	0.166964
GluClα RNAi	20210510_fly15	117.5	0.0758929
GluClα RNAi	20210510_fly15	122.5	0.0625
GluClα RNAi	20210510_fly15	127.5	0.111607
GluClα RNAi	20210510_fly15	132.5	0.175893
GluClα RNAi	20210510_fly15	137.5	0.0607143
GluClα RNAi	20210510_fly15	142.5	0.0473214
GluClα RNAi	20210510_fly15	147.5	0.075
GluClα RNAi	20210510_fly15	152.5	0.209821
GluClα RNAi	20210510_fly15	157.5	0.123214
GluClα RNAi	20210510_fly15	162.5	0.0660714
GluClα RNAi	20210510_fly15	167.5	0.0410714
GluClα RNAi	20210510_fly15	172.5	0.0580357
GluClα RNAi	20210510_fly15	177.5	0.09375
GluClα RNAi	20210510_fly16	-177.5	0.355682
GluClα RNAi	20210510_fly16	-172.5	0.2875
GluClα RNAi	20210510_fly16	-167.5	0.259091
GluClα RNAi	20210510_fly16	-162.5	0.267045
GluClα RNAi	20210510_fly16	-157.5	0.217045
GluClα RNAi	20210510_fly16	-152.5	0.275
GluClα RNAi	20210510_fly16	-147.5	0.271591
GluClα RNAi	20210510_fly16	-142.5	0.273864
GluClα RNAi	20210510_fly16	-137.5	0.338636
GluClα RNAi	20210510_fly16	-132.5	0.502273
GluClα RNAi	20210510_fly16	-127.5	0.419318
GluClα RNAi	20210510_fly16	-122.5	0.651136
GluClα RNAi	20210510_fly16	-117.5	0.618182
GluClα RNAi	20210510_fly16	-112.5	0.645455
GluClα RNAi	20210510_fly16	-107.5	0.836364
GluClα RNAi	20210510_fly16	-102.5	0.882955
GluClα RNAi	20210510_fly16	-97.5	0.601136
GluClα RNAi	20210510_fly16	-92.5	0.342045
GluClα RNAi	20210510_fly16	-87.5	0.25
GluClα RNAi	20210510_fly16	-82.5	0.242045
GluClα RNAi	20210510_fly16	-77.5	0.145455
GluClα RNAi	20210510_fly16	-72.5	0.114773
GluClα RNAi	20210510_fly16	-67.5	0.157955
GluClα RNAi	20210510_fly16	-62.5	0.152273
GluClα RNAi	20210510_fly16	-57.5	0.315909
GluClα RNAi	20210510_fly16	-52.5	0.304545
GluClα RNAi	20210510_fly16	-47.5	0.377273
GluClα RNAi	20210510_fly16	-42.5	0.282955
GluClα RNAi	20210510_fly16	-37.5	0.2
GluClα RNAi	20210510_fly16	-32.5	0.110227
GluClα RNAi	20210510_fly16	-27.5	0.0965909
GluClα RNAi	20210510_fly16	-22.5	0.102273
GluClα RNAi	20210510_fly16	-17.5	0.0613636
GluClα RNAi	20210510_fly16	-12.5	0.107955
GluClα RNAi	20210510_fly16	-7.5	0.103409
GluClα RNAi	20210510_fly16	-2.5	0.143182
GluClα RNAi	20210510_fly16	2.5	0.170455
GluClα RNAi	20210510_fly16	7.5	0.138636
GluClα RNAi	20210510_fly16	12.5	0.229545
GluClα RNAi	20210510_fly16	17.5	0.314773
GluClα RNAi	20210510_fly16	22.5	0.318182
GluClα RNAi	20210510_fly16	27.5	0.221591
GluClα RNAi	20210510_fly16	32.5	0.282955
GluClα RNAi	20210510_fly16	37.5	0.259091
GluClα RNAi	20210510_fly16	42.5	0.279545
GluClα RNAi	20210510_fly16	47.5	0.289773
GluClα RNAi	20210510_fly16	52.5	0.4125
GluClα RNAi	20210510_fly16	57.5	0.321591
GluClα RNAi	20210510_fly16	62.5	0.252273
GluClα RNAi	20210510_fly16	67.5	0.220455
GluClα RNAi	20210510_fly16	72.5	0.255682
GluClα RNAi	20210510_fly16	77.5	0.261364
GluClα RNAi	20210510_fly16	82.5	0.223864
GluClα RNAi	20210510_fly16	87.5	0.121591
GluClα RNAi	20210510_fly16	92.5	0.128409
GluClα RNAi	20210510_fly16	97.5	0.15
GluClα RNAi	20210510_fly16	102.5	0.153409
GluClα RNAi	20210510_fly16	107.5	0.179545
GluClα RNAi	20210510_fly16	112.5	0.170455
GluClα RNAi	20210510_fly16	117.5	0.1125
GluClα RNAi	20210510_fly16	122.5	0.202273
GluClα RNAi	20210510_fly16	127.5	0.197727
GluClα RNAi	20210510_fly16	132.5	0.303409
GluClα RNAi	20210510_fly16	137.5	0.276136
GluClα RNAi	20210510_fly16	142.5	0.209091
GluClα RNAi	20210510_fly16	147.5	0.247727
GluClα RNAi	20210510_fly16	152.5	0.222727
GluClα RNAi	20210510_fly16	157.5	0.205682
GluClα RNAi	20210510_fly16	162.5	0.218182
GluClα RNAi	20210510_fly16	167.5	0.455682
GluClα RNAi	20210510_fly16	172.5	0.321591
GluClα RNAi	20210510_fly16	177.5	0.359091
GluClα RNAi	20210511_fly49	-177.5	0.062963
GluClα RNAi	20210511_fly49	-172.5	0.0814815
GluClα RNAi	20210511_fly49	-167.5	0.0990741
GluClα RNAi	20210511_fly49	-162.5	0.0787037
GluClα RNAi	20210511_fly49	-157.5	0.0953704
GluClα RNAi	20210511_fly49	-152.5	0.0925926
GluClα RNAi	20210511_fly49	-147.5	0.124074
GluClα RNAi	20210511_fly49	-142.5	0.0481481
GluClα RNAi	20210511_fly49	-137.5	0.0916667
GluClα RNAi	20210511_fly49	-132.5	0.106481
GluClα RNAi	20210511_fly49	-127.5	0.106481
GluClα RNAi	20210511_fly49	-122.5	0.106481
GluClα RNAi	20210511_fly49	-117.5	0.130556
GluClα RNAi	20210511_fly49	-112.5	0.138889
GluClα RNAi	20210511_fly49	-107.5	0.124074
GluClα RNAi	20210511_fly49	-102.5	0.194444
GluClα RNAi	20210511_fly49	-97.5	0.146296
GluClα RNAi	20210511_fly49	-92.5	0.0851852
GluClα RNAi	20210511_fly49	-87.5	0.0796296
GluClα RNAi	20210511_fly49	-82.5	0.177778
GluClα RNAi	20210511_fly49	-77.5	0.127778
GluClα RNAi	20210511_fly49	-72.5	0.224074
GluClα RNAi	20210511_fly49	-67.5	0.207407
GluClα RNAi	20210511_fly49	-62.5	0.325926
GluClα RNAi	20210511_fly49	-57.5	0.411111
GluClα RNAi	20210511_fly49	-52.5	0.522222
GluClα RNAi	20210511_fly49	-47.5	0.587963
GluClα RNAi	20210511_fly49	-42.5	0.647222
GluClα RNAi	20210511_fly49	-37.5	0.522222
GluClα RNAi	20210511_fly49	-32.5	0.540741
GluClα RNAi	20210511_fly49	-27.5	0.667593
GluClα RNAi	20210511_fly49	-22.5	0.705556
GluClα RNAi	20210511_fly49	-17.5	0.789815
GluClα RNAi	20210511_fly49	-12.5	1.16296
GluClα RNAi	20210511_fly49	-7.5	1.25833
GluClα RNAi	20210511_fly49	-2.5	1.24444
GluClα RNAi	20210511_fly49	2.5	0.880556
GluClα RNAi	20210511_fly49	7.5	0.644444
GluClα RNAi	20210511_fly49	12.5	0.541667
GluClα RNAi	20210511_fly49	17.5	0.439815
GluClα RNAi	20210511_fly49	22.5	0.427778
GluClα RNAi	20210511_fly49	27.5	0.364815
GluClα RNAi	20210511_fly49	32.5	0.319444
GluClα RNAi	20210511_fly49	37.5	0.310185
GluClα RNAi	20210511_fly49	42.5	0.330556
GluClα RNAi	20210511_fly49	47.5	0.337037
GluClα RNAi	20210511_fly49	52.5	0.313889
GluClα RNAi	20210511_fly49	57.5	0.203704
GluClα RNAi	20210511_fly49	62.5	0.189815
GluClα RNAi	20210511_fly49	67.5	0.118519
GluClα RNAi	20210511_fly49	72.5	0.0916667
GluClα RNAi	20210511_fly49	77.5	0.0712963
GluClα RNAi	20210511_fly49	82.5	0.0777778
GluClα RNAi	20210511_fly49	87.5	0.0981481
GluClα RNAi	20210511_fly49	92.5	0.111111
GluClα RNAi	20210511_fly49	97.5	0.0731481
GluClα RNAi	20210511_fly49	102.5	0.0935185
GluClα RNAi	20210511_fly49	107.5	0.0796296
GluClα RNAi	20210511_fly49	112.5	0.1
GluClα RNAi	20210511_fly49	117.5	0.0944444
GluClα RNAi	20210511_fly49	122.5	0.135185
GluClα RNAi	20210511_fly49	127.5	0.194444
GluClα RNAi	20210511_fly49	132.5	0.176852
GluClα RNAi	20210511_fly49	137.5	0.210185
GluClα RNAi	20210511_fly49	142.5	0.201852
GluClα RNAi	20210511_fly49	147.5	0.133333
GluClα RNAi	20210511_fly49	152.5	0.113889
GluClα RNAi	20210511_fly49	157.5	0.0935185
GluClα RNAi	20210511_fly49	162.5	0.062037
GluClα RNAi	20210511_fly49	167.5	0.0657407
GluClα RNAi	20210511_fly49	172.5	0.0935185
GluClα RNAi	20210511_fly49	177.5	0.0907407
GluClα RNAi	20210511_fly50	-177.5	0.0723214
GluClα RNAi	20210511_fly50	-172.5	0.0946429
GluClα RNAi	20210511_fly50	-167.5	0.0982143
GluClα RNAi	20210511_fly50	-162.5	0.0857143
GluClα RNAi	20210511_fly50	-157.5	0.116964
GluClα RNAi	20210511_fly50	-152.5	0.0651786
GluClα RNAi	20210511_fly50	-147.5	0.05625
GluClα RNAi	20210511_fly50	-142.5	0.0410714
GluClα RNAi	20210511_fly50	-137.5	0.0526786
GluClα RNAi	20210511_fly50	-132.5	0.0866071
GluClα RNAi	20210511_fly50	-127.5	0.171429
GluClα RNAi	20210511_fly50	-122.5	0.183929
GluClα RNAi	20210511_fly50	-117.5	0.1375
GluClα RNAi	20210511_fly50	-112.5	0.207143
GluClα RNAi	20210511_fly50	-107.5	0.0410714
GluClα RNAi	20210511_fly50	-102.5	0.03125
GluClα RNAi	20210511_fly50	-97.5	0.0482143
GluClα RNAi	20210511_fly50	-92.5	0.1
GluClα RNAi	20210511_fly50	-87.5	0.148214
GluClα RNAi	20210511_fly50	-82.5	0.116964
GluClα RNAi	20210511_fly50	-77.5	0.0580357
GluClα RNAi	20210511_fly50	-72.5	0.0642857
GluClα RNAi	20210511_fly50	-67.5	0.075
GluClα RNAi	20210511_fly50	-62.5	0.15
GluClα RNAi	20210511_fly50	-57.5	0.23125
GluClα RNAi	20210511_fly50	-52.5	0.270536
GluClα RNAi	20210511_fly50	-47.5	0.216071
GluClα RNAi	20210511_fly50	-42.5	0.290179
GluClα RNAi	20210511_fly50	-37.5	0.316071
GluClα RNAi	20210511_fly50	-32.5	0.447321
GluClα RNAi	20210511_fly50	-27.5	0.773214
GluClα RNAi	20210511_fly50	-22.5	0.951786
GluClα RNAi	20210511_fly50	-17.5	1.25357
GluClα RNAi	20210511_fly50	-12.5	1.425
GluClα RNAi	20210511_fly50	-7.5	1.50804
GluClα RNAi	20210511_fly50	-2.5	1.44018
GluClα RNAi	20210511_fly50	2.5	0.976786
GluClα RNAi	20210511_fly50	7.5	0.78125
GluClα RNAi	20210511_fly50	12.5	0.507143
GluClα RNAi	20210511_fly50	17.5	0.485714
GluClα RNAi	20210511_fly50	22.5	0.295536
GluClα RNAi	20210511_fly50	27.5	0.325
GluClα RNAi	20210511_fly50	32.5	0.328571
GluClα RNAi	20210511_fly50	37.5	0.628571
GluClα RNAi	20210511_fly50	42.5	0.304464
GluClα RNAi	20210511_fly50	47.5	0.234821
GluClα RNAi	20210511_fly50	52.5	0.265179
GluClα RNAi	20210511_fly50	57.5	0.180357
GluClα RNAi	20210511_fly50	62.5	0.220536
GluClα RNAi	20210511_fly50	67.5	0.172321
GluClα RNAi	20210511_fly50	72.5	0.247321
GluClα RNAi	20210511_fly50	77.5	0.175
GluClα RNAi	20210511_fly50	82.5	0.135714
GluClα RNAi	20210511_fly50	87.5	0.109821
GluClα RNAi	20210511_fly50	92.5	0.160714
GluClα RNAi	20210511_fly50	97.5	0.105357
GluClα RNAi	20210511_fly50	102.5	0.0723214
GluClα RNAi	20210511_fly50	107.5	0.130357
GluClα RNAi	20210511_fly50	112.5	0.149107
GluClα RNAi	20210511_fly50	117.5	0.157143
GluClα RNAi	20210511_fly50	122.5	0.149107
GluClα RNAi	20210511_fly50	127.5	0.126786
GluClα RNAi	20210511_fly50	132.5	0.107143
GluClα RNAi	20210511_fly50	137.5	0.139286
GluClα RNAi	20210511_fly50	142.5	0.128571
GluClα RNAi	20210511_fly50	147.5	0.157143
GluClα RNAi	20210511_fly50	152.5	0.116071
GluClα RNAi	20210511_fly50	157.5	0.149107
GluClα RNAi	20210511_fly50	162.5	0.113393
GluClα RNAi	20210511_fly50	167.5	0.0919643
GluClα RNAi	20210511_fly50	172.5	0.0839286
GluClα RNAi	20210511_fly50	177.5	0.0625
GluClα RNAi	20210511_fly51	-177.5	0.0277778
GluClα RNAi	20210511_fly51	-172.5	0.0148148
GluClα RNAi	20210511_fly51	-167.5	0.037037
GluClα RNAi	20210511_fly51	-162.5	0.0444444
GluClα RNAi	20210511_fly51	-157.5	0.0314815
GluClα RNAi	20210511_fly51	-152.5	0.0722222
GluClα RNAi	20210511_fly51	-147.5	0.248148
GluClα RNAi	20210511_fly51	-142.5	0.0555556
GluClα RNAi	20210511_fly51	-137.5	0.240741
GluClα RNAi	20210511_fly51	-132.5	0.0666667
GluClα RNAi	20210511_fly51	-127.5	0.0703704
GluClα RNAi	20210511_fly51	-122.5	0.562963
GluClα RNAi	20210511_fly51	-117.5	0.0777778
GluClα RNAi	20210511_fly51	-112.5	0.0314815
GluClα RNAi	20210511_fly51	-107.5	0.0333333
GluClα RNAi	20210511_fly51	-102.5	0.037037
GluClα RNAi	20210511_fly51	-97.5	0.0611111
GluClα RNAi	20210511_fly51	-92.5	0.12037
GluClα RNAi	20210511_fly51	-87.5	0.0796296
GluClα RNAi	20210511_fly51	-82.5	0.0851852
GluClα RNAi	20210511_fly51	-77.5	0.0722222
GluClα RNAi	20210511_fly51	-72.5	0.0851852
GluClα RNAi	20210511_fly51	-67.5	0.168519
GluClα RNAi	20210511_fly51	-62.5	0.12037
GluClα RNAi	20210511_fly51	-57.5	0.0888889
GluClα RNAi	20210511_fly51	-52.5	0.231481
GluClα RNAi	20210511_fly51	-47.5	0.255556
GluClα RNAi	20210511_fly51	-42.5	0.125926
GluClα RNAi	20210511_fly51	-37.5	0.15
GluClα RNAi	20210511_fly51	-32.5	0.0944444
GluClα RNAi	20210511_fly51	-27.5	0.0888889
GluClα RNAi	20210511_fly51	-22.5	0.0851852
GluClα RNAi	20210511_fly51	-17.5	0.105556
GluClα RNAi	20210511_fly51	-12.5	0.194444
GluClα RNAi	20210511_fly51	-7.5	0.359259
GluClα RNAi	20210511_fly51	-2.5	0.146296
GluClα RNAi	20210511_fly51	2.5	0.22963
GluClα RNAi	20210511_fly51	7.5	0.381481
GluClα RNAi	20210511_fly51	12.5	0.522222
GluClα RNAi	20210511_fly51	17.5	0.709259
GluClα RNAi	20210511_fly51	22.5	0.672222
GluClα RNAi	20210511_fly51	27.5	0.988889
GluClα RNAi	20210511_fly51	32.5	1.1
GluClα RNAi	20210511_fly51	37.5	1.67593
GluClα RNAi	20210511_fly51	42.5	1.74815
GluClα RNAi	20210511_fly51	47.5	1.41667
GluClα RNAi	20210511_fly51	52.5	1.08704
GluClα RNAi	20210511_fly51	57.5	0.805556
GluClα RNAi	20210511_fly51	62.5	0.67037
GluClα RNAi	20210511_fly51	67.5	0.374074
GluClα RNAi	20210511_fly51	72.5	0.801852
GluClα RNAi	20210511_fly51	77.5	0.242593
GluClα RNAi	20210511_fly51	82.5	0.153704
GluClα RNAi	20210511_fly51	87.5	0.212963
GluClα RNAi	20210511_fly51	92.5	0.166667
GluClα RNAi	20210511_fly51	97.5	0.177778
GluClα RNAi	20210511_fly51	102.5	0.0888889
GluClα RNAi	20210511_fly51	107.5	0.116667
GluClα RNAi	20210511_fly51	112.5	0.0740741
GluClα RNAi	20210511_fly51	117.5	0.348148
GluClα RNAi	20210511_fly51	122.5	0.0592593
GluClα RNAi	20210511_fly51	127.5	0.166667
GluClα RNAi	20210511_fly51	132.5	0.0574074
GluClα RNAi	20210511_fly51	137.5	0.114815
GluClα RNAi	20210511_fly51	142.5	0.0759259
GluClα RNAi	20210511_fly51	147.5	0.0907407
GluClα RNAi	20210511_fly51	152.5	0.062963
GluClα RNAi	20210511_fly51	157.5	0.0592593
GluClα RNAi	20210511_fly51	162.5	0.0388889
GluClα RNAi	20210511_fly51	167.5	0.0333333
GluClα RNAi	20210511_fly51	172.5	0.0314815
GluClα RNAi	20210511_fly51	177.5	0.0740741
GluClα RNAi	20210511_fly52	-177.5	0.146809
GluClα RNAi	20210511_fly52	-172.5	0.238298
GluClα RNAi	20210511_fly52	-167.5	0.247872
GluClα RNAi	20210511_fly52	-162.5	0.328723
GluClα RNAi	20210511_fly52	-157.5	0.161702
GluClα RNAi	20210511_fly52	-152.5	0.192553
GluClα RNAi	20210511_fly52	-147.5	0.179787
GluClα RNAi	20210511_fly52	-142.5	0.134043
GluClα RNAi	20210511_fly52	-137.5	0.158511
GluClα RNAi	20210511_fly52	-132.5	0.158511
GluClα RNAi	20210511_fly52	-127.5	0.0574468
GluClα RNAi	20210511_fly52	-122.5	0.043617
GluClα RNAi	20210511_fly52	-117.5	0.0521277
GluClα RNAi	20210511_fly52	-112.5	0.0489362
GluClα RNAi	20210511_fly52	-107.5	0.0595745
GluClα RNAi	20210511_fly52	-102.5	0.0223404
GluClα RNAi	20210511_fly52	-97.5	0.0212766
GluClα RNAi	20210511_fly52	-92.5	0.0244681
GluClα RNAi	20210511_fly52	-87.5	0.0255319
GluClα RNAi	20210511_fly52	-82.5	0.112766
GluClα RNAi	20210511_fly52	-77.5	0.0957447
GluClα RNAi	20210511_fly52	-72.5	0.0489362
GluClα RNAi	20210511_fly52	-67.5	0.093617
GluClα RNAi	20210511_fly52	-62.5	0.1
GluClα RNAi	20210511_fly52	-57.5	0.125532
GluClα RNAi	20210511_fly52	-52.5	0.145745
GluClα RNAi	20210511_fly52	-47.5	0.104255
GluClα RNAi	20210511_fly52	-42.5	0.17234
GluClα RNAi	20210511_fly52	-37.5	0.148936
GluClα RNAi	20210511_fly52	-32.5	0.202128
GluClα RNAi	20210511_fly52	-27.5	0.264894
GluClα RNAi	20210511_fly52	-22.5	0.375532
GluClα RNAi	20210511_fly52	-17.5	0.52766
GluClα RNAi	20210511_fly52	-12.5	0.528723
GluClα RNAi	20210511_fly52	-7.5	0.701064
GluClα RNAi	20210511_fly52	-2.5	0.873404
GluClα RNAi	20210511_fly52	2.5	0.888298
GluClα RNAi	20210511_fly52	7.5	1.05532
GluClα RNAi	20210511_fly52	12.5	0.835106
GluClα RNAi	20210511_fly52	17.5	0.535106
GluClα RNAi	20210511_fly52	22.5	0.330851
GluClα RNAi	20210511_fly52	27.5	0.341489
GluClα RNAi	20210511_fly52	32.5	0.304255
GluClα RNAi	20210511_fly52	37.5	0.335106
GluClα RNAi	20210511_fly52	42.5	0.38617
GluClα RNAi	20210511_fly52	47.5	0.279787
GluClα RNAi	20210511_fly52	52.5	0.337234
GluClα RNAi	20210511_fly52	57.5	0.319149
GluClα RNAi	20210511_fly52	62.5	0.325532
GluClα RNAi	20210511_fly52	67.5	0.404255
GluClα RNAi	20210511_fly52	72.5	0.289362
GluClα RNAi	20210511_fly52	77.5	0.493617
GluClα RNAi	20210511_fly52	82.5	0.430851
GluClα RNAi	20210511_fly52	87.5	0.532979
GluClα RNAi	20210511_fly52	92.5	0.452128
GluClα RNAi	20210511_fly52	97.5	0.489362
GluClα RNAi	20210511_fly52	102.5	0.317021
GluClα RNAi	20210511_fly52	107.5	0.292553
GluClα RNAi	20210511_fly52	112.5	0.353191
GluClα RNAi	20210511_fly52	117.5	0.393617
GluClα RNAi	20210511_fly52	122.5	0.268085
GluClα RNAi	20210511_fly52	127.5	0.226596
GluClα RNAi	20210511_fly52	132.5	0.210638
GluClα RNAi	20210511_fly52	137.5	0.197872
GluClα RNAi	20210511_fly52	142.5	0.0755319
GluClα RNAi	20210511_fly52	147.5	0.147872
GluClα RNAi	20210511_fly52	152.5	0.188298
GluClα RNAi	20210511_fly52	157.5	0.315957
GluClα RNAi	20210511_fly52	162.5	0.171277
GluClα RNAi	20210511_fly52	167.5	0.226596
GluClα RNAi	20210511_fly52	172.5	0.220213
GluClα RNAi	20210511_fly52	177.5	0.105319
GluClα RNAi	20210512_fly87	-177.5	0.232558
GluClα RNAi	20210512_fly87	-172.5	0.240698
GluClα RNAi	20210512_fly87	-167.5	0.182558
GluClα RNAi	20210512_fly87	-162.5	0.255814
GluClα RNAi	20210512_fly87	-157.5	0.223256
GluClα RNAi	20210512_fly87	-152.5	0.272093
GluClα RNAi	20210512_fly87	-147.5	0.37907
GluClα RNAi	20210512_fly87	-142.5	0.295349
GluClα RNAi	20210512_fly87	-137.5	0.296512
GluClα RNAi	20210512_fly87	-132.5	0.252326
GluClα RNAi	20210512_fly87	-127.5	0.403488
GluClα RNAi	20210512_fly87	-122.5	0.469767
GluClα RNAi	20210512_fly87	-117.5	0.630233
GluClα RNAi	20210512_fly87	-112.5	0.512791
GluClα RNAi	20210512_fly87	-107.5	0.553488
GluClα RNAi	20210512_fly87	-102.5	0.381395
GluClα RNAi	20210512_fly87	-97.5	0.272093
GluClα RNAi	20210512_fly87	-92.5	0.402326
GluClα RNAi	20210512_fly87	-87.5	0.268605
GluClα RNAi	20210512_fly87	-82.5	0.169767
GluClα RNAi	20210512_fly87	-77.5	0.140698
GluClα RNAi	20210512_fly87	-72.5	0.162791
GluClα RNAi	20210512_fly87	-67.5	0.14186
GluClα RNAi	20210512_fly87	-62.5	0.0918605
GluClα RNAi	20210512_fly87	-57.5	0.072093
GluClα RNAi	20210512_fly87	-52.5	0.094186
GluClα RNAi	20210512_fly87	-47.5	0.201163
GluClα RNAi	20210512_fly87	-42.5	0.151163
GluClα RNAi	20210512_fly87	-37.5	0.20814
GluClα RNAi	20210512_fly87	-32.5	0.172093
GluClα RNAi	20210512_fly87	-27.5	0.0988372
GluClα RNAi	20210512_fly87	-22.5	0.0872093
GluClα RNAi	20210512_fly87	-17.5	0.115116
GluClα RNAi	20210512_fly87	-12.5	0.161628
GluClα RNAi	20210512_fly87	-7.5	0.167442
GluClα RNAi	20210512_fly87	-2.5	0.218605
GluClα RNAi	20210512_fly87	2.5	0.301163
GluClα RNAi	20210512_fly87	7.5	0.274419
GluClα RNAi	20210512_fly87	12.5	0.348837
GluClα RNAi	20210512_fly87	17.5	0.487209
GluClα RNAi	20210512_fly87	22.5	0.60814
GluClα RNAi	20210512_fly87	27.5	0.496512
GluClα RNAi	20210512_fly87	32.5	0.490698
GluClα RNAi	20210512_fly87	37.5	0.519767
GluClα RNAi	20210512_fly87	42.5	0.389535
GluClα RNAi	20210512_fly87	47.5	0.417442
GluClα RNAi	20210512_fly87	52.5	0.44186
GluClα RNAi	20210512_fly87	57.5	0.334884
GluClα RNAi	20210512_fly87	62.5	0.331395
GluClα RNAi	20210512_fly87	67.5	0.309302
GluClα RNAi	20210512_fly87	72.5	0.30814
GluClα RNAi	20210512_fly87	77.5	0.236047
GluClα RNAi	20210512_fly87	82.5	0.311628
GluClα RNAi	20210512_fly87	87.5	0.243023
GluClα RNAi	20210512_fly87	92.5	0.183721
GluClα RNAi	20210512_fly87	97.5	0.19186
GluClα RNAi	20210512_fly87	102.5	0.225581
GluClα RNAi	20210512_fly87	107.5	0.27093
GluClα RNAi	20210512_fly87	112.5	0.22907
GluClα RNAi	20210512_fly87	117.5	0.218605
GluClα RNAi	20210512_fly87	122.5	0.205814
GluClα RNAi	20210512_fly87	127.5	0.217442
GluClα RNAi	20210512_fly87	132.5	0.215116
GluClα RNAi	20210512_fly87	137.5	0.251163
GluClα RNAi	20210512_fly87	142.5	0.218605
GluClα RNAi	20210512_fly87	147.5	0.197674
GluClα RNAi	20210512_fly87	152.5	0.289535
GluClα RNAi	20210512_fly87	157.5	0.177907
GluClα RNAi	20210512_fly87	162.5	0.17907
GluClα RNAi	20210512_fly87	167.5	0.277907
GluClα RNAi	20210512_fly87	172.5	0.34186
GluClα RNAi	20210512_fly87	177.5	0.27907
GluClα RNAi	20210514_fly93	-177.5	0.313571
GluClα RNAi	20210514_fly93	-172.5	0.328571
GluClα RNAi	20210514_fly93	-167.5	0.172857
GluClα RNAi	20210514_fly93	-162.5	0.278571
GluClα RNAi	20210514_fly93	-157.5	0.325
GluClα RNAi	20210514_fly93	-152.5	0.210714
GluClα RNAi	20210514_fly93	-147.5	0.245
GluClα RNAi	20210514_fly93	-142.5	0.232857
GluClα RNAi	20210514_fly93	-137.5	0.226429
GluClα RNAi	20210514_fly93	-132.5	0.245714
GluClα RNAi	20210514_fly93	-127.5	0.177857
GluClα RNAi	20210514_fly93	-122.5	0.262143
GluClα RNAi	20210514_fly93	-117.5	0.281429
GluClα RNAi	20210514_fly93	-112.5	0.264286
GluClα RNAi	20210514_fly93	-107.5	0.119286
GluClα RNAi	20210514_fly93	-102.5	0.104286
GluClα RNAi	20210514_fly93	-97.5	0.130714
GluClα RNAi	20210514_fly93	-92.5	0.122143
GluClα RNAi	20210514_fly93	-87.5	0.23
GluClα RNAi	20210514_fly93	-82.5	0.150714
GluClα RNAi	20210514_fly93	-77.5	0.151429
GluClα RNAi	20210514_fly93	-72.5	0.162143
GluClα RNAi	20210514_fly93	-67.5	0.195714
GluClα RNAi	20210514_fly93	-62.5	0.191429
GluClα RNAi	20210514_fly93	-57.5	0.200714
GluClα RNAi	20210514_fly93	-52.5	0.192857
GluClα RNAi	20210514_fly93	-47.5	0.252857
GluClα RNAi	20210514_fly93	-42.5	0.364286
GluClα RNAi	20210514_fly93	-37.5	0.386429
GluClα RNAi	20210514_fly93	-32.5	0.471429
GluClα RNAi	20210514_fly93	-27.5	0.449286
GluClα RNAi	20210514_fly93	-22.5	0.585714
GluClα RNAi	20210514_fly93	-17.5	0.704286
GluClα RNAi	20210514_fly93	-12.5	0.922143
GluClα RNAi	20210514_fly93	-7.5	1.015
GluClα RNAi	20210514_fly93	-2.5	1.00929
GluClα RNAi	20210514_fly93	2.5	0.807143
GluClα RNAi	20210514_fly93	7.5	0.76
GluClα RNAi	20210514_fly93	12.5	0.537857
GluClα RNAi	20210514_fly93	17.5	0.352857
GluClα RNAi	20210514_fly93	22.5	0.2
GluClα RNAi	20210514_fly93	27.5	0.17
GluClα RNAi	20210514_fly93	32.5	0.142857
GluClα RNAi	20210514_fly93	37.5	0.0992857
GluClα RNAi	20210514_fly93	42.5	0.106429
GluClα RNAi	20210514_fly93	47.5	0.109286
GluClα RNAi	20210514_fly93	52.5	0.103571
GluClα RNAi	20210514_fly93	57.5	0.0757143
GluClα RNAi	20210514_fly93	62.5	0.0885714
GluClα RNAi	20210514_fly93	67.5	0.0885714
GluClα RNAi	20210514_fly93	72.5	0.0642857
GluClα RNAi	20210514_fly93	77.5	0.0714286
GluClα RNAi	20210514_fly93	82.5	0.0892857
GluClα RNAi	20210514_fly93	87.5	0.147857
GluClα RNAi	20210514_fly93	92.5	0.130714
GluClα RNAi	20210514_fly93	97.5	0.17
GluClα RNAi	20210514_fly93	102.5	0.180714
GluClα RNAi	20210514_fly93	107.5	0.217143
GluClα RNAi	20210514_fly93	112.5	0.357143
GluClα RNAi	20210514_fly93	117.5	0.223571
GluClα RNAi	20210514_fly93	122.5	0.230714
GluClα RNAi	20210514_fly93	127.5	0.269286
GluClα RNAi	20210514_fly93	132.5	0.238571
GluClα RNAi	20210514_fly93	137.5	0.220714
GluClα RNAi	20210514_fly93	142.5	0.221429
GluClα RNAi	20210514_fly93	147.5	0.246429
GluClα RNAi	20210514_fly93	152.5	0.237143
GluClα RNAi	20210514_fly93	157.5	0.270714
GluClα RNAi	20210514_fly93	162.5	0.282143
GluClα RNAi	20210514_fly93	167.5	0.265
GluClα RNAi	20210514_fly93	172.5	0.222143
GluClα RNAi	20210514_fly93	177.5	0.324286
GluClα RNAi	20210514_fly94	-177.5	0.111765
GluClα RNAi	20210514_fly94	-172.5	0.116176
GluClα RNAi	20210514_fly94	-167.5	0.101471
GluClα RNAi	20210514_fly94	-162.5	0.175
GluClα RNAi	20210514_fly94	-157.5	0.204412
GluClα RNAi	20210514_fly94	-152.5	0.118382
GluClα RNAi	20210514_fly94	-147.5	0.183088
GluClα RNAi	20210514_fly94	-142.5	0.126471
GluClα RNAi	20210514_fly94	-137.5	0.255882
GluClα RNAi	20210514_fly94	-132.5	0.199265
GluClα RNAi	20210514_fly94	-127.5	0.230882
GluClα RNAi	20210514_fly94	-122.5	0.226471
GluClα RNAi	20210514_fly94	-117.5	0.243382
GluClα RNAi	20210514_fly94	-112.5	0.278676
GluClα RNAi	20210514_fly94	-107.5	0.309559
GluClα RNAi	20210514_fly94	-102.5	0.316176
GluClα RNAi	20210514_fly94	-97.5	0.233824
GluClα RNAi	20210514_fly94	-92.5	0.233088
GluClα RNAi	20210514_fly94	-87.5	0.191176
GluClα RNAi	20210514_fly94	-82.5	0.213971
GluClα RNAi	20210514_fly94	-77.5	0.208824
GluClα RNAi	20210514_fly94	-72.5	0.2375
GluClα RNAi	20210514_fly94	-67.5	0.332353
GluClα RNAi	20210514_fly94	-62.5	0.325
GluClα RNAi	20210514_fly94	-57.5	0.346324
GluClα RNAi	20210514_fly94	-52.5	0.369118
GluClα RNAi	20210514_fly94	-47.5	0.3375
GluClα RNAi	20210514_fly94	-42.5	0.311029
GluClα RNAi	20210514_fly94	-37.5	0.280882
GluClα RNAi	20210514_fly94	-32.5	0.327206
GluClα RNAi	20210514_fly94	-27.5	0.255147
GluClα RNAi	20210514_fly94	-22.5	0.205882
GluClα RNAi	20210514_fly94	-17.5	0.235294
GluClα RNAi	20210514_fly94	-12.5	0.280147
GluClα RNAi	20210514_fly94	-7.5	0.363235
GluClα RNAi	20210514_fly94	-2.5	0.420588
GluClα RNAi	20210514_fly94	2.5	0.470588
GluClα RNAi	20210514_fly94	7.5	0.601471
GluClα RNAi	20210514_fly94	12.5	0.751471
GluClα RNAi	20210514_fly94	17.5	0.770588
GluClα RNAi	20210514_fly94	22.5	0.897059
GluClα RNAi	20210514_fly94	27.5	0.670588
GluClα RNAi	20210514_fly94	32.5	0.516176
GluClα RNAi	20210514_fly94	37.5	0.502206
GluClα RNAi	20210514_fly94	42.5	0.516912
GluClα RNAi	20210514_fly94	47.5	0.373529
GluClα RNAi	20210514_fly94	52.5	0.416176
GluClα RNAi	20210514_fly94	57.5	0.358824
GluClα RNAi	20210514_fly94	62.5	0.281618
GluClα RNAi	20210514_fly94	67.5	0.294118
GluClα RNAi	20210514_fly94	72.5	0.383088
GluClα RNAi	20210514_fly94	77.5	0.297059
GluClα RNAi	20210514_fly94	82.5	0.238235
GluClα RNAi	20210514_fly94	87.5	0.243382
GluClα RNAi	20210514_fly94	92.5	0.227206
GluClα RNAi	20210514_fly94	97.5	0.219118
GluClα RNAi	20210514_fly94	102.5	0.163971
GluClα RNAi	20210514_fly94	107.5	0.143382
GluClα RNAi	20210514_fly94	112.5	0.123529
GluClα RNAi	20210514_fly94	117.5	0.122794
GluClα RNAi	20210514_fly94	122.5	0.199265
GluClα RNAi	20210514_fly94	127.5	0.226471
GluClα RNAi	20210514_fly94	132.5	0.113235
GluClα RNAi	20210514_fly94	137.5	0.113235
GluClα RNAi	20210514_fly94	142.5	0.105882
GluClα RNAi	20210514_fly94	147.5	0.105147
GluClα RNAi	20210514_fly94	152.5	0.126471
GluClα RNAi	20210514_fly94	157.5	0.208088
GluClα RNAi	20210514_fly94	162.5	0.0941176
GluClα RNAi	20210514_fly94	167.5	0.0632353
GluClα RNAi	20210514_fly94	172.5	0.0786765
GluClα RNAi	20210514_fly94	177.5	0.0779412
GluClα RNAi	20210514_fly95	-177.5	0.292553
GluClα RNAi	20210514_fly95	-172.5	0.246809
GluClα RNAi	20210514_fly95	-167.5	0.275532
GluClα RNAi	20210514_fly95	-162.5	0.256383
GluClα RNAi	20210514_fly95	-157.5	0.214894
GluClα RNAi	20210514_fly95	-152.5	0.18617
GluClα RNAi	20210514_fly95	-147.5	0.120213
GluClα RNAi	20210514_fly95	-142.5	0.103191
GluClα RNAi	20210514_fly95	-137.5	0.125532
GluClα RNAi	20210514_fly95	-132.5	0.0808511
GluClα RNAi	20210514_fly95	-127.5	0.185106
GluClα RNAi	20210514_fly95	-122.5	0.275532
GluClα RNAi	20210514_fly95	-117.5	0.1
GluClα RNAi	20210514_fly95	-112.5	0.160638
GluClα RNAi	20210514_fly95	-107.5	0.28617
GluClα RNAi	20210514_fly95	-102.5	0.156383
GluClα RNAi	20210514_fly95	-97.5	0.110638
GluClα RNAi	20210514_fly95	-92.5	0.168085
GluClα RNAi	20210514_fly95	-87.5	0.126596
GluClα RNAi	20210514_fly95	-82.5	0.158511
GluClα RNAi	20210514_fly95	-77.5	0.185106
GluClα RNAi	20210514_fly95	-72.5	0.1
GluClα RNAi	20210514_fly95	-67.5	0.0882979
GluClα RNAi	20210514_fly95	-62.5	0.234043
GluClα RNAi	20210514_fly95	-57.5	0.189362
GluClα RNAi	20210514_fly95	-52.5	0.248936
GluClα RNAi	20210514_fly95	-47.5	0.179787
GluClα RNAi	20210514_fly95	-42.5	0.152128
GluClα RNAi	20210514_fly95	-37.5	0.107447
GluClα RNAi	20210514_fly95	-32.5	0.141489
GluClα RNAi	20210514_fly95	-27.5	0.168085
GluClα RNAi	20210514_fly95	-22.5	0.22234
GluClα RNAi	20210514_fly95	-17.5	0.356383
GluClα RNAi	20210514_fly95	-12.5	0.688298
GluClα RNAi	20210514_fly95	-7.5	1.21702
GluClα RNAi	20210514_fly95	-2.5	1.25532
GluClα RNAi	20210514_fly95	2.5	1.2234
GluClα RNAi	20210514_fly95	7.5	0.706383
GluClα RNAi	20210514_fly95	12.5	0.717021
GluClα RNAi	20210514_fly95	17.5	0.681915
GluClα RNAi	20210514_fly95	22.5	0.646809
GluClα RNAi	20210514_fly95	27.5	0.282979
GluClα RNAi	20210514_fly95	32.5	0.173404
GluClα RNAi	20210514_fly95	37.5	0.187234
GluClα RNAi	20210514_fly95	42.5	0.156383
GluClα RNAi	20210514_fly95	47.5	0.118085
GluClα RNAi	20210514_fly95	52.5	0.143617
GluClα RNAi	20210514_fly95	57.5	0.143617
GluClα RNAi	20210514_fly95	62.5	0.239362
GluClα RNAi	20210514_fly95	67.5	0.217021
GluClα RNAi	20210514_fly95	72.5	0.26383
GluClα RNAi	20210514_fly95	77.5	0.27234
GluClα RNAi	20210514_fly95	82.5	0.307447
GluClα RNAi	20210514_fly95	87.5	0.224468
GluClα RNAi	20210514_fly95	92.5	0.137234
GluClα RNAi	20210514_fly95	97.5	0.107447
GluClα RNAi	20210514_fly95	102.5	0.195745
GluClα RNAi	20210514_fly95	107.5	0.334043
GluClα RNAi	20210514_fly95	112.5	0.345745
GluClα RNAi	20210514_fly95	117.5	0.418085
GluClα RNAi	20210514_fly95	122.5	0.512766
GluClα RNAi	20210514_fly95	127.5	0.248936
GluClα RNAi	20210514_fly95	132.5	0.220213
GluClα RNAi	20210514_fly95	137.5	0.164894
GluClα RNAi	20210514_fly95	142.5	0.17766
GluClα RNAi	20210514_fly95	147.5	0.101064
GluClα RNAi	20210514_fly95	152.5	0.111702
GluClα RNAi	20210514_fly95	157.5	0.146809
GluClα RNAi	20210514_fly95	162.5	0.174468
GluClα RNAi	20210514_fly95	167.5	0.254255
GluClα RNAi	20210514_fly95	172.5	0.268085
GluClα RNAi	20210514_fly95	177.5	0.211702
GluClα RNAi	20210514_fly96	-177.5	0.25463
GluClα RNAi	20210514_fly96	-172.5	0.298148
GluClα RNAi	20210514_fly96	-167.5	0.325
GluClα RNAi	20210514_fly96	-162.5	0.406481
GluClα RNAi	20210514_fly96	-157.5	0.255556
GluClα RNAi	20210514_fly96	-152.5	0.402778
GluClα RNAi	20210514_fly96	-147.5	0.309259
GluClα RNAi	20210514_fly96	-142.5	0.205556
GluClα RNAi	20210514_fly96	-137.5	0.347222
GluClα RNAi	20210514_fly96	-132.5	0.126852
GluClα RNAi	20210514_fly96	-127.5	0.0990741
GluClα RNAi	20210514_fly96	-122.5	0.125
GluClα RNAi	20210514_fly96	-117.5	0.150926
GluClα RNAi	20210514_fly96	-112.5	0.152778
GluClα RNAi	20210514_fly96	-107.5	0.289815
GluClα RNAi	20210514_fly96	-102.5	0.215741
GluClα RNAi	20210514_fly96	-97.5	0.180556
GluClα RNAi	20210514_fly96	-92.5	0.231481
GluClα RNAi	20210514_fly96	-87.5	0.331481
GluClα RNAi	20210514_fly96	-82.5	0.32037
GluClα RNAi	20210514_fly96	-77.5	0.118519
GluClα RNAi	20210514_fly96	-72.5	0.27037
GluClα RNAi	20210514_fly96	-67.5	0.235185
GluClα RNAi	20210514_fly96	-62.5	0.293519
GluClα RNAi	20210514_fly96	-57.5	0.263889
GluClα RNAi	20210514_fly96	-52.5	0.337037
GluClα RNAi	20210514_fly96	-47.5	0.246296
GluClα RNAi	20210514_fly96	-42.5	0.302778
GluClα RNAi	20210514_fly96	-37.5	0.34537
GluClα RNAi	20210514_fly96	-32.5	0.407407
GluClα RNAi	20210514_fly96	-27.5	0.436111
GluClα RNAi	20210514_fly96	-22.5	0.494444
GluClα RNAi	20210514_fly96	-17.5	0.568519
GluClα RNAi	20210514_fly96	-12.5	0.638889
GluClα RNAi	20210514_fly96	-7.5	0.769444
GluClα RNAi	20210514_fly96	-2.5	0.821296
GluClα RNAi	20210514_fly96	2.5	0.583333
GluClα RNAi	20210514_fly96	7.5	0.52037
GluClα RNAi	20210514_fly96	12.5	0.407407
GluClα RNAi	20210514_fly96	17.5	0.511111
GluClα RNAi	20210514_fly96	22.5	0.356481
GluClα RNAi	20210514_fly96	27.5	0.32963
GluClα RNAi	20210514_fly96	32.5	0.197222
GluClα RNAi	20210514_fly96	37.5	0.178704
GluClα RNAi	20210514_fly96	42.5	0.166667
GluClα RNAi	20210514_fly96	47.5	0.200926
GluClα RNAi	20210514_fly96	52.5	0.15463
GluClα RNAi	20210514_fly96	57.5	0.266667
GluClα RNAi	20210514_fly96	62.5	0.191667
GluClα RNAi	20210514_fly96	67.5	0.116667
GluClα RNAi	20210514_fly96	72.5	0.116667
GluClα RNAi	20210514_fly96	77.5	0.162963
GluClα RNAi	20210514_fly96	82.5	0.139815
GluClα RNAi	20210514_fly96	87.5	0.37037
GluClα RNAi	20210514_fly96	92.5	0.146296
GluClα RNAi	20210514_fly96	97.5	0.155556
GluClα RNAi	20210514_fly96	102.5	0.169444
GluClα RNAi	20210514_fly96	107.5	0.114815
GluClα RNAi	20210514_fly96	112.5	0.101852
GluClα RNAi	20210514_fly96	117.5	0.105556
GluClα RNAi	20210514_fly96	122.5	0.146296
GluClα RNAi	20210514_fly96	127.5	0.136111
GluClα RNAi	20210514_fly96	132.5	0.298148
GluClα RNAi	20210514_fly96	137.5	0.175926
GluClα RNAi	20210514_fly96	142.5	0.171296
GluClα RNAi	20210514_fly96	147.5	0.257407
GluClα RNAi	20210514_fly96	152.5	0.216667
GluClα RNAi	20210514_fly96	157.5	0.213889
GluClα RNAi	20210514_fly96	162.5	0.27963
GluClα RNAi	20210514_fly96	167.5	0.17037
GluClα RNAi	20210514_fly96	172.5	0.247222
GluClα RNAi	20210514_fly96	177.5	0.344444
R59E08-AD; R42F06-DBD > GluClα RNAi	20210510_fly18	-177.5	0.303846
R59E08-AD; R42F06-DBD > GluClα RNAi	20210510_fly18	-172.5	0.3
R59E08-AD; R42F06-DBD > GluClα RNAi	20210510_fly18	-167.5	0.25
R59E08-AD; R42F06-DBD > GluClα RNAi	20210510_fly18	-162.5	0.265385
R59E08-AD; R42F06-DBD > GluClα RNAi	20210510_fly18	-157.5	0.284615
R59E08-AD; R42F06-DBD > GluClα RNAi	20210510_fly18	-152.5	0.312821
R59E08-AD; R42F06-DBD > GluClα RNAi	20210510_fly18	-147.5	0.312821
R59E08-AD; R42F06-DBD > GluClα RNAi	20210510_fly18	-142.5	0.276923
R59E08-AD; R42F06-DBD > GluClα RNAi	20210510_fly18	-137.5	0.337179
R59E08-AD; R42F06-DBD > GluClα RNAi	20210510_fly18	-132.5	0.371795
R59E08-AD; R42F06-DBD > GluClα RNAi	20210510_fly18	-127.5	0.317949
R59E08-AD; R42F06-DBD > GluClα RNAi	20210510_fly18	-122.5	0.3
R59E08-AD; R42F06-DBD > GluClα RNAi	20210510_fly18	-117.5	0.321795
R59E08-AD; R42F06-DBD > GluClα RNAi	20210510_fly18	-112.5	0.307692
R59E08-AD; R42F06-DBD > GluClα RNAi	20210510_fly18	-107.5	0.215385
R59E08-AD; R42F06-DBD > GluClα RNAi	20210510_fly18	-102.5	0.273077
R59E08-AD; R42F06-DBD > GluClα RNAi	20210510_fly18	-97.5	0.237179
R59E08-AD; R42F06-DBD > GluClα RNAi	20210510_fly18	-92.5	0.24359
R59E08-AD; R42F06-DBD > GluClα RNAi	20210510_fly18	-87.5	0.378205
R59E08-AD; R42F06-DBD > GluClα RNAi	20210510_fly18	-82.5	0.283333
R59E08-AD; R42F06-DBD > GluClα RNAi	20210510_fly18	-77.5	0.352564
R59E08-AD; R42F06-DBD > GluClα RNAi	20210510_fly18	-72.5	0.283333
R59E08-AD; R42F06-DBD > GluClα RNAi	20210510_fly18	-67.5	0.325641
R59E08-AD; R42F06-DBD > GluClα RNAi	20210510_fly18	-62.5	0.260256
R59E08-AD; R42F06-DBD > GluClα RNAi	20210510_fly18	-57.5	0.311538
R59E08-AD; R42F06-DBD > GluClα RNAi	20210510_fly18	-52.5	0.284615
R59E08-AD; R42F06-DBD > GluClα RNAi	20210510_fly18	-47.5	0.217949
R59E08-AD; R42F06-DBD > GluClα RNAi	20210510_fly18	-42.5	0.279487
R59E08-AD; R42F06-DBD > GluClα RNAi	20210510_fly18	-37.5	0.184615
R59E08-AD; R42F06-DBD > GluClα RNAi	20210510_fly18	-32.5	0.203846
R59E08-AD; R42F06-DBD > GluClα RNAi	20210510_fly18	-27.5	0.210256
R59E08-AD; R42F06-DBD > GluClα RNAi	20210510_fly18	-22.5	0.223077
R59E08-AD; R42F06-DBD > GluClα RNAi	20210510_fly18	-17.5	0.239744
R59E08-AD; R42F06-DBD > GluClα RNAi	20210510_fly18	-12.5	0.189744
R59E08-AD; R42F06-DBD > GluClα RNAi	20210510_fly18	-7.5	0.30641
R59E08-AD; R42F06-DBD > GluClα RNAi	20210510_fly18	-2.5	0.276923
R59E08-AD; R42F06-DBD > GluClα RNAi	20210510_fly18	2.5	0.25641
R59E08-AD; R42F06-DBD > GluClα RNAi	20210510_fly18	7.5	0.221795
R59E08-AD; R42F06-DBD > GluClα RNAi	20210510_fly18	12.5	0.307692
R59E08-AD; R42F06-DBD > GluClα RNAi	20210510_fly18	17.5	0.265385
R59E08-AD; R42F06-DBD > GluClα RNAi	20210510_fly18	22.5	0.24359
R59E08-AD; R42F06-DBD > GluClα RNAi	20210510_fly18	27.5	0.251282
R59E08-AD; R42F06-DBD > GluClα RNAi	20210510_fly18	32.5	0.305128
R59E08-AD; R42F06-DBD > GluClα RNAi	20210510_fly18	37.5	0.407692
R59E08-AD; R42F06-DBD > GluClα RNAi	20210510_fly18	42.5	0.39359
R59E08-AD; R42F06-DBD > GluClα RNAi	20210510_fly18	47.5	0.278205
R59E08-AD; R42F06-DBD > GluClα RNAi	20210510_fly18	52.5	0.316667
R59E08-AD; R42F06-DBD > GluClα RNAi	20210510_fly18	57.5	0.280769
R59E08-AD; R42F06-DBD > GluClα RNAi	20210510_fly18	62.5	0.351282
R59E08-AD; R42F06-DBD > GluClα RNAi	20210510_fly18	67.5	0.276923
R59E08-AD; R42F06-DBD > GluClα RNAi	20210510_fly18	72.5	0.434615
R59E08-AD; R42F06-DBD > GluClα RNAi	20210510_fly18	77.5	0.334615
R59E08-AD; R42F06-DBD > GluClα RNAi	20210510_fly18	82.5	0.314103
R59E08-AD; R42F06-DBD > GluClα RNAi	20210510_fly18	87.5	0.253846
R59E08-AD; R42F06-DBD > GluClα RNAi	20210510_fly18	92.5	0.298718
R59E08-AD; R42F06-DBD > GluClα RNAi	20210510_fly18	97.5	0.316667
R59E08-AD; R42F06-DBD > GluClα RNAi	20210510_fly18	102.5	0.192308
R59E08-AD; R42F06-DBD > GluClα RNAi	20210510_fly18	107.5	0.187179
R59E08-AD; R42F06-DBD > GluClα RNAi	20210510_fly18	112.5	0.153846
R59E08-AD; R42F06-DBD > GluClα RNAi	20210510_fly18	117.5	0.161538
R59E08-AD; R42F06-DBD > GluClα RNAi	20210510_fly18	122.5	0.174359
R59E08-AD; R42F06-DBD > GluClα RNAi	20210510_fly18	127.5	0.194872
R59E08-AD; R42F06-DBD > GluClα RNAi	20210510_fly18	132.5	0.192308
R59E08-AD; R42F06-DBD > GluClα RNAi	20210510_fly18	137.5	0.305128
R59E08-AD; R42F06-DBD > GluClα RNAi	20210510_fly18	142.5	0.303846
R59E08-AD; R42F06-DBD > GluClα RNAi	20210510_fly18	147.5	0.398718
R59E08-AD; R42F06-DBD > GluClα RNAi	20210510_fly18	152.5	0.207692
R59E08-AD; R42F06-DBD > GluClα RNAi	20210510_fly18	157.5	0.279487
R59E08-AD; R42F06-DBD > GluClα RNAi	20210510_fly18	162.5	0.265385
R59E08-AD; R42F06-DBD > GluClα RNAi	20210510_fly18	167.5	0.29359
R59E08-AD; R42F06-DBD > GluClα RNAi	20210510_fly18	172.5	0.253846
R59E08-AD; R42F06-DBD > GluClα RNAi	20210510_fly18	177.5	0.283333
R59E08-AD; R42F06-DBD > GluClα RNAi	20210510_fly20	-177.5	0.457407
R59E08-AD; R42F06-DBD > GluClα RNAi	20210510_fly20	-172.5	0.440741
R59E08-AD; R42F06-DBD > GluClα RNAi	20210510_fly20	-167.5	0.4
R59E08-AD; R42F06-DBD > GluClα RNAi	20210510_fly20	-162.5	0.35
R59E08-AD; R42F06-DBD > GluClα RNAi	20210510_fly20	-157.5	0.388889
R59E08-AD; R42F06-DBD > GluClα RNAi	20210510_fly20	-152.5	0.453704
R59E08-AD; R42F06-DBD > GluClα RNAi	20210510_fly20	-147.5	0.533333
R59E08-AD; R42F06-DBD > GluClα RNAi	20210510_fly20	-142.5	0.546296
R59E08-AD; R42F06-DBD > GluClα RNAi	20210510_fly20	-137.5	0.483333
R59E08-AD; R42F06-DBD > GluClα RNAi	20210510_fly20	-132.5	0.55
R59E08-AD; R42F06-DBD > GluClα RNAi	20210510_fly20	-127.5	0.405556
R59E08-AD; R42F06-DBD > GluClα RNAi	20210510_fly20	-122.5	0.305556
R59E08-AD; R42F06-DBD > GluClα RNAi	20210510_fly20	-117.5	0.248148
R59E08-AD; R42F06-DBD > GluClα RNAi	20210510_fly20	-112.5	0.305556
R59E08-AD; R42F06-DBD > GluClα RNAi	20210510_fly20	-107.5	0.364815
R59E08-AD; R42F06-DBD > GluClα RNAi	20210510_fly20	-102.5	0.262963
R59E08-AD; R42F06-DBD > GluClα RNAi	20210510_fly20	-97.5	0.322222
R59E08-AD; R42F06-DBD > GluClα RNAi	20210510_fly20	-92.5	0.403704
R59E08-AD; R42F06-DBD > GluClα RNAi	20210510_fly20	-87.5	0.383333
R59E08-AD; R42F06-DBD > GluClα RNAi	20210510_fly20	-82.5	0.414815
R59E08-AD; R42F06-DBD > GluClα RNAi	20210510_fly20	-77.5	0.418519
R59E08-AD; R42F06-DBD > GluClα RNAi	20210510_fly20	-72.5	0.47037
R59E08-AD; R42F06-DBD > GluClα RNAi	20210510_fly20	-67.5	0.544444
R59E08-AD; R42F06-DBD > GluClα RNAi	20210510_fly20	-62.5	0.653704
R59E08-AD; R42F06-DBD > GluClα RNAi	20210510_fly20	-57.5	0.224074
R59E08-AD; R42F06-DBD > GluClα RNAi	20210510_fly20	-52.5	0.159259
R59E08-AD; R42F06-DBD > GluClα RNAi	20210510_fly20	-47.5	0.164815
R59E08-AD; R42F06-DBD > GluClα RNAi	20210510_fly20	-42.5	0.185185
R59E08-AD; R42F06-DBD > GluClα RNAi	20210510_fly20	-37.5	0.2
R59E08-AD; R42F06-DBD > GluClα RNAi	20210510_fly20	-32.5	0.124074
R59E08-AD; R42F06-DBD > GluClα RNAi	20210510_fly20	-27.5	0.0666667
R59E08-AD; R42F06-DBD > GluClα RNAi	20210510_fly20	-22.5	0.0703704
R59E08-AD; R42F06-DBD > GluClα RNAi	20210510_fly20	-17.5	0.0611111
R59E08-AD; R42F06-DBD > GluClα RNAi	20210510_fly20	-12.5	0.0722222
R59E08-AD; R42F06-DBD > GluClα RNAi	20210510_fly20	-7.5	0.107407
R59E08-AD; R42F06-DBD > GluClα RNAi	20210510_fly20	-2.5	0.183333
R59E08-AD; R42F06-DBD > GluClα RNAi	20210510_fly20	2.5	0.175926
R59E08-AD; R42F06-DBD > GluClα RNAi	20210510_fly20	7.5	0.177778
R59E08-AD; R42F06-DBD > GluClα RNAi	20210510_fly20	12.5	0.225926
R59E08-AD; R42F06-DBD > GluClα RNAi	20210510_fly20	17.5	0.227778
R59E08-AD; R42F06-DBD > GluClα RNAi	20210510_fly20	22.5	0.292593
R59E08-AD; R42F06-DBD > GluClα RNAi	20210510_fly20	27.5	0.333333
R59E08-AD; R42F06-DBD > GluClα RNAi	20210510_fly20	32.5	0.311111
R59E08-AD; R42F06-DBD > GluClα RNAi	20210510_fly20	37.5	0.257407
R59E08-AD; R42F06-DBD > GluClα RNAi	20210510_fly20	42.5	0.248148
R59E08-AD; R42F06-DBD > GluClα RNAi	20210510_fly20	47.5	0.212963
R59E08-AD; R42F06-DBD > GluClα RNAi	20210510_fly20	52.5	0.192593
R59E08-AD; R42F06-DBD > GluClα RNAi	20210510_fly20	57.5	0.155556
R59E08-AD; R42F06-DBD > GluClα RNAi	20210510_fly20	62.5	0.0888889
R59E08-AD; R42F06-DBD > GluClα RNAi	20210510_fly20	67.5	0.0685185
R59E08-AD; R42F06-DBD > GluClα RNAi	20210510_fly20	72.5	0.0703704
R59E08-AD; R42F06-DBD > GluClα RNAi	20210510_fly20	77.5	0.0777778
R59E08-AD; R42F06-DBD > GluClα RNAi	20210510_fly20	82.5	0.0981481
R59E08-AD; R42F06-DBD > GluClα RNAi	20210510_fly20	87.5	0.107407
R59E08-AD; R42F06-DBD > GluClα RNAi	20210510_fly20	92.5	0.127778
R59E08-AD; R42F06-DBD > GluClα RNAi	20210510_fly20	97.5	0.32963
R59E08-AD; R42F06-DBD > GluClα RNAi	20210510_fly20	102.5	0.187037
R59E08-AD; R42F06-DBD > GluClα RNAi	20210510_fly20	107.5	0.111111
R59E08-AD; R42F06-DBD > GluClα RNAi	20210510_fly20	112.5	0.164815
R59E08-AD; R42F06-DBD > GluClα RNAi	20210510_fly20	117.5	0.224074
R59E08-AD; R42F06-DBD > GluClα RNAi	20210510_fly20	122.5	0.162963
R59E08-AD; R42F06-DBD > GluClα RNAi	20210510_fly20	127.5	0.394444
R59E08-AD; R42F06-DBD > GluClα RNAi	20210510_fly20	132.5	0.337037
R59E08-AD; R42F06-DBD > GluClα RNAi	20210510_fly20	137.5	0.285185
R59E08-AD; R42F06-DBD > GluClα RNAi	20210510_fly20	142.5	0.162963
R59E08-AD; R42F06-DBD > GluClα RNAi	20210510_fly20	147.5	0.359259
R59E08-AD; R42F06-DBD > GluClα RNAi	20210510_fly20	152.5	0.209259
R59E08-AD; R42F06-DBD > GluClα RNAi	20210510_fly20	157.5	0.27963
R59E08-AD; R42F06-DBD > GluClα RNAi	20210510_fly20	162.5	0.474074
R59E08-AD; R42F06-DBD > GluClα RNAi	20210510_fly20	167.5	0.296296
R59E08-AD; R42F06-DBD > GluClα RNAi	20210510_fly20	172.5	0.37037
R59E08-AD; R42F06-DBD > GluClα RNAi	20210510_fly20	177.5	0.475926
R59E08-AD; R42F06-DBD > GluClα RNAi	20210510_fly21	-177.5	0.150794
R59E08-AD; R42F06-DBD > GluClα RNAi	20210510_fly21	-172.5	0.180952
R59E08-AD; R42F06-DBD > GluClα RNAi	20210510_fly21	-167.5	0.183333
R59E08-AD; R42F06-DBD > GluClα RNAi	20210510_fly21	-162.5	0.189683
R59E08-AD; R42F06-DBD > GluClα RNAi	20210510_fly21	-157.5	0.187302
R59E08-AD; R42F06-DBD > GluClα RNAi	20210510_fly21	-152.5	0.288889
R59E08-AD; R42F06-DBD > GluClα RNAi	20210510_fly21	-147.5	0.188889
R59E08-AD; R42F06-DBD > GluClα RNAi	20210510_fly21	-142.5	0.137302
R59E08-AD; R42F06-DBD > GluClα RNAi	20210510_fly21	-137.5	0.142063
R59E08-AD; R42F06-DBD > GluClα RNAi	20210510_fly21	-132.5	0.192063
R59E08-AD; R42F06-DBD > GluClα RNAi	20210510_fly21	-127.5	0.192063
R59E08-AD; R42F06-DBD > GluClα RNAi	20210510_fly21	-122.5	0.194444
R59E08-AD; R42F06-DBD > GluClα RNAi	20210510_fly21	-117.5	0.22619
R59E08-AD; R42F06-DBD > GluClα RNAi	20210510_fly21	-112.5	0.243651
R59E08-AD; R42F06-DBD > GluClα RNAi	20210510_fly21	-107.5	0.16746
R59E08-AD; R42F06-DBD > GluClα RNAi	20210510_fly21	-102.5	0.22381
R59E08-AD; R42F06-DBD > GluClα RNAi	20210510_fly21	-97.5	0.257937
R59E08-AD; R42F06-DBD > GluClα RNAi	20210510_fly21	-92.5	0.257143
R59E08-AD; R42F06-DBD > GluClα RNAi	20210510_fly21	-87.5	0.280159
R59E08-AD; R42F06-DBD > GluClα RNAi	20210510_fly21	-82.5	0.275397
R59E08-AD; R42F06-DBD > GluClα RNAi	20210510_fly21	-77.5	0.325397
R59E08-AD; R42F06-DBD > GluClα RNAi	20210510_fly21	-72.5	0.516667
R59E08-AD; R42F06-DBD > GluClα RNAi	20210510_fly21	-67.5	0.461905
R59E08-AD; R42F06-DBD > GluClα RNAi	20210510_fly21	-62.5	0.47381
R59E08-AD; R42F06-DBD > GluClα RNAi	20210510_fly21	-57.5	0.469841
R59E08-AD; R42F06-DBD > GluClα RNAi	20210510_fly21	-52.5	0.422222
R59E08-AD; R42F06-DBD > GluClα RNAi	20210510_fly21	-47.5	0.365873
R59E08-AD; R42F06-DBD > GluClα RNAi	20210510_fly21	-42.5	0.259524
R59E08-AD; R42F06-DBD > GluClα RNAi	20210510_fly21	-37.5	0.253175
R59E08-AD; R42F06-DBD > GluClα RNAi	20210510_fly21	-32.5	0.304762
R59E08-AD; R42F06-DBD > GluClα RNAi	20210510_fly21	-27.5	0.237302
R59E08-AD; R42F06-DBD > GluClα RNAi	20210510_fly21	-22.5	0.288889
R59E08-AD; R42F06-DBD > GluClα RNAi	20210510_fly21	-17.5	0.335714
R59E08-AD; R42F06-DBD > GluClα RNAi	20210510_fly21	-12.5	0.31746
R59E08-AD; R42F06-DBD > GluClα RNAi	20210510_fly21	-7.5	0.335714
R59E08-AD; R42F06-DBD > GluClα RNAi	20210510_fly21	-2.5	0.323016
R59E08-AD; R42F06-DBD > GluClα RNAi	20210510_fly21	2.5	0.34127
R59E08-AD; R42F06-DBD > GluClα RNAi	20210510_fly21	7.5	0.425397
R59E08-AD; R42F06-DBD > GluClα RNAi	20210510_fly21	12.5	0.422222
R59E08-AD; R42F06-DBD > GluClα RNAi	20210510_fly21	17.5	0.407937
R59E08-AD; R42F06-DBD > GluClα RNAi	20210510_fly21	22.5	0.527778
R59E08-AD; R42F06-DBD > GluClα RNAi	20210510_fly21	27.5	0.484921
R59E08-AD; R42F06-DBD > GluClα RNAi	20210510_fly21	32.5	0.411111
R59E08-AD; R42F06-DBD > GluClα RNAi	20210510_fly21	37.5	0.462698
R59E08-AD; R42F06-DBD > GluClα RNAi	20210510_fly21	42.5	0.493651
R59E08-AD; R42F06-DBD > GluClα RNAi	20210510_fly21	47.5	0.334921
R59E08-AD; R42F06-DBD > GluClα RNAi	20210510_fly21	52.5	0.420635
R59E08-AD; R42F06-DBD > GluClα RNAi	20210510_fly21	57.5	0.38254
R59E08-AD; R42F06-DBD > GluClα RNAi	20210510_fly21	62.5	0.384127
R59E08-AD; R42F06-DBD > GluClα RNAi	20210510_fly21	67.5	0.342857
R59E08-AD; R42F06-DBD > GluClα RNAi	20210510_fly21	72.5	0.415873
R59E08-AD; R42F06-DBD > GluClα RNAi	20210510_fly21	77.5	0.318254
R59E08-AD; R42F06-DBD > GluClα RNAi	20210510_fly21	82.5	0.303175
R59E08-AD; R42F06-DBD > GluClα RNAi	20210510_fly21	87.5	0.223016
R59E08-AD; R42F06-DBD > GluClα RNAi	20210510_fly21	92.5	0.23254
[truncated: 809 more rows]

## Sheet: ED Fig. 10f
Fixation in front (%)
R59E08-AD; R42F06-DBD	GluClα RNAi	R59E08-AD; R42F06-DBD > GluClα RNAi
46.9717	30.3114	14.9615
60.7841	39.8405	9.97222
34.0938	25.1587	22.2381
37.4787	34.0893	13.1214
40.8684	10.0398	21.0045
54.3636	45.6389	24.7417
38.1437	53.6161	27.1581
41.0611	22.4167	15.4545
60.2881	36.2872	30.9394
20.1048	16.8256	17.5192
48.45	37.5679	18.8679
	29.6103	17.4839
	40.8298	10.4648
	32.1852	22.9242
